# Supplementary material for: SMRT and NCoR1 fine-tune inflammatory versus tolerogenic balance in dendritic cells by differentially regulating STAT3 signaling
Source: Front Immunol. 2022 Sep 27;13:910705. doi: 10.3389/fimmu.2022.910705 (PMC9552960; doi:10.3389/fimmu.2022.910705)
Supplement: Supplementary File 1 — Excel file having list of differentially expressed genes (DEGs) in SMRT KD compared to control at 0h and 6h CpG stimulation. [file Table_1.xlsx]

## Sheet: SMRT KD vs Control (0hr)
Gene	baseMean	log2FoldChange	lfcSE	stat	pvalue	padj
2610203C22Rik	4.65142	6.27824	1.82505	3.44004	0.000581635	0.00316564
A830018L16Rik	19.6256	-3.48574	0.675623	-5.1593	2.4788e-07	3.21442e-06
Stau2	150.206	1.40545	0.228608	6.14787	7.85324e-10	1.66307e-08
Jph1	9.3747	6.85338	1.64169	4.17459	2.98525e-05	0.000237264
Fam135a	286	2.23264	0.229387	9.73306	2.17932e-22	2.18136e-20
Arhgef4	24.8496	-3.49974	0.650298	-5.38174	7.37684e-08	1.07767e-06
Arid5a	314.133	1.10233	0.221294	4.98132	6.31525e-07	7.56885e-06
2010300C02Rik	8.22217	3.26442	1.28028	2.54976	0.0107797	0.0365659
Il1rl1	18.5357	-3.23405	0.743377	-4.35048	1.35842e-05	0.000117994
Fhl2	17.2113	4.21616	0.724287	5.82111	5.84571e-09	1.06993e-07
Nabp1	1458.72	1.07157	0.221446	4.83894	1.30534e-06	1.44297e-05
Inpp1	106.283	1.37852	0.28593	4.82118	1.42714e-06	1.56144e-05
Satb2	139.314	-1.17702	0.238935	-4.92611	8.38838e-07	9.74361e-06
Cflar	3757.53	1.01699	0.386814	2.62916	0.0085596	0.0302693
Tmem237	97.0383	1.17071	0.275923	4.24289	2.20659e-05	0.000181435
Icos	8.45938	3.63764	1.02366	3.55355	0.000380073	0.00220638
Nrp2	814.471	5.88823	1.45384	4.05011	5.11944e-05	0.000380233
Adam23	318.537	1.90046	0.233358	8.14394	3.82628e-16	2.03412e-14
Klf7	142.333	1.20767	0.2788	4.33167	1.47981e-05	0.000127415
Mettl21a	80.6355	1.10963	0.278833	3.97954	6.90483e-05	0.000492291
Map2	53.9681	6.14059	0.817567	7.51081	5.87614e-14	2.42855e-12
Mreg	132.951	-1.80322	0.313467	-5.75248	8.79431e-09	1.55411e-07
Xrcc5	19.7602	-1.54091	0.579983	-2.65681	0.00788841	0.0283337
Slc11a1	164.656	-3.46098	0.343307	-10.0813	6.68397e-24	7.51184e-22
Wnt6	53.6409	-5.6869	0.736578	-7.72071	1.15682e-14	5.16754e-13
Abcb6	144.854	-1.03433	0.221077	-4.67859	2.8886e-06	2.94656e-05
Speg	13.978	-2.02545	0.711741	-2.84577	0.00443043	0.0175193
C130026I21Rik	994.791	-1.19586	0.139181	-8.59215	8.53534e-18	5.4136e-16
A630001G21Rik	239.856	-1.2623	0.243869	-5.17613	2.26537e-07	2.97681e-06
Dnajb3	3.59123	5.03041	1.94301	2.58898	0.00962604	0.0333682
Kif1a	43.2805	2.46835	0.864778	2.85432	0.0043129	0.0171339
Rnf152	9.37756	5.24788	1.63756	3.2047	0.00135204	0.00651459
Dsel	60.0086	1.35886	0.347283	3.91283	9.1219e-05	0.000629687
Epb4.1l5	196.389	-1.28582	0.289069	-4.44815	8.66132e-06	7.89252e-05
Mgat5	32.9304	-2.09879	0.488516	-4.29625	1.73708e-05	0.000146418
Cxcr4	54.842	2.33969	0.383642	6.09863	1.06984e-09	2.2072e-08
Pigr	5.91118	-5.84751	1.82372	-3.20637	0.00134421	0.00648663
Dyrk3	31.8124	-2.78606	0.533366	-5.22354	1.75537e-07	2.3599e-06
Slc45a3	37.4042	-2.95515	0.44423	-6.6523	2.88555e-11	7.98481e-10
Mfsd4	157.742	-1.04972	0.220937	-4.75121	2.02206e-06	2.15351e-05
Cdk18	226.889	-2.79099	0.241558	-11.5541	7.03488e-31	1.20175e-28
Nfasc	5.35741	-5.62207	1.77448	-3.1683	0.00153335	0.00720927
Atp2b4	15.3026	-3.28483	0.793941	-4.13737	3.51311e-05	0.000272758
Cyb5r1	117.115	-1.21572	0.275646	-4.41042	1.03171e-05	9.23712e-05
Klhl12	41.713	-1.63284	0.402534	-4.0564	4.98343e-05	0.000370992
Lamc1	222.58	-1.28515	0.230175	-5.58338	2.35883e-08	3.82549e-07
E330020D12Rik	62.7711	1.08223	0.321593	3.36521	0.000764866	0.00399652
Glul	162.079	-1.03249	0.224377	-4.60158	4.19304e-06	4.11027e-05
Cacna1e	2.7713	5.51685	2.2754	2.42456	0.0153269	0.0488471
Qsox1	33.8192	2.05313	0.598585	3.42997	0.000603645	0.00326187
Ralgps2	18.3307	1.65699	0.573927	2.88712	0.00388788	0.0157134
4930523C07Rik	113.027	4.79056	1.47191	3.25466	0.00113527	0.0056025
Rabgap1l	829.407	1.45618	0.158927	9.16254	5.06922e-20	3.98447e-18
Mpzl1	83.452	1.22808	0.29547	4.15637	3.23343e-05	0.00025462
3110045C21Rik	51.5216	1.10032	0.404955	2.71715	0.00658466	0.0244458
Fcrla	85.872	2.08094	0.322856	6.44542	1.15283e-10	2.85689e-09
Fcgr2b	15.9822	-1.60371	0.643355	-2.49273	0.0126766	0.0417619
Fcgr4	41.6104	-3.1579	0.755217	-4.18144	2.89663e-05	0.000231514
Fcgr3	110.849	-1.78011	0.291378	-6.10929	1.00078e-09	2.07812e-08
Apoa2	9.08646	-2.77627	1.10888	-2.50368	0.0122908	0.0407213
Fcer1g	203.417	-1.69487	0.273812	-6.18988	6.02091e-10	1.31638e-08
Cd244	451.96	1.29865	0.219964	5.90392	3.54969e-09	6.798e-08
Cd48	657.069	1.01112	0.170056	5.94578	2.75139e-09	5.34103e-08
Slamf9	717.776	1.34015	0.209828	6.38688	1.69308e-10	4.12392e-09
Pydc4	36.3748	5.5774	1.58185	3.52588	0.000422078	0.00241141
Pyhin1	1390.47	2.07843	0.465698	4.46303	8.08073e-06	7.44287e-05
Ifi202b	30.0509	3.31224	0.963921	3.43622	0.000589895	0.00320243
Rgs7	9.6918	3.02362	0.940049	3.21645	0.00129789	0.00630588
Akt3	1004.93	1.12941	0.132565	8.51969	1.59985e-17	9.90204e-16
Zbtb18	1047.28	1.21797	0.138473	8.79571	1.42148e-18	9.79137e-17
Cdc42bpa	84.8992	2.74139	0.324961	8.43605	3.28237e-17	1.97435e-15
Psen2	170.594	-1.27355	0.216245	-5.88939	3.87626e-09	7.35743e-08
Enah	234.849	2.45022	0.226783	10.8043	3.28549e-27	4.72963e-25
Cd34	220.855	10.8084	1.44414	7.4843	7.19297e-14	2.91634e-12
Ipcef1	249.654	2.68066	0.257772	10.3993	2.49659e-25	3.16696e-23
Cnksr3	79.1317	-1.91649	0.316384	-6.05749	1.38265e-09	2.80209e-08
Lrp11	132.259	-1.93578	0.509467	-3.79962	0.000144919	0.000951665
Adgb	63.6665	2.88774	0.417775	6.91217	4.7728e-12	1.46993e-10
Plagl1	115.768	1.2911	0.314888	4.10019	4.12803e-05	0.000315563
Aig1	33.1502	3.01523	0.477577	6.3136	2.72619e-10	6.28201e-09
Adgrg6	64.7058	4.70021	0.809921	5.80329	6.50252e-09	1.18171e-07
Pde7b	3.76805	5.43699	1.87742	2.896	0.00377955	0.0153628
Ahi1	231.398	2.24627	0.244001	9.20598	3.38564e-20	2.7281e-18
Sgk1	1201.79	1.19708	0.153652	7.79088	6.65467e-15	3.12306e-13
C920009B18Rik	57.202	-1.29846	0.389055	-3.33748	0.000845418	0.00435525
Enpp1	292.39	-1.56296	0.201353	-7.76226	8.34306e-15	3.85003e-13
L3mbtl3	59.3596	1.47495	0.314798	4.68538	2.79443e-06	2.86189e-05
Ncoa7	2018.06	1.04148	0.134369	7.7509	9.12458e-15	4.14554e-13
Rnf217	25.7487	8.04838	1.52107	5.29127	1.21473e-07	1.69348e-06
Fam26f	17.3153	3.24915	0.852003	3.81355	0.000136987	0.000907485
Tspyl4	124.007	1.38465	0.224679	6.16276	7.14857e-10	1.53156e-08
Marcks	11270.4	-1.05987	0.0935189	-11.3332	8.98101e-30	1.43831e-27
Slc16a10	60.7246	1.38337	0.376591	3.67341	0.000239339	0.00146648
Prdm1	365.57	-2.30747	0.362822	-6.35977	2.0205e-10	4.78497e-09
Man1a	434.307	4.97055	0.451995	10.9969	3.95392e-28	5.95972e-26
Msl3l2	13.2592	5.91055	1.56549	3.77552	0.000159673	0.00103581
Smpdl3a	247.585	1.4038	0.18163	7.7289	1.0848e-14	4.87663e-13
Lims1	3551.13	1.24751	0.132748	9.39757	5.58365e-21	4.83363e-19
Chst3	40.6134	3.80975	0.474721	8.02523	1.01335e-15	5.09141e-14
Tspan15	14.5587	2.30878	0.693914	3.32719	0.00087727	0.00449763
Hk1	711.752	1.5274	0.162577	9.39492	5.72598e-21	4.92357e-19
Egr2	29.6599	2.03072	0.555308	3.65693	0.000255257	0.00155287
Arid5b	52.8713	4.66885	0.768377	6.07624	1.2303e-09	2.518e-08
Pcdh15	10.14	-3.06804	0.820682	-3.73841	0.00018519	0.00117709
Gstt3	75.673	-1.05303	0.31741	-3.31758	0.00090802	0.00462015
Derl3	66.8083	1.13433	0.44982	2.52173	0.0116778	0.0390744
Trpm2	444.357	1.92926	0.263956	7.30901	2.69121e-13	1.0171e-11
Hcn2	82.9926	-3.26845	0.380978	-8.57911	9.56086e-18	6.03417e-16
Palm	184.571	-1.44462	0.249452	-5.79118	6.98948e-09	1.26661e-07
Arid3a	437.785	-1.27205	0.166351	-7.6468	2.0605e-14	8.90352e-13
Dos	69.6439	-1.26584	0.325562	-3.88819	0.000100996	0.000687181
Efna2	77.1001	-2.41542	0.392224	-6.15826	7.35469e-10	1.57047e-08
Gamt	65.7949	-1.18452	0.306619	-3.86316	0.000111929	0.000754754
Reep6	43.6673	-1.54045	0.407877	-3.77675	0.000158891	0.00103126
Aldh1l2	13.4539	8.13446	1.56248	5.20612	1.92835e-07	2.57891e-06
1810014B01Rik	19.9827	-1.38977	0.540031	-2.5735	0.0100676	0.0346177
Dram1	9.52983	5.52337	1.62938	3.38986	0.000699278	0.00371287
Elk3	176.854	1.0057	0.208802	4.81651	1.46089e-06	1.59293e-05
Ntn4	7.31373	3.4253	1.06809	3.20695	0.00134152	0.00647853
Plxnc1	965.311	1.55429	0.516252	3.01071	0.00260638	0.0112472
Kitl	3.12594	5.08131	1.96971	2.57972	0.00988796	0.0341468
Tmtc2	9.41723	3.18803	1.29603	2.45985	0.0138996	0.0449929
Pawr	124.825	-3.31053	0.28892	-11.4583	2.13745e-30	3.55649e-28
Csrp2	59.142	2.34334	0.416938	5.62035	1.90567e-08	3.13823e-07
Ptprr	3.75331	6.48061	1.86449	3.47581	0.000509308	0.00283666
Lyz2	2515.98	1.89732	0.199306	9.5196	1.73849e-21	1.54677e-19
Lyz1	46.0378	1.4511	0.459962	3.15481	0.00160601	0.00748496
Cpm	307.26	-2.20436	0.183573	-12.0081	3.22248e-33	6.25551e-31
Dyrk2	452.572	-1.03602	0.236221	-4.38579	1.15564e-05	0.000102251
Hmga2	109.077	1.01192	0.261048	3.87638	0.000106023	0.000718333
Msrb3	432.155	-2.15257	0.181779	-11.8417	2.37486e-32	4.47452e-30
March9	41.264	-2.45752	0.424495	-5.78928	7.06892e-09	1.2792e-07
Ddit3	133.436	1.24894	0.259829	4.8068	1.53365e-06	1.66377e-05
Lrp1	301.921	3.38696	0.280592	12.0708	1.50719e-33	3.01722e-31
Hsd17b6	4.48971	5.70788	1.7546	3.25309	0.00114156	0.00562525
Gls2	69.7064	-1.46539	0.303436	-4.82931	1.37005e-06	1.50412e-05
Mmp19	351.464	-1.5566	0.239162	-6.50855	7.58786e-11	1.95212e-09
Cd63	3.61597	5.12285	1.88213	2.72183	0.00649215	0.0241584
Tespa1	344.498	1.31712	0.20967	6.28186	3.34536e-10	7.58598e-09
Pik3ip1	27.5822	1.5477	0.458751	3.37372	0.000741598	0.00389719
Dusp18	10.6612	7.03982	1.65613	4.25078	2.13031e-05	0.000175861
Tcn2	16.5446	3.67098	0.84849	4.32649	1.51507e-05	0.000129926
Gal3st1	13.5972	4.89247	0.943455	5.18569	2.15214e-07	2.8522e-06
Sec14l2	22.6295	-1.33227	0.515885	-2.58249	0.00980895	0.0339288
Lif	99.0595	1.44926	0.272247	5.32335	1.01875e-07	1.45187e-06
Nefh	499.694	-2.17942	0.192682	-11.311	1.15783e-29	1.83137e-27
Upp1	84.4797	1.89675	0.642515	2.95206	0.00315657	0.0132034
Abca13	15.4575	2.41953	0.620375	3.90011	9.6147e-05	0.000660856
Egfr	53.9309	8.93499	1.46506	6.09872	1.06921e-09	2.2072e-08
Slc1a4	239.191	2.38949	0.222547	10.737	6.82149e-27	9.71077e-25
Otx1	2.87101	-5.44437	1.96301	-2.77348	0.00554604	0.0211602
Fam161a	53.2605	1.95041	0.357775	5.4515	4.99473e-08	7.56412e-07
Gm12070	50.8303	-1.10786	0.35542	-3.11704	0.00182679	0.00831431
Sptbn1	196.597	-2.82152	0.22139	-12.7446	3.34193e-37	8.39544e-35
Chac2	9.5564	6.47279	1.61748	4.00178	6.28674e-05	0.000453779
Atp10b	7.29962	2.55652	0.939562	2.72097	0.00650904	0.0242072
Med7	724.794	1.0554	0.180485	5.84757	4.98806e-09	9.24848e-08
Havcr2	619.029	1.81935	0.158739	11.4613	2.06464e-30	3.48055e-28
Havcr1	894.302	3.44547	0.162154	21.2481	3.4322e-100	6.28192e-97
Timd4	6945.43	1.1845	0.158931	7.45293	9.12889e-14	3.62103e-12
Ifi47	364.719	2.95719	0.796016	3.71499	0.000203213	0.00127563
Flt4	35.9549	1.75543	0.50879	3.45021	0.000560147	0.00306692
Ltc4s	48.6538	2.32027	0.394802	5.87706	4.17625e-09	7.89177e-08
Col23a1	350.696	1.37386	0.20663	6.6489	2.95301e-11	8.15386e-10
Cdkl3	67.0063	1.04725	0.31474	3.32736	0.000876742	0.00449673
Pdlim4	8.1164	6.89996	1.65983	4.15702	3.2242e-05	0.000254049
Irgm2	1058.82	1.63388	0.562129	2.9066	0.00365379	0.0149179
2810021J22Rik	35.3696	4.1204	0.60217	6.84259	7.77752e-12	2.33362e-10
Trim11	333.383	1.12925	0.227548	4.96268	6.95272e-07	8.25563e-06
Srebf1	3658.57	1.06785	0.141762	7.53271	4.96967e-14	2.07399e-12
Tom1l2	219.53	1.23925	0.227986	5.43566	5.45946e-08	8.16179e-07
Dhrs7b	332.121	1.02017	0.165504	6.16404	7.0911e-10	1.52435e-08
Natd1	262.125	1.34999	0.206959	6.523	6.89146e-11	1.78731e-09
Aldh3a2	1358.36	1.2054	0.133928	9.00034	2.25021e-19	1.69586e-17
Slc47a2	2.79828	4.88454	2.00815	2.43236	0.0150009	0.0479897
Grap	479.189	1.26808	0.187673	6.75684	1.41032e-11	4.06669e-10
Fam83g	24.3617	2.7487	0.590047	4.65844	3.18617e-06	3.21427e-05
Ulk2	537.729	1.28471	0.154127	8.33539	7.72405e-17	4.39825e-15
2410006H16Rik	575.543	1.3157	0.147375	8.92759	4.35374e-19	3.16933e-17
Zfp287	188.234	1.73705	0.204814	8.48113	2.2301e-17	1.36057e-15
Tvp23b	301.306	1.20887	0.183137	6.60088	4.08736e-11	1.09785e-09
Pmp22	7.2339	2.53687	0.992745	2.55541	0.0106062	0.0361193
Hs3st3b1	268.744	1.94166	0.243112	7.98669	1.38611e-15	6.85672e-14
F930015N05Rik	10.9242	3.77415	1.26038	2.99445	0.00274944	0.0117688
Hs3st3a1	46.3221	3.01036	0.45711	6.58563	4.52946e-11	1.20647e-09
Zkscan6	231.62	1.46294	0.195939	7.4663	8.24809e-14	3.31268e-12
Gas7	967.985	1.81403	0.201834	8.98777	2.52306e-19	1.89038e-17
Pik3r5	3983.08	1.06595	0.188206	5.66376	1.48095e-08	2.50977e-07
Pik3r6	1317.85	1.19647	0.163538	7.31615	2.55192e-13	9.70183e-12
Mfsd6l	74.2257	2.2525	0.390433	5.76923	7.9633e-09	1.43094e-07
Myh10	55.1044	2.90553	0.414907	7.00284	2.50823e-12	8.1562e-11
Slc25a35	31.7986	1.13942	0.410708	2.77427	0.00553257	0.0211326
Kcnab3	27.8367	1.28097	0.451869	2.83482	0.00458517	0.0180089
Chd3	1547.5	-1.14249	0.128417	-8.8967	5.75292e-19	4.14081e-17
Chrnb1	37.0669	-1.50191	0.418018	-3.59293	0.000326978	0.00193856
Fgf11	12.325	-1.64889	0.663068	-2.48676	0.0128912	0.0423276
Acadvl	686.337	-1.0461	0.168247	-6.21763	5.04716e-10	1.1149e-08
Mybbp1a	7695.75	-1.06698	0.11364	-9.38907	6.05303e-21	5.1701e-19
Itgae	65.2814	2.29455	0.32992	6.95488	3.52863e-12	1.12181e-10
Sgsm2	146.277	-1.01178	0.243556	-4.15419	3.26445e-05	0.000255962
Serpinf1	5.73025	-4.92365	1.68946	-2.91433	0.00356451	0.0146139
Serpinf2	8.15148	-4.26698	1.12837	-3.78154	0.000155864	0.00101456
Tlcd2	14.1429	2.20545	0.704264	3.13157	0.00173875	0.00797881
Nxn	106.852	-1.64354	0.298836	-5.49981	3.80206e-08	5.91884e-07
Ankrd13b	40.2063	-2.30952	0.423403	-5.45466	4.90667e-08	7.46606e-07
Abhd15	64.7792	-2.10394	0.346164	-6.07787	1.21793e-09	2.49665e-08
Myo18a	1108.17	-1.2343	0.212615	-5.80532	6.42441e-09	1.17059e-07
Traf4	197.633	-2.2379	0.306705	-7.29658	2.95174e-13	1.10902e-11
Sarm1	21.6735	-1.38234	0.499263	-2.76875	0.00562712	0.0213994
Adap2	77.085	-1.76724	0.371777	-4.7535	1.99928e-06	2.13278e-05
Rhot1	629.786	-1.15354	0.157461	-7.32589	2.37319e-13	9.07623e-12
Rhbdl3	23.15	-3.81441	1.51467	-2.5183	0.0117922	0.0393544
Myo1d	22.0713	7.69273	1.52658	5.03919	4.67505e-07	5.78713e-06
Ccl2	24.348	1.76222	0.655481	2.68845	0.00717854	0.0263151
Ccl1	73.2321	6.50645	1.50259	4.33016	1.49001e-05	0.000127863
Slfn9	1045.8	2.26368	0.451454	5.0142	5.32537e-07	6.47945e-06
Slfn3	157.496	4.66803	0.530794	8.79443	1.43773e-18	9.85037e-17
Ccl9	84.6619	-4.82992	1.46781	-3.29056	0.000999893	0.00501591
Myo19	191.792	-1.01355	0.225596	-4.49277	7.0302e-06	6.54585e-05
Tbx2	10.7556	-5.26764	1.57291	-3.34898	0.000811092	0.00420037
Ints2	528.075	-1.06124	0.173728	-6.10865	1.00478e-09	2.08306e-08
Bzrap1	1233.92	-1.11682	0.388532	-2.87445	0.00404728	0.0162297
Akap1	337.024	-1.22114	0.179869	-6.78905	1.12872e-11	3.32441e-10
Nme2	3657.89	-1.01911	0.171432	-5.94467	2.77008e-09	5.36917e-08
Abcc3	65.0032	2.45773	0.367498	6.68775	2.26633e-11	6.31223e-10
Itga3	152.738	-1.51631	0.224419	-6.75662	1.41249e-11	4.06669e-10
Nxph3	103.766	-1.39694	0.335709	-4.16117	3.16621e-05	0.000249634
Hoxb4	19.6975	-2.74341	0.668125	-4.10613	4.02336e-05	0.000308113
Copz2	24.1141	-1.29629	0.504649	-2.5687	0.0102081	0.0349789
D030028A08Rik	67.073	-1.33431	0.336672	-3.96324	7.39402e-05	0.000523383
Scrn2	97.787	-1.76386	0.282169	-6.25106	4.07664e-10	9.11518e-09
Osbpl7	165.816	-1.02543	0.247853	-4.13726	3.51485e-05	0.000272758
Arhgap23	32.4097	-2.49655	0.506945	-4.92469	8.44936e-07	9.80554e-06
2410003L11Rik	6.05258	7.04108	1.78004	3.95557	7.63536e-05	0.000538087
E130012A19Rik	244.891	-3.07638	0.297255	-10.3493	4.21566e-25	5.19337e-23
Pcgf2	123.748	-1.92426	0.293599	-6.55403	5.60029e-11	1.47636e-09
Grb7	45.5269	-1.63986	0.36093	-4.54345	5.53419e-06	5.2756e-05
Igfbp4	127.824	5.08692	0.902801	5.6346	1.75463e-08	2.91952e-07
Krt13	1.89089	5.85587	2.35607	2.48544	0.0129392	0.0424308
Hap1	356.136	-1.77752	0.251422	-7.06988	1.55073e-12	5.22841e-11
Nt5c3b	367.366	-1.14741	0.157984	-7.26283	3.79072e-13	1.40366e-11
Cntd1	28.9797	3.37985	0.568049	5.94994	2.68248e-09	5.2231e-08
Vat1	275.639	-1.06514	0.197166	-5.40222	6.58204e-08	9.70415e-07
Etv4	209.414	-1.31099	0.279666	-4.68769	2.76309e-06	2.83205e-05
Dusp3	311.193	-1.2151	0.223036	-5.448	5.0938e-08	7.6851e-07
Mpp2	34.97	-1.97667	0.58897	-3.35614	0.000790371	0.00411134
Rundc3a	55.3158	-1.35003	0.342281	-3.94421	8.00625e-05	0.000561753
C1ql1	2.83391	-5.05822	1.99261	-2.53849	0.0111331	0.0375666
Plcd3	132.738	-1.49501	0.239306	-6.24727	4.17702e-10	9.30712e-09
Hexim1	539.377	-1.09948	0.173778	-6.32694	2.50063e-10	5.84636e-09
Hexim2	26.6526	-1.64426	0.518607	-3.17054	0.00152154	0.00717218
Nsf	1346.46	-1.08286	0.113478	-9.54247	1.39471e-21	1.24958e-19
Cep112	14.6333	6.36324	1.53653	4.1413	3.45338e-05	0.000268801
Rgs9	118.149	-3.5568	0.661953	-5.37319	7.73569e-08	1.12369e-06
Slc16a6	325.878	-1.22717	0.183851	-6.6748	2.47567e-11	6.88032e-10
Abca5	147.087	2.1377	0.25481	8.38938	4.88698e-17	2.846e-15
Kcnj2	15.1675	1.57597	0.639843	2.46306	0.0137756	0.0446819
Ttyh2	48.7911	-3.15129	0.416715	-7.5622	3.96295e-14	1.68124e-12
Cd300a	9.25732	-3.22872	1.0256	-3.14814	0.00164312	0.00762464
Nt5c	402.635	-1.19295	0.168447	-7.08204	1.42048e-12	4.82736e-11
Caskin2	519.942	-1.32278	0.183028	-7.22718	4.93129e-13	1.79488e-11
Galk1	252.52	-1.29155	0.203385	-6.35028	2.14928e-10	5.06186e-09
H3f3b	7896.94	-1.05443	0.128696	-8.19312	2.5454e-16	1.38773e-14
Trim65	45.7255	-1.01964	0.36196	-2.817	0.00484742	0.0188369
Fbf1	275.998	-1.02426	0.21687	-4.72292	2.32487e-06	2.43153e-05
Mxra7	4.30314	4.92623	1.89434	2.60049	0.009309	0.0324447
Socs3	1537.18	-1.97056	0.683986	-2.881	0.00396422	0.0159615
Cbx2	157.697	-1.19234	0.289463	-4.11915	3.80266e-05	0.000293315
Cbx8	46.3586	-1.34637	0.349891	-3.84797	0.000119102	0.000798918
Cbx4	207.632	-1.26361	0.199927	-6.32038	2.6092e-10	6.04503e-09
Gaa	378.717	-1.05669	0.193987	-5.44719	5.11718e-08	7.68597e-07
Bahcc1	67.5398	-7.76061	0.877249	-8.84653	9.02818e-19	6.39056e-17
Pycr1	46.1941	1.03127	0.375417	2.74701	0.00601417	0.0226495
Rac3	28.5012	-1.17136	0.48186	-2.43092	0.0150606	0.0481309
Slc16a3	244.522	-1.59928	0.214121	-7.46907	8.07652e-14	3.25398e-12
Ogfod3	44.4826	-1.03596	0.369516	-2.80355	0.00505435	0.0195461
Metrnl	27.1563	-2.82825	0.587105	-4.81729	1.45522e-06	1.5881e-05
Fkbp1b	21.5569	-1.88954	0.657129	-2.87545	0.00403458	0.0162041
Hs1bp3	56.8213	-1.42776	0.354022	-4.03297	5.50766e-05	0.00040525
Ddx1	1865.85	-2.50983	0.125368	-20.0197	3.70699e-89	3.95783e-86
Trib2	4.47898	4.31382	1.47002	2.93454	0.00334047	0.0138371
Cmpk2	28.3893	-2.21202	0.693743	-3.18853	0.00142997	0.00683609
Scin	248.395	3.93231	0.292634	13.4376	3.63825e-41	1.03585e-38
Ccdc175	8.59099	3.9391	1.02876	3.82898	0.000128674	0.000857736
Six1	7.45132	-3.82824	1.3533	-2.82882	0.00467199	0.0182604
Prkch	135.826	1.73472	0.304612	5.69485	1.23478e-08	2.11497e-07
Gm10451	66.8754	-5.22769	0.623221	-8.38818	4.93743e-17	2.86237e-15
Sptb	66.4424	2.31582	0.434244	5.33299	9.66062e-08	1.38447e-06
2310015A10Rik	97.204	1.02772	0.338728	3.03405	0.00241292	0.0105222
Map3k9	87.0443	-1.74418	0.304199	-5.73367	9.82817e-09	1.72255e-07
Acot1	10.1224	2.51294	0.759763	3.30753	0.000941215	0.00476258
Acot6	241.547	1.12202	0.211537	5.30413	1.13209e-07	1.59039e-06
Pnma1	90.6604	1.12054	0.293974	3.81168	0.000138024	0.000912468
Ift43	69.4838	1.06126	0.313721	3.3828	0.000717505	0.00379392
Vash1	21.6689	-6.09818	1.60313	-3.80393	0.000142421	0.000937185
Angel1	31.3002	-1.38481	0.482456	-2.87034	0.00410025	0.0164266
Irf2bpl	279.406	-3.75693	0.297364	-12.6341	1.3694e-36	3.37399e-34
Ston2	130.573	-1.235	0.247712	-4.98563	6.1759e-07	7.41571e-06
Gpr65	58.8267	-2.23668	0.537395	-4.16207	3.15372e-05	0.000249016
Ptpn21	90.5837	-1.04923	0.279227	-3.75762	0.00017154	0.00109999
Eml5	301.223	1.14252	0.220159	5.18952	2.10835e-07	2.80209e-06
Efcab11	138.863	1.16634	0.231365	5.04111	4.62842e-07	5.74049e-06
Ifi27l2a	912.024	1.17543	0.266874	4.40445	1.06053e-05	9.46867e-05
Serpina3g	238.416	-3.5991	1.24999	-2.87932	0.0039854	0.0160367
Syne3	294.883	-1.23938	0.204574	-6.05834	1.37534e-09	2.79253e-08
Ccdc85c	65.8304	-4.50761	0.486467	-9.26603	1.93209e-20	1.59703e-18
Tnfaip2	16905.4	-1.11294	0.175033	-6.35848	2.03761e-10	4.81658e-09
Adssl1	31.8135	-2.37828	0.487466	-4.87886	1.06702e-06	1.20023e-05
Cep170b	558.277	-1.17933	0.218047	-5.40862	6.35118e-08	9.40708e-07
Wdr60	42.8152	-1.20319	0.3818	-3.15135	0.00162518	0.00755506
Macc1	213.021	1.58402	0.359591	4.40506	1.05756e-05	9.44874e-05
Lyst	1227.62	1.16558	0.137812	8.45771	2.72683e-17	1.64793e-15
A530099J19Rik	394.057	3.48883	0.228722	15.2536	1.5583e-52	7.98597e-50
Aoah	541.56	4.0295	0.198853	20.2637	2.69034e-91	3.13351e-88
Hist1h2bc	230.891	-1.40616	0.210769	-6.67154	2.53128e-11	7.01965e-10
Dusp22	117.377	1.84257	0.263616	6.98962	2.75622e-12	8.87255e-11
Foxc1	77.4619	-1.38248	0.325484	-4.24745	2.16214e-05	0.000178029
Serpinb1a	29.9845	-4.93128	1.60375	-3.07485	0.00210611	0.00938231
Serpinb6a	83.5757	1.21941	0.32886	3.708	0.000208905	0.00130816
Nqo2	293.82	1.22874	0.205163	5.98909	2.1102e-09	4.1722e-08
Rreb1	504.569	-1.19639	0.263862	-4.53415	5.78369e-06	5.48487e-05
Tfap2a	8.27057	-4.99675	1.64114	-3.04468	0.00232927	0.0102236
Dtnbp1	697.709	1.03671	0.142438	7.27837	3.37875e-13	1.25839e-11
Mylip	949.73	1.26738	0.170504	7.43314	1.06048e-13	4.18057e-12
Kif13a	251.739	-3.62223	0.257708	-14.0555	7.12374e-45	2.76574e-42
Ptpdc1	63.003	3.14847	0.44192	7.12453	1.04434e-12	3.61625e-11
Fam120aos	84.9022	1.0831	0.290211	3.73211	0.000189881	0.00120255
Hk3	435.467	1.32465	0.218688	6.05728	1.38442e-09	2.80209e-08
Nsd1	2545.2	1.13553	0.115992	9.78972	1.24638e-22	1.26735e-20
Dok3	136.941	-2.02004	0.261642	-7.72063	1.15757e-14	5.16754e-13
Gkap1	190.438	-1.44519	0.197315	-7.32427	2.40206e-13	9.15927e-12
Golm1	186.365	2.43422	0.224135	10.8605	1.77746e-27	2.61757e-25
Dapk1	1419.77	1.06621	0.398101	2.67825	0.00740088	0.026907
4930486L24Rik	417.252	1.88184	0.201355	9.3459	9.11152e-21	7.62986e-19
Ctla2b	3248.8	1.83824	0.204827	8.9746	2.84394e-19	2.10616e-17
Gm3604	98.471	2.51668	0.31266	8.04926	8.32942e-16	4.21805e-14
Zfp935	223.93	1.06387	0.27192	3.91243	9.13718e-05	0.000630401
Zfp934	82.198	1.15401	0.329954	3.49748	0.000469681	0.00264508
6720489N17Rik	107.375	1.81952	0.282045	6.45116	1.10997e-10	2.77212e-09
Gm5141	89.2469	1.07119	0.306541	3.49443	0.000475071	0.00267074
Zfp712	32.3043	1.3309	0.456003	2.91863	0.00351573	0.0144417
Zfp759	26.6438	1.57791	0.530835	2.9725	0.00295383	0.0125147
Zfp595	117.681	1.31316	0.261254	5.02637	4.99848e-07	6.12242e-06
Zfp456	24.0479	5.17916	1.51503	3.41851	0.00062964	0.00338805
Zfp429	104.889	1.10286	0.31688	3.48037	0.000500719	0.00279408
Zfp65	298.16	1.10012	0.190881	5.7634	8.24354e-09	1.47303e-07
Slc12a7	250.498	2.3257	0.187022	12.4354	1.67871e-35	3.91047e-33
Cep72	89.9735	1.03198	0.310219	3.32661	0.000879107	0.00450525
Ell2	481.897	-1.01727	0.236567	-4.30013	1.707e-05	0.000144262
9330111N05Rik	47.0993	2.43258	0.43185	5.63292	1.77181e-08	2.94047e-07
Mblac2	51.2705	1.92937	0.356531	5.41151	6.24941e-08	9.26706e-07
Mef2c	787.721	2.22302	0.186594	11.9137	1.00456e-32	1.92096e-30
Atg10	63.177	1.20791	0.31435	3.84255	0.000121763	0.00081549
Ssbp2	32.3562	4.45441	0.695935	6.40062	1.54748e-10	3.77645e-09
Rasgrf2	192.536	1.90247	0.216541	8.78572	1.55361e-18	1.05877e-16
Serinc5	49.1351	3.98962	0.492016	8.10871	5.11592e-16	2.67792e-14
Cmya5	159.551	2.3819	0.397478	5.99253	2.06604e-09	4.11026e-08
Arsb	1389.26	1.44432	0.146445	9.8625	6.05231e-23	6.46185e-21
Lhfpl2	4.93449	4.52514	1.76654	2.56159	0.0104195	0.0355891
Scamp1	31.9014	4.41475	0.760493	5.80511	6.43221e-09	1.17059e-07
Gm9776	147.49	1.03369	0.305357	3.38518	0.000711307	0.00376737
F2r	697.569	1.82468	0.294619	6.19334	5.89022e-10	1.29222e-08
Naip6	94.5206	1.13855	0.27935	4.07571	4.58744e-05	0.000344313
Ocln	375.075	-1.33434	0.201811	-6.61182	3.7963e-11	1.02612e-09
Adamts6	43.191	3.27095	0.464766	7.03786	1.95222e-12	6.44634e-11
Depdc1b	112.777	1.1479	0.271357	4.23023	2.33453e-05	0.000190509
Plk2	20.8027	1.93633	0.737869	2.62422	0.00868474	0.0306235
Ankrd55	15.3567	2.11328	0.641015	3.29678	0.000978006	0.0049254
Ddx4	22.7097	2.06802	0.695547	2.97323	0.00294682	0.0124892
Parp8	803.065	1.40724	0.135613	10.3769	3.15906e-25	3.92951e-23
Gm7120	52.0414	3.50361	0.435047	8.0534	8.0524e-16	4.09394e-14
Dnase1l3	4065.68	1.32299	0.397817	3.32564	0.000882168	0.00451913
Il3ra	110.221	2.14443	0.306388	6.99906	2.57679e-12	8.33682e-11
Ube2e2	58.008	4.38342	0.54059	8.10859	5.12091e-16	2.67792e-14
Nid2	74.529	1.11274	0.353727	3.14576	0.00165656	0.00767589
Plau	42.0923	3.11454	0.496141	6.27753	3.43999e-10	7.77305e-09
Zfp503	31.2201	-9.29074	1.50222	-6.18467	6.22324e-10	1.35599e-08
1700112E06Rik	3.49292	-5.59153	1.91531	-2.91939	0.00350717	0.0144111
Dlg5	18.2114	-3.68445	0.727287	-5.06602	4.06209e-07	5.09731e-06
Arhgef3	103.4	4.84693	1.47197	3.29283	0.000991853	0.00498338
Sh3bp5	164.956	1.14731	0.376103	3.05053	0.00228441	0.0100619
Ankrd28	175.271	-1.40957	0.236614	-5.95723	2.56547e-09	5.00286e-08
4930431P03Rik	6.73446	2.73769	0.967213	2.83049	0.00464766	0.0181875
Ptger2	221.182	2.34039	0.254144	9.20888	3.29532e-20	2.67213e-18
Gch1	338.471	1.82377	0.208857	8.73216	2.49857e-18	1.67601e-16
Pnp2	40.68	2.60649	0.513688	5.07408	3.89376e-07	4.91496e-06
Arhgef40	231.666	-2.19782	0.271684	-8.08965	5.98365e-16	3.07882e-14
Slc22a17	35.6412	-1.96441	0.457045	-4.29807	1.72294e-05	0.000145417
Pck2	259.391	1.36086	0.202348	6.72536	1.75159e-11	4.95396e-10
Ripk3	57.1729	-2.0152	0.440607	-4.5737	4.7919e-06	4.63e-05
Fgf9	3.13454	-4.95774	2.01222	-2.46382	0.0137464	0.0445983
Phf11a	660.182	-1.13109	0.251456	-4.49817	6.85415e-06	6.40988e-05
Spata13	6.22571	-3.14688	1.07263	-2.93379	0.00334845	0.013861
Arl11	48.5247	1.62586	0.356919	4.55526	5.23207e-06	5.00622e-05
Fzd3	8.68114	2.64569	1.00475	2.63318	0.00845897	0.029963
Egr3	523.876	1.50839	0.53276	2.83128	0.00463618	0.0181537
9930012K11Rik	13.5155	-2.09928	0.660696	-3.17738	0.00148614	0.00704417
Pdlim2	207.78	-1.17138	0.230738	-5.07669	3.84076e-07	4.85284e-06
Hr	38.4383	4.32322	0.605132	7.14426	9.04823e-13	3.14162e-11
Dgkh	114.823	2.49026	0.342846	7.2635	3.77202e-13	1.40078e-11
Tbc1d4	326.742	2.98979	0.309598	9.65699	4.59139e-22	4.32536e-20
Irg1	215.335	1.15564	0.45614	2.53352	0.0112923	0.038013
Slain1	16.4173	1.99225	0.601118	3.31425	0.000918909	0.00466445
Pou4f1	33.9761	-5.11241	0.8295	-6.16325	7.12686e-10	1.52947e-08
Dock9	84.1852	-1.54863	0.310384	-4.98938	6.05738e-07	7.30076e-06
Gpr183	405.99	1.67646	0.189805	8.83252	1.02347e-18	7.12647e-17
Clybl	27.338	-1.25057	0.49197	-2.54196	0.0110232	0.0372538
Zic5	79.8571	-2.01827	0.353032	-5.71694	1.08458e-08	1.88288e-07
2610035F20Rik	14.6407	-3.96121	0.979444	-4.04435	5.24684e-05	0.000387673
Zic2	292.794	-3.99915	0.255782	-15.635	4.20322e-55	2.34137e-52
Ggact	40.2346	-1.76512	0.438465	-4.02567	5.68132e-05	0.000415938
5430437J10Rik	32.8692	-1.34675	0.515828	-2.61084	0.0090319	0.0316425
Fyb	275.038	3.58767	0.257785	13.9173	4.97379e-44	1.77012e-41
Il7r	48.531	1.98445	0.814537	2.43629	0.0148386	0.0475756
Npr3	110.682	2.4475	0.309096	7.91825	2.40884e-15	1.16902e-13
Trio	379.275	-1.03146	0.190852	-5.40453	6.49796e-08	9.6023e-07
Ctnnd2	57.9013	6.36196	0.732673	8.68322	3.84725e-18	2.54077e-16
Dap	172.127	1.48524	0.234928	6.3221	2.58024e-10	5.98877e-09
Sdc2	35.9128	-1.25661	0.421289	-2.98277	0.00285649	0.0121626
Trps1	45.4353	7.75813	1.5051	5.15458	2.54204e-07	3.28976e-06
Zhx2	156.517	3.49281	0.689951	5.0624	4.14014e-07	5.19017e-06
Mtss1	30.0214	1.99332	0.472603	4.21775	2.46752e-05	0.000200215
Fam84b	38.8058	5.07639	0.725131	7.00065	2.54782e-12	8.26398e-11
9930014A18Rik	3.72328	4.66727	1.86754	2.49915	0.0124491	0.0411606
Dennd3	98.4987	-1.42117	0.26158	-5.43304	5.54029e-08	8.27298e-07
Arc	32.4111	2.29437	0.679185	3.37812	0.000729819	0.0038495
2010109I03Rik	19.7625	2.94072	1.01165	2.90686	0.00365073	0.0149105
Gsdmd	134.792	-1.08105	0.2429	-4.45062	8.56237e-06	7.80791e-05
Fam83h	366.435	-1.42424	0.202167	-7.0449	1.85599e-12	6.14444e-11
Plec	289.416	-1.67683	0.208665	-8.03597	9.28405e-16	4.68296e-14
Gm8221	3496.89	-3.79854	0.251412	-15.1088	1.41681e-51	6.98159e-49
Csf2rb2	273.092	-1.74599	0.50545	-3.45432	0.000551677	0.00302701
Cyth4	1906.58	-1.65352	0.16177	-10.2214	1.58998e-24	1.86889e-22
Lgals1	311.928	-3.39784	0.309794	-10.9681	5.44168e-28	8.10684e-26
Kdelr3	86.6845	-2.4886	0.320914	-7.75472	8.85417e-15	4.037e-13
Nptxr	7.60535	-3.42617	1.04783	-3.26979	0.00107627	0.0053488
Syngr1	5.07476	-3.5584	1.42876	-2.49056	0.0127542	0.0419745
Grap2	286.082	-2.8025	0.372572	-7.52205	5.39251e-14	2.23589e-12
Shisa8	39.3337	-3.02969	0.434608	-6.97108	3.14514e-12	1.00488e-10
Sept3	523.042	1.25765	0.228662	5.50005	3.79686e-08	5.91793e-07
Wbp2nl	11.8607	6.47291	1.5657	4.1342	3.56198e-05	0.000276248
Ttll1	31.4241	-1.281	0.442198	-2.89689	0.00376881	0.015327
Parvb	708.275	-1.30758	0.227515	-5.74723	9.07159e-09	1.5987e-07
Phf21b	349.753	-2.92023	0.435885	-6.69955	2.09069e-11	5.83572e-10
Celsr1	17.2862	-2.01596	0.603134	-3.34248	0.000830335	0.00429135
Gramd4	266.708	-2.57548	0.220279	-11.6919	1.40241e-31	2.46133e-29
Cerk	108.56	-1.79554	0.343415	-5.22848	1.7091e-07	2.30372e-06
Mapk11	36.5106	1.60742	0.406146	3.95773	7.56643e-05	0.000533523
Plxnb2	146.174	1.26768	0.267578	4.73761	2.16249e-06	2.28415e-05
Rabl2	32.5226	-2.08913	0.497858	-4.19624	2.71388e-05	0.000218681
Cpne8	23.3765	2.59658	0.633469	4.09899	4.14955e-05	0.000316641
Slc38a1	784.751	6.9274	0.264489	26.1916	3.30866e-151	1.41302e-147
Pced1b	60.8643	-1.33381	0.371347	-3.59182	0.000328381	0.00194283
Slc48a1	485.92	1.35235	0.199512	6.77828	1.21616e-11	3.5493e-10
Pfkm	109.743	-1.14487	0.316271	-3.6199	0.000294711	0.00176606
Adcy6	45.0891	-2.85075	0.442199	-6.44675	1.14276e-10	2.8374e-09
Rnd1	72.2909	-1.69046	0.395994	-4.26891	1.96431e-05	0.000163314
Tuba1a	2008.43	1.13916	0.427495	2.66474	0.00770475	0.0278066
Prph	4.9589	5.84784	1.78356	3.27874	0.00104272	0.00520427
Dnajc22	18.0078	-3.44438	0.877072	-3.92713	8.59651e-05	0.000596633
Bcdin3d	14.3827	4.78151	1.01739	4.6998	2.60422e-06	2.69075e-05
Pou6f1	25.7058	-2.67987	0.702865	-3.81279	0.000137409	0.000909539
Smagp	14.364	-2.11801	0.751449	-2.81857	0.00482376	0.0187677
Galnt6	95.844	2.12506	0.326621	6.50621	7.70704e-11	1.97881e-09
Nr4a1	310.668	-2.18533	0.397718	-5.49467	3.91437e-08	6.07154e-07
Krt80	3.22947	4.22801	1.62054	2.60902	0.00908031	0.0317774
Soat2	136.007	2.02469	0.278144	7.27929	3.35574e-13	1.25346e-11
Hoxc9	12.2873	-4.28016	1.09465	-3.91006	9.22742e-05	0.000635259
Hoxc6	6.4518	-5.36245	1.72406	-3.11037	0.00186853	0.00845324
Itga5	5808.15	-1.36084	0.157037	-8.66576	4.48529e-18	2.94695e-16
Pde1b	1514.42	-1.4042	0.146402	-9.59139	8.69087e-22	7.89698e-20
Adcy9	51.5871	-1.26495	0.423415	-2.98749	0.00281275	0.0120009
Glis2	18.3544	-3.06823	0.650372	-4.71766	2.3857e-06	2.48501e-05
Nmral1	683.916	1.1	0.155599	7.06947	1.55524e-12	5.22986e-11
Emp2	872.889	1.18855	0.168302	7.06197	1.64161e-12	5.50583e-11
Snai2	32.3245	4.47708	0.57503	7.78582	6.92626e-15	3.23866e-13
Pkp2	12.817	3.64667	0.898946	4.05661	4.97906e-05	0.000370992
Scarf2	68.5138	6.8375	0.783377	8.72824	2.58675e-18	1.72611e-16
B3gnt5	124.388	4.87685	0.694906	7.018	2.25061e-12	7.37462e-11
Abcc5	118.698	-1.03154	0.257766	-4.00184	6.28519e-05	0.000453779
Camk2n2	53.8787	-1.53018	0.396604	-3.8582	0.000114226	0.000769028
2510009E07Rik	333.645	4.57045	0.219702	20.803	4.06665e-96	5.78911e-93
St6gal1	458.286	1.02272	0.180922	5.65281	1.57849e-08	2.65402e-07
Rtp4	82.8284	-4.6683	1.11378	-4.19138	2.77258e-05	0.00022271
Cldn1	3846.63	2.61417	0.351176	7.44404	9.76516e-14	3.86146e-12
Fam43a	618.847	1.378	0.207641	6.63647	3.21288e-11	8.7956e-10
Tnk2	258.417	-1.67429	0.233203	-7.17954	6.99486e-13	2.4825e-11
Heg1	579.105	-1.75108	0.524387	-3.3393	0.000839905	0.00433207
Kalrn	5.82983	7.07533	1.74069	4.06466	4.81027e-05	0.000358935
Mylk	16.8587	4.15529	1.00754	4.12419	3.72044e-05	0.00028784
Ildr1	229.649	4.90587	0.523723	9.36731	7.44051e-21	6.27156e-19
Zbtb20	44.678	2.47318	0.400326	6.17791	6.49572e-10	1.4058e-08
Cd200r4	52.8877	2.70671	0.4343	6.23234	4.59523e-10	1.02035e-08
Cd200r2	6.23774	-3.92171	1.23593	-3.17307	0.00150836	0.0071284
Cd200	317.296	3.08182	0.276715	11.1372	8.27243e-29	1.26174e-26
Gm4737	232.906	-1.28713	0.244714	-5.25974	1.44259e-07	1.98097e-06
Nxpe3	148.47	-1.03296	0.277458	-3.72295	0.000196905	0.00123968
Rbm11	12.7589	8.07675	1.58084	5.10916	3.23602e-07	4.12536e-06
Samsn1	108.346	3.38121	0.397965	8.49625	1.95815e-17	1.20614e-15
Jam2	23.12	2.59357	0.832343	3.11599	0.00183329	0.00833501
Gm10791	9.54371	-2.23479	0.866774	-2.57828	0.00992929	0.0342464
Adamts1	237.865	7.96381	1.48157	5.37527	7.64694e-08	1.11206e-06
Olig2	7.67667	3.48504	1.04804	3.32531	0.000883217	0.00452158
Itsn1	191.576	-1.89459	0.236588	-8.00798	1.16609e-15	5.8359e-14
Cbr1	17.1915	3.89245	0.787833	4.9407	7.78435e-07	9.17508e-06
3300005D01Rik	21.4844	-1.8513	0.578523	-3.20004	0.00137408	0.00661085
Synj2	22.1274	-1.9238	0.530109	-3.62906	0.000284451	0.00171517
Rsph3b	126.134	1.07668	0.301506	3.57101	0.000355608	0.00208039
Tagap	3212.89	1.30387	0.147738	8.82553	1.08939e-18	7.54445e-17
Pnldc1	49.8568	5.08776	0.601368	8.46031	2.66666e-17	1.6192e-15
2700054A10Rik	118.906	5.31232	0.500606	10.6118	2.62677e-26	3.61873e-24
LOC106740	158.679	1.67132	0.276173	6.0517	1.43328e-09	2.8964e-08
Zfp52	136.529	1.17321	0.252897	4.63909	3.49942e-06	3.49451e-05
3110052M02Rik	50.0363	1.14052	0.384895	2.96319	0.0030447	0.0128092
Zfp760	10.8314	7.24964	1.61175	4.49801	6.85932e-06	6.41004e-05
Zfp229	5.94361	3.07787	1.12117	2.74523	0.00604692	0.0227461
Zfp945	81.7527	1.03226	0.291718	3.53856	0.000402311	0.00231451
Mmp25	2460	-2.41689	0.177836	-13.5906	4.55275e-42	1.3888e-39
Abca17	27.1137	1.87588	0.509338	3.68297	0.000230534	0.00142274
Nthl1	25.3074	-1.55668	0.493198	-3.1563	0.00159784	0.00745453
Rpl3l	10.3232	-2.41813	0.822139	-2.94127	0.0032687	0.013597
Fam195a	76.9171	-1.45791	0.313619	-4.64867	3.34075e-06	3.35101e-05
Arhgdig	5.10129	-4.80298	1.68358	-2.85283	0.00433316	0.0171984
Pacsin1	13.8284	2.25261	0.916613	2.45754	0.0139894	0.0452263
Ccdc167	99.0009	1.0742	0.306857	3.50065	0.00046412	0.00262067
Pde9a	263.901	1.13477	0.209848	5.40759	6.38784e-08	9.45047e-07
Cbs	13.7074	-2.97834	0.741517	-4.01655	5.90558e-05	0.000430388
Sik1	313.332	-1.22937	0.188132	-6.53459	6.37849e-11	1.66778e-09
Rasal3	16.039	1.66333	0.66596	2.49764	0.0125021	0.0412935
Zfp870	86.0152	1.53424	0.269045	5.70255	1.18028e-08	2.02704e-07
Adamts10	84.633	1.22046	0.36548	3.33932	0.00083983	0.00433207
Kank3	73.6309	1.08945	0.322446	3.3787	0.000728284	0.00384457
Cd320	104.271	-1.08896	0.246306	-4.42114	9.81799e-06	8.86456e-05
Platr17	16.3344	3.22095	0.929411	3.46558	0.000529089	0.0029269
B3galt4	33.2474	3.83069	0.591269	6.47876	9.24771e-11	2.3555e-09
H2-K2	107.698	1.32001	0.378411	3.48829	0.000486119	0.00272329
H2-K1	17474.8	1.05054	0.162711	6.45648	1.07163e-10	2.68158e-09
H2-Oa	28.761	-1.41863	0.466308	-3.04226	0.00234811	0.0102992
H2-DMb2	278.925	1.29956	0.244456	5.31613	1.05999e-07	1.50269e-06
Ppt2	79.8794	-3.06521	0.383545	-7.99179	1.32997e-15	6.61683e-14
Slc44a4	12.8378	-1.86412	0.710367	-2.62417	0.00868605	0.0306235
Lst1	12.3065	-2.54459	0.869359	-2.92697	0.00342278	0.0141232
H2-Q2	2.84366	5.60403	1.9824	2.82689	0.00470028	0.018343
H2-Q4	2626.76	1.27312	0.145117	8.77306	1.73878e-18	1.17869e-16
H2-Q5	275.633	2.19324	0.238869	9.18177	4.24065e-20	3.37461e-18
H2-Q10	168.955	2.47032	0.327425	7.5447	4.53322e-14	1.91051e-12
Ddr1	134.129	-3.14295	0.373461	-8.41572	3.90476e-17	2.30543e-15
H2-T10	172.1	1.53397	0.241147	6.36113	2.00272e-10	4.75164e-09
2410017I17Rik	2.09495	5.46943	2.19718	2.4893	0.0127995	0.0420805
2410137M14Rik	7.83666	3.62464	1.07472	3.37264	0.000744524	0.00390936
H2-M5	19.6495	1.56114	0.576954	2.70582	0.0068135	0.0251497
Zfp57	97.4789	2.99156	0.398617	7.50484	6.15026e-14	2.53367e-12
Gabbr1	234.126	1.92839	0.24265	7.94721	1.90759e-15	9.32828e-14
H2-M3	481.689	1.16174	0.152795	7.60326	2.88757e-14	1.22909e-12
Olfr99	7.58027	2.48859	1.02648	2.42439	0.0153343	0.0488471
Tnfrsf21	171.648	1.1268	0.226364	4.97784	6.42977e-07	7.6989e-06
Vegfa	21.936	2.86628	0.818999	3.49973	0.000465733	0.00262746
Ttbk1	19.1203	3.48684	0.820318	4.25059	2.13207e-05	0.000175892
Guca1a	42.4624	2.10832	0.427023	4.93726	7.92279e-07	9.30401e-06
AI661453	3.15086	5.70916	1.94606	2.9337	0.00334948	0.013861
Foxp4	667.64	-1.86873	0.231549	-8.07056	6.99748e-16	3.58607e-14
Rftn1	561.914	2.27091	0.269834	8.41594	3.89773e-17	2.30543e-15
Ebi3	432.466	-1.22881	0.278244	-4.41629	1.00408e-05	9.03393e-05
Stap2	17.3731	-2.4076	0.843796	-2.8533	0.00432677	0.0171784
Vmac	30.8984	-1.26097	0.440392	-2.86329	0.0041927	0.0167499
Slc25a23	105.935	-1.42367	0.318482	-4.47017	7.81576e-06	7.20918e-05
Adgre1	71.3379	-6.63326	1.48856	-4.45615	8.34447e-06	7.6473e-05
Emilin2	11.2593	2.35194	0.858995	2.73801	0.00618117	0.0231898
Xdh	185.741	1.14164	0.207253	5.50841	3.62089e-08	5.66433e-07
Nlrc4	65.0057	-1.4404	0.46264	-3.11344	0.00184918	0.00837654
Rasgrp3	429.676	1.6312	0.156122	10.4482	1.49298e-25	1.93213e-23
Cebpzos	109.231	1.10113	0.263473	4.1793	2.92412e-05	0.000233419
Cyp1b1	11.1404	2.36713	0.799376	2.96122	0.00306421	0.012859
Galm	198.951	1.54134	0.190414	8.09466	5.74266e-16	2.96673e-14
Gm10190	9.11125	3.1842	1.11223	2.86289	0.00419794	0.0167656
Dync2li1	15.8335	1.78629	0.705753	2.53104	0.0113726	0.0382429
Camkmt	57.282	1.66849	0.351988	4.7402	2.1351e-06	2.25887e-05
Prkce	102.815	-1.00393	0.248797	-4.03514	5.45699e-05	0.000402042
Epcam	88.9141	2.005	0.412303	4.86292	1.15665e-06	1.29423e-05
Gm20939	125.999	1.12292	0.276064	4.06761	4.74983e-05	0.000355046
Svil	355.948	3.47727	0.241729	14.385	6.42877e-47	2.57392e-44
Npc1	698.066	-1.08829	0.160797	-6.76807	1.30508e-11	3.77443e-10
Ttc39c	152.375	4.86098	0.613321	7.92567	2.26924e-15	1.10546e-13
B4galt6	555.773	1.22231	0.177742	6.87689	6.11731e-12	1.86607e-10
Egr1	124.553	1.55689	0.382099	4.07457	4.60988e-05	0.000345391
Spata24	18.8663	1.93242	0.616998	3.13196	0.00173641	0.00797378
Cystm1	215.263	-1.06296	0.197477	-5.38269	7.33807e-08	1.07323e-06
Cd14	30.0105	-2.30469	0.535396	-4.30465	1.6725e-05	0.000141532
Dnd1	56.7747	-1.78032	0.413457	-4.30595	1.66274e-05	0.000140986
Pcdhgb2	16.3348	1.58756	0.612695	2.59111	0.00956656	0.0332249
Mospd4	30.5295	4.88217	0.848216	5.75581	8.62248e-09	1.53432e-07
Ppic	7.33448	-5.34653	1.68148	-3.17965	0.00147451	0.00699425
Chsy3	102.501	1.05884	0.337391	3.13832	0.00169921	0.00783798
Synpo	80.8495	2.01656	0.360287	5.59709	2.17975e-08	3.55758e-07
Ndst1	636.21	1.66204	0.192187	8.64801	5.24061e-18	3.42565e-16
Csf1r	306.386	-5.39163	0.920549	-5.85697	4.71401e-09	8.79125e-08
Adrb2	32.2144	1.09701	0.446131	2.45895	0.0139344	0.0450942
Tcf4	444.149	6.91273	0.384665	17.9708	3.29942e-72	2.64201e-69
Lipg	284.439	2.23947	0.322505	6.94398	3.81211e-12	1.20002e-10
Slc14a1	110.452	1.90205	0.294451	6.45964	1.04955e-10	2.63148e-09
Setbp1	6.88954	2.71735	1.06606	2.54896	0.0108046	0.0366406
Cpt1a	349.27	-1.35645	0.198772	-6.82417	8.84324e-12	2.64101e-10
Lrp5	1218.92	-1.18407	0.184529	-6.41671	1.39251e-10	3.41779e-09
1810055G02Rik	173.649	-1.00691	0.221659	-4.5426	5.55643e-06	5.29211e-05
Gstp1	58.0802	-2.7178	0.439523	-6.18352	6.26881e-10	1.36129e-08
Tbc1d10c	36.6738	-1.30092	0.487068	-2.67093	0.0075642	0.0273687
Lrfn4	111.642	-1.00836	0.259663	-3.88333	0.000103037	0.000699214
Efemp2	5.58063	5.06912	1.67939	3.01843	0.0025409	0.010998
Ltbp3	30.8039	3.25338	0.570008	5.7076	1.14579e-08	1.9731e-07
Cdc42ep2	48.8305	-1.91579	0.777097	-2.46531	0.0136894	0.0444246
Rasgrp2	28.4	3.16861	0.564242	5.6157	1.95764e-08	3.21555e-07
Vegfb	82.6057	-1.57449	0.305498	-5.15385	2.55186e-07	3.29914e-06
Rcor2	13.9315	-1.77347	0.667097	-2.65848	0.00784929	0.0282383
AI846148	246.495	-1.01058	0.269087	-3.75557	0.000172946	0.00110734
2700081O15Rik	88.6928	-3.36687	0.433807	-7.76123	8.41087e-15	3.86237e-13
Ints5	972.262	-1.01185	0.155918	-6.48961	8.60611e-11	2.20083e-09
Eef1g	12420.7	-1.46482	0.116821	-12.5389	4.57077e-36	1.08446e-33
Ahnak	390.358	-2.20234	0.819903	-2.68609	0.00722926	0.0264481
Asrgl1	61.9975	1.42599	0.590554	2.41466	0.0157499	0.0499598
Rab3il1	20.805	-2.59685	0.587813	-4.41782	9.97032e-06	8.98282e-05
Slc15a3	1314.14	1.33042	0.183648	7.24437	4.34445e-13	1.59488e-11
AW112010	395.115	3.01315	0.22337	13.4895	1.80351e-41	5.25149e-39
Ms4a6c	437.587	1.95535	0.191205	10.2265	1.50909e-24	1.79023e-22
Ms4a6d	35.0359	1.9994	0.798036	2.5054	0.0122312	0.0405658
Tle4	1152.41	-1.12138	0.136788	-8.19789	2.44637e-16	1.34519e-14
Nmrk1	21.9622	-1.82234	0.643173	-2.83336	0.00460621	0.0180653
Apba1	37.9896	3.32959	0.503141	6.61761	3.65058e-11	9.8882e-10
Fxn	130.52	-1.40258	0.267081	-5.25153	1.50838e-07	2.06247e-06
Dmrt2	13.541	-2.43714	0.706413	-3.45002	0.000560549	0.00306781
Ak3	213.267	-1.30823	0.228959	-5.71381	1.10473e-08	1.91526e-07
Rcl1	661.842	-1.0396	0.142397	-7.30069	2.86292e-13	1.07882e-11
Cd274	644.635	3.78099	0.796057	4.74965	2.03768e-06	2.16834e-05
Ermp1	1145.41	-1.04464	0.144871	-7.21084	5.56062e-13	2.00683e-11
Ranbp6	176.123	-1.25401	0.214573	-5.84423	5.08926e-09	9.4089e-08
Stambpl1	14.6981	8.33422	1.56615	5.32149	1.02922e-07	1.46515e-06
Pank1	74.9224	2.49946	0.326032	7.66629	1.77049e-14	7.71547e-13
Hectd2	12.6606	4.78851	1.19598	4.00384	6.23213e-05	0.000450598
Fgfbp3	48.4029	-1.42212	0.453591	-3.13524	0.00171712	0.00790197
Myof	258.197	5.22652	0.280747	18.6165	2.36215e-77	2.16171e-74
Ffar4	54.4813	4.89035	0.687529	7.11294	1.13599e-12	3.90195e-11
Zdhhc16	523.715	-1.06526	0.148116	-7.19203	6.38355e-13	2.28453e-11
Morn4	9.5469	3.24898	0.944102	3.44134	0.000578831	0.00315171
Avpi1	288.221	-1.41203	0.195098	-7.23754	4.56898e-13	1.67251e-11
Entpd7	299.803	-1.03094	0.171846	-5.99922	1.98273e-09	3.95681e-08
Scd1	2694.39	4.4225	0.1337	33.0779	6.1807e-240	7.91872e-236
Peo1	274.857	-1.22676	0.189394	-6.47731	9.33695e-11	2.3674e-09
Kazald1	13.355	2.4425	0.704479	3.4671	0.000526103	0.00291667
Poll	63.4686	-1.42621	0.314367	-4.53676	5.71253e-06	5.42543e-05
Npm3	766.225	-1.50265	0.166007	-9.05175	1.40697e-19	1.07298e-17
Ldb1	499.224	-1.22714	0.17378	-7.06144	1.64785e-12	5.51235e-11
Nolc1	3060.05	-1.15758	0.116075	-9.97268	2.00736e-23	2.19814e-21
Nfkb2	5738.11	-1.17223	0.221481	-5.29268	1.20534e-07	1.68223e-06
Psd	837.101	-1.31796	0.230904	-5.70782	1.14434e-08	1.9731e-07
Trim8	719.493	-1.25136	0.151165	-8.2781	1.25155e-16	7.03286e-15
Cnnm2	41.6596	-2.21633	0.401081	-5.52589	3.27815e-08	5.17238e-07
Ina	58.9162	-6.21451	0.788065	-7.88579	3.12558e-15	1.48866e-13
Pcgf6	372.131	-1.72807	0.179417	-9.63158	5.8816e-22	5.42122e-20
Calhm2	147.51	-1.11327	0.225028	-4.94725	7.52686e-07	8.88794e-06
Neurl1a	3.46236	-4.65305	1.92376	-2.41873	0.015575	0.0494907
Sh3pxd2a	219.601	-3.41887	0.372058	-9.18908	3.96203e-20	3.1726e-18
Csf2ra	749.058	1.28692	0.181495	7.09066	1.33478e-12	4.56033e-11
Itga8	18.4795	2.26532	0.614012	3.68937	0.000224814	0.0013934
Etl4	22.5655	5.61654	1.51904	3.69742	0.000217798	0.00135523
Nrarp	38.1951	-2.77061	0.43738	-6.33455	2.3803e-10	5.58542e-09
Grin1	4.59791	4.42365	1.73898	2.54382	0.0109648	0.0370758
Uap1l1	148.232	-1.00023	0.272298	-3.67327	0.000239465	0.00146655
Abca2	336.735	-1.02244	0.182089	-5.61506	1.96498e-08	3.22347e-07
Phpt1	184.52	-1.7068	0.260784	-6.54489	5.95398e-11	1.56316e-09
Agpat2	9.78463	-2.31021	0.947625	-2.4379	0.0147729	0.0473888
Fam69b	5.64531	-2.71428	1.11934	-2.42489	0.0153128	0.0488152
Vav2	377.354	-1.45897	0.194915	-7.48515	7.14631e-14	2.90662e-12
Olfm1	61.0468	-1.31442	0.451803	-2.90929	0.00362254	0.0148234
Ralgds	68.4492	-2.10271	0.355684	-5.91173	3.38529e-09	6.49287e-08
Endog	20.2493	-1.94588	0.573262	-3.39439	0.000687805	0.0036641
Ncs1	63.019	-1.91107	0.333197	-5.73556	9.71933e-09	1.70581e-07
St6galnac6	60.6386	-1.14506	0.329445	-3.47573	0.000509457	0.00283666
Fam129b	149.128	-1.8207	0.368178	-4.94515	7.60867e-07	8.97627e-06
Mvb12b	88.3921	-2.63388	0.398905	-6.60277	4.03545e-11	1.08618e-09
Traf1	2264.52	-1.71024	0.580305	-2.94714	0.00320732	0.0133851
Hc	42.2009	2.25361	0.865692	2.60325	0.00923446	0.032264
Ptgs1	327.522	1.97465	0.202858	9.73414	2.15633e-22	2.17535e-20
Cytip	2254.42	-1.52937	0.226548	-6.75078	1.47057e-11	4.20626e-10
Cd302	135.484	-1.0043	0.225226	-4.45906	8.23195e-06	7.56041e-05
Gca	444.142	1.38553	0.192745	7.1884	6.5556e-13	2.33956e-11
Cobll1	147.063	8.16407	0.868123	9.40429	5.23832e-21	4.56553e-19
Cers6	149.119	-1.02845	0.369537	-2.78307	0.00538477	0.0206464
Nostrin	93.1389	1.34964	0.262277	5.14586	2.66295e-07	3.43236e-06
Fastkd1	81.713	-1.53361	0.304503	-5.03645	4.74247e-07	5.86492e-06
Dlx2	10.4038	3.10956	0.82232	3.78144	0.000155921	0.00101456
Pdk1	230.074	-1.1524	0.282174	-4.08401	4.42651e-05	0.00033439
Ola1	1066.94	-1.34716	0.152224	-8.84985	8.76367e-19	6.23778e-17
Nfe2l2	836.9	-1.45965	0.146431	-9.96816	2.10077e-23	2.28094e-21
Pde11a	6.31771	6.41056	1.7534	3.65608	0.000256106	0.0015573
Osbpl6	8.4855	3.28293	0.994054	3.30257	0.000958027	0.00483238
Ccdc141	3.96303	5.30531	1.93265	2.74509	0.00604935	0.0227485
Sestd1	404.058	1.52156	0.178378	8.52997	1.46389e-17	9.10451e-16
Nckap1	276.385	1.52448	0.277384	5.49592	3.88685e-08	6.03617e-07
Calcrl	32.5384	4.50561	0.588758	7.65274	1.96746e-14	8.54479e-13
Ptprj	2443.85	-1.17084	0.142478	-8.21767	2.07502e-16	1.14591e-14
Agbl2	17.1977	3.3789	0.666937	5.0663	4.05618e-07	5.09488e-06
Lrp4	68.6446	-1.07072	0.384496	-2.78474	0.00535705	0.0205554
Chst1	20.9759	-6.46097	1.55265	-4.16124	3.16522e-05	0.000249634
Prr5l	366.557	2.35138	0.479172	4.90717	9.23998e-07	1.05793e-05
Ehf	161.745	-2.02728	0.762062	-2.66025	0.00780825	0.0281167
Abtb2	453.069	-1.28586	0.267853	-4.80063	1.58168e-06	1.71009e-05
Depdc7	386.183	-1.24301	0.187311	-6.63608	3.22131e-11	8.79987e-10
Rcn1	51.7835	1.00581	0.386185	2.60448	0.00920126	0.0321567
Pax6	414.099	2.11374	0.181765	11.629	2.93629e-31	5.08375e-29
Lpcat4	425.778	-1.28099	0.198599	-6.45013	1.11752e-10	2.78554e-09
Thbs1	4.76634	4.08049	1.49715	2.72551	0.00642019	0.0239254
Fsip1	7.31482	3.29232	0.984658	3.34362	0.000826931	0.00427548
Bmf	1327.8	-2.07933	0.171254	-12.1418	6.34343e-34	1.31084e-31
Inafm2	313.568	-1.144	0.181754	-6.29419	3.09e-10	7.0318e-09
Ivd	414.273	-1.20135	0.166141	-7.23088	4.79877e-13	1.75162e-11
Chst14	109.89	-1.26276	0.303955	-4.15445	3.26077e-05	0.000255872
Chac1	47.7382	2.11847	0.421358	5.02772	4.96336e-07	6.09105e-06
Ltk	44.6456	-1.24161	0.394602	-3.14648	0.00165247	0.00765972
Map1a	19.9626	1.33139	0.530562	2.5094	0.0120937	0.040235
AA467197	36.6764	2.76023	0.656915	4.20181	2.64795e-05	0.000213906
Sqrdl	7.34884	5.30775	1.66505	3.18774	0.00143389	0.00685202
Dusp2	1476.68	-1.02567	0.272261	-3.76723	0.000165068	0.00106381
Kcnip3	44.4465	2.19081	0.400859	5.46529	4.62153e-08	7.08267e-07
Zc3h6	69.1969	1.05647	0.350722	3.01227	0.00259301	0.0112003
Il1a	1398.3	3.59619	0.240643	14.9441	1.70206e-50	7.78815e-48
Sirpa	42.6123	-2.67998	0.59311	-4.51852	6.22733e-06	5.8622e-05
Lzts3	72.8039	-1.04718	0.315897	-3.31494	0.000916625	0.00465469
Ap5s1	54.3524	-1.04076	0.360228	-2.88917	0.0038626	0.0156211
Smox	155.863	-3.70632	0.424887	-8.72307	2.70757e-18	1.79738e-16
Prnp	83.1153	1.02372	0.286244	3.5764	0.000348354	0.00204448
Rassf2	794.954	-1.40642	0.173556	-8.10357	5.33699e-16	2.77957e-14
Macrod2	37.794	1.05838	0.438346	2.41448	0.0157578	0.0499726
Bfsp1	5.54352	7.24713	1.80115	4.02361	5.73127e-05	0.000419115
Rbbp9	17.0421	7.99402	1.59116	5.02403	5.05981e-07	6.17981e-06
Zfp442	6.52167	-3.25252	1.22844	-2.64768	0.00810455	0.0289397
Zfp345	8.87751	-5.23459	1.6011	-3.26936	0.00107791	0.00535488
Pygb	1219.08	-1.12655	0.130742	-8.61658	6.89853e-18	4.4192e-16
Nanp	5.66534	-3.40834	1.24056	-2.74743	0.00600651	0.0226339
Slc52a3	220.507	1.89222	0.203586	9.29444	1.47987e-20	1.23117e-18
Trib3	80.4596	1.98659	0.334291	5.94269	2.80384e-09	5.42641e-08
H13	845.505	-1.15714	0.149452	-7.74256	9.74382e-15	4.3957e-13
Dnmt3b	78.9285	-2.43571	0.37531	-6.48986	8.59154e-11	2.20083e-09
Ahcy	1589.66	-1.3555	0.134788	-10.0566	8.59473e-24	9.57528e-22
Myh7b	50.9364	-1.56204	0.359508	-4.34494	1.39314e-05	0.000120682
Epb4.1l1	11.6441	-2.40239	0.825898	-2.90882	0.00362792	0.0148334
Soga1	150.771	1.32866	0.311504	4.26531	1.99623e-05	0.000165753
Tgm2	316.373	4.77008	0.229891	20.7493	1.2437e-95	1.59342e-92
Plcg1	88.6849	-1.096	0.256279	-4.27657	1.89799e-05	0.000158727
Mybl2	1899.23	-1.55811	0.158159	-9.85148	6.75387e-23	7.12854e-21
Ctsa	2223.05	-1.1047	0.132159	-8.35892	6.32951e-17	3.62026e-15
Pltp	107.116	4.81908	0.703507	6.85008	7.3811e-12	2.21987e-10
Mmp9	1029.78	4.14048	0.253914	16.3066	8.85302e-60	5.15567e-57
Zfp334	43.3588	2.02325	0.384909	5.25645	1.46863e-07	2.01241e-06
Ocstamp	175.141	-2.36925	0.245978	-9.63199	5.85823e-22	5.42122e-20
Gm14305	14.8669	-1.94154	0.690949	-2.80996	0.0049547	0.019213
Gm14325	46.3142	-2.8261	0.498798	-5.66581	1.46331e-08	2.48317e-07
Gm14326	21.5739	-5.2479	1.15992	-4.52437	6.05746e-06	5.71068e-05
Etohi1	17.4662	-3.7959	1.0117	-3.75201	0.00017542	0.00112206
Zfp931	3.04184	-5.11663	2.03409	-2.51544	0.0118882	0.0396439
Ppdpf	198.73	-1.20971	0.201726	-5.99682	2.01221e-09	4.0094e-08
Helz2	6721.16	-1.32903	0.176032	-7.54993	4.35498e-14	1.84145e-12
Mrps28	292.844	-1.29935	0.218017	-5.95986	2.52455e-09	4.93057e-08
Zbtb10	22.3354	4.83117	1.58908	3.04024	0.00236393	0.0103438
E2f5	140.827	-1.38465	0.249401	-5.55191	2.82563e-08	4.52617e-07
Car2	152.015	-5.36047	0.730055	-7.34255	2.09555e-13	8.08682e-12
Tnik	78.6287	-5.40376	0.498951	-10.8302	2.47527e-27	3.60376e-25
Gpr160	171.408	-2.50846	0.255232	-9.82817	8.51543e-23	8.86989e-21
Zmat3	159.34	-1.40188	0.212446	-6.59875	4.14645e-11	1.10907e-09
Mrpl47	337.13	-1.08369	0.170254	-6.36515	1.95102e-10	4.63756e-09
Mccc1	156.349	-1.43956	0.225587	-6.38136	1.75517e-10	4.23488e-09
Acad9	997.863	-1.05201	0.14077	-7.47321	7.82591e-14	3.16295e-12
Bbs7	5.90283	3.79687	1.41907	2.6756	0.00745951	0.0270523
Larp1b	539.12	-1.05066	0.14076	-7.46421	8.38028e-14	3.35526e-12
Slc7a11	28.486	7.40092	1.49339	4.9558	7.20345e-07	8.52963e-06
Ccrn4l	169.875	-1.28204	0.231055	-5.54861	2.87956e-08	4.60011e-07
P2ry14	672.441	-1.0443	0.187512	-5.56923	2.55869e-08	4.11493e-07
P2ry1	8.93635	5.06864	1.24154	4.08255	4.45443e-05	0.000335912
Rap2b	236.499	2.23241	0.219586	10.1664	2.79995e-24	3.26118e-22
E130311K13Rik	32.1203	-1.6006	0.51048	-3.13547	0.00171577	0.00789885
Shox2	35.1969	-4.21327	0.680866	-6.1881	6.08947e-10	1.3291e-08
Mlf1	67.8192	1.67962	0.343677	4.88721	1.02273e-06	1.15651e-05
Lxn	74.6761	-2.02017	0.358724	-5.63154	1.7861e-08	2.96035e-07
Ppm1l	37.606	-1.57863	0.435281	-3.62669	0.000287082	0.00172518
Map9	16.7147	-1.81571	0.668884	-2.71454	0.00663685	0.0245755
Trim2	63.4053	2.72601	0.34296	7.94847	1.88827e-15	9.26917e-14
Tmem154	135.525	1.12467	0.223386	5.03464	4.78757e-07	5.90928e-06
Fam160a1	52.4308	5.97506	1.51413	3.94621	7.9399e-05	0.000557708
Cd1d1	10.6274	3.43529	0.996127	3.44865	0.000563401	0.0030821
Fcrl1	120.031	-1.47445	0.319185	-4.61944	3.84785e-06	3.79888e-05
Etv3	8766.65	-1.23049	0.134503	-9.14844	5.77636e-20	4.5126e-18
Hdgf	5297.1	-1.08419	0.114627	-9.45842	3.12622e-21	2.74336e-19
Isg20l2	1124.71	-1.24054	0.115731	-10.7192	8.27451e-27	1.16498e-24
Nes	33.6515	-4.33496	0.997073	-4.34768	1.37583e-05	0.000119344
Apoa1bp	447.588	-1.00771	0.175157	-5.75316	8.7593e-09	1.5522e-07
Mef2d	1057.38	-1.27571	0.164172	-7.77055	7.81439e-15	3.62746e-13
1700113A16Rik	76.0361	-1.1263	0.297983	-3.77974	0.00015699	0.00102048
Cct3	10332.8	-1.28652	0.130293	-9.87408	5.39237e-23	5.80564e-21
Lmna	490.517	-2.65442	0.251294	-10.563	4.42243e-26	6.02767e-24
Mex3a	39.6826	-3.02686	0.513278	-5.89711	3.6992e-09	7.0527e-08
Syt11	235.179	5.07496	0.37507	13.5307	1.03061e-41	3.07074e-39
Hcn3	34.5695	-2.27285	0.669657	-3.39405	0.000688676	0.00366722
Trim46	29.6424	1.95465	0.50275	3.88792	0.000101107	0.000687209
Adam15	512.43	-1.19337	0.162316	-7.35214	1.95063e-13	7.57318e-12
She	221.418	-2.03277	0.198656	-10.2326	1.41635e-24	1.69591e-22
Rab13	54.228	2.72599	0.474661	5.74302	9.30044e-09	1.63511e-07
S100a10	191.214	5.50445	0.356838	15.4256	1.10057e-53	5.87519e-51
Fmo5	144.174	1.49751	0.267016	5.6083	2.04322e-08	3.34327e-07
Phgdh	1559.93	3.22777	0.145852	22.1304	1.61187e-108	3.44188e-105
Slc22a15	233.084	3.0626	0.318215	9.62433	6.31179e-22	5.77619e-20
Tspan2os	3.94146	4.61881	1.89985	2.43114	0.0150512	0.0481128
Tspan2	1807.67	1.33034	0.150501	8.83941	9.62275e-19	6.77399e-17
Magi3	79.2712	1.28188	0.303102	4.22919	2.34531e-05	0.000191267
Slc16a1	157.435	3.51995	0.309163	11.3854	4.94238e-30	8.11818e-28
Adora3	30.5389	-2.31992	0.475241	-4.88157	1.05242e-06	1.18798e-05
Kcna3	49.5468	4.5949	0.71248	6.44916	1.12469e-10	2.79796e-09
AI504432	211.655	5.11434	0.394413	12.967	1.88354e-38	4.92487e-36
Gstm4	25.1634	2.13624	0.532455	4.01206	6.019e-05	0.00043741
Fndc7	194.425	1.19195	0.346147	3.44348	0.000574271	0.00313221
Ntng1	7.88012	6.18753	1.73183	3.57283	0.000353144	0.00206881
Snx7	62.5152	8.65104	1.45472	5.94689	2.73285e-09	5.31309e-08
Abcd3	17.821	3.40774	0.71448	4.76955	1.84642e-06	1.98459e-05
Pde5a	10.5212	2.20422	0.778511	2.83133	0.00463551	0.0181537
Sec24d	970.604	1.28895	0.137481	9.37547	6.8866e-21	5.84312e-19
Ank2	108.011	10.7763	1.46235	7.36918	1.7168e-13	6.70597e-12
Col25a1	189.945	1.66081	0.235321	7.05764	1.69358e-12	5.63589e-11
Hadh	287.974	-1.31293	0.189773	-6.91842	4.56698e-12	1.41676e-10
Gbp3	116.998	-3.74661	0.4348	-8.61685	6.882e-18	4.4192e-16
Gbp2b	374.113	-5.81478	0.749306	-7.76022	8.47814e-15	3.87936e-13
Gbp2	466.148	-3.3713	0.348204	-9.68195	3.59772e-22	3.46571e-20
Ccbl2	54.3717	-1.96167	0.346061	-5.66856	1.43998e-08	2.44683e-07
Lpar3	32.6445	5.56086	1.135	4.89945	9.61057e-07	1.09547e-05
Prkacb	231.08	-2.27947	0.231395	-9.85098	6.78802e-23	7.12854e-21
Adgrl2	214.13	5.3743	0.300835	17.8646	2.2236e-71	1.67581e-68
Ifi44	5.98235	-4.33084	1.77838	-2.43527	0.0148807	0.0476985
Dnajb4	38.4222	1.08331	0.42448	2.55208	0.0107081	0.0364099
Fam73a	102.968	-2.34025	0.301087	-7.77268	7.68399e-15	3.5799e-13
Tyw3	166.649	1.53887	0.210031	7.32688	2.35576e-13	9.03651e-12
Erich3	6.06341	6.93746	1.6842	4.11916	3.80262e-05	0.000293315
Ptger3	341.874	1.48488	0.220406	6.73702	1.61667e-11	4.59264e-10
Cth	124.687	1.60622	0.253977	6.3243	2.54388e-10	5.92586e-09
Lrrc7	135.683	1.91033	0.313522	6.09314	1.10719e-09	2.28061e-08
Trp53inp1	107.529	1.10302	0.279058	3.95265	7.72902e-05	0.000543492
Gem	151.994	6.50901	0.386546	16.8389	1.26553e-63	8.53365e-61
Cdh17	2055.17	-1.66021	0.199399	-8.32605	8.35865e-17	4.73854e-15
Pdp1	193.872	1.05855	0.219048	4.83249	1.34833e-06	1.48282e-05
Gm11837	31.4739	6.98322	1.48752	4.69454	2.67202e-06	2.74971e-05
Decr1	19.1305	4.27755	0.816568	5.23845	1.61928e-07	2.19537e-06
Il11ra1	68.9423	1.86846	0.302139	6.18411	6.24531e-10	1.35849e-08
Phf24	24.2879	2.20143	0.490683	4.48647	7.24127e-06	6.71797e-05
Tpm2	17.0726	3.39998	0.809928	4.19788	2.69431e-05	0.00021724
Glipr2	100.587	1.35798	0.320482	4.2373	2.26223e-05	0.000185199
Trim14	479.455	-1.25686	0.243448	-5.16272	2.43381e-07	3.16569e-06
Coro2a	1237.77	-1.24524	0.128654	-9.67903	3.7021e-22	3.53965e-20
Tbc1d2	15.7725	-2.18328	0.688921	-3.16912	0.00152899	0.00719407
Galnt12	11.2789	2.50727	0.883954	2.83643	0.00456208	0.0179348
Fsd1l	62.0823	2.26162	0.32997	6.85401	7.18073e-12	2.1698e-10
Klf4	241.152	1.49794	0.28915	5.18049	2.21301e-07	2.91142e-06
Ptpn3	136.586	-2.76104	0.28441	-9.70796	2.78859e-22	2.72728e-20
Ptgr1	4.60882	6.32946	1.87078	3.38334	0.00071611	0.00378968
Tlr4	22.2087	-6.89156	1.54803	-4.45182	8.51436e-06	7.76965e-05
Megf9	119.257	1.28782	0.261413	4.9264	8.37599e-07	9.73804e-06
Cntln	330.905	1.99136	0.261654	7.61065	2.72719e-14	1.16469e-12
Fggy	6.61852	3.86463	1.35514	2.85183	0.0043468	0.0172472
Hook1	149.735	-1.17481	0.284503	-4.12934	3.63809e-05	0.000281809
Nfia	52.9203	-2.82443	0.401423	-7.03605	1.9777e-12	6.5137e-11
Inadl	39.7887	1.48449	0.436957	3.39734	0.000680442	0.00363092
Ak4	38.3219	-2.27955	0.57529	-3.96244	7.41883e-05	0.000524559
Ppap2b	18.8447	-2.01733	0.612173	-3.29535	0.000982992	0.00494662
Lrp8	43.5847	4.84148	0.635546	7.61783	2.57975e-14	1.10541e-12
Zfyve9	65.3075	-2.49141	0.347074	-7.17834	7.0561e-13	2.49731e-11
3110021N24Rik	10.157	-2.70193	0.835682	-3.2332	0.00122413	0.00598607
Elavl4	27.3132	3.08075	0.597896	5.15266	2.56821e-07	3.31693e-06
Slc6a9	180.926	2.02899	0.235068	8.63154	6.05335e-18	3.93683e-16
St3gal3	556.433	-1.02503	0.217819	-4.70589	2.5276e-06	2.62004e-05
P3h1	44.36	-1.3447	0.392558	-3.42547	0.000613726	0.00331495
C77080	62.2551	-1.28691	0.352662	-3.64913	0.000263131	0.00159698
Marcksl1	6928.13	-1.38692	0.405318	-3.4218	0.000622081	0.0033516
Fgr	432.621	5.40032	0.321867	16.7781	3.5301e-63	2.26138e-60
Ahdc1	51.4363	-1.71378	0.451462	-3.79607	0.000147005	0.000962406
Fam46b	25.5575	-2.36142	0.544516	-4.33672	1.44622e-05	0.00012469
Pafah2	48.7171	-1.22534	0.358754	-3.41556	0.000636513	0.00342216
Stmn1	3176.61	1.07861	0.152828	7.0577	1.6928e-12	5.63589e-11
Sepn1	119.63	-2.93193	0.303828	-9.64995	4.91806e-22	4.59929e-20
Ldlrap1	82.0787	-1.19458	0.28352	-4.21339	2.51567e-05	0.000203863
Asap3	33.5219	-1.14969	0.4129	-2.78442	0.00536229	0.0205693
C1qb	913.875	-5.22374	0.709796	-7.35949	1.84621e-13	7.18956e-12
C1qc	746.326	-4.32537	0.369768	-11.6975	1.31212e-31	2.33484e-29
C1qa	739.925	-4.01192	0.324639	-12.3581	4.40572e-35	9.90283e-33
Hspg2	54.0555	-1.64603	0.4463	-3.68816	0.000225879	0.00139872
Alpl	94.9505	7.97608	1.05972	7.52657	5.20899e-14	2.16681e-12
Kif17	59.3807	-3.60149	0.389084	-9.25634	2.11569e-20	1.72651e-18
Pla2g2d	11.2399	3.20469	1.28158	2.50057	0.0123993	0.0410173
Padi2	8.52003	-2.20539	0.884433	-2.49357	0.0126467	0.0416742
Atp13a2	166.266	-3.11685	0.278802	-11.1794	5.14141e-29	7.93635e-27
Tmem51	56.8223	-2.07002	0.440245	-4.70197	2.5766e-06	2.66436e-05
Pdpn	2.15081	-5.2223	2.1077	-2.47772	0.0132223	0.0431877
Dhrs3	48.9827	-1.16012	0.40562	-2.86011	0.0042349	0.0168921
Tnfrsf1b	1567.97	-1.21238	0.17527	-6.91725	4.60505e-12	1.42512e-10
Gm13212	8.74569	2.17737	0.789429	2.75815	0.0058129	0.0219884
Gm13157	302.039	1.44843	0.213896	6.77168	1.27299e-11	3.68994e-10
Plod1	200.237	-1.03605	0.196265	-5.27883	1.30008e-07	1.80222e-06
Casz1	160.735	-1.00713	0.272202	-3.69993	0.000215659	0.00134323
Clstn1	502.854	-2.46022	0.17929	-13.7221	7.49151e-43	2.39953e-40
Acot7	1597.99	-1.60836	0.152549	-10.5433	5.45733e-26	7.20818e-24
Kcnab2	41.3958	1.07419	0.407641	2.63513	0.00841062	0.029833
Prdm16	38.6773	9.35932	1.49323	6.26785	3.66058e-10	8.24242e-09
5830444B04Rik	4.37607	6.28933	1.82741	3.44166	0.000578151	0.00315069
Cfap74	6.25694	3.79677	1.3295	2.85579	0.004293	0.0170813
Vwa1	575.794	-1.25496	0.170754	-7.34953	1.98905e-13	7.69902e-12
Tmem88b	12.9208	-1.91472	0.76019	-2.51874	0.0117775	0.0393157
Tnfrsf18	54.3329	1.61871	0.341697	4.73727	2.16612e-06	2.28415e-05
Agrn	284.166	-1.1504	0.240449	-4.78436	1.71529e-06	1.8483e-05
Sri	3930.24	2.29002	0.102908	22.2531	1.052e-109	2.69565e-106
Gsap	1278.07	1.11478	0.1411	7.9006	2.77557e-15	1.32689e-13
Ccdc146	12.9291	2.62771	0.743552	3.534	0.00040932	0.0023485
Fgl2	20864.9	1.98124	0.201727	9.82136	9.11103e-23	9.41375e-21
Srpk2	214.08	-1.06287	0.201774	-5.26763	1.382e-07	1.90389e-06
Atg9b	294.275	1.1046	0.221245	4.99265	5.95562e-07	7.19843e-06
Insig1	3806.09	1.02992	0.14691	7.01054	2.37393e-12	7.73912e-11
En2	40.2652	9.35771	1.49717	6.25025	4.09792e-10	9.14678e-09
Cnpy1	61.7709	6.7842	0.788687	8.60189	7.84116e-18	4.99806e-16
Mapre3	51.031	1.04575	0.368262	2.8397	0.00451561	0.0177739
Mrpl33	499.418	1.12873	0.14714	7.6711	1.70533e-14	7.48241e-13
Fosl2	88.2648	1.33157	0.352993	3.77222	0.000161799	0.00104748
Nat8l	2.10571	-5.40692	2.11113	-2.56115	0.0104327	0.0356246
Zfyve28	32.9456	-4.88324	0.60117	-8.12289	4.55217e-16	2.4001e-14
Rgs12	662.344	1.04429	0.171963	6.07274	1.25749e-09	2.56136e-08
Afap1	264.446	1.0295	0.19568	5.26116	1.43149e-07	1.96784e-06
D5Ertd579e	1057.43	1.09941	0.132089	8.32321	8.56102e-17	4.83189e-15
Zfp518b	9.18876	7.11325	1.63207	4.35843	1.30999e-05	0.000114251
Cpeb2	345.327	1.02289	0.248942	4.10896	3.97441e-05	0.000304728
Lcorl	562.278	1.03188	0.229926	4.48787	7.19401e-06	6.68381e-05
Tbc1d19	79.7306	2.19096	0.33165	6.60624	3.94197e-11	1.06325e-09
Pcdh7	53.9094	8.16459	1.48777	5.48779	4.06992e-08	6.2917e-07
Klhl5	695.592	1.40617	0.153843	9.14025	6.23089e-20	4.83819e-18
Smim14	399.44	1.16363	0.167429	6.94995	3.65412e-12	1.15597e-10
Rhoh	119.672	3.94263	0.500616	7.87555	3.39237e-15	1.6091e-13
Apbb2	35.7185	-5.29816	0.765184	-6.92404	4.38957e-12	1.37169e-10
Uchl1	7.16322	-5.96154	1.69712	-3.51273	0.000443532	0.00251774
Bend4	229.594	2.46491	0.203566	12.1086	9.50586e-34	1.93316e-31
Commd8	2602.33	1.09368	0.138329	7.90634	2.65064e-15	1.27669e-13
Atp10d	528.771	1.35162	0.226628	5.96407	2.46038e-09	4.81994e-08
Cwh43	13.6184	2.7258	0.769086	3.5442	0.000393801	0.00227065
Kit	876.264	1.66637	0.190104	8.76554	1.85885e-18	1.25345e-16
Hopx	15.1716	4.40479	0.922889	4.77283	1.81658e-06	1.95416e-05
Stap1	1894.21	1.16099	0.19845	5.85027	4.90764e-09	9.12578e-08
Cxcl2	295.404	3.53388	0.902232	3.91682	8.97263e-05	0.000621056
Mthfd2l	3.01461	6.00272	2.02568	2.96331	0.00304353	0.0128092
Ppef2	88.1503	2.82318	0.316226	8.92773	4.34858e-19	3.16933e-17
Stbd1	44.2544	1.28264	0.383958	3.34057	0.000836079	0.00431581
Ccni	4080.9	1.24227	0.16153	7.69068	1.46358e-14	6.48836e-13
Coq2	391.713	1.11706	0.154619	7.22461	5.02547e-13	1.82397e-11
Hpse	23.8131	3.55293	0.63705	5.57716	2.44475e-08	3.94485e-07
Cds1	131.997	-1.38176	0.23949	-5.76961	7.94545e-09	1.42974e-07
Spp1	346.593	7.56453	0.453929	16.6646	2.37166e-62	1.44694e-59
Pkd2	4.72834	6.55501	1.78288	3.67663	0.000236334	0.00145224
BC005561	33.8157	-1.17861	0.481342	-2.44859	0.0143415	0.0461898
Abcg3	13.897	-2.19647	0.905965	-2.42446	0.0153312	0.0488471
Gbp4	182.106	-1.81563	0.236512	-7.67669	1.63255e-14	7.18773e-13
Lrrc8b	178.358	1.42275	0.328141	4.33578	1.45243e-05	0.000125141
A830010M20Rik	39.4757	1.09043	0.44222	2.46581	0.0136705	0.0443972
Evi5	173.27	1.10739	0.274322	4.03682	5.41812e-05	0.000399407
Fam69a	521.835	1.11289	0.189916	5.85992	4.63085e-09	8.64875e-08
Ccdc18	125.172	1.08089	0.258146	4.18714	2.82486e-05	0.000226625
Galnt9	8.42909	7.91429	1.66502	4.75328	2.00144e-06	2.13332e-05
Adrbk2	918.289	-2.39007	0.181501	-13.1683	1.33519e-39	3.56384e-37
2900026A02Rik	9.02955	-2.02985	0.795471	-2.55176	0.0107181	0.0364244
Selplg	1579.04	1.08259	0.18903	5.72708	1.02173e-08	1.78587e-07
Myo1h	71.7314	1.80715	0.372783	4.84774	1.24878e-06	1.38764e-05
Trpv4	159.961	-1.14746	0.237444	-4.83255	1.34796e-06	1.48282e-05
Tesc	7.88285	-5.19734	1.63744	-3.17407	0.00150316	0.00711432
Sdsl	4.98738	-5.75407	1.81455	-3.17108	0.00151875	0.0071643
Oas3	1416.89	-1.72645	0.469681	-3.67579	0.000237116	0.00145494
Cux2	3.47498	-5.92236	1.96028	-3.02119	0.00251783	0.0109166
Hvcn1	340.26	-2.34183	0.198625	-11.7902	4.38697e-32	8.05911e-30
Ncor2	875.276	-1.46126	0.194963	-7.49506	6.62703e-14	2.71264e-12
5930412G12Rik	2.98566	5.5875	1.95076	2.86426	0.00417979	0.0167192
Fzd10	2.97788	6.7921	2.13157	3.18643	0.0014404	0.00687057
Caln1	20.2999	-1.92291	0.603433	-3.18662	0.00143944	0.00686908
Limk1	468.286	-1.21231	0.180035	-6.73372	1.65384e-11	4.68784e-10
Stx1a	17.069	-3.17078	0.764583	-4.14708	3.36747e-05	0.000262913
Ephb4	36.8956	-3.44089	0.511702	-6.7244	1.76322e-11	4.97586e-10
Mospd3	258.66	1.05636	0.198412	5.32406	1.01474e-07	1.44775e-06
Gm20605	68.0196	1.22713	0.373585	3.28473	0.0010208	0.00510677
Pilra	627.283	2.64902	0.189985	13.9433	3.45447e-44	1.26453e-41
Pilrb2	113.306	1.36156	0.267926	5.08185	3.73768e-07	4.74131e-06
BC037034	374.811	1.77111	0.196184	9.02782	1.75124e-19	1.32763e-17
Gpc2	3.31622	6.50428	2.03963	3.18895	0.0014279	0.00683133
Fam20c	85.4465	4.10325	0.406143	10.103	5.35994e-24	6.13139e-22
Micall2	81.6605	-1.7735	0.335458	-5.28679	1.24479e-07	1.73162e-06
Fscn1	672.373	1.17339	0.328398	3.57307	0.000352823	0.00206787
D130017N08Rik	46.5523	1.20272	0.356795	3.37091	0.000749205	0.0039275
Katnal1	50.1363	1.27815	0.385383	3.31656	0.000911331	0.00463516
Alox5ap	2892.94	1.13046	0.160465	7.04491	1.85583e-12	6.14444e-11
Fry	16.7376	5.86963	1.16625	5.03293	4.83038e-07	5.95639e-06
Stard13	12.5899	6.6945	1.58434	4.22541	2.38509e-05	0.000194018
Samd9l	1854.36	2.20521	0.249515	8.83799	9.74598e-19	6.82325e-17
Pon2	412.601	-1.00832	0.182709	-5.51871	3.41488e-08	5.36827e-07
Slc25a13	202.1	2.75473	0.228852	12.0372	2.26648e-33	4.4674e-31
Gpr85	205.391	1.88859	0.28156	6.70759	1.97861e-11	5.53493e-10
Tmem229a	13.3407	2.40672	0.756092	3.1831	0.00145706	0.00692942
Smo	35.1174	-4.19037	0.578395	-7.24484	4.32961e-13	1.59399e-11
9330158H04Rik	7.68007	5.4365	1.73418	3.13491	0.00171908	0.0079027
Chrm2	10.7524	5.32877	1.68394	3.16446	0.00155371	0.00728896
Klrg2	39.0333	-2.7424	0.457738	-5.9912	2.08302e-09	4.13762e-08
Clec5a	269.326	1.06128	0.18138	5.85113	4.88244e-09	9.09212e-08
Zfp783	49.6655	7.54033	1.46383	5.15109	2.5898e-07	3.34144e-06
Zfp467	9.88336	-4.21723	1.09832	-3.83969	0.000123189	0.000823748
Tmem176b	127.462	-2.41309	0.960991	-2.51105	0.0120374	0.0400787
Hoxa1	5.64071	-3.77844	1.35898	-2.78035	0.00542996	0.0207705
Hotairm1	11.0324	-3.67747	1.06657	-3.44793	0.000564893	0.00308895
Hoxa3	3.59629	-4.66503	1.87319	-2.49043	0.0127589	0.0419792
Hoxa4	5.73294	-4.32966	1.69219	-2.55861	0.0105091	0.0358568
Hoxa5	10.1662	-5.38795	1.60078	-3.36583	0.000763137	0.00399074
Hoxa6	3.73729	-4.92862	1.90754	-2.58376	0.00977297	0.0338318
Mira	45.144	-6.49132	0.912138	-7.1166	1.10623e-12	3.80996e-11
Hoxa7	45.4279	-5.20619	0.651461	-7.99156	1.33246e-15	6.61683e-14
Hoxa9	42.1208	-9.45353	1.49387	-6.32821	2.48016e-10	5.8091e-09
Prr15	9.83372	2.43265	0.970506	2.50658	0.0121906	0.040473
Fkbp14	4.80123	-3.4997	1.27858	-2.73719	0.00619674	0.0232414
Vopp1	280.988	1.01075	0.188496	5.36218	8.22229e-08	1.19033e-06
Hpgds	847.442	1.82795	0.187952	9.72563	2.34448e-22	2.32849e-20
Tnip3	1963.45	-1.41015	0.420091	-3.35677	0.000788593	0.00410542
Gng12	1391.96	1.49824	0.154297	9.71013	2.72988e-22	2.6904e-20
Smyd1	45.6375	3.78398	1.52723	2.47768	0.013224	0.0431877
Cd8a	2342.44	-2.06436	0.518851	-3.97871	6.92915e-05	0.00049375
Dnah6	93.2765	-1.19182	0.311534	-3.82564	0.000130434	0.000867662
Eva1a	29.5322	2.06071	0.542488	3.79863	0.0001455	0.000954507
M1ap	20.7402	2.27928	0.531898	4.28518	1.82593e-05	0.000153503
Vax2	9.63044	-2.77614	0.971837	-2.85659	0.00428222	0.017049
Dysf	2.42896	5.20907	2.05865	2.53033	0.0113954	0.0382794
Egr4	19.4624	-4.07312	1.63453	-2.49192	0.0127053	0.0418459
Arhgap25	436.146	1.36433	0.212178	6.43011	1.27514e-10	3.13571e-09
Gm1965	316.666	1.69789	0.269342	6.30383	2.9038e-10	6.64348e-09
4930512J16Rik	152.594	1.03689	0.248697	4.16931	3.05517e-05	0.000242371
Suclg2	459.587	-1.69006	0.162604	-10.3938	2.64712e-25	3.32499e-23
Mitf	80.0052	2.42585	0.371718	6.52604	6.75333e-11	1.75504e-09
Lhfpl4	277.376	-1.45328	0.214073	-6.78871	1.13138e-11	3.32459e-10
Camk1	75.6855	-1.35651	0.296206	-4.57961	4.65846e-06	4.52495e-05
Rpusd3	28.5485	-1.26261	0.45145	-2.79678	0.00516149	0.0199064
Alox5	23.8122	8.73964	1.51336	5.775	7.69531e-09	1.38862e-07
Zfp422	10.3901	7.04141	1.60329	4.39185	1.1239e-05	9.97876e-05
Rassf4	835.895	6.42958	0.749679	8.57644	9.78573e-18	6.14582e-16
Zfp248	6.46017	5.96749	1.68182	3.54823	0.000387834	0.00224432
Apobec1	45.1222	-3.40752	0.826526	-4.1227	3.74457e-05	0.000289419
Slc2a3	174.341	3.54299	0.34019	10.4147	2.12377e-25	2.72098e-23
C3ar1	1419.54	-2.99001	0.283483	-10.5474	5.22167e-26	6.96875e-24
Clec4a1	253.559	-2.64884	0.930559	-2.8465	0.00442023	0.0174844
Clec4b1	35.1606	-1.55823	0.433573	-3.59393	0.000325726	0.00193293
Clec4a2	296.645	-3.28761	0.239285	-13.7393	5.90526e-43	1.93995e-40
Clec4b2	67.7906	2.45559	0.385364	6.37213	1.86418e-10	4.47263e-09
Gpr162	21.511	-1.80547	0.530274	-3.40478	0.000662165	0.00354372
Lpar5	89.3078	-2.1878	0.267673	-8.17342	2.9978e-16	1.60702e-14
Vwf	6.39188	3.49609	1.09451	3.19419	0.00140222	0.00672601
Kcna6	11.8678	6.79113	1.62617	4.17614	2.96497e-05	0.000235799
Ccnd2	6069.21	-2.03605	0.238321	-8.5433	1.30437e-17	8.15201e-16
Tspan9	205.975	-1.47975	0.270463	-5.47115	4.47114e-08	6.87686e-07
Klrb1b	2120.05	1.64993	0.161203	10.2351	1.37992e-24	1.66788e-22
Clec12a	652.365	1.24857	0.153605	8.12844	4.34857e-16	2.30223e-14
Clec1b	48.104	8.05524	1.47194	5.47252	4.43678e-08	6.83221e-07
Klrd1	137.218	3.62086	0.291706	12.4127	2.23039e-35	5.10282e-33
Klrk1	1262.46	1.51669	0.185372	8.18189	2.79417e-16	1.50416e-14
Klri1	837.535	-1.30385	0.175439	-7.43194	1.07016e-13	4.2058e-12
Klra5	295.309	3.07451	0.212311	14.4812	1.59275e-47	6.58267e-45
Klra3	18.6121	3.57606	0.757216	4.72265	2.32795e-06	2.43277e-05
Ybx3	7191	-1.11954	0.107145	-10.4489	1.48212e-25	1.93213e-23
Mansc1	6.64838	7.42821	1.68295	4.41381	1.01568e-05	9.12108e-05
Gprc5a	86.3083	-2.71691	0.391156	-6.94585	3.76194e-12	1.18714e-10
Emp1	10.2154	-3.12342	0.988166	-3.16082	0.00157323	0.00736167
Gucy2c	464.057	1.12628	0.167599	6.72009	1.81616e-11	5.11398e-10
Arhgdib	2934.01	1.77225	0.129444	13.6913	1.14439e-42	3.57609e-40
Ptpro	50.4757	-1.36775	0.432817	-3.16011	0.00157709	0.00737165
Bcat1	137.704	4.2313	0.319728	13.2341	5.57792e-40	1.55357e-37
Rassf8	15.0157	4.82832	0.87012	5.54903	2.87254e-08	4.59463e-07
Ccdc91	169.893	-1.17448	0.21004	-5.59169	2.24871e-08	3.66546e-07
Ptprh	68.2487	-1.64638	0.524822	-3.13702	0.00170676	0.00786865
Tmem238	92.0037	-1.00074	0.376801	-2.65587	0.0079103	0.0283964
Zfp583	11.4464	7.36966	1.60385	4.59497	4.3282e-06	4.22982e-05
Meis3	41.9962	-3.8411	0.499582	-7.68862	1.48728e-14	6.57071e-13
Ptgir	3.08517	-5.9544	1.99417	-2.98591	0.00282736	0.0120546
Mypop	54.5798	-1.41236	0.371467	-3.8021	0.000143474	0.000942659
Rtn2	43.8106	-2.37061	0.641205	-3.69711	0.000218065	0.00135558
Fosb	44.7337	-2.47832	0.52955	-4.68005	2.86804e-06	2.92791e-05
Ppp1r13l	71.4376	-1.23553	0.331925	-3.72232	0.000197398	0.00124217
Pvrl2	391.129	-2.54024	0.371895	-6.83052	8.46079e-12	2.5327e-10
Pvr	215.857	-1.81638	0.2781	-6.53137	6.517e-11	1.70053e-09
Zfp112	18.3803	2.20981	0.697987	3.16597	0.00154566	0.00725652
Zfp111	325	1.88412	0.1684	11.1883	4.65095e-29	7.26683e-27
Zfp109	29.1745	1.98626	0.48383	4.10529	4.03814e-05	0.00030906
Zfp108	5.88736	3.19959	1.11981	2.85727	0.00427303	0.0170177
Pou2f2	555.286	-1.45837	0.42216	-3.45454	0.000551228	0.00302585
Axl	104.272	1.29011	0.447644	2.88201	0.00395152	0.0159154
Adck4	181.382	1.11694	0.248078	4.50238	6.71973e-06	6.29337e-05
Blvrb	104.283	-1.58777	0.317008	-5.00862	5.48225e-07	6.65769e-06
Gmfg	109.242	-1.99974	0.296225	-6.75075	1.47081e-11	4.20626e-10
Lrfn1	39.3376	-2.19633	0.441659	-4.97291	6.59563e-07	7.87542e-06
Gm19897	6.90307	3.33475	1.02508	3.25316	0.0011413	0.00562525
Zfp14	14.6039	2.30308	0.652549	3.52935	0.000416578	0.00238374
Clip3	22.7984	8.56748	1.51887	5.64069	1.69371e-08	2.83288e-07
Tyrobp	98.0525	-3.36977	0.411177	-8.19542	2.49717e-16	1.36725e-14
Arhgap33	122.286	2.2454	0.396758	5.65938	1.51921e-08	2.56444e-07
Psenen	819.682	1.14643	0.157982	7.25669	3.96672e-13	1.4646e-11
Igflr1	103.182	2.19884	0.442659	4.96734	6.78768e-07	8.08213e-06
Zbtb32	46.037	-2.87091	0.575006	-4.99283	5.9501e-07	7.19843e-06
Mag	4.28929	4.00224	1.61308	2.48111	0.0130973	0.0428723
Fxyd5	3355.36	1.19193	0.129875	9.1775	4.41198e-20	3.48928e-18
Gramd1a	1034.84	1.35498	0.191595	7.07213	1.52578e-12	5.15787e-11
Siglecf	1021.02	2.2926	0.185604	12.3521	4.74729e-35	1.04866e-32
Siglecg	47.9556	1.92721	0.475522	4.05283	5.06025e-05	0.000376273
Klk1b27	9.42679	-7.08709	1.64003	-4.32131	1.55109e-05	0.000132661
Klk1b16	41.5315	-6.66765	1.52294	-4.37815	1.19693e-05	0.000105469
Napsa	2926.15	-1.72328	0.170038	-10.1347	3.8747e-24	4.47231e-22
Kcnc3	92.6847	-2.13643	0.368661	-5.7951	6.82793e-09	1.23909e-07
Atf5	164.562	1.91775	0.30111	6.36894	1.90339e-10	4.54968e-09
Cpt1c	45.856	5.35397	0.639327	8.37438	5.55149e-17	3.18949e-15
Slc17a7	16.5075	-3.44679	0.740132	-4.65699	3.20864e-06	3.23439e-05
Cd37	28.4815	-3.87808	0.670759	-5.78163	7.39813e-09	1.33688e-07
Trpm4	124.582	-1.47007	0.353736	-4.15585	3.24079e-05	0.000255043
Ppfia3	177.543	-2.01201	0.483343	-4.1627	3.14504e-05	0.000248576
Ntf5	2.39612	-5.50161	2.22039	-2.47777	0.0132208	0.0431877
Dhdh	86.9206	-1.75574	0.301305	-5.82713	5.63889e-09	1.03504e-07
Rasip1	256.205	-1.11941	0.351046	-3.18878	0.00142873	0.00683273
Emp3	15.5896	-3.07496	1.06522	-2.8867	0.00389303	0.0157256
Nav2	135.053	4.50915	0.348492	12.939	2.70988e-38	6.9438e-36
Atp10a	54.5163	-1.05582	0.366979	-2.87705	0.00401411	0.0161269
Mkrn3	3.1102	5.32776	1.94872	2.73398	0.00625745	0.023428
Peg12	34.0335	9.55104	1.49612	6.38385	1.72686e-10	4.18232e-09
Tarsl2	54.1071	-2.22422	0.429967	-5.17299	2.30374e-07	3.02103e-06
Sv2b	87.4272	-2.79355	0.345021	-8.09674	5.64508e-16	2.92813e-14
Tmc3	35.4611	2.21422	0.566288	3.91007	9.22689e-05	0.000635259
2310010J17Rik	18.5679	1.99374	0.697384	2.85888	0.00425138	0.0169526
Sytl2	44.7265	-1.94746	0.423268	-4.601	4.20469e-06	4.11854e-05
Ccdc90b	298.226	1.05581	0.20188	5.22991	1.69593e-07	2.29201e-06
Tenm4	25.9598	-2.96306	0.690303	-4.29241	1.76745e-05	0.000148684
Usp35	51.1984	1.06204	0.35147	3.02172	0.00251346	0.010905
Kctd14	912.3	2.54777	0.429249	5.93541	2.93104e-09	5.64699e-08
Tsku	48.4651	-4.73213	1.5193	-3.11468	0.00184142	0.00835104
Lrrc32	51.9909	-3.49252	0.569379	-6.13391	8.57429e-10	1.80384e-08
Wnt11	13.9403	-4.34462	1.64048	-2.64838	0.00808775	0.0288958
Dgat2	41.8596	-1.70041	0.422096	-4.02851	5.61324e-05	0.000411895
P2ry6	925.951	-5.36492	0.295917	-18.1298	1.85414e-73	1.58368e-70
P2ry2	46.4874	-2.5151	0.807551	-3.11448	0.00184268	0.00835104
Pde2a	108.566	-1.31473	0.32137	-4.09101	4.29496e-05	0.000325797
Trim68	67.7762	1.8399	0.382924	4.80486	1.5486e-06	1.67715e-05
Ric3	3.39759	6.12135	2.01558	3.03701	0.00238938	0.010448
Lmo1	92.859	3.33019	0.343693	9.68944	3.34369e-22	3.2454e-20
Nrip3	16.2728	2.31231	0.792335	2.91835	0.00351887	0.0144499
Lyve1	152.984	1.70797	0.22362	7.63784	2.20888e-14	9.49671e-13
Mical2	768.467	1.22167	0.159281	7.66986	1.72185e-14	7.52914e-13
Cyp2r1	28.8549	2.66212	0.525943	5.06162	4.15704e-07	5.20625e-06
Plekha7	78.3564	-1.29249	0.38052	-3.39665	0.000682153	0.00363719
2610020H08Rik	150.424	1.07909	0.271713	3.97144	7.14405e-05	0.00050737
Tmem159	74.2681	1.42109	0.290212	4.89672	9.74479e-07	1.10879e-05
Zkscan2	10.4892	4.35182	0.995683	4.37069	1.23856e-05	0.000108688
Sbk1	32.2498	1.31781	0.437691	3.01082	0.0026054	0.0112468
Ypel3	29.9444	1.84817	0.441369	4.18737	2.82211e-05	0.000226547
Sept1	31.5819	-2.55378	0.513942	-4.969	6.72981e-07	8.02068e-06
Fbxl19	189.581	-1.20235	0.209154	-5.74864	8.99618e-09	1.58759e-07
Pycard	237.596	6.72128	0.455196	14.7657	2.43757e-49	1.0769e-46
Itgam	206.896	-1.49627	0.360527	-4.15024	3.32127e-05	0.00025994
Rgs10	2576.18	1.22427	0.122261	10.0135	1.32902e-23	1.46788e-21
Tacc2	51.8761	3.59348	0.573819	6.26239	3.79132e-10	8.52183e-09
Hmx3	3.09838	-5.13475	1.98124	-2.59168	0.00955089	0.0331885
Hmx2	30.7358	-2.43354	0.553836	-4.39398	1.11295e-05	9.88846e-05
Chst15	257.577	-1.35897	0.197427	-6.88342	5.84337e-12	1.79103e-10
Fam53b	13.4218	-2.94259	0.709876	-4.14521	3.39496e-05	0.000264736
Dhx32	138.242	-1.47655	0.235424	-6.27185	3.56785e-10	8.04777e-09
Pwwp2b	82.8034	1.07576	0.29338	3.66678	0.000245628	0.00150071
6430531B16Rik	571.088	-3.05537	0.21091	-14.4866	1.47164e-47	6.28489e-45
Adam8	5388.69	-1.74717	0.196121	-8.90867	5.16486e-19	3.73854e-17
Zfp941	19.5563	4.96977	0.963261	5.15931	2.47859e-07	3.21442e-06
Ifitm2	702.65	-2.4642	0.430498	-5.72407	1.04001e-08	1.81287e-07
Ifitm3	7694	4.50432	0.521943	8.6299	6.1407e-18	3.97346e-16
Ifitm6	2066.93	2.20012	0.227595	9.66678	4.17292e-22	3.96026e-20
Pkp3	18.8963	3.45022	0.728304	4.73733	2.16555e-06	2.28415e-05
Sigirr	49.8383	-2.08536	0.397851	-5.24157	1.59218e-07	2.16705e-06
Irf7	2646.41	2.56503	0.776214	3.30454	0.000951333	0.00480808
Cend1	51.2931	3.45491	0.448513	7.70303	1.32878e-14	5.91125e-13
Tspan4	70.9522	-2.21233	0.349784	-6.32485	2.5348e-10	5.91547e-09
Muc6	9.76992	2.46317	0.914147	2.6945	0.00704939	0.0259084
Ctsd	220.958	-1.26067	0.258282	-4.881	1.05549e-06	1.18936e-05
Arhgef18	22.3891	7.05372	1.50794	4.67772	2.90081e-06	2.95666e-05
Zfp358	66.6347	-1.47765	0.414644	-3.56366	0.000365717	0.00213563
Cd209a	21.4129	4.76124	0.853596	5.57786	2.43492e-08	3.93891e-07
Cd209e	10.0047	2.20608	0.848046	2.60137	0.00928522	0.0323883
Cers4	43.6882	2.91584	0.428545	6.80404	1.01727e-11	3.01696e-10
Tnfsf13b	81.2773	3.00072	0.315892	9.49917	2.11565e-21	1.86936e-19
Myo16	6.7551	2.86163	0.997691	2.86825	0.00412744	0.0165252
Irs2	231.52	1.58381	0.358761	4.41466	1.01168e-05	9.09586e-05
Col4a1	3736.04	4.29411	0.205605	20.8852	7.29291e-97	1.16796e-93
Col4a2	1846.88	4.07072	0.23368	17.42	5.81641e-68	4.13999e-65
Atp11a	326.628	-3.34652	0.252954	-13.2298	5.90622e-40	1.61001e-37
2610005L07Rik	120.026	1.5657	0.296818	5.27494	1.32799e-07	1.83541e-06
Golga7	2189.72	1.01717	0.111293	9.13958	6.26951e-20	4.83885e-18
Ido1	67.1236	3.18819	0.958128	3.32752	0.000876219	0.00449584
Tex15	27.1384	6.26605	1.54633	4.05221	5.0737e-05	0.000377055
Rbpms	31.2496	4.39789	0.834067	5.27283	1.34337e-07	1.85466e-06
Leprotl1	1601.23	1.05857	0.140417	7.53877	4.74426e-14	1.98639e-12
Lonrf1	224.595	1.43365	0.199289	7.19386	6.29861e-13	2.26044e-11
Mtmr7	163.435	4.02718	0.289529	13.9094	5.55097e-44	1.92214e-41
Pdgfrl	9.40174	7.42882	1.62567	4.56971	4.884e-06	4.71188e-05
Mtus1	66.4431	5.10117	0.53416	9.5499	1.29821e-21	1.17132e-19
Fat1	35.5128	9.59816	1.49658	6.4134	1.42311e-10	3.48621e-09
Pdlim3	10.1436	5.42344	1.24195	4.36688	1.26034e-05	0.000110146
Casp3	1948.56	1.23739	0.146711	8.4342	3.33468e-17	1.99645e-15
Stox2	20.4181	8.80965	1.53089	5.75459	8.68514e-09	1.54119e-07
Neil3	290.903	1.47148	0.28494	5.16419	2.41479e-07	3.14734e-06
Hpgd	345.002	2.86151	0.233078	12.277	1.20359e-34	2.61362e-32
AW046200	91.46	1.36281	0.453345	3.00612	0.002646	0.0113799
March1	2189.61	1.07501	0.187849	5.72273	1.04827e-08	1.82478e-07
Nat2	72.4726	1.34243	0.357019	3.76009	0.000169852	0.00109135
Lpl	113.801	4.36598	0.886213	4.92655	8.36932e-07	9.73804e-06
Lzts1	4.47994	5.38435	1.81562	2.96557	0.0030212	0.0127371
Lpar2	122.469	-1.03038	0.278244	-3.70316	0.000212931	0.00133012
Hapln4	57.8424	-2.00113	0.413669	-4.83752	1.31469e-06	1.45206e-05
Pgpep1	81.0396	-1.117	0.39562	-2.82342	0.00475141	0.0185087
Gm3336	37.705	-1.19322	0.441187	-2.70456	0.00683941	0.0252235
Plvap	6.48105	-3.01903	1.12482	-2.68401	0.00727453	0.0265682
Jak3	249.529	-1.13666	0.206241	-5.51132	3.56152e-08	5.58509e-07
Zfp709	176.715	1.60393	0.257057	6.23958	4.38758e-10	9.75932e-09
Cib3	15.912	3.06963	0.856982	3.5819	0.000341098	0.00201019
Klf2	95.7888	-1.03803	0.351049	-2.95694	0.00310708	0.0130176
Rasd2	16.4531	-1.99701	0.665156	-3.00231	0.00267938	0.0115041
Arhgap10	7.78223	-6.24051	1.68002	-3.71456	0.000203562	0.00127719
Elmod2	462.692	1.11149	0.185585	5.98914	2.10951e-09	4.1722e-08
Clgn	13.0065	2.60968	0.785071	3.32413	0.000886945	0.0045341
Scoc	299.081	1.06142	0.22602	4.69615	2.65117e-06	2.73265e-05
Adgre5	505.482	2.0485	0.199412	10.2727	9.35231e-25	1.14116e-22
Lyl1	26.2098	-2.14022	0.472253	-4.53194	5.84456e-06	5.53849e-05
Gm38426	43.8835	1.01687	0.379236	2.68136	0.00733229	0.0267335
Gpt2	191.293	1.91799	0.226134	8.48163	2.22051e-17	1.36057e-15
Lpcat2	73.8709	4.12954	0.391515	10.5476	5.21152e-26	6.96875e-24
Mt3	2.54273	6.12524	2.21396	2.76665	0.00566363	0.0214936
Mt2	176.258	6.85912	0.60486	11.34	8.31282e-30	1.34815e-27
9330175E14Rik	74.3569	1.23361	0.399424	3.08846	0.00201195	0.00900984
Nlrc5	1989.45	2.28416	0.193739	11.7899	4.4032e-32	8.05911e-30
Kifc3	5.92668	4.16811	1.24921	3.3366	0.00084809	0.00436726
Ndrg4	164.401	-1.28143	0.304731	-4.20513	2.60934e-05	0.000211054
Rrad	49.3631	1.59827	0.547443	2.91951	0.00350582	0.0144102
Hsf4	11.2455	2.53778	0.892244	2.84427	0.00445137	0.0175859
Plekhg4	78.5745	5.48853	0.618653	8.87174	7.20117e-19	5.15427e-17
Tppp3	13.0988	1.99144	0.751011	2.65168	0.00800931	0.0286795
Cdh1	207.461	-1.63911	0.312189	-5.25039	1.51781e-07	2.07315e-06
Maf	2324.47	-3.03082	0.257831	-11.755	6.65394e-32	1.20071e-29
Sdr42e1	51.6756	1.15602	0.372461	3.10374	0.00191088	0.00861444
Osgin1	403.044	1.32635	0.518969	2.55573	0.0105965	0.0360974
6430548M08Rik	32.0399	-1.91547	0.515949	-3.71251	0.000205212	0.00128692
Foxf1	98.8795	-7.08873	0.777505	-9.11728	7.70355e-20	5.91006e-18
Zcchc14	120.101	1.74454	0.273432	6.38016	1.76904e-10	4.26032e-09
Zfpm1	27.6563	1.30807	0.541478	2.41574	0.0157035	0.0498343
Galns	250.737	-1.21503	0.180235	-6.7414	1.56872e-11	4.47627e-10
Spire2	106.409	-2.04045	0.343538	-5.93952	2.85864e-09	5.52412e-08
Rab4a	14.5247	-2.77811	0.71689	-3.87523	0.000106526	0.000721357
Pgbd5	90.5966	-1.16611	0.363049	-3.212	0.00131814	0.00638727
Fam89a	696.947	-1.26772	0.29886	-4.24186	2.21672e-05	0.000181822
Slc35f3	9.45641	-1.89702	0.760757	-2.49359	0.0126457	0.0416742
Nrp1	831.079	1.53301	0.233997	6.5514	5.7001e-11	1.49958e-09
Casp1	93.7292	1.03587	0.291187	3.55739	0.000374556	0.0021793
Arhgap42	54.162	6.43824	0.788202	8.16826	3.12864e-16	1.67017e-14
Fat3	117.192	2.8937	0.343216	8.43114	3.42324e-17	2.03993e-15
S1pr2	187.56	-1.13965	0.225533	-5.05315	4.34576e-07	5.42141e-06
Slc44a2	213.779	-1.12988	0.210678	-5.36305	8.18301e-08	1.18732e-06
Lppr2	27.1399	-1.72295	0.537309	-3.20662	0.00134303	0.00648338
Bbs9	179.923	1.13353	0.213133	5.31843	1.04667e-07	1.48669e-06
B3gat1	9.03503	6.55498	1.61941	4.04777	5.17079e-05	0.00038338
Sorl1	25.9231	-2.56501	0.709873	-3.61334	0.000302281	0.00180753
Bcl9l	94.1702	-1.57259	0.360034	-4.36789	1.25455e-05	0.000109831
Mpzl2	34.6698	7.27451	1.48629	4.89442	9.85942e-07	1.11886e-05
Sidt2	526.518	-1.15691	0.160465	-7.20978	5.60437e-13	2.01694e-11
Nxpe4	9.00514	3.14401	1.03648	3.03334	0.00241862	0.0105399
Zbtb16	16.3985	-3.54721	0.72783	-4.87369	1.09536e-06	1.22887e-05
Bco2	93.2819	-3.50263	0.501218	-6.98823	2.78369e-12	8.93849e-11
Il18	57.0734	-1.70167	0.422513	-4.0275	5.63735e-05	0.000412955
Fdx1	96.3366	-1.92962	0.278481	-6.92907	4.23612e-12	1.33022e-10
Zc3h12c	1497.6	-1.01824	0.157391	-6.46947	9.83485e-11	2.47552e-09
Kdelc2	82.549	1.71111	0.291402	5.872	4.30575e-09	8.10062e-08
Slc35f2	66.5825	-1.10616	0.353612	-3.12817	0.00175899	0.00805149
Tnfaip8l3	70.6338	1.63849	0.34513	4.74745	2.05995e-06	2.19021e-05
Chrna5	17.6128	4.41426	0.925883	4.76762	1.86416e-06	1.99863e-05
Isl2	5.34197	-4.89589	1.69009	-2.89683	0.00376955	0.015327
Scamp5	97.1737	-1.87112	0.288951	-6.47558	9.44504e-11	2.38678e-09
Rpp25	21.9013	1.53097	0.546986	2.79891	0.00512755	0.0197993
Rec114	39.1312	-1.13133	0.433247	-2.61129	0.00902001	0.0316095
Gramd2	46.4467	-1.68851	0.621352	-2.71748	0.00657821	0.0244325
Uaca	22.3819	1.63181	0.492228	3.31514	0.000915961	0.00465317
Smad6	4.24699	-3.99477	1.57849	-2.53075	0.0113818	0.0382614
Igdcc3	42.6566	-7.11926	1.08267	-6.57567	4.84333e-11	1.28208e-09
Snx22	344.347	1.31485	0.219572	5.98825	2.12117e-09	4.18744e-08
Dapk2	259.502	1.48433	0.202926	7.31465	2.58057e-13	9.78175e-12
Aph1c	100.784	1.07618	0.263081	4.0907	4.30079e-05	0.000326045
Tln2	25.8854	-7.19193	1.4816	-4.85415	1.20904e-06	1.34932e-05
Anxa2	29.1879	-4.04353	0.77632	-5.20858	1.90287e-07	2.5475e-06
Myo1e	21.6013	1.87359	0.596282	3.14213	0.00167726	0.0077466
Rab27a	134.686	-1.91418	0.303393	-6.30925	2.80386e-10	6.4263e-09
Fam214a	21.6977	1.58027	0.539832	2.92734	0.00341874	0.0141111
Ick	24.0687	-1.98476	0.510094	-3.89097	9.98438e-05	0.00068115
Col12a1	15.6238	3.60025	1.01087	3.56154	0.000368681	0.00215196
Filip1	67.9461	3.33837	0.436584	7.64658	2.06396e-14	8.90352e-13
Hmgn3	227.503	2.78765	0.222084	12.5522	3.86401e-36	9.3407e-34
Lca5	23.621	2.21295	0.510029	4.33887	1.43217e-05	0.000123645
Fam46a	471.993	1.77454	0.216668	8.19014	2.6092e-16	1.41648e-14
9330159M07Rik	27.0525	1.61926	0.665186	2.43429	0.0149209	0.0477915
Ctsh	1111.92	-1.07038	0.167726	-6.38174	1.75088e-10	4.23251e-09
Paqr9	28.223	1.27593	0.493953	2.58309	0.00979201	0.0338846
Trpc1	17.3173	5.61536	1.15451	4.86386	1.15116e-06	1.28922e-05
Atp1b3	6572.3	1.19678	0.231672	5.16582	2.39388e-07	3.12325e-06
Pxylp1	43.472	-1.64929	0.42392	-3.89056	0.000100013	0.000681938
Esyt3	86.8933	-1.5411	0.33404	-4.61351	3.95923e-06	3.89897e-05
Mras	75.829	-2.6755	0.366841	-7.29335	3.02344e-13	1.13264e-11
Ky	22.1373	1.65282	0.67694	2.44161	0.0146219	0.0469514
Trf	28.0118	3.29197	0.579927	5.67652	1.37466e-08	2.34515e-07
Nudt16	226.672	1.11392	0.185229	6.01372	1.81313e-09	3.62965e-08
Mapkapk3	192.832	-3.36226	0.276318	-12.1681	4.59767e-34	9.65662e-32
Sema3f	17.5384	-2.73627	0.90915	-3.0097	0.00261504	0.0112737
Uba7	762.777	1.24601	0.154563	8.06152	7.53491e-16	3.8461e-14
Ccdc36	63.5207	1.8903	0.324653	5.82251	5.797e-09	1.06253e-07
Ccrl2	108.114	1.3338	0.332517	4.01121	6.04084e-05	0.000438749
Xylb	54.2736	-1.53758	0.344976	-4.45705	8.30943e-06	7.6261e-05
Csrnp1	147.565	-1.54106	0.472154	-3.26389	0.00109896	0.00544463
Zfp651	42.1513	-1.80299	0.407752	-4.42179	9.78877e-06	8.84441e-05
Cyp8b1	27.7933	-1.36923	0.502468	-2.725	0.00643011	0.0239484
1700048O20Rik	12.1956	7.37383	1.5806	4.66522	3.08287e-06	3.12235e-05
Zfp105	12.9565	6.66132	1.59456	4.17752	2.947e-05	0.000234779
Ccr9	89.0836	2.19194	0.293784	7.46105	8.58335e-14	3.41522e-12
Xcr1	10699.2	1.06406	0.200386	5.31007	1.09586e-07	1.54797e-06
Ccr1	2021.12	1.10347	0.194974	5.65956	1.51764e-08	2.56444e-07
Ccr5	75.5484	-2.09084	0.413941	-5.05106	4.39364e-07	5.47581e-06
Dgkk	52.6663	6.44087	0.930213	6.92408	4.38803e-12	1.37169e-10
B630019K06Rik	2.2266	5.34378	2.15948	2.47457	0.0133396	0.043499
Dynlt3	169.48	3.19328	0.260808	12.2438	1.81305e-34	3.87147e-32
Mid1ip1	240.685	4.28044	0.306402	13.97	2.37685e-44	8.95654e-42
AA414768	3.50466	5.89995	1.85214	3.18548	0.00144514	0.00688809
Gpr34	628.616	1.14945	0.162515	7.07288	1.51747e-12	5.14333e-11
Gpr82	1232.04	1.26911	0.151272	8.38962	4.87704e-17	2.846e-15
Maoa	12.3891	4.7522	1.20322	3.94956	7.82951e-05	0.000550256
Efhc2	4.4423	-5.94332	1.81021	-3.28322	0.0010263	0.0051283
Lonrf3	5.64093	4.22161	1.43866	2.93441	0.00334188	0.0138384
Sash3	428.887	4.41545	0.196753	22.4416	1.54435e-111	4.94656e-108
Firre	56.1276	-2.50501	0.609883	-4.10735	4.00219e-05	0.000306675
Cxx1a	153.783	1.20791	0.310611	3.88883	0.000100729	0.000685728
Cxx1b	1073.95	1.1478	0.211465	5.42784	5.70392e-08	8.49751e-07
4930502E18Rik	19.328	7.25221	1.5351	4.72425	2.30965e-06	2.41758e-05
1700013H16Rik	2561.45	-5.48438	0.197377	-27.7863	6.34864e-170	4.06694e-166
Arhgef6	1584.66	1.16756	0.163031	7.16156	7.97632e-13	2.79215e-11
Fgf13	11.1923	5.57825	1.58033	3.5298	0.000415879	0.00238244
Nsdhl	1213.42	1.01858	0.192549	5.28997	1.22335e-07	1.70365e-06
Pnma5	6.05544	-4.67014	1.68699	-2.76833	0.00563444	0.0214209
Xlr4a	56.9742	8.10212	1.46353	5.53599	3.09467e-08	4.91312e-07
Xlr3a	32.7794	5.28114	0.759508	6.95337	3.56669e-12	1.1311e-10
Xlr3b	59.0044	9.82091	1.47911	6.63974	3.14237e-11	8.65807e-10
Xlr4b	18.002	-6.24772	1.52704	-4.09138	4.28813e-05	0.000325664
F8a	23.0102	1.49042	0.49889	2.98748	0.00281288	0.0120009
Xlr4c	8.83334	3.788	1.08939	3.47718	0.000506719	0.00282387
Fundc2	13.5385	-2.26982	0.734552	-3.09008	0.00200106	0.0089736
Rab39b	11.9561	5.19143	1.57738	3.29118	0.000997672	0.00500869
Pls3	56.3945	6.03275	0.719072	8.38963	4.87687e-17	2.846e-15
Arhgef9	153.863	2.05259	0.272099	7.54354	4.57393e-14	1.92135e-12
Amer1	125.885	1.22307	0.269991	4.53005	5.89703e-06	5.57997e-05
Pja1	233.07	1.32663	0.195373	6.79025	1.11936e-11	3.30444e-10
Dlg3	5.49075	5.23507	1.69874	3.08174	0.00205794	0.00918366
Slc7a3	3.66015	4.90545	1.9039	2.57653	0.00997985	0.0343807
Il2rg	545.087	1.438	0.20977	6.85513	7.12482e-12	2.158e-10
Nap1l2	62.2822	1.77437	0.402009	4.41376	1.01591e-05	9.12108e-05
Xist	2317.97	13.319	1.43781	9.26338	1.98052e-20	1.62657e-18
Magee1	36.0061	5.67556	0.819894	6.9223	4.44362e-12	1.38183e-10
Tlr13	383.585	4.03519	0.268576	15.0244	5.07985e-51	2.41048e-48
2610002M06Rik	8.01301	3.33301	1.13509	2.93634	0.00332105	0.0137745
Sh3bgrl	4369.43	2.15865	0.156894	13.7587	4.51795e-43	1.52326e-40
Gm6377	794.39	1.00357	0.178066	5.63592	1.74123e-08	2.90099e-07
Nox1	39.675	-2.24957	0.890693	-2.52564	0.0115487	0.0386931
Zmat1	68.3983	1.62569	0.330123	4.9245	8.45773e-07	9.80637e-06
Wbp5	234.298	1.46446	0.188668	7.76209	8.35395e-15	3.85003e-13
D330045A20Rik	213.067	4.63708	0.432657	10.7177	8.40849e-27	1.17097e-24
Rnf128	24.3572	2.79509	0.637732	4.38286	1.1713e-05	0.000103395
Prps1	375.857	4.9726	0.261745	18.9979	1.77636e-80	1.75067e-77
Tsc22d3	123.232	1.706	0.237567	7.18114	6.9135e-13	2.46044e-11
Fgd1	152.12	1.574	0.219669	7.16531	7.76079e-13	2.73163e-11
Rragb	4.71222	3.4013	1.26942	2.67942	0.00737502	0.0268434
2210013O21Rik	61.0103	1.95651	0.347001	5.63835	1.71689e-08	2.86603e-07
Phka2	757.051	1.31156	0.133637	9.81432	9.76929e-23	1.00131e-20
Cdkl5	33.4268	2.7981	0.712742	3.92582	8.64333e-05	0.000599558
Tmem27	96.663	2.46315	0.371069	6.638	3.17962e-11	8.7419e-10
Tmsb4x	143659	1.06117	0.169503	6.26045	3.83857e-10	8.61292e-09
Erdr1	121.375	1.66854	0.431334	3.86834	0.000109581	0.000740089

## Sheet: SMRT KD vs Control (6hr CpG)
Gene	baseMean	log2FoldChange	lfcSE	stat	pvalue	padj
Tcf24	184.206	1.1771	0.231974	5.07429	3.88949e-07	4.07063e-06
Stau2	150.206	1.82358	0.225508	8.08654	6.13841e-16	2.17646e-14
Jph1	9.3747	6.32725	1.64746	3.84062	0.000122726	0.00072556
Paqr8	9.37182	-2.90028	0.990191	-2.92901	0.00340042	0.0133299
Tram2	82.7528	-2.42841	0.409846	-5.92518	3.11962e-09	4.81855e-08
Ogfrl1	668.316	1.72215	0.147389	11.6844	1.53119e-31	1.59505e-29
Fam135a	286	2.48186	0.252468	9.8304	8.32833e-23	4.86592e-21
Arhgef4	24.8496	-2.97065	0.737763	-4.02657	5.65971e-05	0.000368306
Hs6st1	1184.34	-1.2249	0.237291	-5.16201	2.44311e-07	2.67785e-06
Arid5a	314.133	-1.30066	0.188423	-6.90286	5.09671e-12	1.20157e-10
Cnnm4	253.88	-1.11451	0.205473	-5.42413	5.82375e-08	7.23286e-07
Gm16894	5.1048	4.25	1.75119	2.42692	0.0152276	0.047182
Il1r2	2482.11	1.98067	0.166573	11.8908	1.32203e-32	1.4623e-30
Il1rl1	18.5357	-6.47415	1.58553	-4.08326	4.44074e-05	0.000295273
Stat1	5244.73	1.30699	0.396831	3.29358	0.000989195	0.00455701
Mfsd6	473.024	1.9344	0.225812	8.56642	1.06753e-17	4.37363e-16
Inpp1	106.283	1.74545	0.424742	4.10943	3.96636e-05	0.0002669
Satb2	139.314	-1.20446	0.253083	-4.75917	1.94392e-06	1.76742e-05
Tmem237	97.0383	1.01283	0.292896	3.45798	0.000544243	0.00271879
Als2	824.376	1.36213	0.172116	7.91406	2.49119e-15	8.36916e-14
Nrp2	814.471	3.65115	0.222873	16.3822	2.56267e-60	9.30733e-58
Map2	53.9681	5.60381	0.819155	6.84096	7.86653e-12	1.80086e-10
Mreg	132.951	-2.61657	0.329715	-7.93584	2.09074e-15	7.07692e-14
Slc11a1	164.656	-2.23097	0.27575	-8.09053	5.94045e-16	2.11834e-14
Cyp27a1	283.463	2.10474	0.280524	7.50288	6.24305e-14	1.81983e-12
Wnt6	53.6409	-5.66319	1.08565	-5.21639	1.82446e-07	2.04651e-06
Speg	13.978	-4.42787	1.0339	-4.28269	1.84647e-05	0.000135073
Pax3	3.47171	4.94409	1.88073	2.62882	0.00856828	0.0291127
Wdfy1	1172.71	1.01951	0.134042	7.60588	2.82976e-14	8.62275e-13
Serpine2	3.88899	5.86665	1.79426	3.26967	0.00107673	0.00490976
Dock10	7400.23	-1.3712	0.171244	-8.0073	1.17256e-15	4.05061e-14
Sp140	2015.47	1.02518	0.177523	5.77494	7.69824e-09	1.11116e-07
A630001G21Rik	239.856	-1.91657	0.245035	-7.82161	5.21507e-15	1.68058e-13
Ugt1a7c	184.828	-1.15641	0.341933	-3.38198	0.000719658	0.00345384
Dusp28	56.9055	1.25273	0.356874	3.51028	0.000447635	0.00228806
Gpr35	5.7492	-3.93919	1.4152	-2.78349	0.00537772	0.0198423
Kif1a	43.2805	-1.6423	0.393294	-4.17575	2.97008e-05	0.00020669
Zcchc2	912.458	1.01425	0.150704	6.73003	1.69625e-11	3.73063e-10
Bcl2	418.189	1.5118	0.238359	6.34254	2.26011e-10	4.2359e-09
Mgat5	32.9304	-1.5446	0.512371	-3.01461	0.00257312	0.0104591
Fcamr	12.8	-5.12905	1.14414	-4.48289	7.36391e-06	5.92589e-05
Pigr	5.91118	-5.4512	1.78957	-3.0461	0.00231834	0.00958874
Il10	146.441	-4.07987	0.328197	-12.4312	1.77004e-35	2.28709e-33
Mapkapk2	4698.93	-1.26171	0.132521	-9.52082	1.71823e-21	9.34799e-20
Rab7b	2984.16	1.6987	0.164429	10.3309	5.10876e-25	3.48485e-23
Rab29	138.273	1.32535	0.238526	5.55642	2.7536e-08	3.63129e-07
Slc45a3	37.4042	-1.78946	0.548157	-3.2645	0.00109657	0.00499683
Mfsd4	157.742	-1.03301	0.241918	-4.27005	1.95425e-05	0.00014226
Cdk18	226.889	-2.39552	0.249418	-9.60444	7.6576e-22	4.26982e-20
Nfasc	5.35741	-4.88785	1.79728	-2.71958	0.00653658	0.0232377
Pik3c2b	39.4961	-2.74161	0.674775	-4.06299	4.84472e-05	0.00032039
Atp2b4	15.3026	-3.72816	0.867682	-4.29669	1.73368e-05	0.000127586
Ppfia4	1392.94	1.28861	0.175094	7.35952	1.84571e-13	5.02077e-12
Cyb5r1	117.115	-1.43064	0.351534	-4.06972	4.70704e-05	0.000311746
Ptpn7	1390.28	1.07752	0.147165	7.32181	2.44645e-13	6.54889e-12
Lad1	701.032	1.32629	0.516757	2.56656	0.0102713	0.0338712
Kif21b	3334.76	-1.90683	0.13317	-14.3187	1.67124e-46	3.50909e-44
Dennd1b	1619.27	1.11	0.210139	5.28222	1.27628e-07	1.48106e-06
Rgs2	1001.7	1.29371	0.197746	6.54231	6.05745e-11	1.23897e-09
Ptgs2	56.8154	2.23241	0.381392	5.85332	4.81866e-09	7.24309e-08
Rgl1	16.3468	-2.02124	0.632575	-3.19526	0.00139706	0.00618379
Ncf2	882.413	-2.18296	0.239185	-9.12666	7.06449e-20	3.41484e-18
Lamc1	222.58	-1.01522	0.261085	-3.88846	0.000100883	0.000610387
Rnasel	14.4406	-4.87328	0.910362	-5.35312	8.64484e-08	1.0363e-06
Tor3a	2668.69	1.06124	0.392373	2.70466	0.00683739	0.0241601
4930523C07Rik	113.027	8.02093	1.46094	5.49024	4.0139e-08	5.1224e-07
Ddr2	106.42	1.99934	0.354548	5.63914	1.70903e-08	2.34107e-07
Atf6	3218.51	-1.10812	0.141718	-7.81915	5.31803e-15	1.70558e-13
Fcgr2b	15.9822	-3.37891	1.20533	-2.8033	0.00505823	0.0188237
Fcgr4	41.6104	-2.31805	0.386335	-6.00012	1.97173e-09	3.17318e-08
Fcgr3	110.849	-5.55714	0.443291	-12.5361	4.73763e-36	6.30339e-34
Fcer1g	203.417	-1.17231	0.230368	-5.08885	3.60237e-07	3.80272e-06
Adamts4	68.8882	-1.44315	0.505184	-2.85667	0.0042811	0.0163297
B4galt3	429.485	-1.76161	0.187097	-9.41548	4.70916e-21	2.46232e-19
Cd244	451.96	-1.34131	0.240664	-5.57336	2.49878e-08	3.3279e-07
Ly9	49.3232	-1.72984	0.496767	-3.4822	0.000497317	0.00251239
Slamf1	13.3402	-4.57807	0.876513	-5.22305	1.75996e-07	1.98743e-06
Slamf6	66.14	-3.10481	0.461857	-6.72244	1.78709e-11	3.90487e-10
Slamf8	1289.81	1.65722	0.535131	3.09684	0.00195594	0.00831509
Aim2	1853.98	1.068	0.1591	6.71278	1.90949e-11	4.15206e-10
Pydc4	36.3748	4.14958	0.640583	6.47783	9.30538e-11	1.86357e-09
Pyhin1	1390.47	2.51018	0.459434	5.46363	4.66484e-08	5.88907e-07
Pydc3	13.3063	3.70235	0.804916	4.59967	4.23152e-06	3.60578e-05
Mndal	2380.84	1.67423	0.150622	11.1155	1.05502e-28	9.08804e-27
Ifi203	1272.37	2.09735	0.225675	9.2937	1.49011e-20	7.49964e-19
Ifi202b	30.0509	7.28042	1.51008	4.82121	1.42689e-06	1.34276e-05
Opn3	124.713	-1.58828	0.25842	-6.14613	7.93981e-10	1.36613e-08
Akt3	1004.93	1.3986	0.133322	10.4904	9.56269e-26	7.02205e-24
Cdc42bpa	84.8992	2.7467	0.419103	6.55376	5.61061e-11	1.15108e-09
Psen2	170.594	-1.41946	0.23073	-6.15204	7.64929e-10	1.31953e-08
Enah	234.849	1.89624	0.242339	7.82475	5.08647e-15	1.64308e-13
1700056E22Rik	73.6985	1.16777	0.343676	3.39787	0.000679128	0.00328707
Dusp10	1209.28	1.79519	0.376574	4.76717	1.86831e-06	1.70908e-05
Cd34	220.855	6.40175	1.05194	6.08564	1.16025e-09	1.95873e-08
Esr1	3.93062	3.94801	1.62784	2.42531	0.0152955	0.0473815
Syne1	508.971	1.08536	0.199127	5.45058	5.02046e-08	6.29983e-07
Ipcef1	249.654	1.22492	0.449772	2.72343	0.00646079	0.0230414
Cnksr3	79.1317	-1.92572	0.38237	-5.03626	4.74722e-07	4.89212e-06
Sash1	440.609	1.54592	0.192587	8.02715	9.97615e-16	3.47304e-14
Adgb	63.6665	2.71263	0.461639	5.87609	4.20082e-09	6.3714e-08
Utrn	758.224	1.03138	0.172442	5.98099	2.21786e-09	3.52289e-08
Plagl1	115.768	1.7152	0.333535	5.14249	2.71118e-07	2.93813e-06
Aig1	33.1502	3.55943	0.941558	3.78036	0.000156603	0.000905129
Adgrg6	64.7058	1.50787	0.378095	3.98807	6.6614e-05	0.000424649
Ccdc28a	15.4062	2.06662	0.737756	2.80123	0.00509082	0.0189398
Ifngr1	4482.16	1.42719	0.127259	11.2148	3.44841e-29	3.13106e-27
Pde7b	3.76805	5.86743	1.86634	3.14382	0.00166756	0.00724028
Ahi1	231.398	1.95699	0.236177	8.28613	1.16996e-16	4.41625e-15
Sgk1	1201.79	2.11818	0.169807	12.474	1.03465e-35	1.34987e-33
C920009B18Rik	57.202	-3.4015	0.500045	-6.80238	1.02908e-11	2.32807e-10
Enpp1	292.39	-1.09229	0.23273	-4.69336	2.68753e-06	2.37131e-05
L3mbtl3	59.3596	1.60823	0.409035	3.93177	8.43244e-05	0.00052329
Ncoa7	2018.06	1.3457	0.13224	10.1762	2.5331e-24	1.62094e-22
Rnf217	25.7487	7.79834	1.52201	5.1237	2.99598e-07	3.21309e-06
Tspyl4	124.007	1.44366	0.287138	5.02775	4.96267e-07	5.09105e-06
Marcks	11270.4	-1.22284	0.0922443	-13.2565	4.13758e-40	6.61915e-38
Fyn	1444.2	-1.30785	0.131764	-9.9257	3.21838e-23	1.91365e-21
Slc16a10	60.7246	1.18008	0.384155	3.07189	0.00212707	0.00890731
Smpd2	74.4169	-1.18567	0.334315	-3.54656	0.000390301	0.00203373
Aim1	3075.01	1.21158	0.168243	7.20134	5.96238e-13	1.52614e-11
Prdm1	365.57	-5.09592	0.227189	-22.4303	1.99392e-111	3.82776e-108
Cep85l	253.701	-1.18989	0.196246	-6.06323	1.33414e-09	2.22159e-08
Man1a	434.307	4.45487	0.25448	17.5058	1.2936e-68	6.43828e-66
Tbc1d32	413.875	1.12715	0.191168	5.89612	3.72145e-09	5.67637e-08
Msl3l2	13.2592	4.71568	1.20957	3.89865	9.67295e-05	0.000588701
Lims1	3551.13	1.25715	0.134236	9.3652	7.59067e-21	3.89326e-19
Chst3	40.6134	2.15248	0.762357	2.82346	0.00475087	0.0178583
4632428N05Rik	297.102	-1.02915	0.208755	-4.92997	8.22417e-07	8.12621e-06
Tspan15	14.5587	2.46979	0.814795	3.03118	0.00243602	0.00999245
Hk1	711.752	2.38309	0.185406	12.8533	8.23724e-38	1.2164e-35
Arid5b	52.8713	3.85722	0.554004	6.96244	3.34439e-12	8.06857e-11
Pcdh15	10.14	-4.43111	1.66756	-2.65724	0.00787831	0.0271791
Gucd1	201.701	-1.21669	0.184884	-6.58082	4.67849e-11	9.67225e-10
Ggt1	5.69654	-5.90357	1.7445	-3.38411	0.000714105	0.00343332
Gstt2	24.8902	1.49449	0.497405	3.00458	0.00265945	0.0107417
Pcbp3	4.43043	-5.13823	1.86419	-2.75628	0.0058463	0.0212849
Slc19a1	85.5286	1.1748	0.303326	3.87306	0.000107478	0.000644771
1700009J07Rik	37.1785	-2.12163	0.56402	-3.76163	0.000168809	0.000968185
Lrrc3	121.032	-1.33855	0.335316	-3.9919	6.5545e-05	0.000419825
Hcn2	82.9926	-2.03527	0.388828	-5.23437	1.65548e-07	1.87732e-06
Palm	184.571	-1.36493	0.352133	-3.87618	0.00010611	0.000637421
Arid3a	437.785	-1.84289	0.17918	-10.2851	8.22452e-25	5.52606e-23
Cnn2	7018.48	-1.03571	0.127031	-8.15321	3.54398e-16	1.29062e-14
Gpx4	917.566	-1.65777	0.142673	-11.6194	3.28521e-31	3.36997e-29
Sbno2	2754.04	-1.16527	0.179808	-6.48066	9.13193e-11	1.8343e-09
Dos	69.6439	-1.68437	0.361752	-4.65614	3.22188e-06	2.8114e-05
Midn	1026.93	-1.0496	0.16679	-6.2929	3.1159e-10	5.71234e-09
Efna2	77.1001	-3.10788	0.488078	-6.36759	1.92022e-10	3.64978e-09
Gamt	65.7949	-2.08011	0.532385	-3.90715	9.33899e-05	0.000570183
Adamtsl5	9.12515	-4.31869	1.6044	-2.69178	0.0071072	0.0249364
Zfp781	14.4792	2.00434	0.697053	2.87545	0.00403456	0.0154992
Chst11	1571.06	-1.59782	0.130349	-12.258	1.52188e-34	1.89361e-32
1810014B01Rik	19.9827	-1.61757	0.605929	-2.66958	0.00759473	0.0263504
Chpt1	35.344	1.4872	0.422343	3.52132	0.000429406	0.00220327
Elk3	176.854	1.19959	0.232785	5.15323	2.56036e-07	2.78366e-06
Ntn4	7.31373	5.74083	1.69394	3.38905	0.000701355	0.00337686
Tmcc3	242.233	1.86061	0.237663	7.82877	4.92666e-15	1.59529e-13
Socs2	151.374	1.74128	0.279651	6.22662	4.76597e-10	8.49405e-09
Dusp6	492.399	1.02965	0.251318	4.09701	4.18521e-05	0.000280223
Ppfia2	2.71596	5.86874	2.07994	2.8216	0.00477854	0.0179419
Pawr	124.825	-2.50833	0.33742	-7.43386	1.05475e-13	2.99656e-12
Csrp2	59.142	3.83749	0.521008	7.36551	1.76468e-13	4.81986e-12
Phlda1	1462.93	1.23993	0.225129	5.50764	3.63683e-08	4.69019e-07
Ptprr	3.75331	4.61828	1.90826	2.42015	0.0155139	0.0479807
Lyz2	2515.98	1.76754	0.240254	7.35698	1.88123e-13	5.10706e-12
Hmga2	109.077	1.62216	0.351556	4.61422	3.94574e-06	3.38804e-05
Msrb3	432.155	-1.95255	0.204441	-9.55067	1.28859e-21	7.0678e-20
Ppm1h	975.002	1.36398	0.198435	6.87367	6.25709e-12	1.45221e-10
March9	41.264	-2.86392	0.6503	-4.40399	1.06277e-05	8.1889e-05
Slc26a10	25.7846	-1.6484	0.547382	-3.01144	0.00260016	0.0105498
Arhgef25	62.5522	-1.08426	0.419884	-2.58228	0.00981487	0.0326385
Dtx3	164.677	-1.10172	0.290481	-3.79275	0.00014899	0.000864477
Ddit3	133.436	1.15356	0.267243	4.31654	1.58494e-05	0.000117411
Lrp1	301.921	1.75703	0.288958	6.08056	1.19762e-09	2.00918e-08
Timeless	4135.75	2.14764	0.158548	13.5456	8.4078e-42	1.4123e-39
Apon	28.2925	2.10561	0.508154	4.14365	3.4182e-05	0.000233522
Stat2	2869.42	1.23418	0.40452	3.05097	0.00228104	0.00944903
Suox	613.398	-2.84933	0.239206	-11.9116	1.02947e-32	1.16253e-30
Dgka	8.50992	-3.45817	1.11281	-3.1076	0.00188613	0.00804886
Tespa1	344.498	2.48328	0.214599	11.5717	5.73137e-31	5.83471e-29
Vmn2r84	6.20547	3.60233	1.20035	3.00107	0.00269031	0.0108501
Pik3ip1	27.5822	1.56556	0.632218	2.4763	0.0132753	0.0419847
Smtn	105.632	1.03182	0.290185	3.55572	0.000376943	0.00197249
Dusp18	10.6612	6.74441	1.65837	4.0669	4.76424e-05	0.000315378
Tcn2	16.5446	4.54257	1.19504	3.80117	0.000144015	0.000837779
Gal3st1	13.5972	6.94874	1.57334	4.41655	1.00287e-05	7.79894e-05
Gatsl3	27.6926	-1.1738	0.468323	-2.50638	0.0121975	0.0390261
Lif	99.0595	2.47982	0.332985	7.44724	9.5314e-14	2.71938e-12
Nipsnap1	148.827	-1.14509	0.259125	-4.41905	9.9138e-06	7.71405e-05
Nefh	499.694	-1.17921	0.201608	-5.84902	4.94491e-09	7.40799e-08
Znrf3	30.7602	1.63393	0.524809	3.11339	0.00184954	0.00793047
Nudcd3	1098	1.19753	0.11892	10.0701	7.49325e-24	4.66177e-22
Upp1	84.4797	2.81612	0.31623	8.90529	5.32446e-19	2.42543e-17
Egfr	53.9309	6.57998	1.5008	4.38431	1.16356e-05	8.8589e-05
Slc1a4	239.191	2.47766	0.237086	10.4505	1.45798e-25	1.04214e-23
Zrsr1	46.2768	-1.09165	0.362052	-3.01519	0.00256819	0.0104422
Bcl11a	16.6855	-5.28955	0.956012	-5.53294	3.14915e-08	4.11657e-07
Sptbn1	196.597	-3.40245	0.304648	-11.1684	5.81889e-29	5.17843e-27
Chac2	9.5564	7.38537	1.607	4.59575	4.312e-06	3.66738e-05
Rhbdf1	170.599	1.71432	0.259966	6.59437	4.27053e-11	8.85608e-10
Stk10	1318.6	-1.3238	0.172336	-7.68154	1.5719e-14	4.88964e-13
Pttg1	700.776	1.16904	0.241393	4.84288	1.27972e-06	1.21533e-05
Il12b	22674.6	2.72007	0.191293	14.2194	6.94472e-46	1.43574e-43
Ublcp1	396.287	1.13807	0.175981	6.467	9.99684e-11	1.97846e-09
Cyfip2	3129.43	2.02111	0.159653	12.6594	9.92834e-37	1.37543e-34
Fndc9	59.373	1.48446	0.446961	3.32123	0.000896216	0.00417013
Itk	7.94084	3.20374	1.09668	2.9213	0.0034857	0.0136364
Med7	724.794	1.77135	0.188859	9.37925	6.64439e-21	3.42097e-19
Havcr2	619.029	4.1832	0.251099	16.6596	2.57941e-62	1.05037e-59
Havcr1	894.302	3.5654	0.173782	20.5165	1.53396e-93	1.47239e-90
Irgm1	2271.06	1.82455	0.692037	2.63649	0.00837691	0.0285563
Gm12185	196.992	3.01955	0.654311	4.61486	3.93365e-06	3.38198e-05
9930111J21Rik1	149.319	2.01878	0.356819	5.6577	1.53419e-08	2.12322e-07
9930111J21Rik2	40.1085	1.82973	0.582693	3.14012	0.00168879	0.00732537
Tgtp1	105.372	3.4711	0.868492	3.9967	6.42308e-05	0.000412151
Olfr56	4.08417	5.47941	1.95409	2.80407	0.00504625	0.0188052
Tgtp2	210.358	4.10728	0.564529	7.27557	3.4495e-13	9.12489e-12
Ifi47	364.719	5.33353	0.734959	7.25692	3.96006e-13	1.0313e-11
Flt4	35.9549	3.96086	0.58588	6.76052	1.37493e-11	3.06406e-10
Col23a1	350.696	3.07138	0.33545	9.156	5.38549e-20	2.62211e-18
Cdkl3	67.0063	1.51908	0.312193	4.86582	1.13984e-06	1.09409e-05
Shroom1	78.3412	1.42801	0.334923	4.2637	2.01067e-05	0.000146035
Csf2	3.56353	5.13678	1.87058	2.74609	0.00603106	0.0218275
Gpx3	22.8692	1.70811	0.565285	3.02167	0.00251385	0.0102584
Tnip1	5090.59	1.10448	0.386067	2.86084	0.00422517	0.0161484
Slc36a3	24.4409	2.45108	0.826314	2.96628	0.00301427	0.011984
Mrpl22	370.66	1.13243	0.176195	6.42713	1.30035e-10	2.53983e-09
Gm12250	470.177	3.61294	0.819462	4.40892	1.03888e-05	8.04177e-05
Igtp	629.292	2.44933	0.57041	4.29399	1.75494e-05	0.000128939
Irgm2	1058.82	2.82469	0.562018	5.02598	5.00862e-07	5.13002e-06
2810021J22Rik	35.3696	3.46635	0.579289	5.9838	2.17986e-09	3.47484e-08
Zfp39	116	1.0266	0.256978	3.9949	6.47212e-05	0.000414944
Nlrp3	1215.52	1.12211	0.240417	4.66734	3.05131e-06	2.67647e-05
Nt5m	118.804	1.04406	0.266841	3.91268	9.1279e-05	0.000560094
Med9	590.927	1.11425	0.180793	6.16317	7.13047e-10	1.23958e-08
Srebf1	3658.57	1.28213	0.143809	8.91551	4.85555e-19	2.22692e-17
Gid4	798.346	1.07934	0.159905	6.7499	1.47945e-11	3.29154e-10
Shmt1	449.599	1.26147	0.171769	7.34398	2.0734e-13	5.59486e-12
Dhrs7b	332.121	1.06698	0.171583	6.21842	5.0219e-10	8.89122e-09
Aldh3a2	1358.36	1.16137	0.138587	8.3801	5.28837e-17	2.07187e-15
Grap	479.189	1.42579	0.186874	7.62971	2.35289e-14	7.20232e-13
Fam83g	24.3617	3.43669	0.683701	5.0266	4.99244e-07	5.11735e-06
Zswim7	57.5593	1.06581	0.321366	3.3165	0.00091153	0.00423406
Pigl	134.75	1.10199	0.240254	4.58675	4.50205e-06	3.81694e-05
2410006H16Rik	575.543	1.19519	0.1466	8.15268	3.55953e-16	1.29278e-14
Zfp287	188.234	1.84409	0.223422	8.25383	1.534e-16	5.74204e-15
Tvp23b	301.306	1.14165	0.18481	6.17739	6.51709e-10	1.13884e-08
Hs3st3b1	268.744	2.21386	0.305285	7.25177	4.11349e-13	1.06919e-11
Cox10	487.419	1.00665	0.155494	6.47393	9.54887e-11	1.90382e-09
F930015N05Rik	10.9242	4.4701	1.67203	2.67346	0.0075074	0.0260818
Elac2	1449.67	1.15957	0.117713	9.85081	6.79919e-23	3.98985e-21
Zkscan6	231.62	1.49232	0.194732	7.66345	1.81007e-14	5.60454e-13
Sco1	503.321	1.80101	0.176828	10.1851	2.31143e-24	1.48617e-22
Gas7	967.985	1.10394	0.234235	4.71296	2.44141e-06	2.17413e-05
Stx8	322.089	1.29005	0.186336	6.92327	4.41327e-12	1.0478e-10
Myh10	55.1044	2.47444	0.403525	6.13207	8.67405e-10	1.48676e-08
Rangrf	113.705	1.27278	0.261899	4.85982	1.17492e-06	1.12294e-05
Hes7	26.5413	1.65669	0.551598	3.00343	0.00266953	0.0107759
Kcnab3	27.8367	1.90539	0.593348	3.21125	0.0013216	0.00588395
Chrnb1	37.0669	-1.21926	0.473577	-2.57458	0.0100363	0.0332268
Fgf11	12.325	-3.89956	1.57165	-2.48118	0.0130946	0.041472
Cldn7	8.86167	2.59407	0.96101	2.69931	0.00694828	0.024494
Bcl6b	21.4487	2.7004	1.02753	2.62804	0.00858784	0.0291496
Eno3	171.396	-1.00976	0.223556	-4.51681	6.2777e-06	5.14075e-05
Camkk1	610.438	-1.07267	0.182882	-5.86538	4.48105e-09	6.77349e-08
Hic1	2548.62	1.84079	0.389036	4.73168	2.2267e-06	1.99749e-05
Nxn	106.852	-1.84008	0.359871	-5.11316	3.16809e-07	3.38148e-06
Cpd	2840.22	-1.58784	0.17905	-8.86813	7.43835e-19	3.35425e-17
Blmh	698.848	-1.03911	0.137604	-7.55149	4.30291e-14	1.28238e-12
Ankrd13b	40.2063	-1.22706	0.438362	-2.7992	0.00512287	0.0190485
Trp53i13	89.7336	-1.70236	0.396344	-4.29516	1.74571e-05	0.000128401
Abhd15	64.7792	-1.69949	0.554481	-3.06501	0.00217659	0.00908074
Slc46a1	8.89641	-3.33456	1.289	-2.58693	0.00968349	0.0322815
Adap2	77.085	-1.13796	0.313461	-3.63029	0.000283102	0.001526
Myo1d	22.0713	5.1566	0.868613	5.93659	2.91013e-09	4.52619e-08
Ccl1	73.2321	4.23976	0.425392	9.96673	2.13125e-23	1.27288e-21
Slfn9	1045.8	2.07295	0.447719	4.63003	3.65609e-06	3.17176e-05
Slfn8	1266.21	1.3325	0.261875	5.08832	3.6125e-07	3.81043e-06
Slfn1	140.322	5.17904	0.870858	5.94706	2.73009e-09	4.29087e-08
Slfn3	157.496	6.2006	0.443738	13.9736	2.26011e-44	4.21824e-42
Heatr9	55.5585	1.3876	0.37361	3.71404	0.000203973	0.00114446
Ccl9	84.6619	-5.29396	0.484305	-10.9311	8.18942e-28	6.71033e-26
Ccl6	50.9747	-2.29015	0.601476	-3.80756	0.000140345	0.00082034
Ccl4	1223.52	-1.90313	0.273594	-6.95604	3.49979e-12	8.38186e-11
Wfdc17	20.8585	-3.64479	0.616939	-5.90787	3.46567e-09	5.32248e-08
Wfdc21	9.21444	-3.04071	0.895091	-3.39709	0.000681063	0.0032945
Hnf1b	25.662	1.49081	0.603742	2.46929	0.0135383	0.0426459
Tbx2	10.7556	-3.67778	1.00031	-3.67664	0.000236325	0.00130295
Rnf43	13.3305	-3.10104	0.76685	-4.04387	5.25751e-05	0.000345141
Bzrap1	1233.92	-1.13058	0.385942	-2.92941	0.00339604	0.0133205
Cacna1g	39.4152	-1.44372	0.445927	-3.23758	0.0012055	0.00545069
Ppp1r9b	2132.82	-1.03592	0.187057	-5.53799	3.05957e-08	4.00335e-07
Itga3	152.738	-1.9688	0.2687	-7.32712	2.35155e-13	6.30741e-12
Nxph3	103.766	-2.12896	0.349416	-6.0929	1.10882e-09	1.88373e-08
Abi3	316.473	1.10016	0.212415	5.1793	2.22721e-07	2.46332e-06
Hoxb4	19.6975	-3.41177	0.7264	-4.69682	2.64238e-06	2.33608e-05
Scrn2	97.787	-1.01925	0.308848	-3.30017	0.000966272	0.00446365
Osbpl7	165.816	-1.43404	0.258169	-5.55465	2.78166e-08	3.6647e-07
Arhgap23	32.4097	-3.69076	0.869264	-4.24585	2.17764e-05	0.000156991
2410003L11Rik	6.05258	5.78677	1.79619	3.2217	0.00127434	0.00570438
E130012A19Rik	244.891	-1.53155	0.257954	-5.93732	2.8972e-09	4.51131e-08
Pcgf2	123.748	-1.72594	0.283697	-6.08375	1.17407e-09	1.97709e-08
Erbb2	4.68251	-4.42939	1.79414	-2.46881	0.0135562	0.0426797
Grb7	45.5269	-1.42351	0.402339	-3.53809	0.000403028	0.00209113
Thra	70.1959	-1.40125	0.374286	-3.7438	0.00018126	0.00103167
Nr1d1	19.4213	-2.24238	0.74362	-3.01549	0.00256564	0.010435
Igfbp4	127.824	5.61161	0.430263	13.0423	7.03052e-39	1.07359e-36
Stat5a	1893.13	-1.31823	0.241414	-5.46045	4.74921e-08	5.98125e-07
Cntnap1	116.292	-1.57138	0.343991	-4.56807	4.92239e-06	4.13419e-05
Cntd1	28.9797	1.9915	0.54155	3.6774	0.000235622	0.00130032
Vat1	275.639	-1.02469	0.224957	-4.55503	5.23782e-06	4.36366e-05
Rdm1	43.0606	-1.55122	0.459901	-3.37295	0.000743688	0.00354763
Etv4	209.414	-1.3943	0.32122	-4.34065	1.42062e-05	0.000106116
Dusp3	311.193	-1.26126	0.242815	-5.19432	2.05471e-07	2.2857e-06
Hdac5	117.046	-1.6619	0.37444	-4.43837	9.06409e-06	7.11883e-05
Plcd3	132.738	-1.13006	0.257806	-4.38338	1.16854e-05	8.88675e-05
Acbd4	68.6563	-1.13549	0.309373	-3.6703	0.000242271	0.00133071
Hexim2	26.6526	-1.34002	0.492289	-2.72201	0.00648861	0.0231284
Arhgap27	636.506	-1.20618	0.207452	-5.81425	6.09077e-09	8.96471e-08
Nsf	1346.46	-1.20184	0.114889	-10.4609	1.3066e-25	9.43985e-24
Arf2	817.973	-1.34877	0.170557	-7.90804	2.61475e-15	8.76234e-14
Mrc2	3.46304	4.89939	1.93031	2.53813	0.0111446	0.0362421
Cd79b	3.73713	-5.25094	1.89018	-2.77801	0.00546924	0.0201137
Pitpnc1	31.1164	-2.68129	0.611682	-4.38347	1.16804e-05	8.88675e-05
Cep112	14.6333	6.49463	1.56504	4.14983	3.32729e-05	0.000228473
Rgs9	118.149	-2.76805	0.321428	-8.61173	7.19651e-18	3.01267e-16
Slc16a6	325.878	-1.66906	0.177312	-9.41312	4.81639e-21	2.50863e-19
Map2k6	130.727	-3.19428	0.494593	-6.45841	1.05811e-10	2.08488e-09
Ttyh2	48.7911	-1.72937	0.516699	-3.34696	0.000817037	0.00385376
Caskin2	519.942	-1.5529	0.181208	-8.56971	1.03743e-17	4.26328e-16
Llgl2	134.636	-1.20976	0.269271	-4.49274	7.03111e-06	5.68838e-05
Galk1	252.52	-1.2024	0.225115	-5.34127	9.22997e-08	1.10349e-06
Trim65	45.7255	-2.0101	0.459876	-4.37095	1.23705e-05	9.3601e-05
Tmc6	93.208	-1.25038	0.351849	-3.55374	0.000379789	0.00198352
Tha1	8.11393	-4.58165	1.17029	-3.91497	9.04142e-05	0.000555549
Socs3	1537.18	-2.96301	0.202185	-14.6549	1.25266e-48	2.94691e-46
Cbx2	157.697	-2.30361	0.35386	-6.50993	7.51839e-11	1.52386e-09
Cbx8	46.3586	-1.7992	0.493656	-3.64464	0.000267762	0.00145205
Cbx4	207.632	-1.9991	0.23106	-8.65189	5.06557e-18	2.15415e-16
Baiap2	524.945	-1.33578	0.208555	-6.40492	1.5045e-10	2.9048e-09
Cep131	35.3088	-1.71571	0.568	-3.02062	0.00252261	0.0102848
Bahcc1	67.5398	-3.73999	0.627602	-5.95918	2.53503e-09	3.99833e-08
Slc25a10	1643.54	-1.3726	0.143938	-9.53605	1.48373e-21	8.10503e-20
Notum	2.54824	-5.23679	1.98895	-2.63294	0.00846487	0.0288123
Slc16a3	244.522	-1.31325	0.248992	-5.27428	1.33281e-07	1.54001e-06
Hexdc	40.921	-1.27842	0.425287	-3.00602	0.0026469	0.0107039
Narf	174.137	-1.67558	0.259036	-6.46852	9.89672e-11	1.9689e-09
Wdr45b	746.983	-1.2732	0.129886	-9.80243	1.09906e-22	6.3387e-21
Fn3krp	50.1516	-1.0868	0.359301	-3.02475	0.00248838	0.0101828
Metrnl	27.1563	-3.18024	0.677074	-4.69703	2.63973e-06	2.33527e-05
Kif3c	231.731	-1.19648	0.300347	-3.98366	6.78615e-05	0.000431986
Fkbp1b	21.5569	-2.35799	0.910824	-2.58886	0.00962955	0.0321575
Hs1bp3	56.8213	-2.43992	0.41189	-5.92371	3.14762e-09	4.85623e-08
Ddx1	1865.85	-2.01289	0.12331	-16.3239	6.67422e-60	2.36022e-57
Id2	12726.7	1.86755	0.148568	12.5704	3.07232e-36	4.17028e-34
Adi1	281.24	-1.03433	0.250285	-4.1326	3.58686e-05	0.000244175
Tspan13	499.841	-2.26469	0.199996	-11.3237	1.00209e-29	9.48319e-28
Arl4a	240.374	1.80391	0.251716	7.16644	7.69716e-13	1.95528e-11
Scin	248.395	1.05296	0.237744	4.42896	9.46867e-06	7.40198e-05
Gpr33	194.964	3.62568	0.71305	5.08475	3.68118e-07	3.87262e-06
Ccdc175	8.59099	4.33657	1.63436	2.65337	0.00796918	0.0274378
Rtn1	6223.44	1.43395	0.142469	10.065	7.88788e-24	4.88467e-22
Prkch	135.826	2.02138	0.361488	5.59182	2.24704e-08	3.00754e-07
Sgpp1	1057.2	1.61218	0.145811	11.0567	2.03549e-28	1.7312e-26
Gm10451	66.8754	-4.80347	0.546965	-8.78205	1.60527e-18	7.16665e-17
Sptb	66.4424	2.04536	0.424675	4.81631	1.46239e-06	1.37136e-05
Fut8	1020.56	1.17958	0.147681	7.98734	1.37879e-15	4.75081e-14
Tmem229b	3057.75	2.17935	0.137686	15.8284	1.9805e-56	6.4912e-54
Susd6	3434.45	-1.18622	0.186928	-6.34587	2.2117e-10	4.15676e-09
Map3k9	87.0443	-1.80675	0.447953	-4.03334	5.49908e-05	0.00035907
Acot6	241.547	2.34081	0.226715	10.3249	5.43922e-25	3.69152e-23
Dnal1	786.563	1.85684	0.169351	10.9644	5.66468e-28	4.67006e-26
Pnma1	90.6604	1.82895	0.306773	5.96188	2.49345e-09	3.93737e-08
Fos	47.3126	-3.57327	0.482984	-7.39833	1.37913e-13	3.84497e-12
Jdp2	3673.58	-1.86378	0.128308	-14.5259	8.30691e-48	1.86047e-45
Batf	38.2696	-1.26085	0.40352	-3.12462	0.00178038	0.00767063
Ift43	69.4838	1.78516	0.361839	4.93357	8.0741e-07	7.99141e-06
Vash1	21.6689	-8.26699	1.58451	-5.21737	1.81479e-07	2.03906e-06
Angel1	31.3002	-1.90488	0.504656	-3.77462	0.000160251	0.000925024
Irf2bpl	279.406	-5.82973	0.308492	-18.8975	1.19599e-79	8.03586e-77
Ston2	130.573	-2.1598	0.290717	-7.4292	1.09252e-13	3.09081e-12
Gpr65	58.8267	-1.4377	0.406774	-3.53438	0.000408733	0.00211578
Efcab11	138.863	1.1856	0.238258	4.97614	6.48663e-07	6.51514e-06
Kcnk13	367.906	1.26658	0.198694	6.37452	1.83533e-10	3.50828e-09
Tc2n	10.3738	4.93575	1.11033	4.44528	8.77783e-06	6.91421e-05
Lgmn	2143.55	-1.02648	0.120754	-8.50058	1.88651e-17	7.61289e-16
Ifi27l2a	912.024	1.59914	0.26255	6.09081	1.12343e-09	1.90374e-08
Serpina3g	238.416	-4.05123	1.18776	-3.41083	0.000647661	0.00314538
Serpina3f	6.58409	-4.29575	1.26506	-3.39569	0.000684547	0.00330659
Syne3	294.883	-3.52184	0.260691	-13.5096	1.37207e-41	2.27629e-39
Ccdc85c	65.8304	-4.15664	0.602695	-6.89675	5.32075e-12	1.24782e-10
Exoc3l4	283.24	-1.3323	0.235516	-5.65695	1.54086e-08	2.13025e-07
Tnfaip2	16905.4	-1.19814	0.172171	-6.95901	3.42682e-12	8.23785e-11
Ckb	12781.6	-1.283	0.189774	-6.76069	1.37336e-11	3.06406e-10
Adssl1	31.8135	-2.79883	0.796435	-3.5142	0.000441079	0.00225885
Pld4	3936.14	1.15641	0.169551	6.8204	9.0788e-12	2.06431e-10
Jag2	1501.3	-1.05452	0.150983	-6.98433	2.86224e-12	6.94273e-11
Itgb8	57.5881	3.58405	0.411586	8.70789	3.0957e-18	1.33333e-16
Macc1	213.021	1.22113	0.199661	6.11603	9.59326e-10	1.63805e-08
Asb13	166.269	1.8415	0.234777	7.84361	4.37763e-15	1.4348e-13
Pfkp	5504.27	1.1878	0.125594	9.4574	3.15695e-21	1.69016e-19
Lgals8	103.35	1.07587	0.289138	3.72096	0.000198467	0.00111871
Nid1	2.01164	5.23578	2.17112	2.41155	0.0158848	0.0489924
Lyst	1227.62	1.14357	0.137411	8.32224	8.63167e-17	3.27662e-15
A530099J19Rik	394.057	3.8438	0.409454	9.38763	6.13683e-21	3.1718e-19
Aoah	541.56	3.2371	0.175127	18.4843	2.76381e-76	1.61479e-73
Vmn1r210	3.07955	-5.67524	1.95331	-2.90544	0.00366737	0.0142557
Foxc1	77.4619	-1.11108	0.344347	-3.22662	0.00125262	0.00562216
Serpinb6b	4222.56	2.68274	0.234595	11.4356	2.77522e-30	2.72215e-28
Serpinb9	6761.02	3.04083	0.180608	16.8366	1.31508e-63	5.62408e-61
Serpinb9b	8.4918	2.51762	0.950204	2.64955	0.00805986	0.0276933
Serpinb1b	184.67	1.07193	0.302678	3.54149	0.000397868	0.00206947
Serpinb6a	83.5757	1.12045	0.322416	3.47518	0.000510517	0.00257423
Nqo2	293.82	1.0088	0.242222	4.16476	3.11677e-05	0.000216004
Tubb2a	636.059	-2.59482	0.185262	-14.0062	1.42758e-44	2.70194e-42
Tubb2b	180.722	-1.28319	0.354571	-3.61901	0.000295735	0.00158519
Slc22a23	178.338	-1.18392	0.338181	-3.50086	0.000463768	0.00235886
Rreb1	504.569	-1.41303	0.270702	-5.21989	1.79031e-07	2.01661e-06
Tfap2a	8.27057	-3.40984	1.35178	-2.52247	0.0116533	0.0376074
Gcnt2	308.314	1.22593	0.273077	4.48931	7.14541e-06	5.76697e-05
Elovl2	6.50443	2.85221	1.11872	2.54954	0.0107865	0.0353018
Nedd9	1423.16	3.17299	0.25143	12.6198	1.64291e-36	2.25279e-34
Dtnbp1	697.709	1.27391	0.143254	8.89269	5.96475e-19	2.70792e-17
Mylip	949.73	2.30355	0.167593	13.745	5.46104e-43	9.40839e-41
Kif13a	251.739	-4.12066	0.321433	-12.8197	1.2726e-37	1.85882e-35
Rnf144b	1398.86	1.12041	0.176259	6.3566	2.06262e-10	3.8929e-09
Ptpdc1	63.003	2.80704	0.466246	6.02051	1.73869e-09	2.82521e-08
S1pr3	5.73059	-2.93159	1.21469	-2.41344	0.0158025	0.0487722
Sema4d	1582.98	2.01851	0.198822	10.1523	3.23487e-24	2.05048e-22
Hrh2	17.1913	-4.37628	1.53519	-2.85064	0.00436308	0.0165953
Hk3	435.467	2.3839	0.230267	10.3528	4.06557e-25	2.8017e-23
Nsd1	2545.2	1.31192	0.117027	11.2105	3.62345e-29	3.26791e-27
Rgs14	1090.57	1.65871	0.223892	7.40854	1.27696e-13	3.58992e-12
Dok3	136.941	-3.04466	0.405262	-7.51284	5.78596e-14	1.69394e-12
Tifab	2558.41	2.51673	0.118904	21.1661	1.96213e-99	2.19725e-96
2210016F16Rik	749.627	1.15993	0.154282	7.51828	5.55015e-14	1.63201e-12
Golm1	186.365	1.45677	0.283133	5.14518	2.67261e-07	2.90101e-06
Dapk1	1419.77	2.19265	0.407415	5.38185	7.37244e-08	8.99826e-07
4930486L24Rik	417.252	2.92634	0.20201	14.4861	1.48347e-47	3.268e-45
Ctla2b	3248.8	1.79152	0.205314	8.72574	2.64437e-18	1.15e-16
Gm3604	98.471	1.36961	0.307882	4.44849	8.64757e-06	6.81561e-05
Zfp712	32.3043	1.12471	0.46698	2.40848	0.0160191	0.0493221
Zfp759	26.6438	1.54369	0.545647	2.8291	0.00466787	0.01761
Zfp455	46.8764	1.20667	0.378086	3.19153	0.00141522	0.00625174
Zfp595	117.681	1.11439	0.257732	4.32384	1.53335e-05	0.00011403
Zfp456	24.0479	2.85652	0.634007	4.5055	6.6218e-06	5.39623e-05
Zfp85os	3.3313	4.64971	1.85033	2.51291	0.0119741	0.0384489
Papd7	987.52	1.26855	0.161259	7.86655	3.64563e-15	1.20073e-13
Slc12a7	250.498	2.11235	0.227174	9.29839	1.42582e-20	7.20307e-19
Ahrr	1090.32	1.18536	0.136001	8.71576	2.88805e-18	1.2479e-16
Ell2	481.897	-1.20532	0.21832	-5.52086	3.37348e-08	4.37998e-07
9330111N05Rik	47.0993	2.47965	0.430032	5.7662	8.1081e-09	1.16531e-07
Mblac2	51.2705	1.13193	0.400832	2.82394	0.00474371	0.017841
Mef2c	787.721	4.02454	0.237104	16.9737	1.28567e-64	5.75892e-62
Vcan	9.32116	2.39845	0.834772	2.87318	0.00406363	0.0155931
Atg10	63.177	1.29453	0.373473	3.46618	0.000527905	0.00265097
Ssbp2	32.3562	5.58031	1.1099	5.02774	4.963e-07	5.09105e-06
Rasgrf2	192.536	3.39943	0.408321	8.32539	8.40507e-17	3.19964e-15
Fam151b	30.2775	1.49536	0.516374	2.89589	0.00378086	0.0146376
Serinc5	49.1351	1.61369	0.470317	3.43106	0.000601226	0.00295727
Cmya5	159.551	1.87827	0.29687	6.32691	2.50117e-10	4.65522e-09
Lhfpl2	4.93449	5.88098	1.78248	3.29933	0.000969156	0.0044739
Scamp1	31.9014	4.09973	0.644128	6.36478	1.9557e-10	3.70673e-09
Gm9776	147.49	1.1712	0.281235	4.1645	3.12041e-05	0.000216145
Pde8b	197.709	1.50009	0.270133	5.55317	2.80537e-08	3.69231e-07
F2r	697.569	2.54019	0.249919	10.164	2.86928e-24	1.82736e-22
Gcnt4	23.0153	2.38946	0.873709	2.73485	0.00624082	0.0224176
Serf1	105.735	1.14043	0.297079	3.83882	0.000123627	0.00073024
Naip5	211.117	1.45664	0.272092	5.35347	8.6285e-08	1.03527e-06
Naip6	94.5206	1.31015	0.327626	3.99891	6.3634e-05	0.000409733
Gtf2h2	532.141	1.00622	0.228296	4.40751	1.04564e-05	8.07086e-05
Marveld2	1015.84	1.76045	0.163047	10.7972	3.54861e-27	2.80507e-25
Adamts6	43.191	3.48101	0.52762	6.59758	4.17936e-11	8.69385e-10
Rnf180	317.009	1.00253	0.263678	3.8021	0.000143472	0.000834986
Plk2	20.8027	2.01977	0.570869	3.53807	0.000403067	0.00209113
Ddx4	22.7097	3.41295	0.603963	5.65092	1.5959e-08	2.19959e-07
Ppap2a	549.752	1.27493	0.184874	6.89618	5.34208e-12	1.25064e-10
Itga1	176.049	-2.29392	0.46192	-4.96605	6.8332e-07	6.84747e-06
Parp8	803.065	2.67616	0.15451	17.3203	3.30384e-67	1.53093e-64
Emb	996.935	1.24364	0.170103	7.31112	2.64924e-13	7.06358e-12
3110070M22Rik	4.77778	6.26718	1.75697	3.56703	0.00036105	0.00189691
Gm7120	52.0414	3.19365	0.479856	6.65542	2.82489e-11	6.00646e-10
Dnase1l3	4065.68	1.30921	0.396883	3.29874	0.000971208	0.00448055
Il3ra	110.221	1.68612	0.293346	5.74789	9.03663e-09	1.28502e-07
Ube2e2	58.008	4.03044	0.553589	7.28058	3.324e-13	8.81024e-12
Plau	42.0923	2.99307	1.15649	2.58807	0.00965161	0.0322072
Vcl	1422.04	-2.17687	0.155421	-14.0062	1.42751e-44	2.70194e-42
Zfp503	31.2201	-7.65625	1.50865	-5.07492	3.87667e-07	4.06038e-06
Dlg5	18.2114	-4.07569	1.17637	-3.46462	0.000530978	0.00266242
Arhgef3	103.4	4.12016	0.383614	10.7404	6.57588e-27	5.1079e-25
Ankrd28	175.271	-1.3269	0.235189	-5.64185	1.68235e-08	2.30923e-07
Arhgap22	560.946	-1.33513	0.209406	-6.37583	1.81978e-10	3.4835e-09
Tspan14	241.868	-1.13682	0.227382	-4.99959	5.74528e-07	5.8224e-06
Ptger2	221.182	-1.03861	0.260749	-3.9832	6.79924e-05	0.00043241
Styx	165.604	-1.09368	0.243186	-4.4973	6.8821e-06	5.58127e-05
Gch1	338.471	2.1647	0.20747	10.4338	1.73777e-25	1.23556e-23
Tlr11	516.429	1.36911	0.307065	4.45868	8.24647e-06	6.52564e-05
Pnp2	40.68	2.71023	0.488346	5.54981	2.85979e-08	3.75659e-07
Arhgef40	231.666	-3.8117	0.250747	-15.2014	3.46048e-52	9.89403e-50
Gm16617	8.91989	-6.35477	1.59638	-3.98073	6.87029e-05	0.000436309
Slc7a8	325.024	1.2817	0.180296	7.10888	1.16989e-12	2.92212e-11
Slc22a17	35.6412	-4.41246	0.837313	-5.26979	1.36582e-07	1.57544e-06
Pck2	259.391	1.64401	0.217176	7.56994	3.73389e-14	1.12502e-12
Dhrs1	538.719	-1.16924	0.174407	-6.70408	2.02686e-11	4.37621e-10
Ripk3	57.1729	-1.86566	0.470553	-3.96482	7.34524e-05	0.000462754
Gjb2	17.7257	2.02857	0.646429	3.13812	0.00170037	0.0073661
Ift88	68.4297	1.01024	0.30867	3.27288	0.00106457	0.00486299
Il17d	12.4449	3.5425	0.866735	4.08718	4.36647e-05	0.000290622
Fgf9	3.13454	-5.68237	1.99679	-2.84575	0.00443068	0.0168381
Phf11d	366.24	1.19627	0.226703	5.27681	1.31455e-07	1.52153e-06
Mtmr6	1308.03	-1.42127	0.142162	-9.99753	1.56244e-23	9.45767e-22
Arl11	48.5247	2.8798	0.836772	3.44156	0.000578365	0.00286159
Wdfy2	390.112	-1.46732	0.172162	-8.52294	1.5556e-17	6.31544e-16
Fzd3	8.68114	6.05899	1.63936	3.69594	0.000219072	0.0012185
Bnip3l	374.1	-1.02225	0.207951	-4.91584	8.84013e-07	8.66475e-06
Slc25a37	81.8677	-1.33987	0.381364	-3.51336	0.000442483	0.00226431
Egr3	523.876	1.92765	0.572554	3.36675	0.000760589	0.00361542
9930012K11Rik	13.5155	-2.67817	1.07189	-2.49856	0.0124697	0.039727
Bmp1	10.7345	-2.5676	0.835667	-3.07251	0.00212264	0.0088943
Dmtn	6.94321	4.85224	1.32648	3.65798	0.000254214	0.00138867
Dok2	76.4961	1.53124	0.320774	4.77356	1.80995e-06	1.66135e-05
Lpar6	433.58	1.3375	0.225177	5.93977	2.85422e-09	4.45988e-08
Slc25a30	71.6877	-1.37628	0.363222	-3.78907	0.000151211	0.000875475
Dgkh	114.823	2.26157	0.26259	8.61256	7.14496e-18	3.00044e-16
Klf5	18.3322	-1.85971	0.729113	-2.55065	0.0107522	0.0352065
4933432I03Rik	47.0334	1.31381	0.406097	3.23522	0.00121548	0.00549031
Irg1	215.335	2.37667	0.295275	8.04901	8.34678e-16	2.92856e-14
Slain1	16.4173	2.37745	0.881571	2.69683	0.00700026	0.0246363
Pou4f1	33.9761	-5.11815	0.827783	-6.18296	6.29121e-10	1.10223e-08
Dock9	84.1852	-1.67206	0.349945	-4.77805	1.77e-06	1.6269e-05
Zic5	79.8571	-2.16112	0.406125	-5.32132	1.03019e-07	1.21757e-06
2610035F20Rik	14.6407	-3.75055	0.971446	-3.86078	0.000113024	0.000674427
Zic2	292.794	-4.45055	0.322781	-13.7882	3.0031e-43	5.241e-41
Ggact	40.2346	-1.76612	0.451106	-3.91508	9.03726e-05	0.000555547
Sepp1	3.84377	-6.43384	1.92779	-3.33741	0.000845622	0.00397185
Card6	164.011	2.76918	0.259529	10.67	1.40588e-26	1.07342e-24
5430437J10Rik	32.8692	-1.60362	0.528615	-3.03362	0.00241639	0.00992402
Lifr	191.017	-1.27725	0.268704	-4.75338	2.00041e-06	1.80898e-05
Il7r	48.531	3.00774	0.444847	6.76128	1.36777e-11	3.05825e-10
Trio	379.275	-1.11917	0.199514	-5.60945	2.0297e-08	2.73571e-07
Ctnnd2	57.9013	6.62935	1.50155	4.415	1.01012e-05	7.8462e-05
Dap	172.127	1.63053	0.26878	6.0664	1.30813e-09	2.18097e-08
Azin1	4625.11	-1.05759	0.147521	-7.16909	7.54972e-13	1.92511e-11
Trps1	45.4353	6.25896	1.52052	4.11633	3.84954e-05	0.000260343
Ext1	653.021	-1.60779	0.225892	-7.11749	1.09907e-12	2.75033e-11
Zhx2	156.517	1.40356	0.342814	4.09422	4.2359e-05	0.000283054
Fam84b	38.8058	4.13258	0.665206	6.21248	5.21547e-10	9.22178e-09
Myc	2727.67	1.4707	0.183289	8.02395	1.02395e-15	3.55551e-14
Pvt1	83.9441	1.38459	0.365538	3.78782	0.000151976	0.000879524
Sla	1776.01	-1.82576	0.124522	-14.6622	1.12613e-48	2.70231e-46
St3gal1	2381.96	-1.15703	0.240477	-4.8114	1.49874e-06	1.40153e-05
Khdrbs3	34.3246	-2.30056	0.563778	-4.08062	4.49156e-05	0.000298357
Dennd3	98.4987	-2.13581	0.32884	-6.49499	8.30404e-11	1.67552e-09
Arc	32.4111	1.36133	0.551444	2.46867	0.0135617	0.0426797
2010109I03Rik	19.7625	4.67533	0.737658	6.33807	2.32662e-10	4.35448e-09
Ly6a	122.909	1.27433	0.250479	5.08758	3.62667e-07	3.81938e-06
Rhpn1	114.475	-1.73267	0.530032	-3.26899	0.00107932	0.00491992
Fam83h	366.435	-1.17522	0.208386	-5.63964	1.70405e-08	2.33664e-07
Plec	289.416	-1.27569	0.237911	-5.36206	8.22803e-08	9.91644e-07
Parp10	663.569	1.1334	0.210276	5.39006	7.04348e-08	8.63598e-07
Apol7c	21208.1	1.72767	0.416361	4.14946	3.33266e-05	0.000228608
Apol7e	5.14343	3.81376	1.4003	2.72353	0.00645886	0.0230406
Csf2rb	12302.6	1.62544	0.146171	11.1201	1.00184e-28	8.68563e-27
Cyth4	1906.58	-3.83109	0.161422	-23.7334	1.63238e-124	4.38718e-121
Card10	61.0005	-1.29724	0.392138	-3.30812	0.000939231	0.00435371
Lgals1	311.928	-2.77846	0.325317	-8.54076	1.33345e-17	5.42996e-16
Maff	340.099	-1.27046	0.264797	-4.79786	1.60369e-06	1.48828e-05
Kdelr3	86.6845	-2.52189	0.397608	-6.34266	2.2583e-10	4.2359e-09
Cbx6	819.763	-1.06098	0.153291	-6.92134	4.47401e-12	1.06035e-10
Grap2	286.082	-3.98831	0.267147	-14.9293	2.12635e-50	5.83141e-48
Wbp2nl	11.8607	6.36541	1.59494	3.99101	6.57912e-05	0.000421001
Parvb	708.275	-1.46395	0.26288	-5.56891	2.56337e-08	3.40046e-07
Prr5	561.481	1.29283	0.176126	7.3404	2.12964e-13	5.73509e-12
Arhgap8	9.37873	3.41777	0.931129	3.67057	0.000242011	0.00133033
Phf21b	349.753	-1.76964	0.236693	-7.47654	7.63033e-14	2.20035e-12
5031439G07Rik	3797.53	-1.17809	0.162264	-7.26035	3.86096e-13	1.00941e-11
Celsr1	17.2862	-2.18807	0.871217	-2.51151	0.0120215	0.0385733
Gramd4	266.708	-2.62814	0.243075	-10.8121	3.01795e-27	2.40299e-25
Cerk	108.56	-2.38028	0.41259	-5.7691	7.96938e-09	1.14783e-07
Rabl2	32.5226	-2.47602	0.522803	-4.73604	2.17932e-06	1.96023e-05
Cpne8	23.3765	1.70099	0.587142	2.89706	0.00376674	0.0145914
Lrrk2	1390.63	1.3072	0.152243	8.58624	8.98611e-18	3.73855e-16
Slc38a1	784.751	7.41555	0.477662	15.5247	2.36171e-54	7.21289e-52
Hdac7	3.35044	5.29435	1.83897	2.87898	0.00398967	0.0153707
Adcy6	45.0891	-1.22318	0.399194	-3.06412	0.00218311	0.00909945
Rnd1	72.2909	-3.5563	0.339743	-10.4676	1.21675e-25	8.83818e-24
Dhh	7.84139	3.71326	1.12837	3.29082	0.00099896	0.00459412
Prph	4.9589	5.55247	1.78831	3.10486	0.00190367	0.00811338
Dnajc22	18.0078	-1.57049	0.638414	-2.45999	0.013894	0.043557
Fmnl3	343.71	1.01552	0.199389	5.09318	3.52103e-07	3.7227e-06
Nckap5l	40.1569	-3.48211	0.831495	-4.18777	2.81714e-05	0.000197068
Bcdin3d	14.3827	4.63703	1.18115	3.92585	8.64253e-05	0.000533479
Slc11a2	1421.14	-1.00722	0.168277	-5.98546	2.15773e-09	3.44365e-08
Smagp	14.364	-3.38205	0.977367	-3.46037	0.000539436	0.00269979
Bin2	762.424	-2.01572	0.153093	-13.1667	1.36498e-39	2.13286e-37
Galnt6	95.844	1.69556	0.628948	2.69587	0.0070206	0.0246906
Nr4a1	310.668	-4.6882	0.283347	-16.5458	1.7167e-61	6.78499e-59
Tns2	16.3574	-2.06945	0.74606	-2.77384	0.00553994	0.0203404
Hoxc9	12.2873	-6.75446	1.61174	-4.19079	2.7798e-05	0.00019473
Hoxc6	6.4518	-6.12887	1.76135	-3.47963	0.000502099	0.00253559
Pde1b	1514.42	-1.80623	0.146273	-12.3483	4.97396e-35	6.24674e-33
Mefv	8.49786	-7.26257	1.63872	-4.43186	9.34225e-06	7.32019e-05
Zfp263	975.797	-1.09159	0.144841	-7.53643	4.82995e-14	1.43278e-12
Nmral1	683.916	1.79845	0.156459	11.4947	1.40268e-30	1.40666e-28
Ubald1	260.408	-1.31275	0.249443	-5.26271	1.41945e-07	1.63031e-06
Rogdi	320.44	-1.54859	0.255416	-6.063	1.33606e-09	2.22203e-08
Tvp23a	394.714	-1.70933	0.251688	-6.79146	1.11007e-11	2.49868e-10
Dexi	155.612	-1.06445	0.337329	-3.15553	0.00160207	0.00698609
Snn	124.801	-2.04113	0.303199	-6.73197	1.67383e-11	3.68736e-10
Txndc11	325.175	-1.11191	0.206585	-5.38236	7.35151e-08	8.98087e-07
Myh11	9.10792	-3.70115	0.994137	-3.72298	0.000196888	0.0011112
Snai2	32.3245	2.92039	0.724928	4.02853	5.61276e-05	0.000365605
Prodh	14.6406	1.87395	0.666327	2.81235	0.00491807	0.0183887
Arvcf	55.3623	1.16173	0.373211	3.1128	0.00185322	0.00794154
B3gnt5	124.388	5.00687	0.481078	10.4076	2.28914e-25	1.61055e-23
Klhl6	368.748	1.21333	0.208696	5.81387	6.10457e-09	8.97519e-08
Klhl24	321.641	-1.01504	0.209664	-4.84126	1.29017e-06	1.22266e-05
Abcc5	118.698	-1.06405	0.264512	-4.02269	5.75382e-05	0.000373346
Fam131a	7.96869	-4.51495	1.60437	-2.81416	0.00489047	0.0183059
2510009E07Rik	333.645	3.57498	0.252944	14.1335	2.36118e-45	4.73575e-43
St6gal1	458.286	1.17808	0.254734	4.62473	3.75081e-06	3.24137e-05
Masp1	30.1925	1.53309	0.47487	3.22844	0.00124467	0.00559451
Rtp4	82.8284	1.99485	0.411345	4.84957	1.2373e-06	1.17921e-05
Cldn1	3846.63	2.38665	0.34806	6.85702	7.03116e-12	1.61789e-10
Il1rap	116.359	1.05537	0.282921	3.73026	0.000191281	0.00108229
Fam43a	618.847	1.96163	0.218302	8.98581	2.56825e-19	1.20251e-17
Apod	14.9866	1.63895	0.648492	2.52733	0.0114934	0.0371807
Nrros	1077.17	1.09339	0.173662	6.29609	3.05238e-10	5.60353e-09
Tnk2	258.417	-1.91052	0.288677	-6.61821	3.63576e-11	7.59834e-10
Lmln	47.3449	-1.15512	0.438742	-2.63281	0.00846825	0.0288165
Heg1	579.105	-1.38311	0.506975	-2.72816	0.00636881	0.0228224
Kalrn	5.82983	5.41056	1.76626	3.06329	0.00218918	0.00911908
Mylk	16.8587	3.7127	0.778454	4.76933	1.8484e-06	1.69433e-05
Stfa2	15.1733	-2.97178	0.697011	-4.26361	2.01154e-05	0.000146035
Casr	19.995	-3.61712	0.695973	-5.19721	2.02297e-07	2.25412e-06
Ildr1	229.649	4.60689	0.333391	13.8183	1.97708e-43	3.49579e-41
Zbtb20	44.678	2.12159	0.480613	4.41434	1.01319e-05	7.85645e-05
Zdhhc23	57.1778	-2.0613	0.36509	-5.64601	1.64216e-08	2.26099e-07
Sidt1	4.46033	3.02045	1.22479	2.46611	0.0136591	0.042936
Cd200r1	1105.23	1.44184	0.194981	7.39476	1.41661e-13	3.92504e-12
Cd200r4	52.8877	2.6976	0.416286	6.48016	9.1623e-11	1.83766e-09
Ccdc80	19.7851	1.6848	0.619897	2.71787	0.00657037	0.0233393
Cd200	317.296	2.16851	0.235906	9.19226	3.8468e-20	1.90049e-18
Gcsam	21.6706	-1.78131	0.519684	-3.42767	0.000608778	0.00299002
St3gal6	71.6829	1.01338	0.370429	2.73571	0.00622462	0.0223714
Rbm11	12.7589	6.34095	1.596	3.97304	7.09612e-05	0.000448109
Usp25	4186.16	1.06944	0.107066	9.98861	1.70957e-23	1.03019e-21
Jam2	23.12	1.87635	0.625901	2.99784	0.00271905	0.010943
Adamts1	237.865	8.13146	1.06508	7.63459	2.26544e-14	6.95047e-13
Bach1	262.879	-1.03277	0.219304	-4.70929	2.4858e-06	2.2122e-05
Itsn1	191.576	-1.65288	0.246098	-6.71636	1.8632e-11	4.06455e-10
Cbr1	17.1915	3.03946	0.764313	3.97672	6.98733e-05	0.000442487
Dopey2	322.8	1.41781	0.197801	7.16784	7.61884e-13	1.93905e-11
Hlcs	440.284	1.75886	0.208559	8.43337	3.35848e-17	1.33525e-15
Mx1	1841.44	1.94316	0.506015	3.84012	0.000122972	0.000726692
Fam3b	14.9721	1.92077	0.792691	2.4231	0.0153886	0.0476371
Snx9	1510.53	1.12123	0.136978	8.18546	2.71266e-16	1.00145e-14
Rnaset2b	170.496	1.788	0.308038	5.80449	6.45628e-09	9.45093e-08
Pnldc1	49.8568	2.22798	0.457331	4.87169	1.10649e-06	1.06435e-05
2700054A10Rik	118.906	6.19608	0.598118	10.3593	3.79742e-25	2.6304e-23
LOC106740	158.679	1.31862	0.280254	4.70509	2.53757e-06	2.2523e-05
9030025P20Rik	17.0331	1.83195	0.74825	2.44831	0.0143529	0.0447504
Dll1	64.6544	2.64074	0.974848	2.70887	0.00675123	0.0238933
Lnpep	2056.26	1.17563	0.134607	8.73377	2.46316e-18	1.0817e-16
Zfp54	50.5058	1.11561	0.411088	2.7138	0.00665168	0.0235907
Zfp760	10.8314	6.97173	1.61356	4.32071	1.55531e-05	0.000115407
Mmp25	2460	-2.4984	0.176103	-14.1871	1.10093e-45	2.24157e-43
Abca17	27.1137	2.69581	0.534667	5.04203	4.60622e-07	4.76142e-06
Nthl1	25.3074	-1.84348	0.625786	-2.94587	0.00322051	0.0127211
Rpl3l	10.3232	-2.87192	1.07666	-2.66743	0.00764342	0.0264586
Itfg3	203.123	-1.14995	0.230932	-4.97959	6.37195e-07	6.41876e-06
Dusp1	635.412	-4.82368	0.221743	-21.7535	6.40522e-105	8.60733e-102
Pacsin1	13.8284	1.74867	0.660384	2.64796	0.00809784	0.0277741
Abcg1	952.706	1.59628	0.186593	8.55491	1.17963e-17	4.81818e-16
Slc37a1	193.048	1.9058	0.254931	7.47574	7.67721e-14	2.20913e-12
Pde9a	263.901	2.68899	0.335438	8.01635	1.08937e-15	3.77293e-14
Sik1	313.332	-1.54421	0.220337	-7.00838	2.41096e-12	5.87994e-11
Pglyrp2	6.66077	-6.74805	1.67727	-4.02324	5.74021e-05	0.000372897
Cyp4f16	687.59	-3.38869	0.19523	-17.3574	1.73272e-67	8.31583e-65
Cyp4f37	5.9799	-6.28611	1.67086	-3.76219	0.000168431	0.000966757
Adamts10	84.633	1.17374	0.412547	2.8451	0.00443974	0.016863
Platr17	16.3344	3.58369	0.754354	4.75067	2.02739e-06	1.82969e-05
BC051226	64.8749	1.59177	0.408453	3.89706	9.73672e-05	0.000591778
Daxx	2343.5	1.01805	0.359292	2.83349	0.00460427	0.0174043
B3galt4	33.2474	2.06537	0.538398	3.83613	0.000124989	0.000737636
AA388235	19.762	-1.5882	0.658995	-2.41004	0.0159509	0.04914
Col11a2	147.458	-1.64175	0.344762	-4.76198	1.91704e-06	1.74534e-05
H2-Oa	28.761	-3.15134	0.856696	-3.67848	0.000234624	0.00129535
H2-DMb2	278.925	1.10586	0.35109	3.1498	0.00163384	0.00710536
H2-Ob	337.841	-1.00628	0.252911	-3.97879	6.9266e-05	0.000439469
Ppt2	79.8794	-3.0687	0.533191	-5.75534	8.64685e-09	1.23351e-07
C4a	27.313	-2.67862	0.49836	-5.37487	7.66372e-08	9.30308e-07
Dxo	290.565	-1.34697	0.202883	-6.63914	3.15528e-11	6.66677e-10
Cfb	161.783	-2.39549	0.222253	-10.7782	4.36256e-27	3.42831e-25
C2	13.968	-3.43595	0.750519	-4.57809	4.69232e-06	3.95332e-05
Zbtb12	114.989	-1.02426	0.243236	-4.21098	2.54263e-05	0.000180021
Slc44a4	12.8378	-2.90636	0.774142	-3.7543	0.000173827	0.000993997
Hspa1b	128.811	1.06939	0.275151	3.88657	0.000101672	0.000614054
Hspa1a	84.6625	1.13551	0.35665	3.18381	0.00145348	0.00641021
Tnf	8416.58	1.32805	0.196768	6.74934	1.4852e-11	3.29341e-10
H2-Q4	2626.76	1.08089	0.14441	7.48484	7.16319e-14	2.07009e-12
H2-Q5	275.633	1.48092	0.238091	6.21996	4.97266e-10	8.81564e-09
H2-Q10	168.955	2.38308	0.265341	8.98119	2.67856e-19	1.24981e-17
Ddr1	134.129	-4.10476	0.415026	-9.89037	4.58337e-23	2.70137e-21
Ier3	504.671	-3.62498	0.269109	-13.4703	2.33828e-41	3.83193e-39
Flot1	118.92	-3.58431	0.30685	-11.681	1.59422e-31	1.64793e-29
H2-T24	224.904	1.71615	0.243993	7.03359	2.01289e-12	4.94502e-11
H2-T10	172.1	1.75409	0.236935	7.40328	1.3286e-13	3.71952e-12
Ppp1r11	2008.56	1.15353	0.185171	6.22952	4.67872e-10	8.36072e-09
Znrd1	746.332	1.23039	0.172111	7.14879	8.75488e-13	2.20728e-11
Znrd1as	21.7451	1.56973	0.592717	2.64836	0.00808827	0.0277624
Zfp57	97.4789	4.58325	0.664167	6.90076	5.17267e-12	1.21522e-10
Gabbr1	234.126	2.23578	0.27468	8.13956	3.96711e-16	1.43693e-14
H2-M3	481.689	1.621	0.169261	9.57693	9.99711e-22	5.50579e-20
Enpp4	246.916	1.72385	0.254818	6.76501	1.33295e-11	2.98537e-10
Clic5	2.6937	5.29867	2.16679	2.4454	0.014469	0.0450811
Vegfa	21.936	2.16663	0.748881	2.89316	0.00381389	0.01474
Zfp318	1345.61	1.41649	0.131012	10.8119	3.02207e-27	2.40299e-25
Ttbk1	19.1203	6.65376	1.54517	4.30617	1.66108e-05	0.000122646
Guca1a	42.4624	2.97795	0.549176	5.42258	5.87447e-08	7.28133e-07
Foxp4	667.64	-1.64762	0.232928	-7.07354	1.51035e-12	3.75194e-11
B430306N03Rik	34.6007	2.99615	0.681945	4.39353	1.11523e-05	8.53444e-05
Rftn1	561.914	1.5923	0.202094	7.87898	3.30074e-15	1.0925e-13
Plcl2	883.186	1.29716	0.169296	7.66208	1.82947e-14	5.65159e-13
Stap2	17.3731	-2.50247	0.768439	-3.25657	0.00112768	0.00512643
Vmac	30.8984	-1.69339	0.575971	-2.94005	0.00328154	0.0129337
Slc25a23	105.935	-1.76327	0.427754	-4.12215	3.75346e-05	0.000254357
Tnfsf9	563.132	-1.87212	0.210814	-8.88043	6.66009e-19	3.01341e-17
C3	51.9667	-4.4362	0.56204	-7.89303	2.94936e-15	9.83461e-14
Adgre1	71.3379	-2.22871	0.322126	-6.91874	4.55687e-12	1.07808e-10
Rab31	266.772	-1.17507	0.198711	-5.91344	3.35027e-09	5.15704e-08
Tgif1	485.153	1.51762	0.191136	7.93997	2.02227e-15	6.86244e-14
Xdh	185.741	3.01916	0.237906	12.6906	6.67113e-37	9.3382e-35
Rasgrp3	429.676	3.19075	0.194064	16.4417	9.61083e-61	3.58751e-58
Gm6548	1124.35	1.29384	0.376229	3.43896	0.000583962	0.00288609
Eif2ak2	2974.96	1.06214	0.3708	2.86446	0.00417724	0.015988
Prkd3	5909.25	1.30217	0.115851	11.24	2.59461e-29	2.37186e-27
Qpct	5286.69	2.76602	0.121894	22.6921	5.36424e-114	1.20141e-110
Cdc42ep3	373.661	1.10413	0.183423	6.01958	1.74872e-09	2.83807e-08
Rmdn2	62.7322	1.54938	0.39793	3.89361	9.87641e-05	0.000598643
Galm	198.951	1.44629	0.289873	4.98942	6.0562e-07	6.12364e-06
Gm10190	9.11125	2.19069	0.851969	2.57133	0.0101309	0.0335154
Sos1	973.745	-1.57211	0.153991	-10.2091	1.80501e-24	1.16614e-22
Haao	446.341	1.19035	0.189264	6.28935	3.18796e-10	5.82854e-09
Zfp36l2	643.186	-2.20266	0.21834	-10.0882	6.23094e-24	3.91268e-22
Dync2li1	15.8335	2.64537	0.848088	3.11921	0.00181335	0.00779519
Camkmt	57.282	1.58322	0.42107	3.75999	0.000169922	0.000973322
Epcam	88.9141	1.68325	0.364704	4.61538	3.92379e-06	3.37567e-05
Fbxo11	2076.69	-1.09418	0.194833	-5.61599	1.95444e-08	2.65291e-07
9430020K01Rik	17.1841	3.38942	0.849197	3.99132	6.57067e-05	0.000420661
Svil	355.948	3.01982	0.325152	9.28741	1.58095e-20	7.92718e-19
3110002H16Rik	248.689	-1.52089	0.250001	-6.08353	1.17564e-09	1.97725e-08
Ttc39c	152.375	3.21363	0.314015	10.234	1.39641e-24	9.06522e-23
Kctd1	41.1326	-1.25358	0.416889	-3.00698	0.0026386	0.0106776
Gypc	37.4185	1.32562	0.455982	2.90717	0.0036471	0.0141975
Egr1	124.553	1.29362	0.431215	2.99995	0.00270023	0.0108803
Spata24	18.8663	2.17951	0.611172	3.56611	0.000362321	0.00190264
Cxxc5	266.621	-1.0858	0.222552	-4.87887	1.06696e-06	1.02854e-05
Cd14	30.0105	-3.33895	0.715572	-4.66613	3.06924e-06	2.68694e-05
Dnd1	56.7747	-1.00004	0.406398	-2.46074	0.0138652	0.0434921
Gnpda1	389.67	-1.26336	0.179249	-7.04807	1.8141e-12	4.48124e-11
Arhgap26	581.177	-2.03416	0.217564	-9.34969	8.79009e-21	4.47429e-19
Mospd4	30.5295	3.6658	0.709323	5.16803	2.3658e-07	2.59947e-06
Ppic	7.33448	-3.93653	1.16648	-3.37471	0.00073893	0.00352995
Gramd3	394.114	1.95969	0.207312	9.45286	3.29701e-21	1.7443e-19
March3	48.131	1.07812	0.415931	2.59207	0.00954006	0.0318745
Gm4951	2.37063	5.92756	2.30942	2.56669	0.0102675	0.0338712
Smim3	1217.6	1.33306	0.148128	8.99941	2.26925e-19	1.06623e-17
Synpo	80.8495	4.04795	0.691066	5.85755	4.69759e-09	7.07694e-08
Ndst1	636.21	3.02506	0.217163	13.9299	4.1685e-44	7.67347e-42
Csf1r	306.386	-4.89281	0.923601	-5.29754	1.17376e-07	1.37395e-06
Tcf4	444.149	6.79392	0.376906	18.0255	1.22937e-72	6.88347e-70
Cfap53	13.2435	1.68593	0.698649	2.41313	0.0158163	0.0488034
Myo5b	7.48302	4.33054	1.17544	3.68418	0.000229439	0.00126933
Lipg	284.439	1.10938	0.2318	4.78596	1.70168e-06	1.57129e-05
Pstpip2	1482.35	-1.0016	0.108917	-9.19591	3.71826e-20	1.84376e-18
Setbp1	6.88954	5.0707	1.72763	2.93506	0.00333483	0.0131034
Mbp	2496.09	1.30568	0.16854	7.74698	9.4105e-15	2.98956e-13
Cpt1a	349.27	-1.13878	0.240184	-4.74127	2.12382e-06	1.91286e-05
1810055G02Rik	173.649	-1.13237	0.232975	-4.86047	1.17105e-06	1.12004e-05
Gstp1	58.0802	-1.89859	0.459039	-4.13601	3.53402e-05	0.000240822
Cabp4	112.696	-1.28368	0.260882	-4.92055	8.6303e-07	8.47144e-06
Gpr152	47.3365	-1.65414	0.385806	-4.2875	1.80698e-05	0.0001324
Tbc1d10c	36.6738	-2.20515	0.593598	-3.71488	0.000203299	0.00114163
Ccdc85b	160.928	-1.17706	0.254983	-4.61624	3.90746e-06	3.36377e-05
Mus81	230.169	-1.11079	0.193668	-5.73553	9.72081e-09	1.37503e-07
Ltbp3	30.8039	3.98728	0.697324	5.71797	1.07804e-08	1.51535e-07
Neat1	561.672	-1.77074	0.645601	-2.74277	0.00609235	0.02199
Rasgrp2	28.4	2.58905	0.779888	3.31977	0.000900913	0.00419054
Vegfb	82.6057	-1.13333	0.358141	-3.16448	0.00155362	0.0068005
AI846148	246.495	-1.08222	0.27165	-3.98388	6.77994e-05	0.000431796
2700081O15Rik	88.6928	-2.57809	0.362155	-7.11874	1.08916e-12	2.73061e-11
Pla2g16	595.303	1.49756	0.22971	6.51935	7.06125e-11	1.43337e-09
Eef1g	12420.7	-1.10413	0.11676	-9.45644	3.18599e-21	1.69894e-19
Asrgl1	61.9975	3.04188	0.348156	8.7371	2.39174e-18	1.05378e-16
Incenp	2782.65	-1.07402	0.13017	-8.25088	1.57236e-16	5.86926e-15
Fth1	18282.3	-1.77026	0.172633	-10.2545	1.12988e-24	7.47949e-23
Rab3il1	20.805	-4.02356	0.819617	-4.90908	9.15063e-07	8.9365e-06
Tmem216	57.2534	-1.00148	0.360688	-2.77658	0.00549349	0.0201863
Tmem109	1072.06	-1.16056	0.170331	-6.81358	9.51989e-12	2.16095e-10
AW112010	395.115	1.32745	0.171328	7.74802	9.33336e-15	2.97208e-13
Ms4a1	25.275	-3.1216	0.594179	-5.25363	1.49127e-07	1.70696e-06
Ms4a7	127.93	-1.34788	0.301436	-4.47152	7.76667e-06	6.20134e-05
Ms4a6c	437.587	1.23841	0.173574	7.13477	9.69488e-13	2.43514e-11
Ms4a6d	35.0359	-1.20949	0.474492	-2.54902	0.0108025	0.0353368
Tle4	1152.41	-1.39893	0.13472	-10.384	2.93294e-25	2.05275e-23
Nmrk1	21.9622	-1.2999	0.50368	-2.58081	0.00985699	0.0327381
Anxa1	2781.47	1.12881	0.181917	6.20512	5.46552e-10	9.61331e-09
Zfand5	1525.75	-1.04445	0.122657	-8.51514	1.66387e-17	6.73466e-16
Abhd17b	393.001	-1.15843	0.222069	-5.21652	1.82318e-07	2.04651e-06
Tmem2	149.784	-1.36	0.233682	-5.8199	5.88816e-09	8.69506e-08
Apba1	37.9896	6.16159	1.52796	4.03256	5.51731e-05	0.000359911
Fxn	130.52	-1.01121	0.274473	-3.68418	0.000229438	0.00126933
Dmrt2	13.541	-4.07835	1.57686	-2.58636	0.00969942	0.0323186
Smarca2	405.758	-1.55413	0.265691	-5.84938	4.93403e-09	7.39995e-08
Ak3	213.267	-1.98506	0.264094	-7.51649	5.62662e-14	1.65088e-12
Insl6	93.1513	-2.61752	0.377788	-6.92855	4.2518e-12	1.01125e-10
Plgrkt	1348.12	-2.34881	0.200514	-11.7139	1.08156e-31	1.13547e-29
Cd274	644.635	1.59944	0.27423	5.8325	5.46027e-09	8.12571e-08
Pdcd1lg2	541.538	-1.94878	0.565845	-3.44402	0.000573131	0.00284302
Ric1	1572.89	-2.12488	0.129107	-16.4582	7.32337e-61	2.81176e-58
Ermp1	1145.41	-1.26698	0.151835	-8.34443	7.15607e-17	2.73191e-15
Ranbp6	176.123	-1.5841	0.233741	-6.77714	1.22577e-11	2.74989e-10
Stambpl1	14.6981	5.54912	1.57114	3.53191	0.000412564	0.00212942
Ifit2	2438.11	3.02151	0.668992	4.51651	6.28657e-06	5.14488e-05
Ifit3	244.982	2.89252	0.642833	4.49965	6.80649e-06	5.52996e-05
Ifit1bl1	311.678	1.53071	0.606911	2.52213	0.0116646	0.0376349
Ifit3b	53.6329	3.46369	0.472697	7.32752	2.34458e-13	6.3013e-12
Ifit1bl2	5.16424	4.07336	1.34779	3.02225	0.00250899	0.0102449
Ifit1	410.744	2.52254	0.670881	3.76004	0.000169888	0.000973322
Pank1	74.9224	2.69937	0.362019	7.45645	8.88876e-14	2.54685e-12
Htr7	406.301	-1.22189	0.174304	-7.0101	2.38149e-12	5.81864e-11
Pcgf5	395.135	1.12775	0.168865	6.67843	2.41515e-11	5.17621e-10
Hectd2	12.6606	3.07624	0.96946	3.17314	0.00150798	0.0066223
Fgfbp3	48.4029	-1.18927	0.434299	-2.73837	0.00617437	0.0222264
Cpeb3	41.2504	1.55024	0.442716	3.50166	0.000462371	0.00235354
Hhex	308.206	1.35318	0.195591	6.9184	4.5678e-12	1.07877e-10
Myof	258.197	3.77468	0.883597	4.27195	1.93774e-05	0.000141135
Ffar4	54.4813	8.54113	1.50394	5.67918	1.35342e-08	1.88468e-07
Plce1	456.733	1.19849	0.245613	4.87961	1.06299e-06	1.02544e-05
Zdhhc16	523.715	-1.14111	0.14917	-7.64973	2.01407e-14	6.19338e-13
Mms19	709.918	-1.06535	0.14651	-7.27151	3.55496e-13	9.37545e-12
Ubtd1	100.594	-1.98809	0.322145	-6.17143	6.76734e-10	1.1795e-08
Hoga1	42.3037	-1.43283	0.518064	-2.76574	0.00567929	0.0208009
Morn4	9.5469	4.0403	1.23997	3.2584	0.00112044	0.00509524
Cnnm1	27.0931	-2.15697	0.87702	-2.45943	0.0139158	0.0436001
Entpd7	299.803	-1.08168	0.180504	-5.99255	2.06581e-09	3.31269e-08
Scd1	2694.39	5.97003	0.183222	32.5836	6.99554e-233	9.40061e-229
Fam178a	1617.7	-2.20349	0.150087	-14.6814	8.48473e-49	2.11144e-46
Lzts2	42.3424	-1.67201	0.490126	-3.41139	0.000646322	0.00314001
Sfxn3	94.4462	-1.49875	0.371059	-4.03912	5.36514e-05	0.00035152
Ldb1	499.224	-1.38412	0.182167	-7.59809	3.0053e-14	9.13694e-13
Cuedc2	600.822	-1.08784	0.158996	-6.84195	7.81221e-12	1.79148e-10
Trim8	719.493	-1.46143	0.161796	-9.03253	1.67744e-19	7.93712e-18
Cnnm2	41.6596	-2.39007	0.518267	-4.61165	3.99482e-06	3.42362e-05
Ina	58.9162	-3.72758	0.481739	-7.73776	1.01185e-14	3.20691e-13
Pcgf6	372.131	-1.30358	0.178371	-7.30823	2.70681e-13	7.18855e-12
Calhm2	147.51	-1.11763	0.318044	-3.51408	0.000441275	0.00225899
Neurl1a	3.46236	-5.89009	1.89319	-3.1112	0.00186327	0.00797409
Col17a1	5.688	-3.6324	1.3912	-2.61099	0.0090281	0.0304212
Sfr1	1869.89	-1.12226	0.163987	-6.8436	7.72256e-12	1.77394e-10
Itprip	342.54	-1.12689	0.218555	-5.15608	2.52168e-07	2.74828e-06
Pdcd4	272.373	-2.61838	0.255259	-10.2578	1.09215e-24	7.26547e-23
Hspa12a	4.3266	5.11324	1.75845	2.9078	0.00363979	0.0141731
Eno4	51.9262	2.18073	0.385411	5.6582	1.52969e-08	2.11917e-07
Grk5	369.698	-1.80004	0.222961	-8.07335	6.83974e-16	2.40608e-14
Frmd4a	233.516	1.6714	0.607967	2.74916	0.00597478	0.0216763
Proser2	115.416	1.04801	0.344163	3.0451	0.00232603	0.00961168
4930426L09Rik	20.9985	-1.88052	0.619639	-3.03487	0.00240643	0.00988614
Otud1	274.569	1.18256	0.231773	5.10224	3.3565e-07	3.56841e-06
Etl4	22.5655	6.17965	1.13525	5.44344	5.22627e-08	6.53916e-07
Il1rn	63.8125	-1.50847	0.385958	-3.90838	9.29164e-05	0.000568282
Nrarp	38.1951	-4.48883	0.81926	-5.47913	4.27427e-08	5.43918e-07
Uap1l1	148.232	-1.88186	0.328047	-5.73656	9.66188e-09	1.36814e-07
Phpt1	184.52	-1.13918	0.259281	-4.39361	1.11483e-05	8.53444e-05
Notch1	721.444	-1.02669	0.223937	-4.58474	4.54557e-06	3.84898e-05
Rxra	382.685	-1.05249	0.280538	-3.7517	0.000175637	0.00100306
Olfm1	61.0468	-1.78129	0.69753	-2.55371	0.0106582	0.0349245
Ralgds	68.4492	-1.6685	0.397549	-4.19697	2.70507e-05	0.000190418
Ntng2	99.6561	-2.48262	0.324124	-7.65947	1.86695e-14	5.75416e-13
6530402F18Rik	359.061	-1.50252	0.198733	-7.56047	4.01608e-14	1.20196e-12
Slc27a4	316.817	-1.22942	0.180835	-6.7986	1.05641e-11	2.38588e-10
Tor1a	512.331	-1.25129	0.162917	-7.68052	1.58443e-14	4.91721e-13
Ncs1	63.019	-1.98809	0.412917	-4.81473	1.47396e-06	1.38028e-05
St6galnac6	60.6386	-1.62021	0.456355	-3.55032	0.000384756	0.00200666
Sh2d3c	287.994	1.2409	0.225966	5.49153	3.98469e-08	5.08995e-07
Mvb12b	88.3921	-4.87176	1.10079	-4.4257	9.61287e-06	7.49806e-05
Hc	42.2009	1.77414	0.387216	4.58178	4.61045e-06	3.89901e-05
Ggta1	676.142	-4.14033	0.195821	-21.1435	3.16676e-99	3.27345e-96
Nek6	1537.87	1.12474	0.139214	8.07921	6.5187e-16	2.29917e-14
Zeb2	12.3102	-4.38061	0.98125	-4.46432	8.03242e-06	6.38696e-05
Rbm43	310.748	1.86083	0.242169	7.68401	1.54181e-14	4.80716e-13
Nr4a2	121.815	-1.26565	0.304835	-4.15192	3.29703e-05	0.000226627
Gpd2	2468.88	-1.24281	0.135381	-9.18013	4.30589e-20	2.10409e-18
Cd302	135.484	-2.06097	0.364166	-5.65944	1.51864e-08	2.10604e-07
Gca	444.142	1.61402	0.170728	9.45376	3.26886e-21	1.73624e-19
Cobll1	147.063	6.56799	0.691808	9.49394	2.22455e-21	1.20054e-19
Fastkd1	81.713	-1.56535	0.307008	-5.09873	3.41939e-07	3.62379e-06
Dlx1	106.256	2.1665	0.409931	5.28503	1.25686e-07	1.46105e-06
Dlx2	10.4038	5.39038	1.64311	3.28059	0.00103592	0.00474461
Wipf1	1732.07	1.06806	0.122766	8.69997	3.31968e-18	1.42524e-16
Pde11a	6.31771	6.24186	1.7547	3.55723	0.000374786	0.00196426
Osbpl6	8.4855	4.60336	1.70695	2.69684	0.0070001	0.0246363
Sestd1	404.058	1.62649	0.198839	8.17992	2.84023e-16	1.04567e-14
Calcrl	32.5384	6.60522	1.53362	4.30696	1.65516e-05	0.000122276
Ube2l6	849.984	1.21334	0.423604	2.86432	0.00417906	0.0159904
Tnks1bp1	121.312	1.11737	0.276203	4.04545	5.22228e-05	0.000342996
Acp2	288.541	-1.37824	0.174812	-7.88412	3.16755e-15	1.051e-13
1110051M20Rik	74.3557	1.22491	0.313458	3.90775	9.31611e-05	0.000569045
Chst1	20.9759	-8.82093	1.53715	-5.73848	9.55309e-09	1.35559e-07
Gm13889	3.55801	5.11969	1.9915	2.57077	0.0101472	0.0335443
2810002D19Rik	32.018	-1.60035	0.517977	-3.08962	0.00200412	0.00849302
Prr5l	366.557	1.23668	0.458142	2.69934	0.00694772	0.024494
Apip	427.319	-1.39158	0.159152	-8.74374	2.25528e-18	9.96923e-17
Ehf	161.745	-2.56868	0.404735	-6.34656	2.20183e-10	4.144e-09
Cat	1023.9	-1.1399	0.151362	-7.53099	5.03576e-14	1.49054e-12
Abtb2	453.069	-1.27892	0.186337	-6.8635	6.71921e-12	1.55142e-10
Lmo2	384.538	1.66056	0.197953	8.38865	4.91752e-17	1.93221e-15
Prrg4	12.531	3.90443	0.964347	4.04878	5.14854e-05	0.00033865
Rcn1	51.7835	1.91891	0.39904	4.80881	1.51832e-06	1.4159e-05
Pax6	414.099	1.84777	0.208991	8.84139	9.45386e-19	4.24886e-17
Slc12a6	664.116	1.16783	0.214258	5.45057	5.02093e-08	6.29983e-07
Thbs1	4.76634	5.73443	1.81793	3.15437	0.00160843	0.00700844
Gpr176	3.41944	5.31785	1.90314	2.79426	0.00520191	0.019295
Bmf	1327.8	-1.93981	0.162436	-11.942	7.14607e-33	8.27835e-31
Bub1b	2990.81	-1.0139	0.136701	-7.41691	1.19881e-13	3.38436e-12
Ivd	414.273	-1.27116	0.164638	-7.72097	1.15449e-14	3.62477e-13
Bahd1	2980.17	-1.03303	0.178627	-5.78318	7.33021e-09	1.06375e-07
Chst14	109.89	-1.85034	0.277081	-6.67799	2.4224e-11	5.18347e-10
Chac1	47.7382	2.31756	0.38001	6.09869	1.06941e-09	1.81909e-08
Ltk	44.6456	-1.34591	0.493492	-2.72732	0.00638504	0.0228745
Pla2g4f	28.0495	-2.84235	0.627118	-4.5324	5.83167e-06	4.82549e-05
Ell3	91.3597	2.18064	0.373792	5.83383	5.41709e-09	8.07038e-08
AA467197	36.6764	5.03344	0.697909	7.21217	5.50663e-13	1.41759e-11
Slc30a4	389.567	1.05763	0.204215	5.17902	2.23056e-07	2.46499e-06
Shc4	14.8724	-2.12773	0.683226	-3.11424	0.00184422	0.00791274
Atp8b4	2560.57	1.61903	0.130935	12.3652	4.03375e-35	5.16243e-33
Hdc	40.5991	1.63034	0.401929	4.05628	4.98604e-05	0.000328282
Blvra	354.722	-1.22712	0.16652	-7.36922	1.71634e-13	4.70698e-12
Dusp2	1476.68	-1.6509	0.197043	-8.37837	5.36679e-17	2.09648e-15
Kcnip3	44.4465	2.71038	0.52744	5.13875	2.76575e-07	2.98763e-06
Il1a	1398.3	2.34961	0.159369	14.7432	3.40122e-49	8.78954e-47
Il1bos	28.5807	-1.30222	0.465934	-2.79485	0.00519238	0.0192696
Sirpa	42.6123	-3.71747	0.65348	-5.68873	1.27988e-08	1.7897e-07
Pced1a	134.427	-1.0513	0.275597	-3.81464	0.000136382	0.000798909
Lzts3	72.8039	-1.15706	0.353532	-3.27286	0.00106466	0.00486299
Smox	155.863	-2.70763	0.30934	-8.75291	2.07918e-18	9.22114e-17
Prnp	83.1153	1.99352	0.376643	5.29287	1.20409e-07	1.40431e-06
Rassf2	794.954	-3.59572	0.183616	-19.5828	2.1657e-85	1.61681e-82
Slc23a2	525.756	-1.02797	0.172099	-5.97316	2.32705e-09	3.67893e-08
Cds2	301.347	-1.0567	0.231415	-4.56628	4.96459e-06	4.16183e-05
Plcb4	63.1937	3.0654	0.475998	6.43994	1.19522e-10	2.3379e-09
Macrod2	37.794	1.82459	0.435656	4.18814	2.81252e-05	0.000196847
Rbbp9	17.0421	5.43873	1.22133	4.45311	8.46344e-06	6.68224e-05
Rin2	266.42	1.87128	0.282105	6.63326	3.28353e-11	6.90517e-10
3300002I08Rik	10.0561	-2.12385	0.829525	-2.56032	0.0104576	0.0343759
Zfp442	6.52167	-4.39564	1.68416	-2.60999	0.00905455	0.030495
Zfp345	8.87751	-6.71646	1.63268	-4.11376	3.89272e-05	0.000262734
Pygb	1219.08	-1.21552	0.136022	-8.93625	4.02618e-19	1.86063e-17
Slc52a3	220.507	2.32095	0.239476	9.6918	3.26731e-22	1.8448e-20
Trib3	80.4596	2.34119	0.347696	6.73345	1.65688e-11	3.65602e-10
H13	845.505	-1.01077	0.153276	-6.59445	4.26827e-11	8.85608e-10
Bcl2l1	1983.11	-1.02773	0.226915	-4.52913	5.92265e-06	4.89174e-05
Tspyl3	187.884	-3.42878	0.304927	-11.2446	2.46305e-29	2.26702e-27
Plagl2	2110.47	-1.50299	0.146685	-10.2464	1.22825e-24	8.05134e-23
Pofut1	573.766	-1.59649	0.146562	-10.893	1.24497e-27	1.00782e-25
2500004C02Rik	16.2747	-1.71543	0.625653	-2.74183	0.00610977	0.0220272
Nol4l	42.9695	-1.8257	0.504552	-3.61846	0.000296356	0.00158674
Dnmt3b	78.9285	-2.58166	0.385096	-6.70393	2.02886e-11	4.37621e-10
Necab3	33.1574	-1.66496	0.590176	-2.82113	0.00478549	0.017963
Procr	57.7821	3.17618	0.402681	7.88758	3.08104e-15	1.02483e-13
Cnbd2	39.2126	-1.91157	0.4519	-4.23008	2.33609e-05	0.000167247
Soga1	150.771	1.07111	0.326923	3.27632	0.00105168	0.00481022
Tgm2	316.373	3.57029	0.354035	10.0846	6.46404e-24	4.04018e-22
Ppp1r16b	576.076	1.31833	0.237617	5.54812	2.88761e-08	3.78204e-07
Mybl2	1899.23	-1.23301	0.158782	-7.7654	8.13888e-15	2.59787e-13
Sdc4	251.306	-1.65362	0.389539	-4.24506	2.18533e-05	0.000157461
Snx21	71.2521	-1.0604	0.308598	-3.43618	0.000589987	0.00291266
Ctsa	2223.05	-1.46076	0.132487	-11.0257	2.87236e-28	2.39744e-26
Pltp	107.116	4.7139	0.356097	13.2377	5.31538e-40	8.40331e-38
Mmp9	1029.78	3.1866	0.328777	9.69228	3.25203e-22	1.84391e-20
Zfp334	43.3588	1.61613	0.4267	3.7875	0.000152169	0.000880261
Ocstamp	175.141	-5.07653	0.763293	-6.65083	2.91446e-11	6.17736e-10
Zmynd8	970.206	-1.00023	0.169386	-5.90504	3.52553e-09	5.40823e-08
Prex1	2741.63	-1.71489	0.162195	-10.573	3.97506e-26	2.9676e-24
Ptgis	149.595	-1.20353	0.441871	-2.72371	0.00645527	0.023034
B4galt5	1244.35	-1.17035	0.180124	-6.49747	8.16794e-11	1.65054e-09
Snai1	77.2878	-3.186	0.36495	-8.72995	2.54789e-18	1.11526e-16
Ptpn1	1640.16	-2.11041	0.130335	-16.1922	5.72338e-59	1.97207e-56
Fam65c	3.23263	-5.08888	2.06264	-2.46717	0.0136185	0.0428385
Pard6b	97.7626	-1.24757	0.279666	-4.46092	8.16078e-06	6.46988e-05
Cass4	313.717	2.83722	0.36822	7.70524	1.30594e-14	4.09072e-13
Zbp1	493.22	1.62904	0.452733	3.59824	0.000320381	0.00169968
Pmepa1	576.755	1.34081	0.209689	6.39429	1.61293e-10	3.10524e-09
Ctsz	2786.41	-1.05171	0.140277	-7.49736	6.51173e-14	1.88995e-12
Gm14305	14.8669	-2.0287	0.699637	-2.89965	0.00373582	0.0144952
Gm14295	8.18577	-2.86881	1.07905	-2.65865	0.00784538	0.0270879
Gm14325	46.3142	-2.885	0.49256	-5.85716	4.70839e-09	7.08525e-08
Gm14326	21.5739	-8.3107	1.54205	-5.38938	7.06998e-08	8.66056e-07
Etohi1	17.4662	-4.75843	0.911874	-5.2183	1.80569e-07	2.03053e-06
Zfp931	3.04184	-5.59936	2.02484	-2.76534	0.00568643	0.0208157
4921531C22Rik	31.2902	1.11216	0.457321	2.4319	0.0150198	0.0466027
Slco4a1	29.2507	3.28349	0.650283	5.04932	4.43389e-07	4.59742e-06
Znf512b	400.757	-1.23758	0.224603	-5.51007	3.58687e-08	4.6302e-07
Zc2hc1a	73.5309	-2.04417	0.37025	-5.52106	3.36964e-08	4.37923e-07
Zbtb10	22.3354	3.02652	0.724722	4.17612	2.96529e-05	0.000206464
Lrrcc1	273.506	-1.70324	0.231348	-7.36225	1.80837e-13	4.92919e-12
E2f5	140.827	-1.15591	0.250382	-4.61657	3.90126e-06	3.36058e-05
Car2	152.015	-4.89433	0.426332	-11.4801	1.66125e-30	1.64146e-28
4632415L05Rik	109.615	-1.21238	0.291759	-4.15541	3.247e-05	0.000223645
Cp	22.5409	-1.34657	0.53866	-2.49986	0.0124242	0.0396288
Gyg	408.054	-1.39516	0.188644	-7.39573	1.40632e-13	3.90679e-12
Tnik	78.6287	-4.81672	0.889027	-5.41797	6.02807e-08	7.45218e-07
Gpr160	171.408	-1.22595	0.229946	-5.33147	9.74229e-08	1.15856e-06
Zmat3	159.34	-1.42287	0.227288	-6.26019	3.84504e-10	6.96348e-09
Mccc1	156.349	-1.17846	0.228835	-5.14981	2.60744e-07	2.83256e-06
Bbs7	5.90283	4.72665	1.74	2.71647	0.00659824	0.0234259
D3Ertd751e	58.8388	-1.46379	0.372467	-3.92998	8.49538e-05	0.000526087
Slc7a11	28.486	5.99039	1.51279	3.95983	7.50032e-05	0.000471198
Ccrn4l	169.875	-1.26235	0.244226	-5.16877	2.35639e-07	2.59126e-06
Smad9	91.655	1.40094	0.420843	3.32889	0.000871924	0.00407971
Serp1	6643.6	-2.1649	0.147518	-14.6755	9.25179e-49	2.26046e-46
Siah2	502.683	-1.4843	0.186795	-7.94612	1.92446e-15	6.54705e-14
Gpr171	442.611	-2.10243	0.160684	-13.0842	4.05144e-39	6.25784e-37
P2ry14	672.441	-1.72525	0.187001	-9.2259	2.81192e-20	1.3995e-18
P2ry13	31.2347	-2.37297	0.503966	-4.70859	2.49436e-06	2.21688e-05
P2ry12	98.0607	-2.15561	0.511584	-4.2136	2.51327e-05	0.000178317
P2ry1	8.93635	4.61905	1.66772	2.76968	0.00561112	0.0205792
Rap2b	236.499	1.60765	0.228438	7.03761	1.95572e-12	4.81335e-11
E130311K13Rik	32.1203	-1.83358	0.454343	-4.03567	5.44461e-05	0.000356379
Shox2	35.1969	-3.30879	0.694021	-4.76756	1.86473e-06	1.70696e-05
Lxn	74.6761	-1.89719	0.401121	-4.72971	2.24843e-06	2.01446e-05
Ift80	298.655	-1.26112	0.192061	-6.56623	5.16057e-11	1.06199e-09
Smc4	8477.82	-1.23152	0.149782	-8.22207	2.0002e-16	7.44562e-15
Ppm1l	37.606	-1.45674	0.430306	-3.38535	0.000710887	0.0034203
Nmd3	1321.3	-1.03094	0.1536	-6.71187	1.9215e-11	4.1647e-10
Rapgef2	3119.23	-1.20025	0.216196	-5.55166	2.8297e-08	3.72069e-07
Fnip2	1729.35	-1.10656	0.12162	-9.09851	9.15776e-20	4.41083e-18
Map9	16.7147	-3.21988	0.767958	-4.19278	2.75559e-05	0.000193467
Tlr2	29.9193	-3.50627	0.608394	-5.76315	8.25563e-09	1.18272e-07
Trim2	63.4053	2.62118	0.574833	4.55989	5.11797e-06	4.27176e-05
Tmem154	135.525	1.10885	0.242183	4.57857	4.68162e-06	3.94678e-05
Fam160a1	52.4308	8.08025	1.07737	7.49995	6.38405e-14	1.8569e-12
Glt28d2	13.0169	6.54655	1.56672	4.1785	2.93432e-05	0.00020452
Rnu73b	11.8244	-2.12447	0.869039	-2.44463	0.0145002	0.045126
Cd1d1	10.6274	6.4099	1.60286	3.99904	6.35988e-05	0.000409703
Fcrl1	120.031	-2.98855	0.319244	-9.36134	7.87342e-21	4.02293e-19
Etv3	8766.65	-2.64849	0.130694	-20.2647	2.63327e-91	2.35906e-88
Isg20l2	1124.71	-1.04207	0.11493	-9.06693	1.22415e-19	5.85415e-18
Apoa1bp	447.588	-1.13469	0.182331	-6.22328	4.86874e-10	8.64282e-09
Iqgap3	2007.64	-1.61446	0.160587	-10.0535	8.86873e-24	5.44192e-22
1700113A16Rik	76.0361	-1.00328	0.325548	-3.08182	0.00205742	0.00867769
Glmp	770.281	-1.08624	0.170472	-6.37199	1.86591e-10	3.55661e-09
Lmna	490.517	-2.22949	0.271934	-8.19864	2.43123e-16	9.00024e-15
Mex3a	39.6826	-1.16689	0.46149	-2.52852	0.0114544	0.0370724
Syt11	235.179	3.19483	0.262949	12.15	5.7365e-34	6.82187e-32
Hcn3	34.5695	-1.26731	0.487742	-2.59831	0.00936836	0.0313867
Muc1	5.35829	-5.16642	1.67877	-3.0775	0.00208747	0.00877704
She	221.418	-2.62364	0.329565	-7.96093	1.70756e-15	5.82392e-14
Rab13	54.228	2.93959	0.426991	6.88444	5.80154e-12	1.35585e-10
S100a10	191.214	5.10469	0.482766	10.5739	3.93973e-26	2.95766e-24
Ciart	61.0788	1.83799	0.355676	5.16759	2.37132e-07	2.60342e-06
Lix1l	127.81	-1.33631	0.268514	-4.97669	6.46813e-07	6.50589e-06
Fmo5	144.174	1.42849	0.278724	5.12511	2.97362e-07	3.19165e-06
Phgdh	1559.93	3.36684	0.168098	20.029	3.07484e-89	2.43057e-86
Tspan2	1807.67	1.45436	0.149332	9.73911	2.05346e-22	1.16925e-20
Bcl2l15	4.9877	-3.04436	1.21263	-2.51053	0.0120549	0.0386619
Slc16a1	157.435	3.86931	0.309546	12.5	7.46951e-36	9.84072e-34
Ppm1j	80.0824	-1.49126	0.361433	-4.12596	3.69195e-05	0.000250694
Adora3	30.5389	-5.13446	0.834879	-6.14995	7.7506e-10	1.33529e-08
Cept1	476.207	-1.00525	0.187747	-5.35429	8.58908e-08	1.03146e-06
Dram2	337.853	-1.48872	0.222013	-6.70555	2.00653e-11	4.34198e-10
Cd53	3550.01	-1.56813	0.145876	-10.7497	5.94285e-27	4.64302e-25
Kcna3	49.5468	1.53275	0.523817	2.92612	0.00343215	0.0134425
AI504432	211.655	1.64902	0.298304	5.52797	3.23949e-08	4.22644e-07
Csf1	45.4157	2.42368	0.480789	5.04106	4.62972e-07	4.78202e-06
Gstm4	25.1634	2.49515	0.600678	4.1539	3.26863e-05	0.000224905
Gpsm2	665.806	1.05031	0.243964	4.3052	1.66832e-05	0.000123045
Ntng1	7.88012	6.59117	1.72501	3.82094	0.000132944	0.000780816
Extl2	81.9891	-1.2728	0.296684	-4.29008	1.78607e-05	0.00013094
Snx7	62.5152	7.83073	1.46928	5.32965	9.84011e-08	1.16812e-06
Abcd3	17.821	3.68197	0.839216	4.3874	1.14716e-05	8.74889e-05
Fnbp1l	436.128	-1.8199	0.175833	-10.3502	4.17567e-25	2.86289e-23
Sec24d	970.604	2.25239	0.147842	15.2351	2.06689e-52	6.03801e-50
Ank2	108.011	6.90749	1.46337	4.72026	2.35543e-06	2.10035e-05
5730508B09Rik	302.914	1.24643	0.265609	4.69273	2.69583e-06	2.37707e-05
Enpep	3.9366	6.65432	2.04994	3.2461	0.00116998	0.00530438
Casp6	818.492	-1.56471	0.175481	-8.91666	4.8056e-19	2.21156e-17
Hadh	287.974	-2.25747	0.270476	-8.34627	7.0452e-17	2.69725e-15
Bank1	273.038	-1.99075	0.523407	-3.80344	0.000142703	0.000830867
Gbp3	116.998	-1.63018	0.303805	-5.36589	8.05502e-08	9.74287e-07
Gbp2b	374.113	-4.64266	0.715166	-6.49171	8.48654e-11	1.70978e-09
Gbp2	466.148	-1.17426	0.22388	-5.24505	1.56236e-07	1.78377e-06
Ccbl2	54.3717	-1.13083	0.418754	-2.70046	0.00692443	0.0244291
Lmo4	1015.86	1.01216	0.175374	5.77146	7.85897e-09	1.13314e-07
Lpar3	32.6445	3.60327	0.824508	4.3702	1.24131e-05	9.37654e-05
Prkacb	231.08	-2.19172	0.270999	-8.08754	6.08809e-16	2.16433e-14
Adgrl2	214.13	5.8991	0.678648	8.69242	3.548e-18	1.51359e-16
Fam73a	102.968	-2.31554	0.344443	-6.72258	1.78538e-11	3.90487e-10
Ptger3	341.874	2.42382	0.290354	8.3478	6.95474e-17	2.67022e-15
Lrrc7	135.683	2.38783	0.340174	7.01943	2.2277e-12	5.4528e-11
Asph	395.548	-1.94704	0.210946	-9.23005	2.70506e-20	1.35132e-18
Gem	151.994	2.30599	0.547472	4.21207	2.53037e-05	0.000179436
Cdh17	2055.17	-2.99567	0.224378	-13.3509	1.1695e-40	1.89347e-38
Tmem55a	215.896	2.10452	0.245575	8.56976	1.03704e-17	4.26328e-16
Gm11837	31.4739	5.35404	0.936047	5.71984	1.06622e-08	1.5003e-07
Decr1	19.1305	3.46795	1.03143	3.36228	0.000773024	0.00366029
Ddx58	202.714	3.29917	0.316322	10.4298	1.81316e-25	1.28238e-23
Il11ra1	68.9423	1.20853	0.346611	3.48672	0.000488989	0.00247497
Ccl27a	4.89646	5.13753	1.79859	2.85642	0.00428444	0.0163378
Tpm2	17.0726	3.7733	1.20357	3.1351	0.00171794	0.00742066
Glipr2	100.587	1.02087	0.320234	3.1879	0.00143308	0.00632439
Grhpr	102.467	-1.43523	0.351622	-4.08173	4.47017e-05	0.000297083
Tgfbr1	1281.65	1.18582	0.139617	8.49339	2.00696e-17	8.0747e-16
Nr4a3	1929.33	1.73192	0.445636	3.88641	0.000101737	0.000614074
Zfp189	31.6126	-1.49341	0.529458	-2.82063	0.0047929	0.0179858
Abca1	31.0613	-1.43643	0.596999	-2.40608	0.0161247	0.0495843
Fsd1l	62.0823	1.10529	0.376078	2.93899	0.00329287	0.0129536
Klf4	241.152	2.4155	0.379929	6.35776	2.04721e-10	3.86926e-09
Ptpn3	136.586	-3.07676	0.314256	-9.79062	1.23539e-22	7.06431e-21
Susd1	229.271	-4.46313	0.380242	-11.7376	8.17784e-32	8.72173e-30
Whrn	18.4279	1.84866	0.747503	2.47312	0.013394	0.0422708
Tnfsf15	2180.72	1.76886	0.28474	6.21218	5.2254e-10	9.22718e-09
Tnfsf8	488.663	2.31921	0.280211	8.27666	1.26682e-16	4.7685e-15
Tlr4	22.2087	-6.71204	1.59237	-4.21512	2.4964e-05	0.000177402
Tle1	643.363	-1.06437	0.175934	-6.04983	1.44996e-09	2.39958e-08
Cntln	330.905	1.47253	0.26749	5.50501	3.69141e-08	4.73475e-07
Plin2	3228.76	1.43699	0.134471	10.6863	1.18028e-26	9.0632e-25
Mllt3	455.294	1.22331	0.27336	4.47507	7.63876e-06	6.12103e-05
Ifnb1	29.308	2.99128	0.825247	3.62471	0.000289288	0.00155498
Mtap	941.165	-1.00032	0.139027	-7.19514	6.2395e-13	1.59404e-11
Cdkn2b	247.486	-1.6373	0.195964	-8.35507	6.53946e-17	2.52521e-15
Fggy	6.61852	5.05654	1.72007	2.93972	0.00328505	0.012938
Hook1	149.735	-1.09414	0.296174	-3.69424	0.000220544	0.00122567
Nfia	52.9203	-3.09794	0.663749	-4.66734	3.05131e-06	2.67647e-05
Inadl	39.7887	1.43941	0.410413	3.50722	0.000452814	0.00231278
Pde4b	1736.51	-2.00879	0.164997	-12.1747	4.23802e-34	5.08487e-32
Lrp8	43.5847	6.55443	1.08931	6.01704	1.77631e-09	2.87246e-08
Zfyve9	65.3075	-1.81627	0.378487	-4.79876	1.59648e-06	1.48261e-05
3110021N24Rik	10.157	-4.31687	1.58192	-2.72888	0.00635505	0.0227807
Elavl4	27.3132	3.26728	0.545863	5.98554	2.15676e-09	3.44365e-08
Slc6a9	180.926	2.74535	0.292135	9.39753	5.58584e-21	2.89817e-19
Ccdc23	88.9531	1.4092	0.278754	5.05535	4.29613e-07	4.46492e-06
P3h1	44.36	-1.12606	0.431357	-2.61049	0.0090412	0.0304577
Mycl	562.053	1.82759	0.223683	8.17044	3.07266e-16	1.12325e-14
Zfp362	213.709	-1.06696	0.214415	-4.97612	6.48702e-07	6.51514e-06
Zbtb8a	95.2241	1.0588	0.325149	3.25635	0.00112853	0.00512859
Ccdc28b	150.236	-1.81933	0.246934	-7.36768	1.73617e-13	4.75165e-12
Sdc3	8632.56	1.62743	0.168641	9.65027	4.90269e-22	2.75658e-20
Tmem200b	39.097	4.15759	1.1329	3.66985	0.000242688	0.00133221
Oprd1	12.2138	3.24805	0.962585	3.3743	0.000740039	0.00353148
Sesn2	872.113	1.32951	0.165474	8.03454	9.39292e-16	3.28703e-14
Ptafr	3.04834	-5.94518	1.97533	-3.00972	0.0026149	0.0106064
Smpdl3b	507.012	1.12855	0.21821	5.17187	2.31764e-07	2.55491e-06
Fgr	432.621	2.48616	0.209089	11.8904	1.32759e-32	1.4623e-30
Ahdc1	51.4363	-1.8659	0.449534	-4.15073	3.31409e-05	0.000227683
Fam46b	25.5575	-2.15472	0.687129	-3.13583	0.00171366	0.00740932
Paqr7	172.322	1.4525	0.280285	5.18223	2.19245e-07	2.42687e-06
Sepn1	119.63	-5.11631	0.499504	-10.2428	1.27539e-24	8.31977e-23
Ifnlr1	93.2492	3.02948	0.357217	8.48078	2.23692e-17	8.94634e-16
Fuca1	1285.86	1.03657	0.231982	4.46834	7.88296e-06	6.28299e-05
C1qb	913.875	-3.91617	0.609888	-6.42114	1.35261e-10	2.62284e-09
C1qc	746.326	-3.63694	0.245478	-14.8158	1.15848e-49	3.05249e-47
C1qa	739.925	-3.26341	0.221985	-14.701	6.34908e-49	1.60979e-46
Hspg2	54.0555	-1.97967	0.65828	-3.00733	0.00263553	0.0106738
Alpl	94.9505	6.07958	0.777449	7.81991	5.28629e-15	1.69945e-13
Ece1	4543.34	-1.04536	0.16007	-6.53067	6.54741e-11	1.33108e-09
Kif17	59.3807	-2.79477	0.59891	-4.66644	3.06469e-06	2.6851e-05
Pla2g2d	11.2399	3.18999	0.907486	3.5152	0.000439429	0.00225126
Atp13a2	166.266	-5.68674	0.377991	-15.0447	3.74292e-51	1.04786e-48
Fblim1	267.851	1.12657	0.222476	5.06376	4.11059e-07	4.28535e-06
Tmem82	5.81985	4.48177	1.44683	3.09764	0.00195065	0.00829521
Tmem51	56.8223	-1.54549	0.460894	-3.35324	0.000798705	0.00377258
Dhrs3	48.9827	-2.60958	0.41371	-6.30774	2.83135e-10	5.24721e-09
Tnfrsf1b	1567.97	-1.72946	0.168466	-10.2659	1.0037e-24	6.7103e-23
Tnfrsf8	11.2519	-5.14103	1.23683	-4.15662	3.22988e-05	0.000223037
Mthfr	1033.92	1.69775	0.490332	3.46245	0.000535286	0.00268102
Clstn1	502.854	-2.42514	0.193094	-12.5594	3.53124e-36	4.74528e-34
Spsb1	12.2126	-2.45708	0.730271	-3.36461	0.000766518	0.00363974
Gpr157	936.882	1.27866	0.387364	3.30093	0.000963637	0.00445454
Tnfrsf9	25.2204	-4.17971	0.630288	-6.63143	3.32451e-11	6.98043e-10
Prdm16	38.6773	6.47109	1.09197	5.92607	3.10272e-09	4.79937e-08
Morn1	53.8486	-1.3272	0.470078	-2.82336	0.00475231	0.0178584
Ski	1233.33	-1.67719	0.146055	-11.4833	1.60109e-30	1.59374e-28
5830444B04Rik	4.37607	5.78162	1.83471	3.15125	0.00162575	0.00707702
Cfap74	6.25694	4.59212	1.67441	2.74254	0.00609662	0.0219942
B930041F14Rik	64.8085	-1.15587	0.38355	-3.0136	0.00258169	0.0104812
Vwa1	575.794	-3.86913	0.208279	-18.5766	4.9658e-77	3.17764e-74
Tmem88b	12.9208	-5.18339	1.18905	-4.35925	1.30507e-05	9.80295e-05
Agrn	284.166	1.07955	0.217961	4.95296	7.30915e-07	7.2972e-06
AW011738	235.413	1.1554	0.307711	3.75483	0.000173458	0.000992309
Fzd1	1121.69	1.99209	0.383218	5.19833	2.0109e-07	2.24626e-06
Gtpbp10	250.976	1.00865	0.22388	4.50533	6.62708e-06	5.39726e-05
Sri	3930.24	1.6349	0.106019	15.4208	1.1866e-53	3.54345e-51
Crot	73.7516	-2.26642	0.421174	-5.3812	7.39928e-08	9.00648e-07
Srpk2	214.08	-1.059	0.229927	-4.6058	4.10892e-06	3.51022e-05
Atg9b	294.275	1.05511	0.244269	4.31944	1.56424e-05	0.000116006
En2	40.2652	7.48687	1.49441	5.00993	5.44506e-07	5.52849e-06
Cnpy1	61.7709	6.61414	1.47931	4.47111	7.78159e-06	6.20956e-05
Il6	482.351	2.49644	0.787119	3.17162	0.00151591	0.00664844
Gareml	5.01743	3.48589	1.24333	2.80366	0.00505259	0.0188131
Otof	30.9844	3.93461	0.601467	6.54169	6.08284e-11	1.24227e-09
Cgref1	200.399	1.34229	0.254493	5.27439	1.33197e-07	1.54001e-06
Fndc4	43.2014	-2.43121	0.465795	-5.21947	1.79433e-07	2.01945e-06
Mrpl33	499.418	1.15739	0.153416	7.54414	4.55272e-14	1.35353e-12
Rbks	90.4724	1.35175	0.346835	3.89738	9.72371e-05	0.000591522
Fosl2	88.2648	-1.75934	0.438418	-4.01292	5.99716e-05	0.000387804
Fgfr3	6.96242	-2.9368	1.15866	-2.53465	0.011256	0.036518
Zfyve28	32.9456	-3.52321	0.945637	-3.72576	0.00019473	0.00110041
Sh3bp2	512.169	1.91209	0.286583	6.67205	2.52261e-11	5.38077e-10
Afap1	264.446	2.3428	0.207902	11.2688	1.87117e-29	1.74616e-27
D5Ertd579e	1057.43	1.15045	0.133218	8.63585	5.82944e-18	2.45568e-16
Zfp518b	9.18876	3.64421	1.29069	2.82345	0.00475097	0.0178583
Hs3st1	51.8102	3.21634	0.531779	6.04827	1.46414e-09	2.41412e-08
Nkx3-2	185.359	1.5167	0.274626	5.52279	3.33661e-08	4.3447e-07
Cd38	11.6062	-4.21937	1.23821	-3.40765	0.000655243	0.00318106
Lap3	2284.49	1.52016	0.148276	10.2522	1.15715e-24	7.62246e-23
Ccdc149	14.3331	-2.09198	0.799437	-2.61682	0.00887529	0.0299519
Tbc1d19	79.7306	2.46608	0.37889	6.5087	7.58022e-11	1.53408e-09
Pcdh7	53.9094	4.95768	1.52046	3.26064	0.0011116	0.00506018
Tlr1	215.805	-2.83675	0.261504	-10.8478	2.0425e-27	1.64354e-25
Fam114a1	57.175	-1.22643	0.415306	-2.95308	0.00314622	0.0124533
Klhl5	695.592	1.16155	0.157936	7.35456	1.91552e-13	5.18968e-12
Smim14	399.44	1.23717	0.185917	6.6544	2.84467e-11	6.03897e-10
Rhoh	119.672	4.35839	0.381191	11.4336	2.84091e-30	2.76639e-28
Apbb2	35.7185	-4.06359	0.778399	-5.22045	1.78491e-07	2.01221e-06
Uchl1	7.16322	-3.68784	1.35442	-2.72281	0.00647283	0.0230782
Bend4	229.594	1.56216	0.241289	6.47423	9.52937e-11	1.90276e-09
Commd8	2602.33	1.36273	0.141893	9.60398	7.69162e-22	4.27107e-20
Atp10d	528.771	1.76765	0.239707	7.37422	1.65316e-13	4.54297e-12
Tec	53.0908	2.21022	0.448807	4.92466	8.4507e-07	8.33166e-06
Sgcb	499.986	1.17359	0.217282	5.40124	6.61819e-08	8.1368e-07
Kdr	15.8237	4.89686	0.953231	5.13712	2.78986e-07	3.00884e-06
Srd5a3	232.276	1.00353	0.220507	4.55102	5.33863e-06	4.43939e-05
Hopx	15.1716	4.38804	1.18346	3.7078	0.000209064	0.00117009
Cxcl2	295.404	3.79346	0.361102	10.5052	8.17242e-26	6.03412e-24
Naaa	3499.41	-1.06782	0.16169	-6.60413	3.99846e-11	8.33043e-10
Ccng2	431.342	1.7632	0.200921	8.77558	1.70019e-18	7.5653e-17
Coq2	391.713	1.45175	0.153271	9.47178	2.75114e-21	1.47879e-19
Hpse	23.8131	4.73054	1.13093	4.18288	2.87842e-05	0.000201041
Hsd17b11	4003.74	1.67464	0.214671	7.80094	6.14472e-15	1.96602e-13
Spp1	346.593	4.25371	0.463194	9.18343	4.17587e-20	2.048e-18
Pkd2	4.72834	4.90965	1.81786	2.70078	0.00691771	0.0244118
BC005561	33.8157	-1.93572	0.487646	-3.96951	7.20203e-05	0.000454584
D930016D06Rik	32.7069	-2.21127	0.545137	-4.05635	4.98453e-05	0.000328282
Gbp6	12.1932	2.33715	0.812793	2.87545	0.00403449	0.0154992
Lrrc8b	178.358	1.28716	0.355132	3.62446	0.000289565	0.00155585
Brdt	4.18779	4.71078	1.78569	2.63808	0.00833765	0.0284513
Fam69a	521.835	2.44402	0.219666	11.1261	9.36551e-29	8.17232e-27
Adrbk2	918.289	-2.15232	0.169031	-12.7333	3.86356e-37	5.46511e-35
Selplg	1579.04	1.71041	0.19137	8.93769	3.97376e-19	1.84773e-17
Myo1h	71.7314	1.54172	0.32407	4.75736	1.96143e-06	1.78213e-05
Oasl2	1493.27	1.95517	0.188731	10.3596	3.78699e-25	2.6304e-23
Oasl1	7252.19	2.04641	0.179494	11.401	4.13354e-30	3.99615e-28
Unc119b	3423.36	1.16896	0.142193	8.22091	2.01958e-16	7.49701e-15
Tesc	7.88285	-3.20383	1.3326	-2.40418	0.0162086	0.0498195
Oas2	150.627	2.28723	0.309665	7.38614	1.5115e-13	4.17932e-12
Oas3	1416.89	1.26316	0.464196	2.72117	0.00650515	0.0231566
Oas1c	17.5842	1.72062	0.566506	3.03725	0.00238747	0.00982328
Oas1b	55.7846	1.9631	0.451144	4.35139	1.35279e-05	0.000101444
Oas1a	502.092	1.53179	0.247598	6.18662	6.14676e-10	1.07974e-08
Trafd1	2459.95	1.26569	0.137802	9.18485	4.12083e-20	2.02842e-18
Naa25	2531.87	1.26561	0.174287	7.26166	3.8237e-13	1.00162e-11
Sh2b3	1665.08	1.12408	0.160955	6.98383	2.8725e-12	6.95506e-11
Hvcn1	340.26	-1.78644	0.189316	-9.43628	3.86259e-21	2.03551e-19
Clip1	1677.03	1.12741	0.143276	7.86883	3.5798e-15	1.18195e-13
Hcar1	25.4856	3.59846	0.72939	4.93353	8.07586e-07	7.99141e-06
Hip1r	982.331	1.51113	0.176308	8.57101	1.02583e-17	4.24159e-16
Vps37b	140.083	2.09121	0.248743	8.40711	4.20221e-17	1.65599e-15
Rilpl2	347.405	-1.3549	0.225888	-5.9981	1.99644e-09	3.20911e-08
Rilpl1	14.8903	2.00917	0.668761	3.00432	0.00266175	0.0107478
Tpst1	747.733	1.21802	0.180877	6.73394	1.65135e-11	3.6498e-10
Gatsl2	172.577	-1.81086	0.257897	-7.02164	2.19272e-12	5.37697e-11
Ncf1	10942.9	1.28417	0.115295	11.1381	8.18278e-29	7.18694e-27
Stx1a	17.069	-2.24091	0.737898	-3.03689	0.00239036	0.00982613
Hip1	2152.6	1.91382	0.175404	10.9109	1.02216e-27	8.32473e-26
Rasa4	1844.17	1.74406	0.169133	10.3118	6.23245e-25	4.20862e-23
Vgf	125.477	-1.48469	0.371488	-3.99661	6.42548e-05	0.000412151
Trim56	559.973	1.1164	0.209358	5.3325	9.68691e-08	1.15299e-06
Ephb4	36.8956	-4.62613	0.935906	-4.94294	7.69517e-07	7.65983e-06
Zcwpw1	203.427	1.15179	0.220185	5.23101	1.68591e-07	1.90861e-06
Pilra	627.283	2.20109	0.193962	11.3481	7.58e-30	7.22412e-28
Pilrb2	113.306	1.71723	0.320203	5.36295	8.18739e-08	9.87632e-07
BC037034	374.811	1.17249	0.209599	5.59399	2.21915e-08	2.97615e-07
Fam20c	85.4465	4.17135	0.665715	6.26598	3.70488e-10	6.72786e-09
Pdgfa	106.209	-1.13594	0.289155	-3.92847	8.54871e-05	0.000528416
Adap1	1266.57	2.03886	0.17941	11.3642	6.30041e-30	6.04749e-28
Gpr146	98.9088	-2.50585	0.344833	-7.26685	3.67965e-13	9.67654e-12
C130050O18Rik	33.1738	-2.51505	0.599642	-4.19425	2.73781e-05	0.00019232
Micall2	81.6605	-3.35884	0.411103	-8.17031	3.07603e-16	1.12325e-14
Mafk	1003.4	1.18065	0.201535	5.85829	4.67663e-09	7.05326e-08
Amz1	1312.7	1.50226	0.159509	9.41803	4.5962e-21	2.41264e-19
Eif2ak1	1668.37	1.45143	0.167959	8.64154	5.54623e-18	2.34372e-16
Katnal1	50.1363	1.3545	0.39675	3.41399	0.000640185	0.00311583
Alox5ap	2892.94	1.93805	0.229628	8.43996	3.17444e-17	1.26582e-15
Fry	16.7376	5.2724	1.59253	3.3107	0.000930613	0.00431822
N4bp2l1	555.076	1.04191	0.165854	6.28212	3.3398e-10	6.08958e-09
Samd9l	1854.36	3.00449	0.250054	12.0154	2.95016e-33	3.47756e-31
Hepacam2	446.449	1.07607	0.443724	2.4251	0.0153043	0.0473979
Pon2	412.601	-1.58918	0.213293	-7.45073	9.28254e-14	2.65402e-12
Slc25a13	202.1	3.11208	0.260988	11.9242	8.84865e-33	1.01631e-30
Mdfic	520.012	1.04045	0.16623	6.25908	3.87257e-10	6.99457e-09
Tmem229a	13.3407	3.034	0.884983	3.42831	0.000607347	0.00298411
Smo	35.1174	-4.87196	1.10866	-4.39445	1.11051e-05	8.51287e-05
9330158H04Rik	7.68007	6.02178	1.7193	3.50246	0.000460987	0.00234827
Klrg2	39.0333	-3.048	0.545169	-5.59093	2.25859e-08	3.02e-07
Tbxas1	585.771	1.24728	0.217407	5.73709	9.63175e-09	1.36531e-07
4930599N23Rik	25.6024	1.89235	0.509561	3.71369	0.000204258	0.00114511
Rab19	164.385	1.18185	0.256845	4.6014	4.19652e-06	3.5805e-05
Mkrn1	2910.49	-1.26351	0.114328	-11.0516	2.15267e-28	1.80798e-26
Pdia4	1617.26	-1.02433	0.173769	-5.89475	3.7526e-09	5.7174e-08
Zfp783	49.6655	8.18658	1.47533	5.54899	2.87326e-08	3.76691e-07
Zfp467	9.88336	-5.23674	1.64345	-3.18644	0.00144037	0.00635446
Tmem176b	127.462	-4.76332	0.390633	-12.1938	3.3525e-34	4.09554e-32
Tmem176a	120.964	-5.12594	0.37678	-13.6046	3.76e-42	6.39582e-40
Hoxa1	5.64071	-5.95458	1.70483	-3.49276	0.000478047	0.00242507
Hotairm1	11.0324	-4.49288	1.21252	-3.7054	0.000211059	0.00117832
Hoxa3	3.59629	-5.01644	1.93098	-2.59787	0.00938049	0.0314039
Hoxa4	5.73294	-3.72412	1.38859	-2.68193	0.00731979	0.0255301
Hoxa5	10.1662	-6.94959	1.63153	-4.25955	2.0484e-05	0.00014855
Hoxa6	3.73729	-5.59645	1.89211	-2.95779	0.00309855	0.0122972
Mira	45.144	-7.17921	1.46151	-4.91218	9.00712e-07	8.80274e-06
Hoxa7	45.4279	-5.20675	0.80522	-6.46625	1.00467e-10	1.98541e-09
Hoxa9	42.1208	-8.68774	1.4959	-5.80771	6.33313e-09	9.28076e-08
Plekha8	151.697	-1.30319	0.249487	-5.22347	1.75605e-07	1.98467e-06
Nt5c3	763.572	2.27166	0.25421	8.93616	4.02919e-19	1.86063e-17
Ppm1k	1017.24	1.39077	0.41537	3.34828	0.000813154	0.00383679
Herc6	1051.39	1.18769	0.17765	6.6856	2.29984e-11	4.94484e-10
Vopp1	280.988	1.31532	0.217598	6.04475	1.49644e-09	2.45833e-08
Herc3	194.111	1.57062	0.244516	6.42337	1.33293e-10	2.58842e-09
Hpgds	847.442	1.01542	0.186912	5.43261	5.55361e-08	6.91653e-07
Tnip3	1963.45	-3.74208	0.14971	-24.9955	6.84708e-138	3.06704e-134
Ndnf	12.8107	-1.68965	0.682911	-2.47419	0.0133538	0.0421537
Gng12	1391.96	1.4865	0.156317	9.50947	1.91634e-21	1.03838e-19
Rpia	623.317	1.19671	0.167239	7.15571	8.32434e-13	2.10664e-11
Thnsl2	5.43775	4.20116	1.43251	2.93272	0.00336003	0.0131947
Smyd1	45.6375	3.03505	0.441471	6.87486	6.20518e-12	1.44265e-10
Atoh8	5.20379	4.79599	1.76217	2.72164	0.00649585	0.0231419
Dnah6	93.2765	-1.76969	0.333143	-5.31211	1.08362e-07	1.27846e-06
Wdr54	23.6295	-1.80149	0.606148	-2.97203	0.00295841	0.0117828
Vax2	9.63044	-3.62636	1.31063	-2.76689	0.00565935	0.0207335
Cyp26b1	572.101	2.27037	0.243457	9.32555	1.10405e-20	5.59859e-19
Sfxn5	29.8736	-1.6319	0.584983	-2.78965	0.00527644	0.0195219
1700019G17Rik	45.4677	1.35258	0.392481	3.44623	0.000568464	0.002823
Arhgap25	436.146	2.08963	0.230384	9.07023	1.18765e-19	5.69989e-18
Gm1965	316.666	2.17474	0.344466	6.31339	2.72994e-10	5.07399e-09
Suclg2	459.587	-1.15517	0.165844	-6.96539	3.27492e-12	7.91516e-11
Mitf	80.0052	2.33397	0.374232	6.23668	4.46944e-10	8.01873e-09
Bhlhe40	4096.19	1.07224	0.102574	10.4534	1.41394e-25	1.01607e-23
Srgap3	2017.58	1.27882	0.253335	5.04793	4.46629e-07	4.62745e-06
Lhfpl4	277.376	-1.47624	0.225148	-6.55677	5.49846e-11	1.12979e-09
Camk1	75.6855	-2.7947	0.530637	-5.26668	1.3891e-07	1.59818e-06
Creld1	154.2	-1.1222	0.272683	-4.11538	3.86539e-05	0.000261152
Vgll4	122.18	1.25093	0.271907	4.6006	4.2128e-06	3.59211e-05
Plxnd1	996.974	-3.01625	0.273738	-11.0188	3.10316e-28	2.57409e-26
Zfand4	46.2379	-1.1939	0.433524	-2.75394	0.00588821	0.0214143
Alox5	23.8122	4.14613	1.13789	3.6437	0.000268749	0.00145564
Zfp422	10.3901	2.58142	0.889185	2.90313	0.00369452	0.0143488
Tuba8	5.838	3.10614	1.18351	2.62451	0.00867728	0.029379
Apobec1	45.1222	-1.70799	0.377829	-4.52053	6.16846e-06	5.06674e-05
Slc2a3	174.341	5.05972	0.325761	15.532	2.10829e-54	6.58864e-52
Clec4b1	35.1606	-3.48198	0.585895	-5.94301	2.79837e-09	4.39123e-08
Clec4a2	296.645	-3.67423	0.218242	-16.8356	1.33927e-63	5.62408e-61
Acrbp	42.559	-1.0031	0.393586	-2.54862	0.010815	0.0353649
Lpar5	89.3078	-3.13733	0.587788	-5.33752	9.42281e-08	1.12554e-06
Scnn1a	9.64225	-2.95656	0.889327	-3.32449	0.000885815	0.00413319
Kcna6	11.8678	5.98602	1.6371	3.65648	0.000255704	0.00139511
Parp11	459.992	1.56342	0.172873	9.04375	1.51393e-19	7.21427e-18
Tspan9	205.975	-1.71837	0.396969	-4.32873	1.49974e-05	0.000111654
Klrb1b	2120.05	1.29477	0.1561	8.29448	1.09057e-16	4.1282e-15
Gm15987	20.0925	-3.75038	0.647727	-5.79006	7.03605e-09	1.02217e-07
Clec1b	48.104	7.57354	1.48592	5.09688	3.45306e-07	3.65372e-06
Clec7a	584.446	1.57863	0.270118	5.84422	5.08957e-09	7.5993e-08
Klrd1	137.218	3.08259	0.484501	6.36241	1.98611e-10	3.75906e-09
Klrk1	1262.46	1.607	0.185786	8.64976	5.16061e-18	2.18764e-16
Klri1	837.535	-2.1259	0.178708	-11.8959	1.24234e-32	1.39121e-30
Klra5	295.309	3.4684	0.241117	14.3847	6.45288e-47	1.37641e-44
Klra3	18.6121	6.66514	1.5448	4.31456	1.59924e-05	0.000118406
Etv6	4021.65	-1.13686	0.154001	-7.38214	1.55763e-13	4.29803e-12
Bcl2l14	618.589	-1.57864	0.244694	-6.45151	1.10742e-10	2.17566e-09
Dusp16	1673.86	-1.69888	0.188323	-9.0211	1.86213e-19	8.78009e-18
Gpr19	124.051	-1.06372	0.322302	-3.30038	0.000965544	0.00446182
Gprc5a	86.3083	-2.57377	0.525527	-4.89751	9.7058e-07	9.44434e-06
Gucy2c	464.057	2.09159	0.198393	10.5426	5.49297e-26	4.07815e-24
Arhgdib	2934.01	2.4545	0.136224	18.0181	1.40388e-72	7.54615e-70
Ptpro	50.4757	-3.99056	1.51307	-2.63739	0.00835465	0.0284978
St8sia1	40.3023	2.58807	0.543391	4.76282	1.90903e-06	1.7404e-05
Bcat1	137.704	3.12125	0.298003	10.4739	1.13865e-25	8.31583e-24
Lrmp	1185.55	-2.48309	0.194268	-12.7817	2.07365e-37	2.99632e-35
Rassf8	15.0157	5.84595	1.58413	3.69033	0.000223961	0.00124158
Itpr2	231.536	1.11345	0.209639	5.31127	1.08863e-07	1.28325e-06
Tm7sf3	45.0727	-1.18002	0.435287	-2.7109	0.00671003	0.0237663
Med21	536.087	-1.46511	0.195269	-7.50305	6.23478e-14	1.81983e-12
Stk38l	149.584	-1.27731	0.261251	-4.88919	1.01251e-06	9.80097e-06
Klhl42	82.5091	-1.26755	0.32797	-3.86483	0.000111169	0.000664514
Ccdc91	169.893	-1.09668	0.206695	-5.30577	1.12198e-07	1.32024e-06
Caprin2	96.0215	-1.39774	0.290875	-4.8053	1.54518e-06	1.43984e-05
Prkcg	133.15	-1.27771	0.306266	-4.17189	3.02081e-05	0.000209628
Pirb	294.138	-2.04878	0.289781	-7.0701	1.54825e-12	3.83156e-11
Leng9	26.1637	-1.79832	0.557559	-3.22535	0.0012582	0.0056434
Syt5	6.58785	2.60104	1.07459	2.42049	0.0154997	0.0479588
Ptprh	68.2487	1.96269	0.428617	4.57912	4.66941e-06	3.94142e-05
Ppp6r1	3560.77	1.0131	0.151581	6.68356	2.33204e-11	5.00606e-10
Cox6b2	3.31246	5.06104	1.94919	2.59648	0.00941851	0.0315076
Zfp579	18.3525	-1.50375	0.607145	-2.47676	0.0132582	0.0419406
Zfp580	22.5555	-1.44549	0.539342	-2.68009	0.00736018	0.0256366
Zfp583	11.4464	6.9606	1.60678	4.33202	1.47745e-05	0.000110116
Meis3	41.9962	-3.37291	0.602802	-5.59538	2.20139e-08	2.95528e-07
Dmpk	554.59	-2.30727	0.704272	-3.27611	0.00105247	0.00481222
Six5	13.7337	-4.56837	1.55257	-2.94247	0.00325608	0.0128465
Eml2	932.425	-1.09948	0.140367	-7.83286	4.76908e-15	1.54799e-13
Gpr4	184.455	-1.28704	0.294881	-4.36463	1.27338e-05	9.59173e-05
Rtn2	43.8106	-1.38558	0.415608	-3.33387	0.000856475	0.00401721
Ppp1r13l	71.4376	-1.19898	0.363995	-3.29394	0.000987952	0.00455285
Pvrl2	391.129	-1.22586	0.288702	-4.24612	2.17504e-05	0.000156887
Ceacam16	65.6859	-1.1059	0.402947	-2.74453	0.00605978	0.0219019
Pvr	215.857	-1.62445	0.255103	-6.36781	1.9174e-10	3.64958e-09
Zfp112	18.3803	4.36575	1.03152	4.23234	2.31272e-05	0.000166016
Zfp111	325	1.4073	0.163928	8.58488	9.09294e-18	3.77133e-16
Zfp109	29.1745	2.28786	0.512752	4.46191	8.12319e-06	6.44769e-05
Ccdc97	808.789	1.04065	0.153131	6.79584	1.07686e-11	2.42799e-10
Axl	104.272	1.87572	0.411627	4.55685	5.19269e-06	4.32874e-05
Adck4	181.382	1.1746	0.245115	4.79203	1.65105e-06	1.53013e-05
Blvrb	104.283	-1.53721	0.312002	-4.92692	8.35355e-07	8.24192e-06
Sertad1	196.984	1.37269	0.303224	4.52697	5.98346e-06	4.93286e-05
Plekhg2	265.573	-2.86115	0.241425	-11.8511	2.1248e-32	2.30267e-30
Zfp36	1999.48	-1.87354	0.156019	-12.0084	3.21015e-33	3.75113e-31
Gmfg	109.242	-1.98616	0.305988	-6.49096	8.52893e-11	1.71575e-09
Lrfn1	39.3376	-2.41602	0.533422	-4.52928	5.91851e-06	4.89132e-05
Rinl	1484.99	1.00235	0.130348	7.6898	1.47361e-14	4.60521e-13
Zfp14	14.6039	2.08704	0.761199	2.74177	0.00611083	0.0220272
Clip3	22.7984	6.23072	1.51914	4.10147	4.10533e-05	0.000275287
Lrfn3	20.7547	1.75359	0.617032	2.84198	0.0044834	0.017
Tyrobp	98.0525	-3.37325	0.615931	-5.47667	4.33393e-08	5.50466e-07
Arhgap33	122.286	1.32545	0.434774	3.04859	0.00229918	0.00951244
Ffar2	8.02803	-3.71334	1.12837	-3.29089	0.00099871	0.00459412
Hamp	5.60135	-3.83816	1.28631	-2.98385	0.00284649	0.0114006
Lsr	99.3882	-1.23803	0.333681	-3.71022	0.000207077	0.00115946
Fxyd5	3355.36	1.20443	0.138126	8.71976	2.78783e-18	1.20848e-16
1600014C10Rik	285.21	2.49503	0.212014	11.7682	5.68929e-32	6.11621e-30
Zfp619	384.663	1.05034	0.19189	5.47362	4.40925e-08	5.58449e-07
Siglecf	1021.02	1.51917	0.193207	7.86291	3.75302e-15	1.23308e-13
Klk1b9	29.316	-4.15951	0.66818	-6.22513	4.81145e-10	8.56375e-09
Klk1b11	10.6844	-3.49623	0.874483	-3.99805	6.38651e-05	0.000410435
Klk1b27	9.42679	-6.47117	1.64738	-3.92817	8.55944e-05	0.000528836
Klk1b16	41.5315	-4.72399	0.583717	-8.09293	5.8246e-16	2.08722e-14
Napsa	2926.15	-1.22477	0.169295	-7.23453	4.67144e-13	1.21187e-11
Kcnc3	92.6847	-2.55651	0.336006	-7.60852	2.77259e-14	8.46773e-13
Zfp473	32.4114	-1.46828	0.550256	-2.66837	0.00762214	0.0263985
Atf5	164.562	1.41932	0.294745	4.81541	1.469e-06	1.37659e-05
Fuz	59.97	-1.18459	0.36302	-3.26316	0.00110179	0.00501894
Cpt1c	45.856	4.89916	0.800409	6.12083	9.30896e-10	1.59355e-08
Cd37	28.4815	-6.88736	1.53531	-4.48598	7.25779e-06	5.85064e-05
Dhdh	86.9206	-1.83874	0.341694	-5.38126	7.39668e-08	9.00648e-07
Saa3	4.73097	-3.9028	1.41404	-2.76003	0.00577962	0.0210879
Tmem86a	271.166	2.24466	0.298464	7.52071	5.44776e-14	1.60542e-12
Nav2	135.053	3.05649	0.475674	6.4256	1.3135e-10	2.55809e-09
Cyfip1	1993.94	-1.03586	0.132119	-7.84036	4.49239e-15	1.46883e-13
Mkrn3	3.1102	5.25208	1.94863	2.69527	0.00703326	0.024722
Peg12	34.0335	7.90701	1.50139	5.26648	1.39066e-07	1.5986e-06
Fam189a1	6.93934	4.74925	1.70861	2.7796	0.0054426	0.0200432
Tarsl2	54.1071	-2.23064	0.515632	-4.32603	1.51818e-05	0.000112964
Arrdc4	516.718	1.01508	0.17452	5.81638	6.01352e-09	8.87044e-08
Sv2b	87.4272	-6.60753	1.06979	-6.17647	6.5549e-10	1.14396e-08
Isg20	285.907	2.00857	0.29245	6.86807	6.50773e-12	1.50777e-10
Kif7	146.794	1.39505	0.296771	4.70077	2.59179e-06	2.2974e-05
Sema4b	193.186	1.36299	0.271259	5.02469	5.04251e-07	5.16079e-06
Furin	6383.88	-1.20876	0.162035	-7.45989	8.65929e-14	2.4864e-12
Mex3b	604.977	-3.35775	0.152782	-21.9774	4.73547e-107	7.07058e-104
Tmc3	35.4611	-2.26642	0.436619	-5.19085	2.09334e-07	2.32482e-06
Stard5	871.248	-1.66504	0.204831	-8.12883	4.33461e-16	1.56162e-14
Il16	427.097	-2.80055	0.253383	-11.0526	2.12875e-28	1.79913e-26
E230029C05Rik	106.084	-4.14304	0.371426	-11.1544	6.81396e-29	6.02408e-27
Picalm	6598.78	-1.29632	0.153938	-8.42103	3.73198e-17	1.47501e-15
Sytl2	44.7265	-3.58482	0.569298	-6.29692	3.03616e-10	5.58138e-09
Ccdc90b	298.226	1.28775	0.20209	6.37215	1.86399e-10	3.55661e-09
Rab30	185.518	1.4591	0.275991	5.28679	1.2448e-07	1.44828e-06
Tenm4	25.9598	-4.30862	1.56433	-2.75429	0.00588192	0.0213972
Kctd14	912.3	2.03647	0.411535	4.94849	7.4792e-07	7.4559e-06
Capn5	31.5012	2.11604	0.474268	4.46169	8.13169e-06	6.45063e-05
Tsku	48.4651	-4.69606	0.620287	-7.57079	3.70957e-14	1.12021e-12
Lrrc32	51.9909	1.85764	0.5138	3.6155	0.000299766	0.00160169
Dgat2	41.8596	1.00992	0.411716	2.45296	0.0141687	0.0442481
Gdpd5	478.534	-1.20787	0.205477	-5.87839	4.14286e-09	6.2906e-08
Coa4	108.607	1.10621	0.29404	3.76211	0.000168488	0.000966757
Relt	314.516	-2.45191	0.217367	-11.28	1.64657e-29	1.54731e-27
P2ry6	925.951	-5.58623	0.257098	-21.728	1.11546e-104	1.36268e-101
Stard10	64.7807	-1.5413	0.433488	-3.55557	0.000377156	0.00197284
Arap1	828.71	-2.15561	0.219945	-9.80068	1.11828e-22	6.422e-21
Trim68	67.7762	1.08468	0.387532	2.79893	0.0051272	0.0190593
Trim34a	317.946	1.3527	0.507986	2.66287	0.0077478	0.0267854
Trim12a	835.67	1.3561	0.134775	10.062	8.13665e-24	5.01561e-22
Smpd1	54.9795	-1.24638	0.385252	-3.23523	0.00121547	0.00549031
Lmo1	92.859	3.4535	0.575121	6.00482	1.91544e-09	3.09e-08
St5	6.19054	2.87816	1.11331	2.58522	0.00973165	0.0324099
Lyve1	152.984	2.2588	0.259693	8.69798	3.37836e-18	1.44581e-16
Mrvi1	233.033	1.90256	0.278916	6.82126	9.02424e-12	2.05538e-10
Mical2	768.467	1.90308	0.187776	10.1348	3.87036e-24	2.44178e-22
Micalcl	15.5959	4.03129	1.58589	2.54197	0.0110229	0.0359442
Rras2	93.5706	1.18204	0.313608	3.76915	0.000163804	0.000942295
Cyp2r1	28.8549	2.13191	0.520099	4.09904	4.14862e-05	0.000278051
Itpripl2	8692.89	1.2973	0.163735	7.92317	2.31538e-15	7.81759e-14
Tmem159	74.2681	2.09251	0.356564	5.86854	4.39647e-09	6.66062e-08
Zkscan2	10.4892	6.35309	1.6097	3.94675	7.92195e-05	0.00049514
Il21r	27.5083	-2.37728	0.575819	-4.12852	3.65103e-05	0.000248167
Rabep2	932.416	1.12305	0.198738	5.65092	1.59592e-08	2.19959e-07
Il27	272.365	1.13478	0.271402	4.18119	2.89987e-05	0.000202434
Sult1a1	118.249	-1.09648	0.454947	-2.41011	0.0159475	0.04914
Ypel3	29.9444	1.45221	0.576747	2.51794	0.0118043	0.0380307
Sept1	31.5819	-2.44272	0.619492	-3.94311	8.04322e-05	0.000501089
Pycard	237.596	5.74228	0.441341	13.011	1.05979e-38	1.58238e-36
Itgam	206.896	-1.87456	0.35686	-5.25293	1.49701e-07	1.71207e-06
Rgs10	2576.18	1.77247	0.127474	13.9046	5.94063e-44	1.0644e-41
Tacc2	51.8761	3.28506	0.665811	4.93393	8.05927e-07	7.99141e-06
Btbd16	14.5727	-2.34804	0.684025	-3.43268	0.000597648	0.00294095
Hmx2	30.7358	-2.77328	0.588368	-4.71351	2.43482e-06	2.1697e-05
Chst15	257.577	-1.42725	0.235735	-6.05446	1.40885e-09	2.33442e-08
Fam53b	13.4218	-2.225	0.77807	-2.85964	0.00424117	0.0162003
Dhx32	138.242	-1.034	0.250763	-4.12342	3.73285e-05	0.000253324
Ptpre	261.005	-1.15178	0.210246	-5.47828	4.29476e-08	5.46008e-07
Stk32c	83.8125	-1.51128	0.419044	-3.6065	0.000310359	0.00165303
Pwwp2b	82.8034	1.45872	0.394761	3.69519	0.000219722	0.00122161
Utf1	21.5162	7.28661	1.53677	4.74152	2.12126e-06	1.91183e-05
6430531B16Rik	571.088	-3.19024	0.179512	-17.7717	1.17095e-70	6.05202e-68
Zfp941	19.5563	3.2164	0.705394	4.55973	5.12205e-06	4.27251e-05
Nlrp6	11.775	3.47063	0.863194	4.02068	5.80293e-05	0.000376169
Ifitm2	702.65	-1.1113	0.155279	-7.15679	8.259e-13	2.09405e-11
Ifitm1	189.781	-1.94004	0.222273	-8.72819	2.58772e-18	1.12902e-16
Ifitm3	7694	3.12487	0.51926	6.01792	1.76669e-09	2.86033e-08
Ifitm6	2066.93	1.76957	0.216419	8.1766	2.91958e-16	1.07195e-14
B4galnt4	306.147	1.36537	0.282293	4.83671	1.32006e-06	1.24834e-05
Pkp3	18.8963	2.84955	0.737203	3.86535	0.00011093	0.000663407
Sigirr	49.8383	-2.84663	0.576072	-4.94145	7.75445e-07	7.711e-06
Irf7	2646.41	4.44708	0.767195	5.79655	6.76927e-09	9.86403e-08
Eps8l2	10.5114	3.645	1.01627	3.58664	0.00033497	0.00177078
Cend1	51.2931	2.95844	0.447549	6.61032	3.83489e-11	8.00205e-10
Slc25a22	1161.68	1.2842	0.252565	5.08465	3.68299e-07	3.87262e-06
Tspan4	70.9522	-1.10657	0.431063	-2.56707	0.0102562	0.0338466
Ctsd	220.958	-1.40335	0.262359	-5.34895	8.84664e-08	1.05955e-06
Prr33	94.9332	-1.09172	0.403819	-2.70349	0.00686149	0.0242389
Tnfrsf26	6.8778	4.76424	1.7026	2.79821	0.00513873	0.0190916
Ccnd1	7490.86	1.47998	0.219311	6.74834	1.49541e-11	3.3106e-10
Arhgef18	22.3891	7.9998	1.52678	5.23966	1.60873e-07	1.8336e-06
Zfp358	66.6347	-1.51162	0.432678	-3.49363	0.000476497	0.00241994
Cd209f	76.0118	-2.42035	0.331122	-7.30953	2.68078e-13	7.13352e-12
Cd209g	22.8442	-1.87158	0.551963	-3.39078	0.00069695	0.00335926
Tnfsf13b	81.2773	1.65699	0.642959	2.57713	0.00996232	0.0330226
Irs2	231.52	1.78478	0.38419	4.64557	3.39146e-06	2.9498e-05
Col4a1	3736.04	4.01678	0.206542	19.4478	3.04126e-84	2.15097e-81
Col4a2	1846.88	3.46215	0.232239	14.9077	2.9372e-50	7.89401e-48
Rab20	1517.64	1.10912	0.191828	5.78182	7.38949e-09	1.07004e-07
Atp11a	326.628	-4.34685	0.279678	-15.5423	1.79349e-54	5.73832e-52
Rasa3	1526.23	1.90308	0.197381	9.64167	5.33123e-22	2.98504e-20
Erich1	197.264	1.14771	0.233191	4.92176	8.57696e-07	8.43139e-06
2610005L07Rik	120.026	1.31942	0.292506	4.51074	6.46021e-06	5.27414e-05
Atp7b	3.47232	4.92672	1.86438	2.64255	0.00822855	0.0281434
Ap3m2	321.415	1.28093	0.198066	6.4672	9.98357e-11	1.97846e-09
Ido2	10.0038	5.51554	1.33001	4.14697	3.36898e-05	0.000230819
Ido1	67.1236	5.85925	0.596719	9.81912	9.31499e-23	5.39547e-21
Plekha2	4357.07	1.28084	0.194726	6.57767	4.77889e-11	9.86462e-10
Fgfr1	1446.1	-1.1512	0.211363	-5.44655	5.13571e-08	6.43784e-07
Letm2	60.9779	1.02415	0.33983	3.01373	0.00258061	0.01048
Zfp703	2584.43	-1.15809	0.191582	-6.0449	1.49504e-09	2.45833e-08
Adgra3	1061.44	-2.37852	0.199486	-11.9232	8.9609e-33	1.02048e-30
Rbpms	31.2496	3.06082	0.663547	4.61282	3.97238e-06	3.40874e-05
Leprotl1	1601.23	1.9179	0.147296	13.0207	9.33013e-39	1.40874e-36
Mtmr7	163.435	3.90522	0.338952	11.5215	1.02846e-30	1.03913e-28
Pdgfrl	9.40174	5.33749	1.65803	3.21918	0.0012856	0.00574905
Mtus1	66.4431	8.09235	1.47784	5.47579	4.35569e-08	5.52708e-07
Fat1	35.5128	7.34482	1.50569	4.87803	1.07151e-06	1.03218e-05
Fam149a	3967.51	1.5416	0.15408	10.0052	1.44608e-23	8.79295e-22
Tlr3	8767.73	3.41424	0.154685	22.0722	5.8442e-108	9.8168e-105
Casp3	1948.56	2.15612	0.149048	14.4659	1.98922e-47	4.31148e-45
Irf2	1244.51	1.02089	0.168118	6.07244	1.25978e-09	2.10558e-08
Stox2	20.4181	5.5758	1.53719	3.62728	0.000286427	0.00154145
Hpgd	345.002	4.05577	0.42347	9.57746	9.94593e-22	5.50014e-20
Ddx60	61.2344	2.54385	0.336868	7.55147	4.30388e-14	1.28238e-12
Nat2	72.4726	1.59475	0.364253	4.37815	1.19692e-05	9.07173e-05
Lpl	113.801	2.40249	0.810448	2.9644	0.00303277	0.0120504
Lzts1	4.47994	5.1217	1.85807	2.75647	0.00584296	0.0212785
D130040H23Rik	5.35247	-3.35734	1.31063	-2.56164	0.010418	0.0342795
Lpar2	122.469	-1.36968	0.280989	-4.87452	1.09075e-06	1.04997e-05
Hapln4	57.8424	-2.63802	0.475374	-5.54935	2.86731e-08	3.76278e-07
Slc25a42	32.2699	-1.62977	0.475801	-3.42531	0.000614087	0.00301062
Pgpep1	81.0396	-1.66718	0.416557	-4.00228	6.27342e-05	0.00040491
Ifi30	2902.77	-2.26655	0.155109	-14.6126	2.33379e-48	5.31549e-46
Pik3r2	508.651	-1.0875	0.207587	-5.23879	1.61637e-07	1.83919e-06
Bst2	1267.58	1.45815	0.231175	6.30755	2.83485e-10	5.24721e-09
Unc13a	28.6747	-2.55483	0.561687	-4.5485	5.403e-06	4.48737e-05
Jak3	249.529	-1.18093	0.206322	-5.72374	1.04204e-08	1.46935e-07
Fcho1	52.5525	1.21342	0.470048	2.58147	0.00983801	0.0326831
Zfp709	176.715	1.56285	0.263726	5.92602	3.10363e-09	4.79937e-08
Cib3	15.912	5.28908	1.15495	4.57949	4.6612e-06	3.93697e-05
Klf2	95.7888	-1.0853	0.371838	-2.91873	0.00351456	0.0137412
Arhgap10	7.78223	-6.95183	1.67256	-4.15639	3.23316e-05	0.000223149
Il15	197.623	1.72087	0.243294	7.07322	1.51384e-12	3.75332e-11
Elmod2	462.692	1.00873	0.187282	5.38616	7.19787e-08	8.80118e-07
Lyl1	26.2098	-1.47835	0.588832	-2.51065	0.0120509	0.0386585
Gpt2	191.293	1.70878	0.245881	6.94961	3.66288e-12	8.74278e-11
Neto2	755.504	1.0378	0.161757	6.41578	1.40105e-10	2.70896e-09
Lpcat2	73.8709	2.37507	0.57312	4.14411	3.4113e-05	0.000233288
Mt2	176.258	5.10862	0.509214	10.0324	1.09853e-23	6.71003e-22
9330175E14Rik	74.3569	1.92853	0.325234	5.92968	3.03518e-09	4.70959e-08
Nlrc5	1989.45	1.98602	0.187702	10.5807	3.66328e-26	2.76557e-24
Ndrg4	164.401	-2.44791	0.28823	-8.49288	2.01583e-17	8.08617e-16
Setd6	174.178	-1.047	0.235668	-4.4427	8.88373e-06	6.98816e-05
Rrad	49.3631	1.62072	0.370989	4.36865	1.25017e-05	9.43809e-05
Hsf4	11.2455	2.52279	0.923072	2.73303	0.00627537	0.0225296
Fhod1	496.666	-1.07448	0.213856	-5.02432	5.05219e-07	5.16677e-06
Plekhg4	78.5745	3.51445	0.384014	9.15187	5.59542e-20	2.71449e-18
Psmb10	2327.42	1.0444	0.141129	7.40034	1.35839e-13	3.79501e-12
Smpd3	36.0419	-1.07563	0.410452	-2.6206	0.00877744	0.0296713
Cdh1	207.461	-1.48308	0.437043	-3.39344	0.000690209	0.00333155
Znrf1	204.817	-1.55103	0.219114	-7.07867	1.45544e-12	3.62862e-11
Bcar1	10.612	-3.19448	1.11406	-2.86743	0.00413822	0.0158528
Cdyl2	602.138	-1.44729	0.178889	-8.09048	5.94295e-16	2.11834e-14
Sdr42e1	51.6756	1.08307	0.371474	2.91562	0.00354988	0.01385
Osgin1	403.044	1.42401	0.523336	2.72102	0.00650806	0.0231608
Irf8	21961.5	1.82567	0.129755	14.0702	5.79317e-45	1.12824e-42
Foxf1	98.8795	-3.75888	0.598248	-6.28315	3.31777e-10	6.05764e-09
Foxl1	2.8226	5.37404	2.0437	2.62956	0.00854948	0.0290635
Zcchc14	120.101	1.73321	0.291674	5.94228	2.81093e-09	4.40247e-08
Rnf166	1286.17	1.20173	0.162286	7.40506	1.31091e-13	3.67765e-12
Galns	250.737	-1.10428	0.200548	-5.50629	3.66465e-08	4.71701e-07
Cdh15	9.12175	6.02004	1.65225	3.64355	0.000268903	0.00145589
Rab4a	14.5247	-2.55928	0.968132	-2.64353	0.00820476	0.0280834
Sipa1l2	250.143	-3.3473	0.297513	-11.2509	2.29135e-29	2.12353e-27
Irf2bp2	1096.72	1.21742	0.183684	6.6278	3.40733e-11	7.14317e-10
Nrp1	831.079	1.91113	0.267192	7.15266	8.511e-13	2.14983e-11
Mmp13	16.0732	-4.53834	0.847285	-5.35633	8.49301e-08	1.02175e-06
Arhgap42	54.162	6.98606	1.47739	4.72866	2.26007e-06	2.02241e-05
Endod1	1062.04	1.43552	0.144752	9.91712	3.50738e-23	2.07631e-21
Panx1	12.7731	-1.84055	0.741515	-2.48215	0.0130591	0.0413888
Naalad2	1125.33	1.04596	0.13126	7.96861	1.60475e-15	5.48719e-14
Zfp558	127.93	1.10979	0.334073	3.32201	0.000893727	0.00416144
A230050P20Rik	33.1923	2.39705	0.486927	4.92282	8.53046e-07	8.39321e-06
S1pr2	187.56	-1.12621	0.28031	-4.01772	5.87646e-05	0.000380751
Slc44a2	213.779	-1.37342	0.255653	-5.37219	7.77874e-08	9.43418e-07
Lppr2	27.1399	-1.51697	0.501777	-3.02319	0.00250123	0.0102256
Bbs9	179.923	1.66399	0.263674	6.31077	2.77644e-10	5.15329e-09
Dpy19l1	2903.79	1.76183	0.150244	11.7265	9.32388e-32	9.86569e-30
St3gal4	279.773	-1.01755	0.218058	-4.66641	3.06515e-06	2.6851e-05
Sorl1	25.9231	-1.89206	0.61407	-3.08119	0.00206178	0.00868807
Nlrx1	11.5832	2.31973	0.890485	2.60501	0.00918703	0.0308947
Mpzl2	34.6698	7.77597	1.50731	5.15886	2.48463e-07	2.71853e-06
Mpzl3	145.981	1.03621	0.25296	4.09634	4.19738e-05	0.000280834
BC049352	69.5855	1.00452	0.336499	2.98522	0.00283379	0.0113571
Sidt2	526.518	-1.20712	0.159372	-7.57426	3.61182e-14	1.09315e-12
Nxpe4	9.00514	2.24809	0.878289	2.55963	0.0104785	0.0344283
Zbtb16	16.3985	-6.01273	1.57259	-3.82346	0.000131589	0.000773534
Bco2	93.2819	-1.73527	0.303145	-5.72423	1.03904e-08	1.46667e-07
Arhgap20	13.8429	3.95038	0.801164	4.9308	8.18933e-07	8.09774e-06
Kdelc2	82.549	2.00003	0.370101	5.40402	6.51651e-08	8.03354e-07
Slc35f2	66.5825	-1.37375	0.366848	-3.74473	0.00018059	0.00102873
Tnfaip8l3	70.6338	4.75628	0.728134	6.53215	6.4832e-11	1.32002e-09
Chrna5	17.6128	2.19427	0.794499	2.76183	0.00574783	0.0209833
Scamp5	97.1737	-1.91833	0.3049	-6.29168	3.1405e-10	5.7496e-09
Rpp25	21.9013	1.41734	0.586919	2.41489	0.0157399	0.0486125
Sema7a	272.736	-2.80459	0.235911	-11.8883	1.36075e-32	1.48665e-30
Rec114	39.1312	-1.15065	0.441095	-2.60863	0.0090906	0.0305934
Gramd2	46.4467	-2.318	0.383775	-6.04001	1.54109e-09	2.5255e-08
Dennd4a	3985.38	-1.07466	0.16739	-6.42011	1.36177e-10	2.63681e-09
Igdcc3	42.6566	-7.35902	1.49466	-4.92354	8.49938e-07	8.37351e-06
Snx22	344.347	1.92089	0.242552	7.91948	2.38505e-15	8.03264e-14
Dapk2	259.502	1.943	0.427517	4.54485	5.49741e-06	4.56127e-05
Tpm1	293.799	-1.40381	0.205218	-6.8406	7.88603e-12	1.80225e-10
Tln2	25.8854	-4.30568	1.51862	-2.83527	0.00457874	0.0173273
Anxa2	29.1879	-2.99605	0.654125	-4.58023	4.64458e-06	3.9254e-05
Nedd4	5.84315	2.77458	1.12895	2.45766	0.0139847	0.0437648
Rab27a	134.686	-3.18483	0.393956	-8.08423	6.25566e-16	2.2122e-14
Mapk6	2325.16	-1.788	0.128409	-13.9242	4.51526e-44	8.19946e-42
Lrrc1	816.064	1.16941	0.238747	4.89812	9.67581e-07	9.422e-06
Col12a1	15.6238	3.01682	0.926814	3.25504	0.00113375	0.00514881
Filip1	67.9461	2.55056	0.747385	3.41264	0.000643372	0.00313021
Myo6	1928.16	1.11298	0.136846	8.13306	4.18592e-16	1.51211e-14
Hmgn3	227.503	2.75687	0.2263	12.1823	3.86114e-34	4.67442e-32
Lca5	23.621	2.64419	0.694689	3.80629	0.000141066	0.000822764
Fam46a	471.993	3.26258	0.222642	14.6539	1.27192e-48	2.94691e-46
9330159M07Rik	27.0525	1.81518	0.514941	3.52502	0.000423446	0.00217601
Plscr1	275.053	-1.56654	0.185883	-8.42758	3.52899e-17	1.3989e-15
Paqr9	28.223	-2.73435	0.537415	-5.08797	3.61918e-07	3.81447e-06
Trpc1	17.3173	4.51586	1.55952	2.89567	0.00378348	0.0146417
Atp1b3	6572.3	1.04004	0.23216	4.47982	7.47061e-06	5.99344e-05
Pxylp1	43.472	-2.93439	0.547973	-5.355	8.55566e-08	1.02836e-06
Pik3cb	465.581	-1.20679	0.215049	-5.61172	2.00324e-08	2.71093e-07
Esyt3	86.8933	-1.76804	0.513092	-3.44586	0.000569252	0.00282586
Mras	75.829	-5.24038	0.795834	-6.58477	4.55602e-11	9.43356e-10
Ky	22.1373	1.71113	0.555179	3.08212	0.00205533	0.00867175
Ryk	207.028	-1.28023	0.248234	-5.15735	2.50464e-07	2.73193e-06
Parp3	653.913	1.65394	0.147952	11.1789	5.17215e-29	4.63355e-27
Tex264	119.564	-1.41494	0.294755	-4.80041	1.5834e-06	1.4725e-05
Mapkapk3	192.832	-2.81213	0.28195	-9.97388	1.98317e-23	1.18973e-21
Sema3b	11.6483	-3.40489	0.882797	-3.85693	0.00011482	0.000684235
Sema3f	17.5384	-4.03497	0.883992	-4.56448	5.00724e-06	4.19236e-05
Bsn	4.91634	5.52789	1.79381	3.08164	0.0020586	0.00867769
Ccdc36	63.5207	4.65542	0.621786	7.48718	7.03716e-14	2.03805e-12
Nbeal2	1495.87	1.04461	0.195809	5.33486	9.56207e-08	1.14051e-06
Ccdc12	872.729	1.00465	0.196144	5.12199	3.02324e-07	3.23716e-06
Ccrl2	108.114	1.64939	0.362612	4.54864	5.3994e-06	4.48714e-05
Xylb	54.2736	-1.2561	0.414659	-3.02925	0.00245164	0.0100412
Csrnp1	147.565	-1.28661	0.303806	-4.23497	2.2858e-05	0.000164172
1700048O20Rik	12.1956	5.2237	1.58355	3.29872	0.000971263	0.00448055
Zfp105	12.9565	7.59532	1.5851	4.7917	1.65373e-06	1.53155e-05
Slc6a20a	8.72622	3.51436	1.09132	3.22028	0.00128065	0.00573073
Ccr9	89.0836	3.15081	0.348692	9.03608	1.62398e-19	7.7113e-18
Fyco1	471.367	1.07062	0.212402	5.04053	4.64235e-07	4.79139e-06
Ccr3	19.9865	-2.29463	0.615353	-3.72896	0.000192269	0.00108742
Ccr5	75.5484	-2.99802	0.387964	-7.72757	1.0962e-14	3.44983e-13
Dgkk	52.6663	6.55123	1.10061	5.95238	2.64264e-09	4.16316e-08
Prickle3	186.948	1.41182	0.237343	5.94843	2.70723e-09	4.25993e-08
Pim2	441.02	-2.24412	0.20204	-11.1073	1.15575e-28	9.89231e-27
Cybb	264.308	1.73258	0.224115	7.73075	1.06918e-14	3.37269e-13
Dynlt3	169.48	3.31569	0.311872	10.6316	2.12434e-26	1.61282e-24
Mid1ip1	240.685	4.90778	0.385225	12.7401	3.54156e-37	5.06293e-35
Gpr34	628.616	1.8376	0.187105	9.8212	9.12551e-23	5.3086e-21
Maoa	12.3891	4.46022	1.20522	3.70076	0.000214953	0.00119757
Efhc2	4.4423	-5.43251	1.82218	-2.98133	0.00287001	0.0114818
Cfp	1859.09	-1.58589	0.222092	-7.14068	9.28726e-13	2.33712e-11
Klhl13	167.261	2.65798	0.351468	7.56249	3.95419e-14	1.18608e-12
Slc25a43	54.5101	1.32221	0.451612	2.92776	0.00341415	0.0133798
Sash3	428.887	4.53472	0.224688	20.1823	1.40037e-90	1.17614e-87
Firre	56.1276	-3.22349	0.647845	-4.97571	6.50088e-07	6.52418e-06
A630012P03Rik	5.37323	7.35331	1.86786	3.93675	8.25933e-05	0.000513679
4930502E18Rik	19.328	5.48159	1.58691	3.45425	0.000551831	0.00275248
1700013H16Rik	2561.45	-6.63129	0.249357	-26.5936	8.05265e-156	5.41058e-152
Arhgef6	1584.66	1.4681	0.175666	8.35735	6.41444e-17	2.48407e-15
Fgf13	11.1923	3.85682	1.0794	3.57313	0.00035274	0.00185814
Mtm1	242.872	1.3805	0.237188	5.82025	5.87603e-09	8.68671e-08
Pnma5	6.05544	-6.01334	1.72412	-3.48776	0.000487076	0.00246621
Xlr4a	56.9742	5.27904	0.727261	7.2588	3.90539e-13	1.01904e-11
Xlr3a	32.7794	3.56957	0.689283	5.17868	2.23466e-07	2.46749e-06
Xlr3b	59.0044	8.74424	1.48136	5.90285	3.5727e-09	5.47433e-08
Xlr4b	18.002	-7.0762	1.56544	-4.52026	6.17628e-06	5.06697e-05
Arhgap4	1103.58	-1.1352	0.18217	-6.23158	4.61745e-10	8.27324e-09
Dnase1l1	80.4431	-1.06884	0.440263	-2.42772	0.015194	0.0470944
Mpp1	544.163	1.97519	0.239124	8.2601	1.45551e-16	5.46345e-15
Fundc2	13.5385	-3.01822	0.869506	-3.47118	0.000518169	0.00260792
Rab39b	11.9561	4.84353	1.21411	3.98937	6.62487e-05	0.000422922
Pls3	56.3945	5.76424	1.07468	5.36371	8.15307e-08	9.84375e-07
5430427O19Rik	164.266	2.00391	0.240044	8.34809	6.9373e-17	2.67022e-15
Arhgef9	153.863	2.61039	0.436367	5.98209	2.20291e-09	3.50743e-08
Amer1	125.885	1.66767	0.310534	5.37034	7.85895e-08	9.52287e-07
Pja1	233.07	1.08403	0.215889	5.02124	5.13397e-07	5.2305e-06
Gm614	7.82629	3.26417	1.15362	2.82949	0.00466223	0.0175937
Il2rg	545.087	2.48412	0.201018	12.3577	4.42554e-35	5.61041e-33
Rgag4	26.1745	-1.89733	0.520236	-3.64705	0.000265265	0.00144084
Nap1l2	62.2822	2.86314	0.521004	5.49543	3.89753e-08	4.98335e-07
Xist	2317.97	8.34325	0.345556	24.1444	8.54531e-129	2.8708e-125
Magee1	36.0061	2.6959	0.602539	4.47423	7.6688e-06	6.14144e-05
Tlr13	383.585	3.28153	0.20415	16.0741	3.87583e-58	1.30209e-55
P2ry10	1463.93	1.22009	0.164634	7.41089	1.25458e-13	3.53439e-12
2610002M06Rik	8.01301	3.89721	1.27632	3.05348	0.00226204	0.00938479
Sh3bgrl	4369.43	1.93279	0.158049	12.2291	2.17442e-34	2.68072e-32
Gm6377	794.39	1.02946	0.180621	5.69953	1.20136e-08	1.68165e-07
Diap2	379.804	1.12311	0.203071	5.53063	3.19083e-08	4.16699e-07
Zmat1	68.3983	1.12213	0.317231	3.53726	0.000404298	0.00209443
D330045A20Rik	213.067	4.10722	0.291092	14.1097	3.30892e-45	6.53901e-43
Rnf128	24.3572	1.54997	0.536546	2.88879	0.00386727	0.014942
Prps1	375.857	4.4748	0.241188	18.5532	7.68891e-77	4.69653e-74
Tsc22d3	123.232	1.13301	0.264674	4.28079	1.86228e-05	0.000136133
Fgd1	152.12	1.89674	0.347032	5.4656	4.61346e-08	5.83763e-07
Fam120c	86.1982	1.53554	0.264956	5.79545	6.81363e-09	9.90927e-08
Iqsec2	44.8277	-1.41185	0.475489	-2.96927	0.0029851	0.0118821
2210013O21Rik	61.0103	1.15021	0.332576	3.45847	0.000543245	0.00271481
Sh3kbp1	326.118	-1.1747	0.22708	-5.17309	2.30257e-07	2.54039e-06
Cdkl5	33.4268	2.87532	0.53765	5.34794	8.8959e-08	1.0645e-06
Car5b	2.37477	5.08429	2.11558	2.40326	0.0162494	0.0499241
Tmem27	96.663	2.57025	0.345401	7.44134	9.96682e-14	2.83759e-12
Asb11	5.36573	4.73668	1.53427	3.08725	0.00202017	0.00854217
Erdr1	121.375	1.04282	0.401548	2.59701	0.009404	0.0314732
