# Supplementary material for: SMRT and NCoR1 fine-tune inflammatory versus tolerogenic balance in dendritic cells by differentially regulating STAT3 signaling
Source: Front Immunol. 2022 Sep 27;13:910705. doi: 10.3389/fimmu.2022.910705 (PMC9552960; doi:10.3389/fimmu.2022.910705)
Supplement: Supplementary File 2 — Excel file having a list of annotations of direct target genes that are bound and differentially expressed upon SMRT KD at 0h and 6h CpG stimulation. [file Table_2.xlsx]

## Sheet: SMRT bound 0hr Up
seqnames	start	end	width	strand	annotation	geneChr	geneStart	geneEnd	geneLength	geneStrand	geneId	transcriptId	distanceToTSS	ENSEMBL	SYMBOL	GENENAME	Clusters
chr1	36308195	36308336	142	*	Promoter	1	36307779	36316578	8800	1	214855	ENSMUST00000140218.1	416	ENSMUSG00000037447	Arid5a	AT rich interactive domain 5A (MRF1-like)	SMRT Uns
chr1	37605843	37605984	142	*	Distal Intergenic	1	37611677	37625242	13566	2	72097	ENSMUST00000160023.5	19258	ENSMUSG00000026090	2010300C02Rik	RIKEN cDNA 2010300C02 gene	SMRT Uns
chr1	37610339	37610480	142	*	Downstream (1-2kb)	1	37611677	37625242	13566	2	72097	ENSMUST00000160023.5	14762	ENSMUSG00000026090	2010300C02Rik	RIKEN cDNA 2010300C02 gene	SMRT Uns
chr1	43264573	43264714	142	*	Intron (ENSMUST00000189899.1/ENSMUST00000189899.1, intron 2 of 5)	1	43123290	43196984	73695	2	14200	ENSMUST00000185893.1	-67589	ENSMUSG00000008136	Fhl2	four and a half LIM domains 2	SMRT Uns
chr1	51476463	51476604	142	*	Exon (ENSMUST00000188303.1/ENSMUST00000188303.1, exon 1 of 1)	1	51466007	51478067	12061	2	109019	ENSMUST00000186003.6	1463	ENSMUSG00000026107	Nabp1	nucleic acid binding protein 1	SMRT Uns
chr1	51478296	51478437	142	*	Promoter	1	51465862	51478399	12538	2	109019	ENSMUST00000189542.6	0	ENSMUSG00000026107	Nabp1	nucleic acid binding protein 1	SMRT Uns
chr1	51480490	51480631	142	*	Distal Intergenic	1	51471129	51478425	7297	2	109019	ENSMUST00000188051.6	-2065	ENSMUSG00000026107	Nabp1	nucleic acid binding protein 1	SMRT Uns
chr1	51494037	51494178	142	*	Distal Intergenic	1	51471129	51478425	7297	2	109019	ENSMUST00000188051.6	-15612	ENSMUSG00000026107	Nabp1	nucleic acid binding protein 1	SMRT Uns
chr1	52801785	52801926	142	*	Intron (ENSMUST00000027271.8/16329, intron 1 of 5)	1	52797066	52800371	3306	2	16329	ENSMUST00000159725.1	-1414	ENSMUSG00000026102	Inpp1	inositol polyphosphate-1-phosphatase	SMRT Uns
chr1	58713098	58713239	142	*	Promoter	1	58713294	58733227	19934	1	12633	ENSMUST00000114309.7	-55	ENSMUSG00000026031	Cflar	CASP8 and FADD-like apoptosis regulator	SMRT Uns
chr1	61001807	61001948	142	*	Distal Intergenic	1	60977927	61000320	22394	1	54167	ENSMUST00000102827.3	23880	ENSMUSG00000026009	Icos	inducible T cell co-stimulator	SMRT Uns
chr1	61146349	61146490	142	*	Distal Intergenic	1	60977927	61000320	22394	1	54167	ENSMUST00000102827.3	168422	ENSMUSG00000026009	Icos	inducible T cell co-stimulator	SMRT Uns
chr1	61154697	61154838	142	*	Distal Intergenic	1	60977927	61000320	22394	1	54167	ENSMUST00000102827.3	176770	ENSMUSG00000026009	Icos	inducible T cell co-stimulator	SMRT Uns
chr1	62722357	62722498	142	*	Intron (ENSMUST00000126344.1/18187, intron 2 of 2)	1	62703702	62818695	114994	1	18187	ENSMUST00000114157.2	18655	ENSMUSG00000025969	Nrp2	neuropilin 2	SMRT Uns
chr1	62770795	62770936	142	*	Intron (ENSMUST00000075144.11/18187, intron 11 of 15)	1	62703702	62818695	114994	1	18187	ENSMUST00000114157.2	67093	ENSMUSG00000025969	Nrp2	neuropilin 2	SMRT Uns
chr1	63414244	63414385	142	*	Distal Intergenic	1	63445891	63573217	127327	1	23792	ENSMUST00000182642.7	-31506	ENSMUSG00000025964	Adam23	a disintegrin and metallopeptidase domain 23	SMRT Uns
chr1	63427962	63428103	142	*	Distal Intergenic	1	63445891	63573217	127327	1	23792	ENSMUST00000182642.7	-17788	ENSMUSG00000025964	Adam23	a disintegrin and metallopeptidase domain 23	SMRT Uns
chr1	63437592	63437733	142	*	Distal Intergenic	1	63445891	63573217	127327	1	23792	ENSMUST00000182642.7	-8158	ENSMUSG00000025964	Adam23	a disintegrin and metallopeptidase domain 23	SMRT Uns
chr1	63519275	63519416	142	*	Intron (ENSMUST00000182642.7/23792, intron 4 of 23)	1	63494169	63596276	102108	1	23792	ENSMUST00000097717.8	25106	ENSMUSG00000025964	Adam23	a disintegrin and metallopeptidase domain 23	SMRT Uns
chr1	64121806	64121947	142	*	Promoter	1	64029447	64121491	92045	2	93691	ENSMUST00000114086.7	-315	ENSMUSG00000025959	Klf7	Kruppel-like factor 7 (ubiquitous)	SMRT Uns
chr1	64295336	64295477	142	*	Intron (ENSMUST00000190863.1/ENSMUST00000190863.1, intron 1 of 1)	1	64079103	64122282	43180	2	93691	ENSMUST00000135075.1	-173054	ENSMUSG00000025959	Klf7	Kruppel-like factor 7 (ubiquitous)	SMRT Uns
chr1	64301163	64301304	142	*	Intron (ENSMUST00000190863.1/ENSMUST00000190863.1, intron 1 of 1)	1	64079103	64122282	43180	2	93691	ENSMUST00000135075.1	-178881	ENSMUSG00000025959	Klf7	Kruppel-like factor 7 (ubiquitous)	SMRT Uns
chr1	64301643	64301784	142	*	Intron (ENSMUST00000190863.1/ENSMUST00000190863.1, intron 1 of 1)	1	64079103	64122282	43180	2	93691	ENSMUST00000135075.1	-179361	ENSMUSG00000025959	Klf7	Kruppel-like factor 7 (ubiquitous)	SMRT Uns
chr1	64303032	64303173	142	*	Exon (ENSMUST00000190863.1/ENSMUST00000190863.1, exon 1 of 2)	1	64079103	64122282	43180	2	93691	ENSMUST00000135075.1	-180750	ENSMUSG00000025959	Klf7	Kruppel-like factor 7 (ubiquitous)	SMRT Uns
chr1	64308601	64308742	142	*	Distal Intergenic	1	64079103	64122282	43180	2	93691	ENSMUST00000135075.1	-186319	ENSMUSG00000025959	Klf7	Kruppel-like factor 7 (ubiquitous)	SMRT Uns
chr1	64617175	64617316	142	*	Promoter	1	64606473	64617242	10770	2	67099	ENSMUST00000114079.8	0	ENSMUSG00000025956	Mettl21a	methyltransferase like 21A	SMRT Uns
chr1	66279341	66279482	142	*	Intron (ENSMUST00000156636.8/17756, intron 2 of 4)	1	66251662	66442581	190920	1	17756	ENSMUST00000024639.11	27679	ENSMUSG00000015222	Map2	microtubule-associated protein 2	SMRT Uns
chr1	66279771	66279912	142	*	Intron (ENSMUST00000156636.8/17756, intron 2 of 4)	1	66251662	66442581	190920	1	17756	ENSMUST00000024639.11	28109	ENSMUSG00000015222	Map2	microtubule-associated protein 2	SMRT Uns
chr1	93071538	93071679	142	*	Intron (ENSMUST00000171796.7/16560, intron 10 of 47)	1	93066132	93068758	2627	2	16560	ENSMUST00000190249.1	-2780	ENSMUSG00000014602	Kif1a	kinesin family member 1A	SMRT Uns
chr1	128608282	128608423	142	*	Distal Intergenic	1	128589099	128592293	3195	2	12767	ENSMUST00000142893.1	-15989	ENSMUSG00000045382	Cxcr4	chemokine (C-X-C motif) receptor 4	SMRT Uns
chr1	128617700	128617841	142	*	Distal Intergenic	1	128589099	128592293	3195	2	12767	ENSMUST00000142893.1	-25407	ENSMUSG00000045382	Cxcr4	chemokine (C-X-C motif) receptor 4	SMRT Uns
chr1	128832628	128832769	142	*	Distal Intergenic	1	128589099	128592293	3195	2	12767	ENSMUST00000142893.1	-240335	ENSMUSG00000045382	Cxcr4	chemokine (C-X-C motif) receptor 4	SMRT Uns
chr1	153386834	153386975	142	*	Distal Intergenic	1	153404827	153407790	2964	2	626058	ENSMUST00000186785.6	20815	NA	E330020D12Rik	Riken cDNA E330020D12 gene	SMRT Uns
chr1	153414418	153414559	142	*	Promoter	1	153406247	153414233	7987	2	626058	ENSMUST00000188717.1	-185	NA	E330020D12Rik	Riken cDNA E330020D12 gene	SMRT Uns
chr1	154786330	154786471	142	*	Intron (ENSMUST00000211821.1/12290, intron 1 of 46)	1	154481075	154816941	335867	2	12290	ENSMUST00000188965.6	30470	ENSMUSG00000004110	Cacna1e	calcium channel, voltage-dependent, R type, alpha 1E subunit	SMRT Uns
chr1	154794565	154794706	142	*	Intron (ENSMUST00000211821.1/12290, intron 1 of 46)	1	154481075	154816941	335867	2	12290	ENSMUST00000188965.6	22235	ENSMUSG00000004110	Cacna1e	calcium channel, voltage-dependent, R type, alpha 1E subunit	SMRT Uns
chr1	154854627	154854768	142	*	Intron (ENSMUST00000211821.1/12290, intron 1 of 46)	1	154398393	154864067	465675	2	12290	ENSMUST00000211821.1	9299	ENSMUSG00000004110	Cacna1e	calcium channel, voltage-dependent, R type, alpha 1E subunit	SMRT Uns
chr1	156803362	156803503	142	*	Downstream (<1kb)	1	156808830	156813568	4739	2	78255	ENSMUST00000189208.1	10065	ENSMUSG00000026594	Ralgps2	Ral GEF with PH domain and SH3 binding motif 2	SMRT Uns
chr1	160441339	160441480	142	*	Promoter	1	160256933	160441867	184935	2	29809	ENSMUST00000191651.5	387	ENSMUSG00000026721	Rabgap1l	RAB GTPase activating protein 1-like	SMRT Uns
chr1	160791448	160791589	142	*	Intron (ENSMUST00000028049.12/29809, intron 1 of 20)	1	160672451	160792938	120488	2	29809	ENSMUST00000195442.5	1349	ENSMUSG00000026721	Rabgap1l	RAB GTPase activating protein 1-like	SMRT Uns
chr1	165579412	165579553	142	*	Distal Intergenic	1	165604230	165605753	1524	2	68481	ENSMUST00000192716.1	26200	ENSMUSG00000026566	Mpzl1	myelin protein zero-like 1	SMRT Uns
chr1	165640737	165640878	142	*	Distal Intergenic	1	165593654	165634538	40885	2	68481	ENSMUST00000193023.1	-6199	ENSMUSG00000026566	Mpzl1	myelin protein zero-like 1	SMRT Uns
chr1	165642359	165642500	142	*	Distal Intergenic	1	165593654	165634538	40885	2	68481	ENSMUST00000193023.1	-7821	ENSMUSG00000026566	Mpzl1	myelin protein zero-like 1	SMRT Uns
chr1	169982277	169982418	142	*	Intron (ENSMUST00000194690.5/18214, intron 16 of 17)	1	169969452	169972370	2919	1	67303	ENSMUST00000193930.1	12825	ENSMUSG00000097503	3110045C21Rik	RIKEN cDNA 3110045C21 gene	SMRT Uns
chr1	170932141	170932282	142	*	Distal Intergenic	1	170917881	170927583	9703	2	98752	ENSMUST00000159171.1	-4558	ENSMUSG00000038421	Fcrla	Fc receptor-like A	SMRT Uns
chr1	171677288	171677429	142	*	Exon (ENSMUST00000194468.1/ENSMUST00000194468.1, exon 2 of 2)	1	171682009	171705258	23250	1	12506	ENSMUST00000015499.13	-4580	ENSMUSG00000015355	Cd48	CD48 antigen	SMRT Uns
chr1	171681112	171681253	142	*	Promoter	1	171682009	171705258	23250	1	12506	ENSMUST00000015499.13	-756	ENSMUSG00000015355	Cd48	CD48 antigen	SMRT Uns
chr1	172456100	172456241	142	*	Distal Intergenic	1	172475358	172478575	3218	1	98365	ENSMUST00000027830.4	-19117	ENSMUSG00000026548	Slamf9	SLAM family member 9	SMRT Uns
chr1	172459276	172459417	142	*	Intron (ENSMUST00000192784.1/ENSMUST00000192784.1, intron 1 of 3)	1	172475358	172478575	3218	1	98365	ENSMUST00000027830.4	-15941	ENSMUSG00000026548	Slamf9	SLAM family member 9	SMRT Uns
chr1	172473038	172473179	142	*	Intron (ENSMUST00000192784.1/ENSMUST00000192784.1, intron 3 of 3)	1	172475358	172478575	3218	1	98365	ENSMUST00000027830.4	-2179	ENSMUSG00000026548	Slamf9	SLAM family member 9	SMRT Uns
chr1	175525778	175525919	142	*	Distal Intergenic	1	175059087	175492500	433414	2	24012	ENSMUST00000194555.5	-33278	ENSMUSG00000026527	Rgs7	regulator of G protein signaling 7	SMRT Uns
chr1	177188882	177189023	142	*	Intron (ENSMUST00000019843.14/23797, intron 1 of 12)	1	177022115	177248767	226653	2	23797	ENSMUST00000111160.8	59744	ENSMUSG00000019699	Akt3	thymoma viral proto-oncogene 3	SMRT Uns
chr1	177260934	177261075	142	*	Distal Intergenic	1	177022116	177258203	236088	2	23797	ENSMUST00000111159.1	-2731	ENSMUSG00000019699	Akt3	thymoma viral proto-oncogene 3	SMRT Uns
chr1	177282090	177282231	142	*	Distal Intergenic	1	177022116	177258203	236088	2	23797	ENSMUST00000111159.1	-23887	ENSMUSG00000019699	Akt3	thymoma viral proto-oncogene 3	SMRT Uns
chr1	177347164	177347305	142	*	Distal Intergenic	1	177022116	177258203	236088	2	23797	ENSMUST00000111159.1	-88961	ENSMUSG00000019699	Akt3	thymoma viral proto-oncogene 3	SMRT Uns
chr1	177471137	177471278	142	*	Intron (ENSMUST00000193447.1/ENSMUST00000193447.1, intron 1 of 1)	1	177445821	177450764	4944	1	30928	ENSMUST00000077225.7	25316	ENSMUSG00000063659	Zbtb18	zinc finger and BTB domain containing 18	SMRT Uns
chr1	177483669	177483810	142	*	Distal Intergenic	1	177445821	177450764	4944	1	30928	ENSMUST00000077225.7	37848	ENSMUSG00000063659	Zbtb18	zinc finger and BTB domain containing 18	SMRT Uns
chr1	177489833	177489974	142	*	Distal Intergenic	1	177445821	177450764	4944	1	30928	ENSMUST00000077225.7	44012	ENSMUSG00000063659	Zbtb18	zinc finger and BTB domain containing 18	SMRT Uns
chr1	177491319	177491460	142	*	Distal Intergenic	1	177445821	177450764	4944	1	30928	ENSMUST00000077225.7	45498	ENSMUSG00000063659	Zbtb18	zinc finger and BTB domain containing 18	SMRT Uns
chr1	177521237	177521378	142	*	Distal Intergenic	1	177445821	177450764	4944	1	30928	ENSMUST00000077225.7	75416	ENSMUSG00000063659	Zbtb18	zinc finger and BTB domain containing 18	SMRT Uns
chr1	181888914	181889055	142	*	Distal Intergenic	1	181905478	181906838	1361	2	13800	ENSMUST00000191649.1	17783	ENSMUSG00000022995	Enah	ENAH actin regulator	SMRT Uns
chr1	181950861	181951002	142	*	Exon (ENSMUST00000194331.1/ENSMUST00000194331.1, exon 1 of 1)	1	181923199	181956512	33314	2	13800	ENSMUST00000195840.1	5510	ENSMUSG00000022995	Enah	ENAH actin regulator	SMRT Uns
chr10	7041145	7041286	142	*	Intron (ENSMUST00000086896.9/320495, intron 1 of 8)	10	6911543	7052478	140936	2	320495	ENSMUST00000086896.9	11192	ENSMUSG00000064065	Ipcef1	interaction protein for cytohesin exchange factors 1	SMRT Uns
chr10	7063108	7063249	142	*	Distal Intergenic	10	6911543	7052478	140936	2	320495	ENSMUST00000086896.9	-10630	ENSMUSG00000064065	Ipcef1	interaction protein for cytohesin exchange factors 1	SMRT Uns
chr10	10321267	10321408	142	*	Distal Intergenic	10	10335709	10411744	76036	2	215772	ENSMUST00000148816.7	90336	ENSMUSG00000050994	Adgb	androglobin	SMRT Uns
chr10	10460258	10460399	142	*	Intron (ENSMUST00000179956.7/215772, intron 1 of 36)	10	10335703	10472314	136612	2	215772	ENSMUST00000179956.7	11915	ENSMUSG00000050994	Adgb	androglobin	SMRT Uns
chr10	10474331	10474472	142	*	Distal Intergenic	10	10400560	10472326	71767	2	215772	ENSMUST00000132573.1	-2005	ENSMUSG00000050994	Adgb	androglobin	SMRT Uns
chr10	10476608	10476749	142	*	Distal Intergenic	10	10400560	10472326	71767	2	215772	ENSMUST00000132573.1	-4282	ENSMUSG00000050994	Adgb	androglobin	SMRT Uns
chr10	13103923	13104064	142	*	Intron (ENSMUST00000193426.5/22634, intron 3 of 7)	10	13113465	13127341	13877	1	22634	ENSMUST00000130313.1	-9401	ENSMUSG00000019817	Plagl1	pleiomorphic adenoma gene-like 1	SMRT Uns
chr10	14474984	14475125	142	*	Intron (ENSMUST00000041168.5/215798, intron 2 of 24)	10	14530916	14544995	14080	2	215798	ENSMUST00000207953.1	69870	ENSMUSG00000039116	Adgrg6	adhesion G protein-coupled receptor G6	SMRT Uns
chr10	20662477	20662618	142	*	Intron (ENSMUST00000020165.13/29863, intron 1 of 12)	10	20400418	20724696	324279	2	29863	ENSMUST00000170265.7	62078	ENSMUSG00000019990	Pde7b	phosphodiesterase 7B	SMRT Uns
chr10	20666786	20666927	142	*	Intron (ENSMUST00000020165.13/29863, intron 1 of 12)	10	20400418	20724696	324279	2	29863	ENSMUST00000170265.7	57769	ENSMUSG00000019990	Pde7b	phosphodiesterase 7B	SMRT Uns
chr10	20725015	20725156	142	*	Promoter	10	20398004	20725078	327075	2	29863	ENSMUST00000020165.13	0	ENSMUSG00000019990	Pde7b	phosphodiesterase 7B	SMRT Uns
chr10	20835374	20835515	142	*	Distal Intergenic	10	20398004	20725078	327075	2	29863	ENSMUST00000020165.13	-110296	ENSMUSG00000019990	Pde7b	phosphodiesterase 7B	SMRT Uns
chr10	20952292	20952433	142	*	Promoter	10	20952547	21080429	127883	1	52906	ENSMUST00000105525.11	-114	ENSMUSG00000019986	Ahi1	Abelson helper integration site 1	SMRT Uns
chr10	20966203	20966344	142	*	Intron (ENSMUST00000105525.11/52906, intron 6 of 23)	10	20959684	21080429	120746	1	52906	ENSMUST00000213104.1	6519	ENSMUSG00000019986	Ahi1	Abelson helper integration site 1	SMRT Uns
chr10	21827107	21827248	142	*	Distal Intergenic	10	21882184	21999893	117710	1	20393	ENSMUST00000120509.7	-54936	ENSMUSG00000019970	Sgk1	serum/glucocorticoid regulated kinase 1	SMRT Uns
chr10	21851914	21852055	142	*	Distal Intergenic	10	21882184	21999893	117710	1	20393	ENSMUST00000120509.7	-30129	ENSMUSG00000019970	Sgk1	serum/glucocorticoid regulated kinase 1	SMRT Uns
chr10	21889500	21889641	142	*	Intron (ENSMUST00000120509.7/20393, intron 1 of 13)	10	21882369	21899145	16777	1	20393	ENSMUST00000143094.1	7131	ENSMUSG00000019970	Sgk1	serum/glucocorticoid regulated kinase 1	SMRT Uns
chr10	21890454	21890595	142	*	Intron (ENSMUST00000120509.7/20393, intron 1 of 13)	10	21882369	21899145	16777	1	20393	ENSMUST00000143094.1	8085	ENSMUSG00000019970	Sgk1	serum/glucocorticoid regulated kinase 1	SMRT Uns
chr10	21907063	21907204	142	*	Intron (ENSMUST00000120509.7/20393, intron 1 of 13)	10	21928470	21990402	61933	1	20393	ENSMUST00000124203.1	-21266	ENSMUSG00000019970	Sgk1	serum/glucocorticoid regulated kinase 1	SMRT Uns
chr10	21908233	21908374	142	*	Intron (ENSMUST00000120509.7/20393, intron 1 of 13)	10	21928470	21990402	61933	1	20393	ENSMUST00000124203.1	-20096	ENSMUSG00000019970	Sgk1	serum/glucocorticoid regulated kinase 1	SMRT Uns
chr10	21908774	21908915	142	*	Intron (ENSMUST00000120509.7/20393, intron 1 of 13)	10	21928470	21990402	61933	1	20393	ENSMUST00000124203.1	-19555	ENSMUSG00000019970	Sgk1	serum/glucocorticoid regulated kinase 1	SMRT Uns
chr10	21945290	21945431	142	*	Intron (ENSMUST00000120509.7/20393, intron 2 of 13)	10	21928470	21990402	61933	1	20393	ENSMUST00000124203.1	16820	ENSMUSG00000019970	Sgk1	serum/glucocorticoid regulated kinase 1	SMRT Uns
chr10	21992475	21992616	142	*	Promoter	10	21992223	21999898	7676	1	20393	ENSMUST00000100036.9	252	ENSMUSG00000019970	Sgk1	serum/glucocorticoid regulated kinase 1	SMRT Uns
chr10	30676525	30676666	142	*	Intron (ENSMUST00000215740.1/211329, intron 9 of 14)	10	30646312	30655867	9556	2	211329	ENSMUST00000216172.1	-20658	ENSMUSG00000039697	Ncoa7	nuclear receptor coactivator 7	SMRT Uns
chr10	31557570	31557711	142	*	Intron (ENSMUST00000081989.7/268291, intron 1 of 5)	10	31493193	31609184	115992	2	268291	ENSMUST00000081989.7	51473	ENSMUSG00000063760	Rnf217	ring finger protein 217	SMRT Uns
chr10	40053358	40053499	142	*	Intron (ENSMUST00000092566.7/72472, intron 4 of 5)	10	40037299	40076605	39307	2	72472	ENSMUST00000213827.1	23106	ENSMUSG00000019838	Slc16a10	solute carrier family 16 (monocarboxylic acid transporters), member 10	SMRT Uns
chr10	53888788	53888929	142	*	Distal Intergenic	10	53918719	53977115	58397	2	17155	ENSMUST00000219234.1	88186	ENSMUSG00000003746	Man1a	mannosidase 1, alpha	SMRT Uns
chr10	54119264	54119405	142	*	Distal Intergenic	10	53907444	54076609	169166	2	17155	ENSMUST00000220088.1	-42655	ENSMUSG00000003746	Man1a	mannosidase 1, alpha	SMRT Uns
chr10	54132767	54132908	142	*	Distal Intergenic	10	53907444	54076609	169166	2	17155	ENSMUST00000220088.1	-56158	ENSMUSG00000003746	Man1a	mannosidase 1, alpha	SMRT Uns
chr10	55361128	55361269	142	*	Distal Intergenic	10	56106917	56116880	9964	1	73390	ENSMUST00000063138.7	-745648	ENSMUSG00000047669	Msl3l2	MSL3 like 2	SMRT Uns
chr10	55377231	55377372	142	*	Distal Intergenic	10	56106917	56116880	9964	1	73390	ENSMUST00000063138.7	-729545	ENSMUSG00000047669	Msl3l2	MSL3 like 2	SMRT Uns
chr10	58382041	58382182	142	*	Intron (ENSMUST00000020078.13/110829, intron 1 of 9)	10	58394373	58421783	27411	1	110829	ENSMUST00000020077.10	-12191	ENSMUSG00000019920	Lims1	LIM and senescent cell antigen-like domains 1	SMRT Uns
chr10	58383295	58383436	142	*	Intron (ENSMUST00000020078.13/110829, intron 1 of 9)	10	58394373	58421783	27411	1	110829	ENSMUST00000020077.10	-10937	ENSMUSG00000019920	Lims1	LIM and senescent cell antigen-like domains 1	SMRT Uns
chr10	58405933	58406074	142	*	Intron (ENSMUST00000020078.13/110829, intron 2 of 9)	10	58408057	58410336	2280	1	110829	ENSMUST00000124312.1	-1983	ENSMUSG00000019920	Lims1	LIM and senescent cell antigen-like domains 1	SMRT Uns
chr10	60168434	60168575	142	*	Distal Intergenic	10	60181534	60188707	7174	2	53374	ENSMUST00000068690.6	20132	ENSMUSG00000057337	Chst3	carbohydrate sulfotransferase 3	SMRT Uns
chr10	60171488	60171629	142	*	Distal Intergenic	10	60181534	60188707	7174	2	53374	ENSMUST00000068690.6	17078	ENSMUSG00000057337	Chst3	carbohydrate sulfotransferase 3	SMRT Uns
chr10	60194411	60194552	142	*	Promoter	10	60185605	60194239	8635	2	53374	ENSMUST00000167915.1	-172	ENSMUSG00000057337	Chst3	carbohydrate sulfotransferase 3	SMRT Uns
chr10	60245182	60245323	142	*	Distal Intergenic	10	60181532	60219260	37729	2	53374	ENSMUST00000135158.8	-25922	ENSMUSG00000057337	Chst3	carbohydrate sulfotransferase 3	SMRT Uns
chr10	62183221	62183362	142	*	Downstream (2-3kb)	10	62187709	62188905	1197	2	70423	ENSMUST00000218394.1	5543	ENSMUSG00000037031	Tspan15	tetraspanin 15	SMRT Uns
chr10	62287788	62287929	142	*	Intron (ENSMUST00000099691.10/15275, intron 9 of 17)	10	62284609	62290329	5721	2	15275	ENSMUST00000161160.1	2400	ENSMUSG00000037012	Hk1	hexokinase 1	SMRT Uns
chr10	62340359	62340500	142	*	Promoter	10	62268855	62340542	71688	2	15275	ENSMUST00000099691.10	42	ENSMUSG00000037012	Hk1	hexokinase 1	SMRT Uns
chr10	67411923	67412064	142	*	Intron (ENSMUST00000220398.1/ENSMUST00000220398.1, intron 3 of 4)	10	67535475	67540246	4772	1	13654	ENSMUST00000145754.7	-123411	ENSMUSG00000037868	Egr2	early growth response 2	SMRT Uns
chr10	68249542	68249683	142	*	Intron (ENSMUST00000219238.1/71371, intron 2 of 9)	10	68096016	68278721	182706	2	71371	ENSMUST00000020106.8	29038	ENSMUSG00000019947	Arid5b	AT rich interactive domain 5B (MRF1-like)	SMRT Uns
chr10	77970626	77970767	142	*	Promoter	10	77967045	77970563	3519	2	28240	ENSMUST00000154996.1	-63	ENSMUSG00000009292	Trpm2	transient receptor potential cation channel, subfamily M, member 2	SMRT Uns
chr10	94828574	94828715	142	*	Promoter	10	94827222	94829546	2325	2	54712	ENSMUST00000218839.1	831	ENSMUSG00000074785	Plxnc1	plexin C1	SMRT Uns
chr10	94923388	94923529	142	*	Promoter	10	94870830	94922657	51828	2	54712	ENSMUST00000180573.1	-731	ENSMUSG00000074785	Plxnc1	plexin C1	SMRT Uns
chr10	116019222	116019363	142	*	Promoter	10	116018287	116114959	96673	1	19279	ENSMUST00000142617.1	935	ENSMUSG00000020151	Ptprr	protein tyrosine phosphatase, receptor type, R	SMRT Uns
chr10	116178981	116179122	142	*	Intron (ENSMUST00000063470.10/19279, intron 5 of 13)	10	116177411	116274345	96935	1	19279	ENSMUST00000128399.1	1570	ENSMUSG00000020151	Ptprr	protein tyrosine phosphatase, receptor type, R	SMRT Uns
chr10	116191857	116191998	142	*	Intron (ENSMUST00000063470.10/19279, intron 6 of 13)	10	116196396	116237261	40866	1	19279	ENSMUST00000124369.1	-4398	ENSMUSG00000020151	Ptprr	protein tyrosine phosphatase, receptor type, R	SMRT Uns
chr10	117301094	117301235	142	*	Distal Intergenic	10	117287797	117292868	5072	2	17110	ENSMUST00000092162.6	-8226	ENSMUSG00000069515	Lyz1	lysozyme 1	SMRT Uns
chr10	117323838	117323979	142	*	Distal Intergenic	10	117287797	117292868	5072	2	17110	ENSMUST00000092162.6	-30970	ENSMUSG00000069515	Lyz1	lysozyme 1	SMRT Uns
chr10	127618277	127618418	142	*	Intron (ENSMUST00000049149.14/16971, intron 1 of 88)	10	127599884	127620922	21039	2	16971	ENSMUST00000118455.1	2504	ENSMUSG00000040249	Lrp1	low density lipoprotein receptor-related protein 1	SMRT Uns
chr10	130318885	130319026	142	*	Distal Intergenic	10	130322877	130364111	41235	1	67596	ENSMUST00000217702.1	-3851	ENSMUSG00000034833	Tespa1	thymocyte expressed, positive selection associated 1	SMRT Uns
chr10	130320820	130320961	142	*	Distal Intergenic	10	130322877	130364111	41235	1	67596	ENSMUST00000217702.1	-1916	ENSMUSG00000034833	Tespa1	thymocyte expressed, positive selection associated 1	SMRT Uns
chr11	4258757	4258898	142	*	Intron (ENSMUST00000066283.11/16878, intron 1 of 3)	11	4257557	4272514	14958	1	16878	ENSMUST00000066283.11	1200	ENSMUSG00000034394	Lif	leukemia inhibitory factor	SMRT Uns
chr11	4268611	4268752	142	*	Intron (ENSMUST00000066283.11/16878, intron 3 of 3)	11	4267095	4272514	5420	1	16878	ENSMUST00000040750.3	1516	ENSMUSG00000034394	Lif	leukemia inhibitory factor	SMRT Uns
chr11	9181654	9181795	142	*	Distal Intergenic	11	9191942	9224540	32599	1	268379	ENSMUST00000141233.1	-10147	ENSMUSG00000004668	Abca13	ATP-binding cassette, sub-family A (ABC1), member 13	SMRT Uns
chr11	9248535	9248676	142	*	Intron (ENSMUST00000042740.12/268379, intron 3 of 61)	11	9193451	9256178	62728	1	268379	ENSMUST00000151522.1	55084	ENSMUSG00000004668	Abca13	ATP-binding cassette, sub-family A (ABC1), member 13	SMRT Uns
chr11	9531772	9531913	142	*	Intron (ENSMUST00000042740.12/268379, intron 45 of 61)	11	9193451	9256178	62728	1	268379	ENSMUST00000151522.1	338321	ENSMUSG00000004668	Abca13	ATP-binding cassette, sub-family A (ABC1), member 13	SMRT Uns
chr11	9816555	9816696	142	*	Distal Intergenic	11	9193451	9256178	62728	1	268379	ENSMUST00000151522.1	623104	ENSMUSG00000004668	Abca13	ATP-binding cassette, sub-family A (ABC1), member 13	SMRT Uns
chr11	16854573	16854714	142	*	Intron (ENSMUST00000102884.9/13649, intron 1 of 15)	11	16878150	16884357	6208	1	13649	ENSMUST00000125984.1	-23436	ENSMUSG00000020122	Egfr	epidermal growth factor receptor	SMRT Uns
chr11	16907545	16907686	142	*	Intron (ENSMUST00000020329.12/13649, intron 23 of 27)	11	16905185	16910809	5625	1	13649	ENSMUST00000138518.1	2360	ENSMUSG00000020122	Egfr	epidermal growth factor receptor	SMRT Uns
chr11	20333298	20333439	142	*	Promoter	11	20302180	20332713	30534	2	55963	ENSMUST00000109594.7	-585	ENSMUSG00000020142	Slc1a4	solute carrier family 1 (glutamate/neutral amino acid transporter), member 4	SMRT Uns
chr11	23076593	23076734	142	*	Distal Intergenic	11	23020556	23023730	3175	1	73873	ENSMUST00000151877.1	56037	ENSMUSG00000049811	Fam161a	family with sequence similarity 161, member A	SMRT Uns
chr11	43174465	43174606	142	*	Intron (ENSMUST00000077659.5/319767, intron 3 of 21)	11	43155855	43202220	46366	1	319767	ENSMUST00000137991.1	18610	ENSMUSG00000055415	Atp10b	ATPase, class V, type 10B	SMRT Uns
chr11	46436957	46437098	142	*	Promoter	11	46436961	46442721	5761	1	66213	ENSMUST00000170928.7	0	ENSMUSG00000020397	Med7	mediator complex subunit 7	SMRT Uns
chr11	46447246	46447387	142	*	Exon (ENSMUST00000181212.1/ENSMUST00000181212.1, exon 1 of 2)	11	46454935	46481255	26321	1	171285	ENSMUST00000020668.14	-7548	ENSMUSG00000020399	Havcr2	hepatitis A virus cellular receptor 2	SMRT Uns
chr11	46461587	46461728	142	*	Intron (ENSMUST00000020668.14/171285, intron 3 of 6)	11	46454969	46481246	26278	1	171285	ENSMUST00000109229.1	6618	ENSMUSG00000020399	Havcr2	hepatitis A virus cellular receptor 2	SMRT Uns
chr11	46462144	46462285	142	*	Intron (ENSMUST00000020668.14/171285, intron 3 of 6)	11	46454969	46481246	26278	1	171285	ENSMUST00000109229.1	7175	ENSMUSG00000020399	Havcr2	hepatitis A virus cellular receptor 2	SMRT Uns
chr11	46480644	46480785	142	*	Exon (ENSMUST00000020668.14/171285, exon 7 of 7)	11	46454969	46481246	26278	1	171285	ENSMUST00000109229.1	25675	ENSMUSG00000020399	Havcr2	hepatitis A virus cellular receptor 2	SMRT Uns
chr11	46795854	46795995	142	*	Distal Intergenic	11	46810800	46844332	33533	1	276891	ENSMUST00000068877.6	-14805	ENSMUSG00000055546	Timd4	T cell immunoglobulin and mucin domain containing 4	SMRT Uns
chr11	46798527	46798668	142	*	Distal Intergenic	11	46810800	46844332	33533	1	276891	ENSMUST00000068877.6	-12132	ENSMUSG00000055546	Timd4	T cell immunoglobulin and mucin domain containing 4	SMRT Uns
chr11	46804478	46804619	142	*	Distal Intergenic	11	46810800	46844332	33533	1	276891	ENSMUST00000068877.6	-6181	ENSMUSG00000055546	Timd4	T cell immunoglobulin and mucin domain containing 4	SMRT Uns
chr11	46812713	46812854	142	*	Intron (ENSMUST00000068877.6/276891, intron 1 of 8)	11	46810800	46844332	33533	1	276891	ENSMUST00000068877.6	1913	ENSMUSG00000055546	Timd4	T cell immunoglobulin and mucin domain containing 4	SMRT Uns
chr11	46820074	46820215	142	*	Intron (ENSMUST00000068877.6/276891, intron 5 of 8)	11	46810800	46844332	33533	1	276891	ENSMUST00000068877.6	9274	ENSMUSG00000055546	Timd4	T cell immunoglobulin and mucin domain containing 4	SMRT Uns
chr11	46834343	46834484	142	*	Intron (ENSMUST00000068877.6/276891, intron 5 of 8)	11	46810800	46844332	33533	1	276891	ENSMUST00000068877.6	23543	ENSMUSG00000055546	Timd4	T cell immunoglobulin and mucin domain containing 4	SMRT Uns
chr11	46917276	46917417	142	*	Intron (ENSMUST00000109220.7/24052, intron 6 of 6)	11	46810800	46844332	33533	1	276891	ENSMUST00000068877.6	106476	ENSMUSG00000055546	Timd4	T cell immunoglobulin and mucin domain containing 4	SMRT Uns
chr11	46919156	46919297	142	*	Intron (ENSMUST00000109220.7/24052, intron 6 of 6)	11	46810800	46844332	33533	1	276891	ENSMUST00000068877.6	108356	ENSMUSG00000055546	Timd4	T cell immunoglobulin and mucin domain containing 4	SMRT Uns
chr11	46919490	46919631	142	*	Intron (ENSMUST00000109220.7/24052, intron 6 of 6)	11	46810800	46844332	33533	1	276891	ENSMUST00000068877.6	108690	ENSMUSG00000055546	Timd4	T cell immunoglobulin and mucin domain containing 4	SMRT Uns
chr11	47032542	47032683	142	*	Intron (ENSMUST00000109220.7/24052, intron 6 of 6)	11	46810800	46844332	33533	1	276891	ENSMUST00000068877.6	221742	ENSMUSG00000055546	Timd4	T cell immunoglobulin and mucin domain containing 4	SMRT Uns
chr11	49609069	49609210	142	*	Promoter	11	49609263	49628941	19679	1	14257	ENSMUST00000152253.1	-53	ENSMUSG00000020357	Flt4	FMS-like tyrosine kinase 4	SMRT Uns
chr11	49616466	49616607	142	*	Intron (ENSMUST00000152253.1/14257, intron 1 of 6)	11	49609263	49652739	43477	1	14257	ENSMUST00000020617.2	7203	ENSMUSG00000020357	Flt4	FMS-like tyrosine kinase 4	SMRT Uns
chr11	50243933	50244074	142	*	Intron (ENSMUST00000222498.1/ENSMUST00000222498.1, intron 1 of 1)	11	50236472	50238616	2145	2	17001	ENSMUST00000125555.1	-5317	ENSMUSG00000020377	Ltc4s	leukotriene C4 synthase	SMRT Uns
chr11	51577685	51577826	142	*	Intron (ENSMUST00000102765.8/237759, intron 27 of 28)	11	51574432	51580299	5868	1	237759	ENSMUST00000151098.1	3253	ENSMUSG00000063564	Col23a1	collagen, type XXIII, alpha 1	SMRT Uns
chr11	52036065	52036206	142	*	Intron (ENSMUST00000063303.10/213084, intron 12 of 12)	11	52033530	52089778	56249	1	213084	ENSMUST00000207272.1	2535	ENSMUSG00000020389	Cdkl3	cyclin-dependent kinase-like 3	SMRT Uns
chr11	58224454	58224595	142	*	Distal Intergenic	11	58215028	58222779	7752	1	54396	ENSMUST00000108836.1	9426	ENSMUSG00000069874	Irgm2	immunity-related GTPase family M member 2	SMRT Uns
chr11	58977998	58978139	142	*	Promoter	11	58978093	58991455	13363	1	94091	ENSMUST00000108809.7	0	ENSMUSG00000020455	Trim11	tripartite motif-containing 11	SMRT Uns
chr11	60217068	60217209	142	*	Intron (ENSMUST00000020846.7/20787, intron 1 of 18)	11	60199089	60220604	21516	2	20787	ENSMUST00000020846.7	3395	ENSMUSG00000020538	Srebf1	sterol regulatory element binding transcription factor 1	SMRT Uns
chr11	60251343	60251484	142	*	Intron (ENSMUST00000095254.11/216810, intron 7 of 13)	11	60229902	60245669	15768	2	216810	ENSMUST00000143124.7	-5674	ENSMUSG00000000538	Tom1l2	target of myb1-like 2 (chicken)	SMRT Uns
chr11	60305742	60305883	142	*	Intron (ENSMUST00000095254.11/216810, intron 1 of 13)	11	60226714	60352905	126192	2	216810	ENSMUST00000095254.11	47022	ENSMUSG00000000538	Tom1l2	target of myb1-like 2 (chicken)	SMRT Uns
chr11	60830450	60830591	142	*	Promoter	11	60830631	60858423	27793	1	216820	ENSMUST00000042281.13	-40	ENSMUSG00000042569	Dhrs7b	dehydrogenase/reductase (SDR family) member 7B	SMRT Uns
chr11	60913785	60913926	142	*	Promoter	11	60902246	60913812	11567	2	24083	ENSMUST00000019075.3	0	ENSMUSG00000018931	Natd1	N-acetyltransferase domain containing 1	SMRT Uns
chr11	61267242	61267383	142	*	Promoter	11	61247527	61267185	19659	2	11671	ENSMUST00000108715.2	-57	ENSMUSG00000010025	Aldh3a2	aldehyde dehydrogenase family 3, subfamily A2	SMRT Uns
chr11	61652959	61653100	142	*	Promoter	11	61653265	61672784	19520	1	71520	ENSMUST00000004959.2	-165	ENSMUSG00000004837	Grap	GRB2-related adaptor protein	SMRT Uns
chr11	61839227	61839368	142	*	Intron (ENSMUST00000004920.3/29869, intron 5 of 26)	11	61777502	61854502	77001	2	29869	ENSMUST00000129025.7	15134	ENSMUSG00000004798	Ulk2	unc-51 like kinase 2	SMRT Uns
chr11	61855019	61855160	142	*	Promoter	11	61775649	61855073	79425	2	29869	ENSMUST00000004920.3	0	ENSMUSG00000004798	Ulk2	unc-51 like kinase 2	SMRT Uns
chr11	62731678	62731819	142	*	Promoter	11	62700356	62731885	31530	2	170740	ENSMUST00000150336.7	66	ENSMUSG00000005267	Zfp287	zinc finger protein 287	SMRT Uns
chr11	62756973	62757114	142	*	Intron (ENSMUST00000207474.1/ENSMUST00000207474.1, intron 1 of 2)	11	62700356	62731885	31530	2	170740	ENSMUST00000150336.7	-25088	ENSMUSG00000005267	Zfp287	zinc finger protein 287	SMRT Uns
chr11	62901893	62902034	142	*	Intron (ENSMUST00000140377.1/67510, intron 2 of 2)	11	62883662	62916780	33119	1	67510	ENSMUST00000140377.1	18231	ENSMUSG00000014177	Tvp23b	trans-golgi network vesicle protein 23B	SMRT Uns
chr11	63135749	63135890	142	*	Intron (ENSMUST00000108702.7/18858, intron 3 of 4)	11	63133068	63158566	25499	1	18858	ENSMUST00000108700.1	2681	ENSMUSG00000018217	Pmp22	peripheral myelin protein 22	SMRT Uns
chr11	63827673	63827814	142	*	Distal Intergenic	11	63885792	63922290	36499	2	54710	ENSMUST00000094103.3	94476	ENSMUSG00000070407	Hs3st3b1	heparan sulfate (glucosamine) 3-O-sulfotransferase 3B1	SMRT Uns
chr11	63906648	63906789	142	*	Intron (ENSMUST00000094103.3/54710, intron 1 of 1)	11	63885792	63922290	36499	2	54710	ENSMUST00000094103.3	15501	ENSMUSG00000070407	Hs3st3b1	heparan sulfate (glucosamine) 3-O-sulfotransferase 3B1	SMRT Uns
chr11	64270769	64270910	142	*	Distal Intergenic	11	64435332	64522841	87510	1	15478	ENSMUST00000058652.5	-164422	ENSMUSG00000047759	Hs3st3a1	heparan sulfate (glucosamine) 3-O-sulfotransferase 3A1	SMRT Uns
chr11	64458946	64459087	142	*	Intron (ENSMUST00000058652.5/15478, intron 1 of 1)	11	64435156	64436653	1498	2	654805	ENSMUST00000177999.1	-22293	NA	F930015N05Rik	RIKEN cDNA F930015N05 gene	SMRT Uns
chr11	64496810	64496951	142	*	Intron (ENSMUST00000058652.5/15478, intron 1 of 1)	11	64435156	64436653	1498	2	654805	ENSMUST00000177999.1	-60157	NA	F930015N05Rik	RIKEN cDNA F930015N05 gene	SMRT Uns
chr11	64517002	64517143	142	*	Intron (ENSMUST00000058652.5/15478, intron 1 of 1)	11	64435156	64436653	1498	2	654805	ENSMUST00000177999.1	-80349	NA	F930015N05Rik	RIKEN cDNA F930015N05 gene	SMRT Uns
chr11	64610046	64610187	142	*	Distal Intergenic	11	64435156	64436653	1498	2	654805	ENSMUST00000177999.1	-173393	NA	F930015N05Rik	RIKEN cDNA F930015N05 gene	SMRT Uns
chr11	64610438	64610579	142	*	Distal Intergenic	11	64435156	64436653	1498	2	654805	ENSMUST00000177999.1	-173785	NA	F930015N05Rik	RIKEN cDNA F930015N05 gene	SMRT Uns
chr11	64610762	64610903	142	*	Distal Intergenic	11	64435156	64436653	1498	2	654805	ENSMUST00000177999.1	-174109	NA	F930015N05Rik	RIKEN cDNA F930015N05 gene	SMRT Uns
chr11	64655269	64655410	142	*	Distal Intergenic	11	64435156	64436653	1498	2	654805	ENSMUST00000177999.1	-218616	NA	F930015N05Rik	RIKEN cDNA F930015N05 gene	SMRT Uns
chr11	67455859	67456000	142	*	Promoter	11	67455724	67665449	209726	1	14457	ENSMUST00000136796.7	135	ENSMUSG00000033066	Gas7	growth arrest specific 7	SMRT Uns
chr11	67458302	67458443	142	*	Intron (ENSMUST00000108681.7/14457, intron 1 of 13)	11	67455724	67665449	209726	1	14457	ENSMUST00000136796.7	2578	ENSMUSG00000033066	Gas7	growth arrest specific 7	SMRT Uns
chr11	67479645	67479786	142	*	Intron (ENSMUST00000108681.7/14457, intron 1 of 13)	11	67455724	67665449	209726	1	14457	ENSMUST00000136796.7	23921	ENSMUSG00000033066	Gas7	growth arrest specific 7	SMRT Uns
chr11	67480758	67480899	142	*	Intron (ENSMUST00000108681.7/14457, intron 1 of 13)	11	67455724	67665449	209726	1	14457	ENSMUST00000136796.7	25034	ENSMUSG00000033066	Gas7	growth arrest specific 7	SMRT Uns
chr11	67537478	67537619	142	*	Intron (ENSMUST00000108681.7/14457, intron 1 of 13)	11	67547154	67684974	137821	1	14457	ENSMUST00000041611.11	-9535	ENSMUSG00000033066	Gas7	growth arrest specific 7	SMRT Uns
chr11	67578119	67578260	142	*	Intron (ENSMUST00000108681.7/14457, intron 1 of 13)	11	67586500	67605419	18920	1	14457	ENSMUST00000145496.1	-8240	ENSMUSG00000033066	Gas7	growth arrest specific 7	SMRT Uns
chr11	67579188	67579329	142	*	Intron (ENSMUST00000108681.7/14457, intron 1 of 13)	11	67586500	67605419	18920	1	14457	ENSMUST00000145496.1	-7171	ENSMUSG00000033066	Gas7	growth arrest specific 7	SMRT Uns
chr11	67588953	67589094	142	*	Intron (ENSMUST00000108681.7/14457, intron 1 of 13)	11	67586701	67683554	96854	1	14457	ENSMUST00000108680.1	2252	ENSMUSG00000033066	Gas7	growth arrest specific 7	SMRT Uns
chr11	67604549	67604690	142	*	Exon (ENSMUST00000145496.1/14457, exon 2 of 2)	11	67596574	67665434	68861	1	14457	ENSMUST00000147276.7	7975	ENSMUSG00000033066	Gas7	growth arrest specific 7	SMRT Uns
chr11	68417923	68418064	142	*	Distal Intergenic	11	68432121	68497849	65729	1	320207	ENSMUST00000021283.7	-14057	ENSMUSG00000020901	Pik3r5	phosphoinositide-3-kinase regulatory subunit 5	SMRT Uns
chr11	68431716	68431857	142	*	Promoter	11	68432121	68497849	65729	1	320207	ENSMUST00000021283.7	-264	ENSMUSG00000020901	Pik3r5	phosphoinositide-3-kinase regulatory subunit 5	SMRT Uns
chr11	68446648	68446789	142	*	Intron (ENSMUST00000021283.7/320207, intron 1 of 18)	11	68432160	68440372	8213	1	320207	ENSMUST00000141716.1	14488	ENSMUSG00000020901	Pik3r5	phosphoinositide-3-kinase regulatory subunit 5	SMRT Uns
chr11	68447311	68447452	142	*	Intron (ENSMUST00000021283.7/320207, intron 1 of 18)	11	68432160	68440372	8213	1	320207	ENSMUST00000141716.1	15151	ENSMUSG00000020901	Pik3r5	phosphoinositide-3-kinase regulatory subunit 5	SMRT Uns
chr11	68497219	68497360	142	*	Exon (ENSMUST00000021283.7/320207, exon 19 of 19)	11	68503019	68552698	49680	1	104709	ENSMUST00000060441.6	-5659	ENSMUSG00000046207	Pik3r6	phosphoinositide-3-kinase regulatory subunit 5	SMRT Uns
chr11	68503010	68503151	142	*	Promoter	11	68503019	68552698	49680	1	104709	ENSMUST00000060441.6	0	ENSMUSG00000046207	Pik3r6	phosphoinositide-3-kinase regulatory subunit 5	SMRT Uns
chr11	68514113	68514254	142	*	Intron (ENSMUST00000060441.6/104709, intron 1 of 19)	11	68503091	68552698	49608	1	104709	ENSMUST00000153671.7	11022	ENSMUSG00000046207	Pik3r6	phosphoinositide-3-kinase regulatory subunit 5	SMRT Uns
chr11	68548517	68548658	142	*	Intron (ENSMUST00000060441.6/104709, intron 18 of 19)	11	68556186	68558245	2060	1	215723	ENSMUST00000053211.7	-7528	ENSMUSG00000048329	Mfsd6l	major facilitator superfamily domain containing 6-like	SMRT Uns
chr11	68555382	68555523	142	*	Promoter	11	68556186	68558245	2060	1	215723	ENSMUST00000053211.7	-663	ENSMUSG00000048329	Mfsd6l	major facilitator superfamily domain containing 6-like	SMRT Uns
chr11	68692069	68692210	142	*	Promoter	11	68692078	68699418	7341	1	77579	ENSMUST00000143032.1	0	ENSMUSG00000020900	Myh10	myosin, heavy polypeptide 10, non-muscle	SMRT Uns
chr11	73077603	73077744	142	*	Intron (ENSMUST00000021135.4/66874, intron 11 of 12)	11	73090583	73134834	44252	1	16407	ENSMUST00000102537.9	-12839	ENSMUSG00000005947	Itgae	integrin alpha E, epithelial-associated	SMRT Uns
chr11	73093033	73093174	142	*	Intron (ENSMUST00000102537.9/16407, intron 1 of 25)	11	73090583	73147446	56864	1	16407	ENSMUST00000006101.3	2450	ENSMUSG00000005947	Itgae	integrin alpha E, epithelial-associated	SMRT Uns
chr11	73093402	73093543	142	*	Intron (ENSMUST00000102537.9/16407, intron 1 of 25)	11	73090583	73147446	56864	1	16407	ENSMUST00000006101.3	2819	ENSMUSG00000005947	Itgae	integrin alpha E, epithelial-associated	SMRT Uns
chr11	82007219	82007360	142	*	Intron (ENSMUST00000207942.1/ENSMUST00000207942.1, intron 1 of 5)	11	82035571	82037453	1883	1	20296	ENSMUST00000000193.5	-28211	ENSMUSG00000035385	Ccl2	chemokine (C-C motif) ligand 2	SMRT Uns
chr11	82022732	82022873	142	*	Distal Intergenic	11	82035571	82037453	1883	1	20296	ENSMUST00000000193.5	-12698	ENSMUSG00000035385	Ccl2	chemokine (C-C motif) ligand 2	SMRT Uns
chr11	83191670	83191811	142	*	Promoter	11	83191333	83215140	23808	1	20557	ENSMUST00000214041.1	337	ENSMUSG00000018986	Slfn3	schlafen 3	SMRT Uns
chr11	94386182	94386323	142	*	Intron (ENSMUST00000178136.7/76408, intron 1 of 30)	11	94364855	94392920	28066	2	76408	ENSMUST00000151124.7	6597	ENSMUSG00000020865	Abcc3	ATP-binding cassette, sub-family C (CFTR/MRP), member 3	SMRT Uns
chr11	94386486	94386627	142	*	Intron (ENSMUST00000178136.7/76408, intron 1 of 30)	11	94364855	94392920	28066	2	76408	ENSMUST00000151124.7	6293	ENSMUSG00000020865	Abcc3	ATP-binding cassette, sub-family C (CFTR/MRP), member 3	SMRT Uns
chr11	111165064	111165205	142	*	Distal Intergenic	11	111066164	111076821	10658	1	16518	ENSMUST00000042970.2	98900	ENSMUSG00000041695	Kcnj2	potassium inwardly-rectifying channel, subfamily J, member 2	SMRT Uns
chr11	120641851	120641992	142	*	Exon (ENSMUST00000170556.7/209027, exon 4 of 8)	11	120641224	120643643	2420	2	209027	ENSMUST00000141254.7	1651	ENSMUSG00000025140	Pycr1	pyrroline-5-carboxylate reductase 1	SMRT Uns
chr12	15912459	15912600	142	*	Distal Intergenic	12	15793318	15816922	23605	2	217410	ENSMUST00000221518.1	-95537	ENSMUSG00000020601	Trib2	tribbles pseudokinase 2	SMRT Uns
chr12	16092836	16092977	142	*	Distal Intergenic	12	15793318	15816922	23605	2	217410	ENSMUST00000221518.1	-275914	ENSMUSG00000020601	Trib2	tribbles pseudokinase 2	SMRT Uns
chr12	40102499	40102640	142	*	Intron (ENSMUST00000078481.13/20259, intron 4 of 13)	12	40059769	40134183	74415	2	20259	ENSMUST00000078481.13	31543	ENSMUSG00000002565	Scin	scinderin	SMRT Uns
chr12	40140749	40140890	142	*	Distal Intergenic	12	40059773	40134228	74456	2	20259	ENSMUST00000002640.5	-6521	ENSMUSG00000002565	Scin	scinderin	SMRT Uns
chr12	73607620	73607761	142	*	Intron (ENSMUST00000221153.1/18755, intron 2 of 14)	12	73584843	73761542	176700	1	18755	ENSMUST00000119092.1	22777	ENSMUSG00000021108	Prkch	protein kinase C, eta	SMRT Uns
chr12	73610180	73610321	142	*	Intron (ENSMUST00000221153.1/18755, intron 2 of 14)	12	73584843	73761542	176700	1	18755	ENSMUST00000119092.1	25337	ENSMUSG00000021108	Prkch	protein kinase C, eta	SMRT Uns
chr12	80130812	80130953	142	*	Intron (ENSMUST00000219349.1/69548, intron 3 of 5)	12	80120549	80132596	12048	2	69548	ENSMUST00000220125.1	1643	NA	2310015A10Rik	RIKEN cDNA 2310015A10 gene	SMRT Uns
chr12	80132824	80132965	142	*	Promoter	12	80123992	80132844	8853	2	69548	ENSMUST00000180643.2	0	NA	2310015A10Rik	RIKEN cDNA 2310015A10 gene	SMRT Uns
chr12	84023128	84023269	142	*	Distal Intergenic	12	84014544	84017664	3121	1	26897	ENSMUST00000220901.1	8584	ENSMUSG00000072949	Acot1	acyl-CoA thioesterase 1	SMRT Uns
chr12	84100816	84100957	142	*	Promoter	12	84100654	84111349	10696	1	217700	ENSMUST00000056822.3	162	ENSMUSG00000043487	Acot6	acyl-CoA thioesterase 6	SMRT Uns
chr12	98800466	98800607	142	*	Exon (ENSMUST00000220676.1/319670, exon 2 of 2)	12	98792553	98798980	6428	2	319670	ENSMUST00000221107.1	-1486	ENSMUSG00000051166	Eml5	echinoderm microtubule associated protein like 5	SMRT Uns
chr12	98863562	98863703	142	*	Intron (ENSMUST00000065716.7/319670, intron 9 of 40)	12	98815969	98827365	11397	2	319670	ENSMUST00000222128.1	-36197	ENSMUSG00000051166	Eml5	echinoderm microtubule associated protein like 5	SMRT Uns
chr12	98884231	98884372	142	*	Intron (ENSMUST00000065716.7/319670, intron 2 of 40)	12	98786805	98901172	114368	2	319670	ENSMUST00000065716.7	16800	ENSMUSG00000051166	Eml5	echinoderm microtubule associated protein like 5	SMRT Uns
chr12	99795951	99796092	142	*	Intron (ENSMUST00000221929.1/78767, intron 5 of 5)	12	99718722	99882857	164136	2	78767	ENSMUST00000220875.1	86765	ENSMUSG00000021176	Efcab11	EF-hand calcium binding domain 11	SMRT Uns
chr12	99884336	99884477	142	*	Promoter	12	99718676	99884412	165737	2	78767	ENSMUST00000223114.1	0	ENSMUSG00000021176	Efcab11	EF-hand calcium binding domain 11	SMRT Uns
chr12	119313209	119313350	142	*	Promoter	12	119314270	119466934	152665	1	238455	ENSMUST00000222784.1	-920	ENSMUSG00000041886	Macc1	metastasis associated in colon cancer 1	SMRT Uns
chr12	119369881	119370022	142	*	Intron (ENSMUST00000222784.1/238455, intron 5 of 8)	12	119390375	119466935	76561	1	238455	ENSMUST00000222058.1	-20353	ENSMUSG00000041886	Macc1	metastasis associated in colon cancer 1	SMRT Uns
chr12	119398181	119398322	142	*	Intron (ENSMUST00000222784.1/238455, intron 5 of 8)	12	119392583	119469987	77405	1	238455	ENSMUST00000221866.1	5598	ENSMUSG00000041886	Macc1	metastasis associated in colon cancer 1	SMRT Uns
chr12	119410986	119411127	142	*	Intron (ENSMUST00000222784.1/238455, intron 5 of 8)	12	119392583	119469987	77405	1	238455	ENSMUST00000221866.1	18403	ENSMUSG00000041886	Macc1	metastasis associated in colon cancer 1	SMRT Uns
chr12	119475235	119475376	142	*	Distal Intergenic	12	119443410	119466934	23525	1	238455	ENSMUST00000048880.6	31825	ENSMUSG00000041886	Macc1	metastasis associated in colon cancer 1	SMRT Uns
chr12	119484087	119484228	142	*	Distal Intergenic	12	119443410	119466934	23525	1	238455	ENSMUST00000048880.6	40677	ENSMUSG00000041886	Macc1	metastasis associated in colon cancer 1	SMRT Uns
chr13	13553731	13553872	142	*	Distal Intergenic	13	13590397	13636259	45863	1	17101	ENSMUST00000223053.1	-36525	ENSMUSG00000019726	Lyst	lysosomal trafficking regulator	SMRT Uns
chr13	13557552	13557693	142	*	Distal Intergenic	13	13590397	13636259	45863	1	17101	ENSMUST00000223053.1	-32704	ENSMUSG00000019726	Lyst	lysosomal trafficking regulator	SMRT Uns
chr13	20784458	20784599	142	*	Distal Intergenic	13	20794113	21024252	230140	1	27052	ENSMUST00000021757.4	-9514	ENSMUSG00000021322	Aoah	acyloxyacyl hydrolase	SMRT Uns
chr13	20793957	20794098	142	*	Promoter	13	20794113	21024252	230140	1	27052	ENSMUST00000021757.4	-15	ENSMUSG00000021322	Aoah	acyloxyacyl hydrolase	SMRT Uns
chr13	30642240	30642381	142	*	Distal Intergenic	13	30659999	30711231	51233	1	105352	ENSMUST00000091672.12	-17618	ENSMUSG00000069255	Dusp22	dual specificity phosphatase 22	SMRT Uns
chr13	30696013	30696154	142	*	Intron (ENSMUST00000091672.12/105352, intron 3 of 7)	13	30660101	30711231	51131	1	105352	ENSMUST00000095914.6	35912	ENSMUSG00000069255	Dusp22	dual specificity phosphatase 22	SMRT Uns
chr13	30697949	30698090	142	*	Intron (ENSMUST00000091672.12/105352, intron 4 of 7)	13	30660101	30711231	51131	1	105352	ENSMUST00000095914.6	37848	ENSMUSG00000069255	Dusp22	dual specificity phosphatase 22	SMRT Uns
chr13	44986290	44986431	142	*	Intron (ENSMUST00000222583.1/94245, intron 4 of 10)	13	44922086	44982997	60912	2	94245	ENSMUST00000221393.1	-3293	ENSMUSG00000057531	Dtnbp1	dystrobrevin binding protein 1	SMRT Uns
chr13	45002979	45003120	142	*	Promoter	13	44922079	45002147	80069	2	94245	ENSMUST00000072329.14	-832	ENSMUSG00000057531	Dtnbp1	dystrobrevin binding protein 1	SMRT Uns
chr13	45005924	45006065	142	*	Distal Intergenic	13	44922079	45002147	80069	2	94245	ENSMUST00000072329.14	-3777	ENSMUSG00000057531	Dtnbp1	dystrobrevin binding protein 1	SMRT Uns
chr13	45006630	45006771	142	*	Distal Intergenic	13	44922079	45002147	80069	2	94245	ENSMUST00000072329.14	-4483	ENSMUSG00000057531	Dtnbp1	dystrobrevin binding protein 1	SMRT Uns
chr13	45030935	45031076	142	*	Distal Intergenic	13	44922079	45002147	80069	2	94245	ENSMUST00000072329.14	-28788	ENSMUSG00000057531	Dtnbp1	dystrobrevin binding protein 1	SMRT Uns
chr13	45093853	45093994	142	*	Distal Intergenic	13	44922079	45002147	80069	2	94245	ENSMUST00000072329.14	-91706	ENSMUSG00000057531	Dtnbp1	dystrobrevin binding protein 1	SMRT Uns
chr13	45101875	45102016	142	*	Intron (ENSMUST00000221315.1/ENSMUST00000221315.1, intron 1 of 1)	13	44922079	45002147	80069	2	94245	ENSMUST00000072329.14	-99728	ENSMUSG00000057531	Dtnbp1	dystrobrevin binding protein 1	SMRT Uns
chr13	45109005	45109146	142	*	Intron (ENSMUST00000221315.1/ENSMUST00000221315.1, intron 1 of 1)	13	44922079	45002147	80069	2	94245	ENSMUST00000072329.14	-106858	ENSMUSG00000057531	Dtnbp1	dystrobrevin binding protein 1	SMRT Uns
chr13	45114755	45114896	142	*	Intron (ENSMUST00000221315.1/ENSMUST00000221315.1, intron 1 of 1)	13	44922079	45002147	80069	2	94245	ENSMUST00000072329.14	-112608	ENSMUSG00000057531	Dtnbp1	dystrobrevin binding protein 1	SMRT Uns
chr13	45210044	45210185	142	*	Distal Intergenic	13	45389742	45412022	22281	1	218203	ENSMUST00000038275.10	-179557	ENSMUSG00000038175	Mylip	myosin regulatory light chain interacting protein	SMRT Uns
chr13	45232195	45232336	142	*	Distal Intergenic	13	45389742	45412022	22281	1	218203	ENSMUST00000038275.10	-157406	ENSMUSG00000038175	Mylip	myosin regulatory light chain interacting protein	SMRT Uns
chr13	45266797	45266938	142	*	Intron (ENSMUST00000220736.1/ENSMUST00000220736.1, intron 3 of 4)	13	45389742	45412022	22281	1	218203	ENSMUST00000038275.10	-122804	ENSMUSG00000038175	Mylip	myosin regulatory light chain interacting protein	SMRT Uns
chr13	45391707	45391848	142	*	Promoter	13	45390927	45411045	20119	1	218203	ENSMUST00000222178.1	780	ENSMUSG00000038175	Mylip	myosin regulatory light chain interacting protein	SMRT Uns
chr13	45419109	45419250	142	*	Distal Intergenic	13	45390927	45411045	20119	1	218203	ENSMUST00000222178.1	28182	ENSMUSG00000038175	Mylip	myosin regulatory light chain interacting protein	SMRT Uns
chr13	48572286	48572427	142	*	Exon (ENSMUST00000104502.1/ENSMUST00000104502.1, exon 1 of 1)	13	48579361	48583562	4202	2	218232	ENSMUST00000221887.1	11135	ENSMUSG00000038042	Ptpdc1	protein tyrosine phosphatase domain containing 1	SMRT Uns
chr13	55022810	55022951	142	*	Distal Intergenic	13	55005985	55021385	15401	2	212032	ENSMUST00000052949.12	-1425	ENSMUSG00000025877	Hk3	hexokinase 3	SMRT Uns
chr13	55024302	55024443	142	*	Distal Intergenic	13	55005985	55021385	15401	2	212032	ENSMUST00000052949.12	-2917	ENSMUSG00000025877	Hk3	hexokinase 3	SMRT Uns
chr13	55189794	55189935	142	*	Distal Intergenic	13	55209782	55315755	105974	1	18193	ENSMUST00000224973.1	-19847	ENSMUSG00000021488	Nsd1	nuclear receptor-binding SET-domain protein 1	SMRT Uns
chr13	59656653	59656794	142	*	Intron (ENSMUST00000022039.6/105348, intron 3 of 9)	13	59645092	59675772	30681	2	105348	ENSMUST00000225333.1	18978	ENSMUSG00000021556	Golm1	golgi membrane protein 1	SMRT Uns
chr13	59668911	59669052	142	*	Intron (ENSMUST00000022039.6/105348, intron 1 of 9)	13	59645092	59675772	30681	2	105348	ENSMUST00000225333.1	6720	ENSMUSG00000021556	Golm1	golgi membrane protein 1	SMRT Uns
chr13	60594344	60594485	142	*	Distal Intergenic	13	60601947	60762802	160856	1	69635	ENSMUST00000226059.1	-7462	ENSMUSG00000021559	Dapk1	death associated protein kinase 1	SMRT Uns
chr13	60612305	60612446	142	*	Intron (ENSMUST00000226059.1/69635, intron 2 of 26)	13	60602232	60696515	94284	1	69635	ENSMUST00000225632.1	10073	ENSMUSG00000021559	Dapk1	death associated protein kinase 1	SMRT Uns
chr13	60650117	60650258	142	*	Intron (ENSMUST00000226059.1/69635, intron 2 of 26)	13	60696413	60721777	25365	1	69635	ENSMUST00000224789.1	-46155	ENSMUSG00000021559	Dapk1	death associated protein kinase 1	SMRT Uns
chr13	60651104	60651245	142	*	Intron (ENSMUST00000226059.1/69635, intron 2 of 26)	13	60696413	60721777	25365	1	69635	ENSMUST00000224789.1	-45168	ENSMUSG00000021559	Dapk1	death associated protein kinase 1	SMRT Uns
chr13	60673135	60673276	142	*	Intron (ENSMUST00000226059.1/69635, intron 2 of 26)	13	60696413	60721777	25365	1	69635	ENSMUST00000224789.1	-23137	ENSMUSG00000021559	Dapk1	death associated protein kinase 1	SMRT Uns
chr13	60695289	60695430	142	*	Promoter	13	60696413	60721777	25365	1	69635	ENSMUST00000224789.1	-983	ENSMUSG00000021559	Dapk1	death associated protein kinase 1	SMRT Uns
chr13	60704367	60704508	142	*	Intron (ENSMUST00000226059.1/69635, intron 3 of 26)	13	60696413	60721777	25365	1	69635	ENSMUST00000224789.1	7954	ENSMUSG00000021559	Dapk1	death associated protein kinase 1	SMRT Uns
chr13	60707217	60707358	142	*	Intron (ENSMUST00000226059.1/69635, intron 3 of 26)	13	60696413	60721777	25365	1	69635	ENSMUST00000224789.1	10804	ENSMUSG00000021559	Dapk1	death associated protein kinase 1	SMRT Uns
chr13	60876638	60876779	142	*	Intron (ENSMUST00000225690.1/214639, intron 2 of 8)	13	60842612	60864475	21864	2	214639	ENSMUST00000091569.6	-12163	ENSMUSG00000050345	4930486L24Rik	RIKEN cDNA 4930486L24 gene	SMRT Uns
chr13	60892387	60892528	142	*	Intron (ENSMUST00000225690.1/214639, intron 2 of 8)	13	60895351	60896286	936	2	13025	ENSMUST00000225732.1	3758	ENSMUSG00000074874	Ctla2b	cytotoxic T lymphocyte-associated protein 2 beta	SMRT Uns
chr13	60892937	60893078	142	*	Intron (ENSMUST00000225690.1/214639, intron 2 of 8)	13	60895351	60896286	936	2	13025	ENSMUST00000225732.1	3208	ENSMUSG00000074874	Ctla2b	cytotoxic T lymphocyte-associated protein 2 beta	SMRT Uns
chr13	62383103	62383244	142	*	Promoter	13	62368328	62383177	14850	2	100041979	ENSMUST00000187656.6	0	ENSMUSG00000094942	Gm3604	predicted gene 3604	SMRT Uns
chr13	67061127	67061268	142	*	Promoter	13	67038596	67061170	22575	2	78251	ENSMUST00000167565.2	0	ENSMUSG00000090641	Zfp712	zinc finger protein 712	SMRT Uns
chr13	67128084	67128225	142	*	Promoter	13	67128227	67138982	10756	1	268670	ENSMUST00000224426.1	-2	ENSMUSG00000057396	Zfp759	zinc finger protein 759	SMRT Uns
chr13	67332517	67332658	142	*	Promoter	13	67312998	67332547	19550	2	218314	ENSMUST00000109735.8	0	ENSMUSG00000057842	Zfp595	zinc finger protein 595	SMRT Uns
chr13	67375740	67375881	142	*	Promoter	13	67362113	67375810	13698	2	408065	ENSMUST00000172266.7	0	ENSMUSG00000078995	Zfp456	zinc finger protein 456	SMRT Uns
chr13	67399729	67399870	142	*	Promoter	13	67387905	67399743	11839	2	72807	ENSMUST00000224684.1	0	ENSMUSG00000078994	Zfp429	zinc finger protein 429	SMRT Uns
chr13	67724263	67724404	142	*	Promoter	13	67708189	67724326	16138	2	235907	ENSMUST00000130891.2	0	ENSMUSG00000071281	Zfp65	zinc finger protein 65	SMRT Uns
chr13	67729162	67729303	142	*	Promoter	13	67705309	67729173	23865	2	235907	ENSMUST00000073157.14	0	ENSMUSG00000071281	Zfp65	zinc finger protein 65	SMRT Uns
chr13	73803939	73804080	142	*	Promoter	13	73804609	73809185	4577	1	20499	ENSMUST00000223454.1	-529	ENSMUSG00000017756	Slc12a7	solute carrier family 12, member 7	SMRT Uns
chr13	80953007	80953148	142	*	Distal Intergenic	13	80962888	81126424	163537	1	319983	ENSMUST00000181043.7	-9740	ENSMUSG00000097098	9330111N05Rik	RIKEN cDNA 9330111N05 gene	SMRT Uns
chr13	81025441	81025582	142	*	Intron (ENSMUST00000181043.7/319983, intron 1 of 2)	13	81051181	81078963	27783	1	319983	ENSMUST00000223730.1	-25599	ENSMUSG00000097098	9330111N05Rik	RIKEN cDNA 9330111N05 gene	SMRT Uns
chr13	81136623	81136764	142	*	Intron (ENSMUST00000128120.1/110789, intron 5 of 7)	13	81051181	81078963	27783	1	319983	ENSMUST00000223730.1	85442	ENSMUSG00000097098	9330111N05Rik	RIKEN cDNA 9330111N05 gene	SMRT Uns
chr13	83341623	83341764	142	*	Distal Intergenic	13	83504034	83663343	159310	1	17260	ENSMUST00000198199.4	-162270	ENSMUSG00000005583	Mef2c	myocyte enhancer factor 2C	SMRT Uns
chr13	83531865	83532006	142	*	Intron (ENSMUST00000198199.4/17260, intron 2 of 10)	13	83530138	83625384	95247	1	17260	ENSMUST00000198064.4	1727	ENSMUSG00000005583	Mef2c	myocyte enhancer factor 2C	SMRT Uns
chr13	83572089	83572230	142	*	Promoter	13	83572348	83635453	63106	1	17260	ENSMUST00000196730.4	-118	ENSMUSG00000005583	Mef2c	myocyte enhancer factor 2C	SMRT Uns
chr13	83572612	83572753	142	*	Promoter	13	83572381	83625572	53192	1	17260	ENSMUST00000196207.4	231	ENSMUSG00000005583	Mef2c	myocyte enhancer factor 2C	SMRT Uns
chr13	83609239	83609380	142	*	Intron (ENSMUST00000198199.4/17260, intron 4 of 10)	13	83625603	83662736	37134	1	17260	ENSMUST00000200138.4	-16223	ENSMUSG00000005583	Mef2c	myocyte enhancer factor 2C	SMRT Uns
chr13	83650095	83650236	142	*	Intron (ENSMUST00000198199.4/17260, intron 7 of 10)	13	83652888	83662739	9852	1	17260	ENSMUST00000197145.1	-2652	ENSMUSG00000005583	Mef2c	myocyte enhancer factor 2C	SMRT Uns
chr13	83650920	83651061	142	*	Intron (ENSMUST00000198199.4/17260, intron 7 of 10)	13	83652888	83662739	9852	1	17260	ENSMUST00000197145.1	-1827	ENSMUSG00000005583	Mef2c	myocyte enhancer factor 2C	SMRT Uns
chr13	91460730	91460871	142	*	Promoter	13	91461050	91703429	242380	1	66970	ENSMUST00000004094.14	-179	ENSMUSG00000003992	Ssbp2	single-stranded DNA binding protein 2	SMRT Uns
chr13	91599647	91599788	142	*	Intron (ENSMUST00000156547.7/66970, intron 4 of 12)	13	91539343	91657776	118434	1	66970	ENSMUST00000133984.1	60304	ENSMUSG00000003992	Ssbp2	single-stranded DNA binding protein 2	SMRT Uns
chr13	91636127	91636268	142	*	Intron (ENSMUST00000156547.7/66970, intron 4 of 12)	13	91670437	91691432	20996	1	66970	ENSMUST00000137658.1	-34169	ENSMUSG00000003992	Ssbp2	single-stranded DNA binding protein 2	SMRT Uns
chr13	91673682	91673823	142	*	Intron (ENSMUST00000156547.7/66970, intron 8 of 12)	13	91670437	91691432	20996	1	66970	ENSMUST00000137658.1	3245	ENSMUSG00000003992	Ssbp2	single-stranded DNA binding protein 2	SMRT Uns
chr13	92029959	92030100	142	*	Intron (ENSMUST00000099326.9/19418, intron 5 of 33)	13	91959715	91987989	28275	2	19418	ENSMUST00000142378.1	-41970	ENSMUSG00000021708	Rasgrf2	RAS protein-specific guanine nucleotide-releasing factor 2	SMRT Uns
chr13	92030851	92030992	142	*	Exon (ENSMUST00000099326.9/19418, exon 5 of 34)	13	91959715	91987989	28275	2	19418	ENSMUST00000142378.1	-42862	ENSMUSG00000021708	Rasgrf2	RAS protein-specific guanine nucleotide-releasing factor 2	SMRT Uns
chr13	92038213	92038354	142	*	Exon (ENSMUST00000099326.9/19418, exon 3 of 34)	13	91959715	91987989	28275	2	19418	ENSMUST00000142378.1	-50224	ENSMUSG00000021708	Rasgrf2	RAS protein-specific guanine nucleotide-releasing factor 2	SMRT Uns
chr13	93755211	93755352	142	*	Distal Intergenic	13	93771630	93943016	171387	1	11881	ENSMUST00000091403.5	-16278	ENSMUSG00000042082	Arsb	arylsulfatase B	SMRT Uns
chr13	94296079	94296220	142	*	Intron (ENSMUST00000220853.1/ENSMUST00000220853.1, intron 1 of 2)	13	94203374	94285857	82484	2	107767	ENSMUST00000152555.7	-10222	ENSMUSG00000021687	Scamp1	secretory carrier membrane protein 1	SMRT Uns
chr13	95638879	95639020	142	*	Intron (ENSMUST00000068603.6/544963, intron 30 of 35)	13	95601803	95618487	16685	2	14062	ENSMUST00000059193.6	-20392	ENSMUSG00000048376	F2r	coagulation factor II (thrombin) receptor	SMRT Uns
chr13	104391261	104391402	142	*	Intron (ENSMUST00000224784.1/108154, intron 13 of 24)	13	104307347	104375745	68399	1	108154	ENSMUST00000224504.1	83914	ENSMUSG00000046169	Adamts6	a disintegrin-like and metallopeptidase (reprolysin type) with thrombospondin type 1 motif, 6	SMRT Uns
chr13	104418088	104418229	142	*	Intron (ENSMUST00000224784.1/108154, intron 15 of 24)	13	104307347	104375745	68399	1	108154	ENSMUST00000224504.1	110741	ENSMUSG00000046169	Adamts6	a disintegrin-like and metallopeptidase (reprolysin type) with thrombospondin type 1 motif, 6	SMRT Uns
chr13	108390757	108390898	142	*	Intron (ENSMUST00000163307.7/218581, intron 11 of 12)	13	108357426	108373956	16531	1	218581	ENSMUST00000172402.1	33331	ENSMUSG00000021697	Depdc1b	DEP domain containing 1B	SMRT Uns
chr13	112135917	112136058	142	*	Distal Intergenic	13	112288451	112344641	56191	1	77318	ENSMUST00000056047.13	-152393	ENSMUSG00000049985	Ankrd55	ankyrin repeat domain 55	SMRT Uns
chr13	112259470	112259611	142	*	Distal Intergenic	13	112288451	112344641	56191	1	77318	ENSMUST00000056047.13	-28840	ENSMUSG00000049985	Ankrd55	ankyrin repeat domain 55	SMRT Uns
chr13	112308813	112308954	142	*	Intron (ENSMUST00000056047.13/77318, intron 1 of 5)	13	112318454	112339876	21423	1	77318	ENSMUST00000223871.1	-9500	ENSMUSG00000049985	Ankrd55	ankyrin repeat domain 55	SMRT Uns
chr13	112378976	112379117	142	*	Intron (ENSMUST00000165593.8/77318, intron 10 of 11)	13	112318454	112339876	21423	1	77318	ENSMUST00000223871.1	60522	ENSMUSG00000049985	Ankrd55	ankyrin repeat domain 55	SMRT Uns
chr13	116957949	116958090	142	*	Intron (ENSMUST00000022239.7/52552, intron 3 of 26)	13	116854961	117025273	170313	2	52552	ENSMUST00000226107.1	67183	ENSMUSG00000021725	Parp8	poly (ADP-ribose) polymerase family, member 8	SMRT Uns
chr13	117028409	117028550	142	*	Distal Intergenic	13	117021069	117025537	4469	2	52552	ENSMUST00000223833.1	-2872	ENSMUSG00000021725	Parp8	poly (ADP-ribose) polymerase family, member 8	SMRT Uns
chr13	117033750	117033891	142	*	Distal Intergenic	13	117021069	117025537	4469	2	52552	ENSMUST00000223833.1	-8213	ENSMUSG00000021725	Parp8	poly (ADP-ribose) polymerase family, member 8	SMRT Uns
chr14	7958704	7958845	142	*	Intron (ENSMUST00000211339.1/ENSMUST00000211339.1, intron 1 of 1)	14	7975872	7977222	1351	2	13421	ENSMUST00000145234.1	18377	ENSMUSG00000025279	Dnase1l3	deoxyribonuclease 1-like 3	SMRT Uns
chr14	7976210	7976351	142	*	Promoter	14	7975872	7977222	1351	2	13421	ENSMUST00000145234.1	871	ENSMUSG00000025279	Dnase1l3	deoxyribonuclease 1-like 3	SMRT Uns
chr14	7987027	7987168	142	*	Intron (ENSMUST00000026315.7/13421, intron 2 of 7)	14	7964533	7994573	30041	2	13421	ENSMUST00000026315.7	7405	ENSMUSG00000025279	Dnase1l3	deoxyribonuclease 1-like 3	SMRT Uns
chr14	7991661	7991802	142	*	Intron (ENSMUST00000026315.7/13421, intron 1 of 7)	14	7964533	7994573	30041	2	13421	ENSMUST00000026315.7	2771	ENSMUSG00000025279	Dnase1l3	deoxyribonuclease 1-like 3	SMRT Uns
chr14	7997610	7997751	142	*	Distal Intergenic	14	7964533	7994573	30041	2	13421	ENSMUST00000026315.7	-3037	ENSMUSG00000025279	Dnase1l3	deoxyribonuclease 1-like 3	SMRT Uns
chr14	14346113	14346254	142	*	Promoter	14	14346275	14355490	9216	1	16188	ENSMUST00000090591.3	-21	ENSMUSG00000068758	Il3ra	interleukin 3 receptor, alpha chain	SMRT Uns
chr14	18905829	18905970	142	*	Distal Intergenic	14	18630335	18894267	263933	2	218793	ENSMUST00000124353.1	-11562	ENSMUSG00000058317	Ube2e2	ubiquitin-conjugating enzyme E2E 2	SMRT Uns
chr14	20824689	20824830	142	*	Distal Intergenic	14	20836660	20843385	6726	1	18792	ENSMUST00000022368.3	-11830	ENSMUSG00000021822	Plau	plasminogen activator, urokinase	SMRT Uns
chr14	20829804	20829945	142	*	Distal Intergenic	14	20836660	20843385	6726	1	18792	ENSMUST00000022368.3	-6715	ENSMUSG00000021822	Plau	plasminogen activator, urokinase	SMRT Uns
chr14	20834172	20834313	142	*	Distal Intergenic	14	20836660	20843385	6726	1	18792	ENSMUST00000022368.3	-2347	ENSMUSG00000021822	Plau	plasminogen activator, urokinase	SMRT Uns
chr14	20836760	20836901	142	*	Promoter	14	20836724	20842519	5796	1	18792	ENSMUST00000224141.1	36	ENSMUSG00000021822	Plau	plasminogen activator, urokinase	SMRT Uns
chr14	20873503	20873644	142	*	Distal Intergenic	14	20836724	20842519	5796	1	18792	ENSMUST00000224141.1	36779	ENSMUSG00000021822	Plau	plasminogen activator, urokinase	SMRT Uns
chr14	44989867	44990008	142	*	Promoter	14	44958607	44989699	31093	2	73895	ENSMUST00000226133.1	-168	ENSMUSG00000075042	4930431P03Rik	RIKEN cDNA 4930431P03 gene	SMRT Uns
chr14	45036719	45036860	142	*	Distal Intergenic	14	44958607	44989699	31093	2	73895	ENSMUST00000226133.1	-47020	ENSMUSG00000075042	4930431P03Rik	RIKEN cDNA 4930431P03 gene	SMRT Uns
chr14	45077857	45077998	142	*	Intron (ENSMUST00000228441.1/ENSMUST00000228441.1, intron 1 of 2)	14	44958607	44989699	31093	2	73895	ENSMUST00000226133.1	-88158	ENSMUSG00000075042	4930431P03Rik	RIKEN cDNA 4930431P03 gene	SMRT Uns
chr14	70057123	70057264	142	*	Exon (ENSMUST00000224990.1/ENSMUST00000224990.1, exon 1 of 3)	14	70077203	70079955	2753	1	13655	ENSMUST00000035908.2	-19939	ENSMUSG00000033730	Egr3	early growth response 3	SMRT Uns
chr14	70066143	70066284	142	*	Distal Intergenic	14	70077203	70079955	2753	1	13655	ENSMUST00000035908.2	-10919	ENSMUSG00000033730	Egr3	early growth response 3	SMRT Uns
chr14	121973206	121973347	142	*	Intron (ENSMUST00000039803.6/68889, intron 4 of 8)	14	121952551	121965195	12645	2	321019	ENSMUST00000049872.8	-8011	ENSMUSG00000051212	Gpr183	G protein-coupled receptor 183	SMRT Uns
chr14	121987871	121988012	142	*	Intron (ENSMUST00000039803.6/68889, intron 6 of 8)	14	121952551	121965195	12645	2	321019	ENSMUST00000049872.8	-22676	ENSMUSG00000051212	Gpr183	G protein-coupled receptor 183	SMRT Uns
chr15	6623817	6623958	142	*	Intron (ENSMUST00000090461.11/23880, intron 2 of 17)	15	6619594	6632392	12799	1	23880	ENSMUST00000162430.1	4223	ENSMUSG00000022148	Fyb	FYN binding protein	SMRT Uns
chr15	9523166	9523307	142	*	Intron (ENSMUST00000228782.1/16197, intron 2 of 7)	15	9511898	9529766	17869	2	16197	ENSMUST00000227234.1	6459	ENSMUSG00000003882	Il7r	interleukin 7 receptor	SMRT Uns
chr15	9562556	9562697	142	*	Distal Intergenic	15	9516409	9530176	13768	2	16197	ENSMUST00000228673.1	-32380	ENSMUSG00000003882	Il7r	interleukin 7 receptor	SMRT Uns
chr15	9572045	9572186	142	*	Distal Intergenic	15	9516409	9530176	13768	2	16197	ENSMUST00000228673.1	-41869	ENSMUSG00000003882	Il7r	interleukin 7 receptor	SMRT Uns
chr15	11716305	11716446	142	*	Distal Intergenic	15	11842260	11890988	48729	2	18162	ENSMUST00000226139.1	174542	ENSMUSG00000022206	Npr3	natriuretic peptide receptor 3	SMRT Uns
chr15	30468470	30468611	142	*	Intron (ENSMUST00000081728.6/18163, intron 2 of 22)	15	30457788	30504438	46651	1	18163	ENSMUST00000227004.1	10682	ENSMUSG00000022240	Ctnnd2	catenin (cadherin associated protein), delta 2	SMRT Uns
chr15	30469012	30469153	142	*	Intron (ENSMUST00000081728.6/18163, intron 2 of 22)	15	30457788	30504438	46651	1	18163	ENSMUST00000227004.1	11224	ENSMUSG00000022240	Ctnnd2	catenin (cadherin associated protein), delta 2	SMRT Uns
chr15	30610735	30610876	142	*	Intron (ENSMUST00000081728.6/18163, intron 3 of 22)	15	30646532	30671124	24593	1	18163	ENSMUST00000228753.1	-35656	ENSMUSG00000022240	Ctnnd2	catenin (cadherin associated protein), delta 2	SMRT Uns
chr15	30657737	30657878	142	*	Intron (ENSMUST00000081728.6/18163, intron 7 of 22)	15	30646532	30671124	24593	1	18163	ENSMUST00000228753.1	11205	ENSMUSG00000022240	Ctnnd2	catenin (cadherin associated protein), delta 2	SMRT Uns
chr15	30660872	30661013	142	*	Intron (ENSMUST00000081728.6/18163, intron 7 of 22)	15	30646532	30671124	24593	1	18163	ENSMUST00000228753.1	14340	ENSMUSG00000022240	Ctnnd2	catenin (cadherin associated protein), delta 2	SMRT Uns
chr15	50697841	50697982	142	*	Intron (ENSMUST00000165201.8/83925, intron 4 of 5)	15	50819499	50827521	8023	2	83925	ENSMUST00000183421.1	129539	ENSMUSG00000038679	Trps1	transcriptional repressor GATA binding 1	SMRT Uns
chr15	60675295	60675436	142	*	Distal Intergenic	15	60822271	60828650	6380	1	320469	ENSMUST00000180730.2	-146835	NA	9930014A18Rik	RIKEN cDNA 9930014A18 gene	SMRT Uns
chr15	82282683	82282824	142	*	Exon (ENSMUST00000230799.1/ENSMUST00000230799.1, exon 1 of 6)	15	82275400	82290234	14835	1	24050	ENSMUST00000229067.1	7283	ENSMUSG00000022456	2003-09-01	septin 3	SMRT Uns
chr15	82283370	82283511	142	*	Intron (ENSMUST00000116423.2/24050, intron 3 of 9)	15	82275400	82290234	14835	1	24050	ENSMUST00000229067.1	7970	ENSMUSG00000022456	2003-09-01	septin 3	SMRT Uns
chr15	89147172	89147313	142	*	Promoter	15	89145096	89147177	2082	2	19094	ENSMUST00000230634.1	0	ENSMUSG00000053137	Mapk11	mitogen-activated protein kinase 11	SMRT Uns
chr15	96564091	96564232	142	*	Distal Intergenic	15	96578534	96579584	1051	2	105727	ENSMUST00000230607.1	15352	ENSMUSG00000023169	Slc38a1	solute carrier family 38, member 1	SMRT Uns
chr15	96654874	96655015	142	*	Distal Intergenic	15	96571418	96642913	71496	2	105727	ENSMUST00000088452.10	-11961	ENSMUSG00000023169	Slc38a1	solute carrier family 38, member 1	SMRT Uns
chr15	97784222	97784363	142	*	Promoter	15	97784355	97792692	8338	1	67739	ENSMUST00000117892.1	0	ENSMUSG00000081534	Slc48a1	solute carrier family 48 (heme transporter), member 1	SMRT Uns
chr15	98953736	98953877	142	*	Promoter	15	98949837	98953703	3867	2	22142	ENSMUST00000097014.6	-33	ENSMUSG00000072235	Tuba1a	tubulin, alpha 1A	SMRT Uns
chr15	99473803	99473944	142	*	Promoter	15	99470079	99474730	4652	2	75284	ENSMUST00000040313.5	786	ENSMUSG00000037525	Bcdin3d	BCDIN3 domain containing	SMRT Uns
chr15	100728663	100728804	142	*	Promoter	15	100691813	100729376	37564	2	207839	ENSMUST00000159715.7	572	ENSMUSG00000037280	Galnt6	polypeptide N-acetylgalactosaminyltransferase 6	SMRT Uns
chr15	102150761	102150902	142	*	Promoter	15	102151116	102163132	12017	1	223920	ENSMUST00000160465.1	-214	ENSMUSG00000023045	Soat2	sterol O-acyltransferase 2	SMRT Uns
chr16	14701487	14701628	142	*	Distal Intergenic	16	14705852	14709385	3534	1	20583	ENSMUST00000023356.7	-4224	ENSMUSG00000022676	Snai2	snail family zinc finger 2	SMRT Uns
chr16	21694013	21694154	142	*	Promoter	16	21676725	21694580	17856	2	72190	ENSMUST00000232634.1	426	ENSMUSG00000043391	2510009E07Rik	RIKEN cDNA 2510009E07 gene	SMRT Uns
chr16	23233476	23233617	142	*	Intron (ENSMUST00000023601.13/20440, intron 1 of 7)	16	23226021	23360350	134330	1	20440	ENSMUST00000178797.7	7455	ENSMUSG00000022885	St6gal1	beta galactoside alpha 2,6 sialyltransferase 1	SMRT Uns
chr16	23272187	23272328	142	*	Intron (ENSMUST00000023601.13/20440, intron 2 of 7)	16	23269629	23321179	51551	1	20440	ENSMUST00000128050.7	2558	ENSMUSG00000022885	St6gal1	beta galactoside alpha 2,6 sialyltransferase 1	SMRT Uns
chr16	23279970	23280111	142	*	Intron (ENSMUST00000023601.13/20440, intron 2 of 7)	16	23269629	23321179	51551	1	20440	ENSMUST00000128050.7	10341	ENSMUSG00000022885	St6gal1	beta galactoside alpha 2,6 sialyltransferase 1	SMRT Uns
chr16	23301860	23302001	142	*	Intron (ENSMUST00000023601.13/20440, intron 2 of 7)	16	23290470	23358595	68126	1	20440	ENSMUST00000115335.1	11390	ENSMUSG00000022885	St6gal1	beta galactoside alpha 2,6 sialyltransferase 1	SMRT Uns
chr16	23307525	23307666	142	*	Intron (ENSMUST00000023601.13/20440, intron 2 of 7)	16	23290470	23358595	68126	1	20440	ENSMUST00000115335.1	17055	ENSMUSG00000022885	St6gal1	beta galactoside alpha 2,6 sialyltransferase 1	SMRT Uns
chr16	26283681	26283822	142	*	Distal Intergenic	16	26356642	26371841	15200	2	12737	ENSMUST00000023154.2	88019	ENSMUSG00000022512	Cldn1	claudin 1	SMRT Uns
chr16	26348931	26349072	142	*	Distal Intergenic	16	26356642	26371841	15200	2	12737	ENSMUST00000023154.2	22769	ENSMUSG00000022512	Cldn1	claudin 1	SMRT Uns
chr16	26353164	26353305	142	*	Distal Intergenic	16	26356642	26371841	15200	2	12737	ENSMUST00000023154.2	18536	ENSMUSG00000022512	Cldn1	claudin 1	SMRT Uns
chr16	30599608	30599749	142	*	Promoter	16	30599723	30602797	3075	1	224093	ENSMUST00000059078.3	0	ENSMUSG00000046546	Fam43a	family with sequence similarity 43, member A	SMRT Uns
chr16	30689560	30689701	142	*	Distal Intergenic	16	30599723	30602797	3075	1	224093	ENSMUST00000059078.3	89837	ENSMUSG00000046546	Fam43a	family with sequence similarity 43, member A	SMRT Uns
chr16	30733085	30733226	142	*	Distal Intergenic	16	30599723	30602797	3075	1	224093	ENSMUST00000059078.3	133362	ENSMUSG00000046546	Fam43a	family with sequence similarity 43, member A	SMRT Uns
chr16	34012209	34012350	142	*	Intron (ENSMUST00000114973.8/545156, intron 16 of 26)	16	34009734	34016494	6761	2	545156	ENSMUST00000231657.1	4144	ENSMUSG00000061751	Kalrn	kalirin, RhoGEF kinase	SMRT Uns
chr16	34147513	34147654	142	*	Intron (ENSMUST00000076810.11/545156, intron 33 of 59)	16	34013132	34163279	150148	2	545156	ENSMUST00000114963.7	15625	ENSMUSG00000061751	Kalrn	kalirin, RhoGEF kinase	SMRT Uns
chr16	34996301	34996442	142	*	Intron (ENSMUST00000023538.8/107589, intron 30 of 31)	16	34994807	35001363	6557	1	107589	ENSMUST00000231589.1	1494	ENSMUSG00000022836	Mylk	myosin, light polypeptide kinase	SMRT Uns
chr16	35002046	35002187	142	*	Exon (ENSMUST00000023538.8/107589, exon 32 of 32)	16	34994807	35001363	6557	1	107589	ENSMUST00000231589.1	7239	ENSMUSG00000022836	Mylk	myosin, light polypeptide kinase	SMRT Uns
chr16	36711877	36712018	142	*	Intron (ENSMUST00000023617.12/106347, intron 3 of 7)	16	36715538	36722260	6723	1	106347	ENSMUST00000128084.1	-3520	ENSMUSG00000022900	Ildr1	immunoglobulin-like domain containing receptor 1	SMRT Uns
chr16	43364303	43364444	142	*	Promoter	16	43364204	43609527	245324	1	56490	ENSMUST00000148775.7	99	ENSMUSG00000022708	Zbtb20	zinc finger and BTB domain containing 20	SMRT Uns
chr16	44806001	44806142	142	*	Distal Intergenic	16	44811733	44839134	27402	1	239849	ENSMUST00000176819.7	-5591	ENSMUSG00000062082	Cd200r4	CD200 receptor 4	SMRT Uns
chr16	44832234	44832375	142	*	Intron (ENSMUST00000176819.7/239849, intron 3 of 6)	16	44820728	44839150	18423	1	239849	ENSMUST00000114626.3	11506	ENSMUSG00000062082	Cd200r4	CD200 receptor 4	SMRT Uns
chr16	45389545	45389686	142	*	Intron (ENSMUST00000163230.7/17470, intron 5 of 5)	16	45392245	45400312	8068	2	17470	ENSMUST00000167355.7	10626	ENSMUSG00000022661	Cd200	CD200 antigen	SMRT Uns
chr16	45390079	45390220	142	*	Intron (ENSMUST00000163230.7/17470, intron 5 of 5)	16	45392245	45400312	8068	2	17470	ENSMUST00000167355.7	10092	ENSMUSG00000022661	Cd200	CD200 antigen	SMRT Uns
chr16	75872999	75873140	142	*	Intron (ENSMUST00000114239.8/67742, intron 6 of 7)	16	75888252	75909279	21028	2	67742	ENSMUST00000150248.1	36139	ENSMUSG00000022876	Samsn1	SAM domain, SH3 domain and nuclear localization signals, 1	SMRT Uns
chr16	75909161	75909302	142	*	Promoter	16	75888252	75909279	21028	2	67742	ENSMUST00000150248.1	0	ENSMUSG00000022876	Samsn1	SAM domain, SH3 domain and nuclear localization signals, 1	SMRT Uns
chr16	75921150	75921291	142	*	Intron (ENSMUST00000226794.1/67742, intron 3 of 9)	16	75882531	75909310	26780	2	67742	ENSMUST00000139691.8	-11840	ENSMUSG00000022876	Samsn1	SAM domain, SH3 domain and nuclear localization signals, 1	SMRT Uns
chr16	75929616	75929757	142	*	Intron (ENSMUST00000226794.1/67742, intron 3 of 9)	16	75882531	75909310	26780	2	67742	ENSMUST00000139691.8	-20306	ENSMUSG00000022876	Samsn1	SAM domain, SH3 domain and nuclear localization signals, 1	SMRT Uns
chr16	76053663	76053804	142	*	Distal Intergenic	16	75859257	76022270	163014	2	67742	ENSMUST00000114240.2	-31393	ENSMUSG00000022876	Samsn1	SAM domain, SH3 domain and nuclear localization signals, 1	SMRT Uns
chr16	85712447	85712588	142	*	Distal Intergenic	16	85798231	85799638	1408	2	11504	ENSMUST00000138474.1	87050	ENSMUSG00000022893	Adamts1	a disintegrin-like and metallopeptidase (reprolysin type) with thrombospondin type 1 motif, 1	SMRT Uns
chr16	91234641	91234782	142	*	Distal Intergenic	16	91225457	91228677	3221	1	50913	ENSMUST00000035608.9	9184	ENSMUSG00000039830	Olig2	oligodendrocyte transcription factor 2	SMRT Uns
chr17	7914853	7914994	142	*	Intron (ENSMUST00000160177.2/ENSMUST00000160177.2, intron 1 of 2)	17	7926000	7934897	8898	1	72536	ENSMUST00000036370.7	-11006	ENSMUSG00000033450	Tagap	T cell activation Rho GTPase activating protein	SMRT Uns
chr17	7922733	7922874	142	*	Intron (ENSMUST00000160177.2/ENSMUST00000160177.2, intron 1 of 2)	17	7926000	7934897	8898	1	72536	ENSMUST00000036370.7	-3126	ENSMUSG00000033450	Tagap	T cell activation Rho GTPase activating protein	SMRT Uns
chr17	13551144	13551285	142	*	Intron (ENSMUST00000137459.7/72578, intron 2 of 5)	17	13487021	13568864	81844	2	72578	ENSMUST00000137459.7	17579	ENSMUSG00000117042	2700054A10Rik	RIKEN cDNA 2700054A10 gene	SMRT Uns
chr17	13552159	13552300	142	*	Intron (ENSMUST00000137459.7/72578, intron 2 of 5)	17	13487021	13568864	81844	2	72578	ENSMUST00000137459.7	16564	ENSMUSG00000117042	2700054A10Rik	RIKEN cDNA 2700054A10 gene	SMRT Uns
chr17	13552598	13552739	142	*	Intron (ENSMUST00000137459.7/72578, intron 2 of 5)	17	13487021	13568864	81844	2	72578	ENSMUST00000137459.7	16125	ENSMUSG00000117042	2700054A10Rik	RIKEN cDNA 2700054A10 gene	SMRT Uns
chr17	13591082	13591223	142	*	Intron (ENSMUST00000185626.6/72578, intron 1 of 5)	17	13487021	13568864	81844	2	72578	ENSMUST00000137459.7	-22218	ENSMUSG00000117042	2700054A10Rik	RIKEN cDNA 2700054A10 gene	SMRT Uns
chr17	13654935	13655076	142	*	Intron (ENSMUST00000185626.6/72578, intron 1 of 5)	17	13489273	13668891	179619	2	72578	ENSMUST00000185626.6	13815	ENSMUSG00000117042	2700054A10Rik	RIKEN cDNA 2700054A10 gene	SMRT Uns
chr17	13683942	13684083	142	*	Intron (ENSMUST00000135850.7/72578, intron 1 of 4)	17	13489273	13668891	179619	2	72578	ENSMUST00000185626.6	-15051	ENSMUSG00000117042	2700054A10Rik	RIKEN cDNA 2700054A10 gene	SMRT Uns
chr17	13685783	13685924	142	*	Intron (ENSMUST00000135850.7/72578, intron 1 of 4)	17	13489273	13668891	179619	2	72578	ENSMUST00000185626.6	-16892	ENSMUSG00000117042	2700054A10Rik	RIKEN cDNA 2700054A10 gene	SMRT Uns
chr17	29719687	29719828	142	*	Distal Intergenic	17	29703332	29717044	13713	2	68597	ENSMUST00000128751.2	-2643	ENSMUSG00000024018	Ccdc167	coiled-coil domain containing 167	SMRT Uns
chr17	33817250	33817391	142	*	Promoter	17	33817907	33822917	5011	1	80880	ENSMUST00000234357.1	-516	ENSMUSG00000042099	Kank3	KN motif and ankyrin repeat domains 3	SMRT Uns
chr17	33978842	33978983	142	*	Promoter	17	33974831	33978790	3960	2	630499	ENSMUST00000174250.2	-52	ENSMUSG00000067203	H2-K2	histocompatibility 2, K region locus 2	SMRT Uns
chr17	34000282	34000423	142	*	Promoter	17	33996017	34000289	4273	2	14972	ENSMUST00000172912.7	0	ENSMUSG00000061232	H2-K1	histocompatibility 2, K1, K region	SMRT Uns
chr17	36971370	36971511	142	*	Exon (ENSMUST00000119193.1/ENSMUST00000119193.1, exon 1 of 5)	17	36977838	36981217	3380	2	76797	ENSMUST00000173707.1	9706	ENSMUSG00000064308	2410137M14Rik	RIKEN cDNA 2410137M14 gene	SMRT Uns
chr17	36992432	36992573	142	*	Distal Intergenic	17	36986855	36989504	2650	2	240095	ENSMUST00000169189.7	-2928	ENSMUSG00000024459	H2-M5	histocompatibility 2, M region locus 5	SMRT Uns
chr17	36994079	36994220	142	*	Distal Intergenic	17	36986855	36989504	2650	2	240095	ENSMUST00000169189.7	-4575	ENSMUSG00000024459	H2-M5	histocompatibility 2, M region locus 5	SMRT Uns
chr17	36994659	36994800	142	*	Distal Intergenic	17	36986855	36989504	2650	2	240095	ENSMUST00000169189.7	-5155	ENSMUSG00000024459	H2-M5	histocompatibility 2, M region locus 5	SMRT Uns
chr17	37270103	37270244	142	*	Promoter	17	37270220	37274484	4265	1	14991	ENSMUST00000038580.6	0	ENSMUSG00000016206	H2-M3	histocompatibility 2, M region locus 3	SMRT Uns
chr17	43032687	43032828	142	*	Intron (ENSMUST00000024708.5/94185, intron 1 of 5)	17	43016568	43038728	22161	1	94185	ENSMUST00000233482.1	16119	ENSMUSG00000023915	Tnfrsf21	tumor necrosis factor receptor superfamily, member 21	SMRT Uns
chr17	45953627	45953768	142	*	Distal Intergenic	17	46018712	46021372	2661	2	22339	ENSMUST00000143985.1	67604	ENSMUSG00000023951	Vegfa	vascular endothelial growth factor A	SMRT Uns
chr17	50050555	50050696	142	*	Intron (ENSMUST00000044503.13/76438, intron 5 of 9)	17	49993260	50094332	101073	2	76438	ENSMUST00000113195.7	43636	ENSMUSG00000039316	Rftn1	raftlin lipid raft linker 1	SMRT Uns
chr17	50071351	50071492	142	*	Intron (ENSMUST00000044503.13/76438, intron 4 of 9)	17	49993260	50094332	101073	2	76438	ENSMUST00000113195.7	22840	ENSMUSG00000039316	Rftn1	raftlin lipid raft linker 1	SMRT Uns
chr17	50078944	50079085	142	*	Intron (ENSMUST00000044503.13/76438, intron 4 of 9)	17	49993260	50094332	101073	2	76438	ENSMUST00000113195.7	15247	ENSMUSG00000039316	Rftn1	raftlin lipid raft linker 1	SMRT Uns
chr17	50157477	50157618	142	*	Intron (ENSMUST00000044503.13/76438, intron 2 of 9)	17	50036623	50190497	153875	2	76438	ENSMUST00000156094.1	32879	ENSMUSG00000039316	Rftn1	raftlin lipid raft linker 1	SMRT Uns
chr17	50205278	50205419	142	*	Distal Intergenic	17	49992257	50190674	198418	2	76438	ENSMUST00000044503.13	-14604	ENSMUSG00000039316	Rftn1	raftlin lipid raft linker 1	SMRT Uns
chr17	71288468	71288609	142	*	Intron (ENSMUST00000180743.1/ENSMUST00000180743.1, intron 3 of 3)	17	71275186	71297247	22062	2	246707	ENSMUST00000233343.1	8638	ENSMUSG00000024053	Emilin2	elastin microfibril interfacer 2	SMRT Uns
chr17	73935234	73935375	142	*	Exon (ENSMUST00000233449.1/22436, exon 6 of 6)	17	73926610	73948259	21650	2	22436	ENSMUST00000233433.1	12884	ENSMUSG00000024066	Xdh	xanthine dehydrogenase	SMRT Uns
chr17	73952359	73952500	142	*	Distal Intergenic	17	73883908	73950196	66289	2	22436	ENSMUST00000233621.1	-2163	ENSMUSG00000024066	Xdh	xanthine dehydrogenase	SMRT Uns
chr17	73970459	73970600	142	*	Distal Intergenic	17	73883908	73950196	66289	2	22436	ENSMUST00000233621.1	-20263	ENSMUSG00000024066	Xdh	xanthine dehydrogenase	SMRT Uns
chr17	75472483	75472624	142	*	Intron (ENSMUST00000235103.1/240168, intron 1 of 2)	17	75465619	75480124	14506	1	240168	ENSMUST00000234644.1	6864	ENSMUSG00000071042	Rasgrp3	RAS, guanyl releasing protein 3	SMRT Uns
chr17	79721307	79721448	142	*	Distal Intergenic	17	79706894	79715061	8168	2	13078	ENSMUST00000234361.1	-6246	ENSMUSG00000024087	Cyp1b1	cytochrome P450, family 1, subfamily b, polypeptide 1	SMRT Uns
chr17	80112695	80112836	142	*	Distal Intergenic	17	80127471	80185101	57631	1	319625	ENSMUST00000039205.10	-14635	ENSMUSG00000035473	Galm	galactose mutarotase	SMRT Uns
chr17	80127368	80127509	142	*	Promoter	17	80127471	80185101	57631	1	319625	ENSMUST00000039205.10	0	ENSMUSG00000035473	Galm	galactose mutarotase	SMRT Uns
chr17	80138615	80138756	142	*	Intron (ENSMUST00000039205.10/319625, intron 2 of 6)	17	80145152	80183528	38377	1	319625	ENSMUST00000133955.1	-6396	ENSMUSG00000035473	Galm	galactose mutarotase	SMRT Uns
chr17	80140163	80140304	142	*	Intron (ENSMUST00000039205.10/319625, intron 2 of 6)	17	80145152	80183528	38377	1	319625	ENSMUST00000133955.1	-4848	ENSMUSG00000035473	Galm	galactose mutarotase	SMRT Uns
chr17	87571689	87571830	142	*	Distal Intergenic	17	87635979	87639964	3986	1	17075	ENSMUST00000235125.1	-64149	ENSMUSG00000045394	Epcam	epithelial cell adhesion molecule	SMRT Uns
chr17	87602135	87602276	142	*	Distal Intergenic	17	87635979	87639964	3986	1	17075	ENSMUST00000235125.1	-33703	ENSMUSG00000045394	Epcam	epithelial cell adhesion molecule	SMRT Uns
chr17	87617088	87617229	142	*	Distal Intergenic	17	87635979	87639964	3986	1	17075	ENSMUST00000235125.1	-18750	ENSMUSG00000045394	Epcam	epithelial cell adhesion molecule	SMRT Uns
chr18	4924060	4924201	142	*	Intron (ENSMUST00000126977.7/225115, intron 1 of 37)	18	4921726	5119299	197574	1	225115	ENSMUST00000143254.7	2334	ENSMUSG00000024236	Svil	supervillin	SMRT Uns
chr18	4959859	4960000	142	*	Intron (ENSMUST00000126977.7/225115, intron 1 of 37)	18	4993813	5046877	53065	1	225115	ENSMUST00000153016.7	-33813	ENSMUSG00000024236	Svil	supervillin	SMRT Uns
chr18	4971019	4971160	142	*	Exon (ENSMUST00000131210.7/225115, exon 2 of 7)	18	4993813	5046877	53065	1	225115	ENSMUST00000153016.7	-22653	ENSMUSG00000024236	Svil	supervillin	SMRT Uns
chr18	5125418	5125559	142	*	Distal Intergenic	18	5114253	5119218	4966	1	225115	ENSMUST00000129543.1	11165	ENSMUSG00000024236	Svil	supervillin	SMRT Uns
chr18	20719471	20719612	142	*	Intron (ENSMUST00000070080.5/56386, intron 3 of 8)	18	20684599	20746404	61806	2	56386	ENSMUST00000070080.5	26792	ENSMUSG00000056124	B4galt6	UDP-Gal:betaGlcNAc beta 1,4-galactosyltransferase, polypeptide 6	SMRT Uns
chr18	20736053	20736194	142	*	Intron (ENSMUST00000070080.5/56386, intron 1 of 8)	18	20684599	20746404	61806	2	56386	ENSMUST00000070080.5	10210	ENSMUSG00000056124	B4galt6	UDP-Gal:betaGlcNAc beta 1,4-galactosyltransferase, polypeptide 6	SMRT Uns
chr18	20795738	20795879	142	*	Distal Intergenic	18	20684599	20746404	61806	2	56386	ENSMUST00000070080.5	-49334	ENSMUSG00000056124	B4galt6	UDP-Gal:betaGlcNAc beta 1,4-galactosyltransferase, polypeptide 6	SMRT Uns
chr18	34850200	34850341	142	*	Distal Intergenic	18	34859823	34864984	5162	1	13653	ENSMUST00000064795.5	-9482	ENSMUSG00000038418	Egr1	early growth response 1	SMRT Uns
chr18	34887563	34887704	142	*	Distal Intergenic	18	34861207	34864956	3750	1	13653	ENSMUST00000165033.1	26356	ENSMUSG00000038418	Egr1	early growth response 1	SMRT Uns
chr18	46422960	46423101	142	*	Distal Intergenic	18	46465215	46465790	576	2	72076	ENSMUST00000180618.1	42689	NA	Mospd4	motile sperm domain containing 4	SMRT Uns
chr18	46452269	46452410	142	*	Distal Intergenic	18	46465215	46465790	576	2	72076	ENSMUST00000180618.1	13380	NA	Mospd4	motile sperm domain containing 4	SMRT Uns
chr18	46457096	46457237	142	*	Distal Intergenic	18	46465215	46465790	576	2	72076	ENSMUST00000180618.1	8553	NA	Mospd4	motile sperm domain containing 4	SMRT Uns
chr18	46458318	46458459	142	*	Distal Intergenic	18	46465215	46465790	576	2	72076	ENSMUST00000180618.1	7331	NA	Mospd4	motile sperm domain containing 4	SMRT Uns
chr18	46477019	46477160	142	*	Distal Intergenic	18	46465215	46465790	576	2	72076	ENSMUST00000180618.1	-11229	NA	Mospd4	motile sperm domain containing 4	SMRT Uns
chr18	59172169	59172310	142	*	Distal Intergenic	18	59175401	59410446	235046	1	78923	ENSMUST00000080721.4	-3091	ENSMUSG00000058152	Chsy3	chondroitin sulfate synthase 3	SMRT Uns
chr18	59173442	59173583	142	*	Distal Intergenic	18	59175401	59410446	235046	1	78923	ENSMUST00000080721.4	-1818	ENSMUSG00000058152	Chsy3	chondroitin sulfate synthase 3	SMRT Uns
chr18	59212742	59212883	142	*	Intron (ENSMUST00000080721.4/78923, intron 2 of 2)	18	59175401	59410446	235046	1	78923	ENSMUST00000080721.4	37341	ENSMUSG00000058152	Chsy3	chondroitin sulfate synthase 3	SMRT Uns
chr18	59286432	59286573	142	*	Intron (ENSMUST00000080721.4/78923, intron 2 of 2)	18	59175401	59410446	235046	1	78923	ENSMUST00000080721.4	111031	ENSMUSG00000058152	Chsy3	chondroitin sulfate synthase 3	SMRT Uns
chr18	60625468	60625609	142	*	Promoter	18	60593982	60624573	30592	2	104027	ENSMUST00000130044.1	-895	ENSMUSG00000043079	Synpo	synaptopodin	SMRT Uns
chr18	60626305	60626446	142	*	Intron (ENSMUST00000130360.1/104027, intron 1 of 2)	18	60593982	60624573	30592	2	104027	ENSMUST00000130044.1	-1732	ENSMUSG00000043079	Synpo	synaptopodin	SMRT Uns
chr18	60638357	60638498	142	*	Intron (ENSMUST00000143275.2/104027, intron 1 of 2)	18	60593990	60629853	35864	2	104027	ENSMUST00000130360.1	-8504	ENSMUSG00000043079	Synpo	synaptopodin	SMRT Uns
chr18	60714835	60714976	142	*	Distal Intergenic	18	60685978	60713389	27412	2	15531	ENSMUST00000169273.1	-1446	ENSMUSG00000054008	Ndst1	N-deacetylase/N-sulfotransferase (heparan glucosaminyl) 1	SMRT Uns
chr18	60723253	60723394	142	*	Distal Intergenic	18	60685978	60713389	27412	2	15531	ENSMUST00000169273.1	-9864	ENSMUSG00000054008	Ndst1	N-deacetylase/N-sulfotransferase (heparan glucosaminyl) 1	SMRT Uns
chr18	60729250	60729391	142	*	Distal Intergenic	18	60685978	60713389	27412	2	15531	ENSMUST00000169273.1	-15861	ENSMUSG00000054008	Ndst1	N-deacetylase/N-sulfotransferase (heparan glucosaminyl) 1	SMRT Uns
chr18	69547096	69547237	142	*	Intron (ENSMUST00000203002.3/21413, intron 6 of 6)	18	69563007	69643015	80009	1	21413	ENSMUST00000201045.4	-15770	ENSMUSG00000053477	Tcf4	transcription factor 4	SMRT Uns
chr18	69570385	69570526	142	*	Intron (ENSMUST00000066717.11/21413, intron 9 of 20)	18	69563335	69636964	73630	1	21413	ENSMUST00000136151.7	7050	ENSMUSG00000053477	Tcf4	transcription factor 4	SMRT Uns
chr18	69570756	69570897	142	*	Intron (ENSMUST00000066717.11/21413, intron 9 of 20)	18	69563335	69636964	73630	1	21413	ENSMUST00000136151.7	7421	ENSMUSG00000053477	Tcf4	transcription factor 4	SMRT Uns
chr18	69585548	69585689	142	*	Intron (ENSMUST00000066717.11/21413, intron 9 of 20)	18	69592988	69683445	90458	1	21413	ENSMUST00000114978.8	-7299	ENSMUSG00000053477	Tcf4	transcription factor 4	SMRT Uns
chr18	69586250	69586391	142	*	Intron (ENSMUST00000066717.11/21413, intron 9 of 20)	18	69592988	69683445	90458	1	21413	ENSMUST00000114978.8	-6597	ENSMUSG00000053477	Tcf4	transcription factor 4	SMRT Uns
chr18	69662279	69662420	142	*	Intron (ENSMUST00000066717.11/21413, intron 16 of 20)	18	69679699	69684528	4830	1	21413	ENSMUST00000146908.1	-17279	ENSMUSG00000053477	Tcf4	transcription factor 4	SMRT Uns
chr18	74880108	74880249	142	*	Distal Intergenic	18	74939322	74961263	21942	2	16891	ENSMUST00000066532.4	81014	ENSMUSG00000053846	Lipg	lipase, endothelial	SMRT Uns
chr18	78129568	78129709	142	*	Intron (ENSMUST00000160639.1/108052, intron 1 of 8)	18	78100091	78123426	23336	2	108052	ENSMUST00000091813.11	-6142	ENSMUSG00000059336	Slc14a1	solute carrier family 14 (urea transporter), member 1	SMRT Uns
chr18	78142163	78142304	142	*	Promoter	18	78101649	78142119	40471	2	108052	ENSMUST00000160639.1	-44	ENSMUSG00000059336	Slc14a1	solute carrier family 14 (urea transporter), member 1	SMRT Uns
chr18	79036005	79036146	142	*	Intron (ENSMUST00000025430.10/240427, intron 2 of 5)	18	78750380	79109391	359012	2	240427	ENSMUST00000025430.10	73245	ENSMUSG00000024548	Setbp1	SET binding protein 1	SMRT Uns
chr18	79110043	79110184	142	*	Promoter	18	78750380	79109391	359012	2	240427	ENSMUST00000025430.10	-652	ENSMUSG00000024548	Setbp1	SET binding protein 1	SMRT Uns
chr18	79110391	79110532	142	*	Promoter	18	78750380	79109391	359012	2	240427	ENSMUST00000025430.10	-1000	ENSMUSG00000024548	Setbp1	SET binding protein 1	SMRT Uns
chr18	79256343	79256484	142	*	Distal Intergenic	18	78750380	79109391	359012	2	240427	ENSMUST00000025430.10	-146952	ENSMUSG00000024548	Setbp1	SET binding protein 1	SMRT Uns
chr19	9310240	9310381	142	*	Distal Intergenic	19	9109868	9135636	25769	2	66514	ENSMUST00000049948.5	-174604	ENSMUSG00000024654	Asrgl1	asparaginase like 1	SMRT Uns
chr19	10842346	10842487	142	*	Promoter	19	10842544	10857915	15372	1	65221	ENSMUST00000025646.2	-57	ENSMUSG00000024737	Slc15a3	solute carrier family 15, member 3	SMRT Uns
chr19	11060954	11061095	142	*	Distal Intergenic	19	11047617	11050566	2950	2	107350	ENSMUST00000099676.4	-10388	ENSMUSG00000075010	AW112010	expressed sequence AW112010	SMRT Uns
chr19	23758271	23758412	142	*	Promoter	19	23758876	23949597	190722	1	319924	ENSMUST00000025830.7	-464	ENSMUSG00000024897	Apba1	amyloid beta (A4) precursor protein binding, family A, member 1	SMRT Uns
chr19	23759662	23759803	142	*	Promoter	19	23758876	23949597	190722	1	319924	ENSMUST00000025830.7	786	ENSMUSG00000024897	Apba1	amyloid beta (A4) precursor protein binding, family A, member 1	SMRT Uns
chr19	23839743	23839884	142	*	Intron (ENSMUST00000025830.7/319924, intron 1 of 12)	19	23758876	23949597	190722	1	319924	ENSMUST00000025830.7	80867	ENSMUSG00000024897	Apba1	amyloid beta (A4) precursor protein binding, family A, member 1	SMRT Uns
chr19	37876646	37876787	142	*	Distal Intergenic	19	37899468	37901503	2036	2	226101	ENSMUST00000225435.1	24716	ENSMUSG00000048612	Myof	myoferlin	SMRT Uns
chr19	37963582	37963723	142	*	Intron (ENSMUST00000172095.2/226101, intron 18 of 52)	19	37899524	37967126	67603	2	226101	ENSMUST00000225159.1	3403	ENSMUSG00000048612	Myof	myoferlin	SMRT Uns
chr19	38020370	38020511	142	*	Intron (ENSMUST00000172095.2/226101, intron 3 of 52)	19	37899310	38043351	144042	2	226101	ENSMUST00000226068.1	22840	ENSMUSG00000048612	Myof	myoferlin	SMRT Uns
chr19	38022856	38022997	142	*	Intron (ENSMUST00000172095.2/226101, intron 2 of 52)	19	37899310	38043351	144042	2	226101	ENSMUST00000226068.1	20354	ENSMUSG00000048612	Myof	myoferlin	SMRT Uns
chr19	38043754	38043895	142	*	Promoter	19	37899228	38043577	144350	2	226101	ENSMUST00000041475.15	-177	ENSMUSG00000048612	Myof	myoferlin	SMRT Uns
chr19	45081415	45081556	142	*	Distal Intergenic	19	45076139	45079289	3151	1	107250	ENSMUST00000026234.4	5276	ENSMUSG00000025213	Kazald1	Kazal-type serine peptidase inhibitor domain 1	SMRT Uns
chr19	61227798	61227939	142	*	Promoter	19	61224402	61228418	4017	2	12982	ENSMUST00000076046.6	479	ENSMUSG00000059326	Csf2ra	colony stimulating factor 2 receptor, alpha, low-affinity (granulocyte-macrophage)	SMRT Uns
chr2	12002363	12002504	142	*	Distal Intergenic	2	12109070	12132552	23483	2	241226	ENSMUST00000148055.1	130048	ENSMUSG00000026768	Itga8	integrin alpha 8	SMRT Uns
chr2	12053391	12053532	142	*	Distal Intergenic	2	12109070	12132552	23483	2	241226	ENSMUST00000148055.1	79020	ENSMUSG00000026768	Itga8	integrin alpha 8	SMRT Uns
chr2	12059718	12059859	142	*	Distal Intergenic	2	12109070	12132552	23483	2	241226	ENSMUST00000148055.1	72693	ENSMUSG00000026768	Itga8	integrin alpha 8	SMRT Uns
chr2	12084427	12084568	142	*	Distal Intergenic	2	12109070	12132552	23483	2	241226	ENSMUST00000148055.1	47984	ENSMUSG00000026768	Itga8	integrin alpha 8	SMRT Uns
chr2	12085592	12085733	142	*	Distal Intergenic	2	12109070	12132552	23483	2	241226	ENSMUST00000148055.1	46819	ENSMUSG00000026768	Itga8	integrin alpha 8	SMRT Uns
chr2	12206436	12206577	142	*	Intron (ENSMUST00000028106.10/241226, intron 13 of 29)	2	12182661	12193312	10652	2	241226	ENSMUST00000129370.1	-13124	ENSMUSG00000026768	Itga8	integrin alpha 8	SMRT Uns
chr2	12208219	12208360	142	*	Intron (ENSMUST00000028106.10/241226, intron 13 of 29)	2	12182661	12193312	10652	2	241226	ENSMUST00000129370.1	-14907	ENSMUSG00000026768	Itga8	integrin alpha 8	SMRT Uns
chr2	12317510	12317651	142	*	Distal Intergenic	2	12249800	12301922	52123	2	241226	ENSMUST00000141477.7	-15588	ENSMUSG00000026768	Itga8	integrin alpha 8	SMRT Uns
chr2	34979742	34979883	142	*	Distal Intergenic	2	34991196	34993336	2141	2	15139	ENSMUST00000156049.1	13453	ENSMUSG00000026874	Hc	hemolytic complement	SMRT Uns
chr2	36217104	36217245	142	*	Exon (ENSMUST00000147012.1/ENSMUST00000147012.1, exon 2 of 2)	2	36230426	36252272	21847	1	19224	ENSMUST00000062069.5	-13181	ENSMUSG00000047250	Ptgs1	prostaglandin-endoperoxide synthase 1	SMRT Uns
chr2	36220169	36220310	142	*	Intron (ENSMUST00000122948.1/ENSMUST00000122948.1, intron 2 of 3)	2	36230426	36252272	21847	1	19224	ENSMUST00000062069.5	-10116	ENSMUSG00000047250	Ptgs1	prostaglandin-endoperoxide synthase 1	SMRT Uns
chr2	36244815	36244956	142	*	Intron (ENSMUST00000062069.5/19224, intron 8 of 10)	2	36242475	36245205	2731	1	19224	ENSMUST00000133777.1	2340	ENSMUSG00000047250	Ptgs1	prostaglandin-endoperoxide synthase 1	SMRT Uns
chr2	36254553	36254694	142	*	Distal Intergenic	2	36242475	36245205	2731	1	19224	ENSMUST00000133777.1	12078	ENSMUSG00000047250	Ptgs1	prostaglandin-endoperoxide synthase 1	SMRT Uns
chr2	65188735	65188876	142	*	Intron (ENSMUST00000112429.8/319876, intron 1 of 13)	2	65136350	65235995	99646	2	319876	ENSMUST00000132478.7	47119	ENSMUSG00000034903	Cobll1	Cobl-like 1	SMRT Uns
chr2	71559905	71560046	142	*	Distal Intergenic	2	71543408	71546754	3347	2	13392	ENSMUST00000024159.7	-13151	ENSMUSG00000023391	Dlx2	distal-less homeobox 2	SMRT Uns
chr2	71580865	71581006	142	*	Distal Intergenic	2	71543408	71546754	3347	2	13392	ENSMUST00000024159.7	-34111	ENSMUSG00000023391	Dlx2	distal-less homeobox 2	SMRT Uns
chr2	76070981	76071122	142	*	Intron (ENSMUST00000099992.9/241489, intron 12 of 19)	2	75989141	76006043	16903	2	241489	ENSMUST00000124825.1	-64938	ENSMUSG00000075270	Pde11a	phosphodiesterase 11A	SMRT Uns
chr2	76348024	76348165	142	*	Distal Intergenic	2	75989912	76338774	348863	2	241489	ENSMUST00000099992.9	-9250	ENSMUSG00000075270	Pde11a	phosphodiesterase 11A	SMRT Uns
chr2	77238765	77238906	142	*	Intron (ENSMUST00000102660.7/228071, intron 3 of 17)	2	77180340	77265768	85429	2	228071	ENSMUST00000102660.7	26862	ENSMUSG00000042272	Sestd1	SEC14 and spectrin domains 1	SMRT Uns
chr2	80579339	80579480	142	*	Intron (ENSMUST00000028386.11/50884, intron 1 of 30)	2	80500512	80581264	80753	2	50884	ENSMUST00000028386.11	1784	ENSMUSG00000027002	Nckap1	NCK-associated protein 1	SMRT Uns
chr2	84252274	84252415	142	*	Distal Intergenic	2	84330659	84375358	44700	2	54598	ENSMUST00000099944.3	122943	ENSMUSG00000059588	Calcrl	calcitonin receptor-like	SMRT Uns
chr2	101763007	101763148	142	*	Intron (ENSMUST00000171088.7/72446, intron 3 of 8)	2	101717250	101797650	80401	2	72446	ENSMUST00000141814.1	34502	ENSMUSG00000032841	Prr5l	proline rich 5 like	SMRT Uns
chr2	101781356	101781497	142	*	Intron (ENSMUST00000171088.7/72446, intron 1 of 8)	2	101717250	101797650	80401	2	72446	ENSMUST00000141814.1	16153	ENSMUSG00000032841	Prr5l	proline rich 5 like	SMRT Uns
chr2	105313260	105313401	142	*	Intron (ENSMUST00000068813.2/74088, intron 3 of 3)	2	105386929	105395348	8420	2	19672	ENSMUST00000127019.1	81947	ENSMUSG00000005973	Rcn1	reticulocalbin 1	SMRT Uns
chr2	105682777	105682918	142	*	Promoter	2	105682637	105691694	9058	1	18508	ENSMUST00000155081.7	140	ENSMUSG00000027168	Pax6	paired box 6	SMRT Uns
chr2	128967288	128967429	142	*	Promoter	2	128967402	129018563	51162	1	78751	ENSMUST00000110320.8	0	ENSMUSG00000042851	Zc3h6	zinc finger CCCH type containing 6	SMRT Uns
chr2	129314030	129314171	142	*	Distal Intergenic	2	129299610	129309972	10363	2	16175	ENSMUST00000028882.1	-4058	ENSMUSG00000027399	Il1a	interleukin 1 alpha	SMRT Uns
chr2	143844643	143844784	142	*	Intron (ENSMUST00000099296.3/12075, intron 4 of 7)	2	143826528	143862943	36416	2	12075	ENSMUST00000099296.3	18159	ENSMUSG00000027420	Bfsp1	beaded filament structural protein 1, in lens-CP94	SMRT Uns
chr2	152012861	152013002	142	*	Distal Intergenic	2	151999897	152009246	9350	1	69698	ENSMUST00000109858.1	12964	ENSMUSG00000027463	Slc52a3	solute carrier protein family 52, member 3	SMRT Uns
chr2	158133228	158133369	142	*	Intron (ENSMUST00000103122.9/21817, intron 4 of 12)	2	158134322	158139736	5415	2	21817	ENSMUST00000152690.1	6367	ENSMUSG00000037820	Tgm2	transglutaminase 2, C polypeptide	SMRT Uns
chr2	158166701	158166842	142	*	Distal Intergenic	2	158116402	158146436	30035	2	21817	ENSMUST00000103122.9	-20265	ENSMUSG00000037820	Tgm2	transglutaminase 2, C polypeptide	SMRT Uns
chr2	164862632	164862773	142	*	Distal Intergenic	2	164839518	164857711	18194	2	18830	ENSMUST00000059954.13	-4921	ENSMUSG00000017754	Pltp	phospholipid transfer protein	SMRT Uns
chr2	164929220	164929361	142	*	Distal Intergenic	2	164940780	164948894	8115	1	17395	ENSMUST00000137626.1	-11419	ENSMUSG00000017737	Mmp9	matrix metallopeptidase 9	SMRT Uns
chr2	164935892	164936033	142	*	Distal Intergenic	2	164940780	164948894	8115	1	17395	ENSMUST00000137626.1	-4747	ENSMUSG00000017737	Mmp9	matrix metallopeptidase 9	SMRT Uns
chr2	164943004	164943145	142	*	Intron (ENSMUST00000137626.1/17395, intron 1 of 2)	2	164940780	164948894	8115	1	17395	ENSMUST00000137626.1	2224	ENSMUSG00000017737	Mmp9	matrix metallopeptidase 9	SMRT Uns
chr3	50382887	50383028	142	*	Intron (ENSMUST00000194462.5/26570, intron 7 of 11)	3	50364938	50443611	78674	2	26570	ENSMUST00000029297.5	60583	ENSMUSG00000027737	Slc7a11	solute carrier family 7 (cationic amino acid transporter, y+ system), member 11	SMRT Uns
chr3	50406982	50407123	142	*	Intron (ENSMUST00000194462.5/26570, intron 6 of 11)	3	50364938	50443611	78674	2	26570	ENSMUST00000029297.5	36488	ENSMUSG00000027737	Slc7a11	solute carrier family 7 (cationic amino acid transporter, y+ system), member 11	SMRT Uns
chr3	60929132	60929273	142	*	Distal Intergenic	3	61002795	61008979	6185	1	18441	ENSMUST00000029331.6	-73522	ENSMUSG00000027765	P2ry1	purinergic receptor P2Y, G-protein coupled 1	SMRT Uns
chr3	84334136	84334277	142	*	Distal Intergenic	3	84192211	84305446	113236	2	80890	ENSMUST00000132283.7	-28690	ENSMUSG00000027993	Trim2	tripartite motif-containing 2	SMRT Uns
chr3	84715039	84715180	142	*	Intron (ENSMUST00000154148.7/99889, intron 3 of 9)	3	84690223	84692544	2322	1	320782	ENSMUST00000128344.1	24816	ENSMUSG00000056498	Tmem154	transmembrane protein 154	SMRT Uns
chr3	87017890	87018031	142	*	Distal Intergenic	3	86995834	86999441	3608	2	12479	ENSMUST00000029717.3	-18449	ENSMUSG00000028076	Cd1d1	CD1d1 antigen	SMRT Uns
chr3	88745575	88745716	142	*	Exon (ENSMUST00000107503.7/229521, exon 3 of 3)	3	88744700	88752051	7352	2	229521	ENSMUST00000107503.7	6335	ENSMUSG00000068923	Syt11	synaptotagmin XI	SMRT Uns
chr3	90224474	90224615	142	*	Exon (ENSMUST00000107373.7/68328, exon 5 of 8)	3	90220787	90225969	5183	1	68328	ENSMUST00000065418.6	3687	ENSMUSG00000027935	Rab13	RAB13, member RAS oncogene family	SMRT Uns
chr3	93548744	93548885	142	*	Distal Intergenic	3	93555080	93564643	9564	1	20194	ENSMUST00000045756.13	-6195	ENSMUSG00000041959	S100a10	S100 calcium binding protein A10 (calpactin)	SMRT Uns
chr3	93550128	93550269	142	*	Distal Intergenic	3	93555080	93564643	9564	1	20194	ENSMUST00000045756.13	-4811	ENSMUSG00000041959	S100a10	S100 calcium binding protein A10 (calpactin)	SMRT Uns
chr3	93552581	93552722	142	*	Distal Intergenic	3	93555080	93564643	9564	1	20194	ENSMUST00000045756.13	-2358	ENSMUSG00000041959	S100a10	S100 calcium binding protein A10 (calpactin)	SMRT Uns
chr3	98348270	98348411	142	*	Distal Intergenic	3	98313170	98339990	26821	2	236539	ENSMUST00000065793.11	-8280	ENSMUSG00000053398	Phgdh	3-phosphoglycerate dehydrogenase	SMRT Uns
chr3	101923160	101923301	142	*	Intron (ENSMUST00000106928.9/242126, intron 1 of 11)	3	101863741	101924379	60639	2	242126	ENSMUST00000183255.1	1078	ENSMUSG00000033147	Slc22a15	solute carrier family 22 (organic anion/cation transporter), member 15	SMRT Uns
chr3	102715290	102715431	142	*	Exon (ENSMUST00000198349.1/ENSMUST00000198349.1, exon 1 of 1)	3	102734529	102772292	37764	1	70747	ENSMUST00000029451.11	-19098	ENSMUSG00000027858	Tspan2	tetraspanin 2	SMRT Uns
chr3	102735379	102735520	142	*	Promoter	3	102720231	102735417	15187	2	78491	ENSMUST00000146624.1	0	ENSMUSG00000086745	Tspan2os	tetraspanin 2, opposite strand	SMRT Uns
chr3	104633092	104633233	142	*	Distal Intergenic	3	104638668	104658462	19795	1	20501	ENSMUST00000046212.1	-5435	ENSMUSG00000032902	Slc16a1	solute carrier family 16 (monocarboxylic acid transporters), member 1	SMRT Uns
chr3	106996282	106996423	142	*	Intron (ENSMUST00000182400.7/ENSMUST00000182400.7, intron 2 of 5)	3	107036169	107038070	1902	1	16491	ENSMUST00000052718.4	-39746	ENSMUSG00000047959	Kcna3	potassium voltage-gated channel, shaker-related subfamily, member 3	SMRT Uns
chr3	107031841	107031982	142	*	Intron (ENSMUST00000182400.7/ENSMUST00000182400.7, intron 2 of 5)	3	107036169	107038070	1902	1	16491	ENSMUST00000052718.4	-4187	ENSMUSG00000047959	Kcna3	potassium voltage-gated channel, shaker-related subfamily, member 3	SMRT Uns
chr3	108857010	108857151	142	*	Intron (ENSMUST00000180063.7/320181, intron 11 of 12)	3	108856088	108858609	2522	2	320181	ENSMUST00000151713.1	1458	ENSMUSG00000045326	Fndc7	fibronectin type III domain containing 7	SMRT Uns
chr3	108881056	108881197	142	*	Promoter	3	108869320	108881779	12460	2	320181	ENSMUST00000139137.2	582	ENSMUSG00000045326	Fndc7	fibronectin type III domain containing 7	SMRT Uns
chr3	108889130	108889271	142	*	Promoter	3	108853678	108889706	36029	2	320181	ENSMUST00000180063.7	435	ENSMUSG00000045326	Fndc7	fibronectin type III domain containing 7	SMRT Uns
chr3	118071487	118071628	142	*	Distal Intergenic	3	117781647	117868936	87290	2	76561	ENSMUST00000029639.11	-202551	ENSMUSG00000028007	Snx7	sorting nexin 7	SMRT Uns
chr3	118081908	118082049	142	*	Distal Intergenic	3	117781647	117868936	87290	2	76561	ENSMUST00000029639.11	-212972	ENSMUSG00000028007	Snx7	sorting nexin 7	SMRT Uns
chr3	118082671	118082812	142	*	Distal Intergenic	3	117781647	117868936	87290	2	76561	ENSMUST00000029639.11	-213735	ENSMUSG00000028007	Snx7	sorting nexin 7	SMRT Uns
chr3	127293044	127293185	142	*	Intron (ENSMUST00000182078.8/109676, intron 2 of 45)	3	127077514	127225933	148420	2	109676	ENSMUST00000182452.7	-67111	ENSMUSG00000032826	Ank2	ankyrin 2, brain	SMRT Uns
chr3	127321215	127321356	142	*	Intron (ENSMUST00000182078.8/109676, intron 2 of 45)	3	127079945	127408954	329010	2	109676	ENSMUST00000183095.2	87598	ENSMUSG00000032826	Ank2	ankyrin 2, brain	SMRT Uns
chr3	127321742	127321883	142	*	Intron (ENSMUST00000182078.8/109676, intron 2 of 45)	3	127079945	127408954	329010	2	109676	ENSMUST00000183095.2	87071	ENSMUSG00000032826	Ank2	ankyrin 2, brain	SMRT Uns
chr3	127355348	127355489	142	*	Intron (ENSMUST00000182078.8/109676, intron 1 of 45)	3	127079945	127408954	329010	2	109676	ENSMUST00000183095.2	53465	ENSMUSG00000032826	Ank2	ankyrin 2, brain	SMRT Uns
chr3	130180856	130180997	142	*	Promoter	3	130180891	130551024	370134	1	77018	ENSMUST00000143830.2	0	ENSMUSG00000058897	Col25a1	collagen, type XXV, alpha 1	SMRT Uns
chr3	130197211	130197352	142	*	Intron (ENSMUST00000143830.2/77018, intron 2 of 19)	3	130180891	130599877	418987	1	77018	ENSMUST00000106353.1	16320	ENSMUSG00000058897	Col25a1	collagen, type XXV, alpha 1	SMRT Uns
chr3	130235457	130235598	142	*	Intron (ENSMUST00000143830.2/77018, intron 2 of 19)	3	130180891	130599877	418987	1	77018	ENSMUST00000106353.1	54566	ENSMUSG00000058897	Col25a1	collagen, type XXV, alpha 1	SMRT Uns
chr3	130242000	130242141	142	*	Intron (ENSMUST00000143830.2/77018, intron 2 of 19)	3	130180891	130599877	418987	1	77018	ENSMUST00000106353.1	61109	ENSMUSG00000058897	Col25a1	collagen, type XXV, alpha 1	SMRT Uns
chr3	130242692	130242833	142	*	Intron (ENSMUST00000143830.2/77018, intron 2 of 19)	3	130180891	130599877	418987	1	77018	ENSMUST00000106353.1	61801	ENSMUSG00000058897	Col25a1	collagen, type XXV, alpha 1	SMRT Uns
chr3	130273273	130273414	142	*	Intron (ENSMUST00000143830.2/77018, intron 2 of 19)	3	130180891	130599877	418987	1	77018	ENSMUST00000106353.1	92382	ENSMUSG00000058897	Col25a1	collagen, type XXV, alpha 1	SMRT Uns
chr3	130318615	130318756	142	*	Intron (ENSMUST00000143830.2/77018, intron 2 of 19)	3	130180891	130599877	418987	1	77018	ENSMUST00000106353.1	137724	ENSMUSG00000058897	Col25a1	collagen, type XXV, alpha 1	SMRT Uns
chr3	130326453	130326594	142	*	Intron (ENSMUST00000143830.2/77018, intron 2 of 19)	3	130180891	130599877	418987	1	77018	ENSMUST00000106353.1	145562	ENSMUSG00000058897	Col25a1	collagen, type XXV, alpha 1	SMRT Uns
chr3	146211303	146211444	142	*	Distal Intergenic	3	146220963	146286186	65224	1	65086	ENSMUST00000039164.3	-9519	ENSMUSG00000036832	Lpar3	lysophosphatidic acid receptor 3	SMRT Uns
chr3	146216615	146216756	142	*	Distal Intergenic	3	146220963	146286186	65224	1	65086	ENSMUST00000039164.3	-4207	ENSMUSG00000036832	Lpar3	lysophosphatidic acid receptor 3	SMRT Uns
chr3	146221212	146221353	142	*	Promoter	3	146220963	146286186	65224	1	65086	ENSMUST00000039164.3	249	ENSMUSG00000036832	Lpar3	lysophosphatidic acid receptor 3	SMRT Uns
chr3	146244771	146244912	142	*	Intron (ENSMUST00000039164.3/65086, intron 2 of 2)	3	146220963	146286186	65224	1	65086	ENSMUST00000039164.3	23808	ENSMUSG00000036832	Lpar3	lysophosphatidic acid receptor 3	SMRT Uns
chr3	148316342	148316483	142	*	Distal Intergenic	3	148815856	148822979	7124	2	99633	ENSMUST00000168352.1	506496	ENSMUSG00000028184	Adgrl2	adhesion G protein-coupled receptor L2	SMRT Uns
chr3	148322036	148322177	142	*	Distal Intergenic	3	148815856	148822979	7124	2	99633	ENSMUST00000168352.1	500802	ENSMUSG00000028184	Adgrl2	adhesion G protein-coupled receptor L2	SMRT Uns
chr3	148387696	148387837	142	*	Distal Intergenic	3	148815856	148822979	7124	2	99633	ENSMUST00000168352.1	435142	ENSMUSG00000028184	Adgrl2	adhesion G protein-coupled receptor L2	SMRT Uns
chr3	148505161	148505302	142	*	Distal Intergenic	3	148815856	148822979	7124	2	99633	ENSMUST00000168352.1	317677	ENSMUSG00000028184	Adgrl2	adhesion G protein-coupled receptor L2	SMRT Uns
chr3	148695581	148695722	142	*	Distal Intergenic	3	148815856	148822979	7124	2	99633	ENSMUST00000168352.1	127257	ENSMUSG00000028184	Adgrl2	adhesion G protein-coupled receptor L2	SMRT Uns
chr3	148770433	148770574	142	*	Distal Intergenic	3	148815856	148822979	7124	2	99633	ENSMUST00000168352.1	52405	ENSMUSG00000028184	Adgrl2	adhesion G protein-coupled receptor L2	SMRT Uns
chr3	148850021	148850162	142	*	Intron (ENSMUST00000106128.6/99633, intron 7 of 22)	3	148827172	148835525	8354	2	99633	ENSMUST00000197521.1	-14496	ENSMUSG00000028184	Adgrl2	adhesion G protein-coupled receptor L2	SMRT Uns
chr3	148895652	148895793	142	*	Intron (ENSMUST00000106128.6/99633, intron 1 of 22)	3	148815586	148954635	139050	2	99633	ENSMUST00000106128.6	58842	ENSMUSG00000028184	Adgrl2	adhesion G protein-coupled receptor L2	SMRT Uns
chr3	148917887	148918028	142	*	Intron (ENSMUST00000106128.6/99633, intron 1 of 22)	3	148815586	148954635	139050	2	99633	ENSMUST00000106128.6	36607	ENSMUSG00000028184	Adgrl2	adhesion G protein-coupled receptor L2	SMRT Uns
chr3	148918494	148918635	142	*	Intron (ENSMUST00000106128.6/99633, intron 1 of 22)	3	148815586	148954635	139050	2	99633	ENSMUST00000106128.6	36000	ENSMUSG00000028184	Adgrl2	adhesion G protein-coupled receptor L2	SMRT Uns
chr3	149464692	149464833	142	*	Distal Intergenic	3	148816093	148990555	174463	2	99633	ENSMUST00000200543.4	-474137	ENSMUSG00000028184	Adgrl2	adhesion G protein-coupled receptor L2	SMRT Uns
chr3	152210196	152210337	142	*	Promoter	3	152178511	152210279	31769	2	67035	ENSMUST00000134701.1	0	ENSMUSG00000028035	Dnajb4	DnaJ heat shock protein family (Hsp40) member B4	SMRT Uns
chr3	154510329	154510470	142	*	Distal Intergenic	3	154579845	154594534	14690	2	209584	ENSMUST00000148680.2	84064	ENSMUSG00000047583	Tyw3	tRNA-yW synthesizing protein 3 homolog (S. cerevisiae)	SMRT Uns
chr3	154517704	154517845	142	*	Distal Intergenic	3	154579845	154594534	14690	2	209584	ENSMUST00000148680.2	76689	ENSMUSG00000047583	Tyw3	tRNA-yW synthesizing protein 3 homolog (S. cerevisiae)	SMRT Uns
chr3	154591872	154592013	142	*	Intron (ENSMUST00000052774.7/209584, intron 3 of 5)	3	154579845	154594534	14690	2	209584	ENSMUST00000148680.2	2521	ENSMUSG00000047583	Tyw3	tRNA-yW synthesizing protein 3 homolog (S. cerevisiae)	SMRT Uns
chr3	154653208	154653349	142	*	Distal Intergenic	3	154663859	154767790	103932	1	209601	ENSMUST00000098496.8	-10510	ENSMUSG00000078161	Erich3	glutamate rich 3	SMRT Uns
chr3	154690377	154690518	142	*	Intron (ENSMUST00000098496.8/209601, intron 1 of 13)	3	154711108	154749012	37905	1	209601	ENSMUST00000051862.7	-20590	ENSMUSG00000078161	Erich3	glutamate rich 3	SMRT Uns
chr3	154692276	154692417	142	*	Intron (ENSMUST00000098496.8/209601, intron 1 of 13)	3	154711108	154749012	37905	1	209601	ENSMUST00000051862.7	-18691	ENSMUSG00000078161	Erich3	glutamate rich 3	SMRT Uns
chr3	154842315	154842456	142	*	Intron (ENSMUST00000143410.6/435766, intron 20 of 22)	3	154711865	154714083	2219	1	209601	ENSMUST00000192912.1	130450	ENSMUSG00000078161	Erich3	glutamate rich 3	SMRT Uns
chr3	157572211	157572352	142	*	Intron (ENSMUST00000041175.12/19218, intron 1 of 2)	3	157566900	157644756	77857	1	19218	ENSMUST00000173533.1	5311	ENSMUSG00000040016	Ptger3	prostaglandin E receptor 3 (subtype EP3)	SMRT Uns
chr3	157578625	157578766	142	*	Intron (ENSMUST00000041175.12/19218, intron 1 of 2)	3	157566900	157644756	77857	1	19218	ENSMUST00000173533.1	11725	ENSMUSG00000040016	Ptger3	prostaglandin E receptor 3 (subtype EP3)	SMRT Uns
chr3	157634539	157634680	142	*	Intron (ENSMUST00000041175.12/19218, intron 2 of 2)	3	157566900	157644756	77857	1	19218	ENSMUST00000173533.1	67639	ENSMUSG00000040016	Ptger3	prostaglandin E receptor 3 (subtype EP3)	SMRT Uns
chr3	157635787	157635928	142	*	Intron (ENSMUST00000041175.12/19218, intron 2 of 2)	3	157566900	157644756	77857	1	19218	ENSMUST00000173533.1	68887	ENSMUSG00000040016	Ptger3	prostaglandin E receptor 3 (subtype EP3)	SMRT Uns
chr3	157773218	157773359	142	*	Distal Intergenic	3	157894423	157897712	3290	2	107869	ENSMUST00000129805.1	124353	ENSMUSG00000028179	Cth	cystathionase (cystathionine gamma-lyase)	SMRT Uns
chr3	158456640	158456781	142	*	Intron (ENSMUST00000200137.4/242274, intron 1 of 26)	3	158082891	158353433	270543	2	242274	ENSMUST00000200196.4	-103207	ENSMUSG00000028176	Lrrc7	leucine rich repeat containing 7	SMRT Uns
chr3	158464052	158464193	142	*	Intron (ENSMUST00000200137.4/242274, intron 1 of 26)	3	158452333	158561336	109004	2	242274	ENSMUST00000198284.1	97143	ENSMUSG00000028176	Lrrc7	leucine rich repeat containing 7	SMRT Uns
chr3	158464784	158464925	142	*	Intron (ENSMUST00000200137.4/242274, intron 1 of 26)	3	158452333	158561336	109004	2	242274	ENSMUST00000198284.1	96411	ENSMUSG00000028176	Lrrc7	leucine rich repeat containing 7	SMRT Uns
chr3	158559620	158559761	142	*	Intron (ENSMUST00000200137.4/242274, intron 1 of 26)	3	158452333	158561336	109004	2	242274	ENSMUST00000198284.1	1575	ENSMUSG00000028176	Lrrc7	leucine rich repeat containing 7	SMRT Uns
chr4	11156086	11156227	142	*	Promoter	4	11156431	11174379	17949	1	60599	ENSMUST00000029865.3	-204	ENSMUSG00000028211	Trp53inp1	transformation related protein 53 inducible nuclear protein 1	SMRT Uns
chr4	43520078	43520219	142	*	Promoter	4	43515682	43519669	3988	2	22004	ENSMUST00000133355.1	-409	ENSMUSG00000028464	Tpm2	tropomyosin 2, beta	SMRT Uns
chr4	47080761	47080902	142	*	Distal Intergenic	4	47091909	47123070	31162	1	230145	ENSMUST00000045041.11	-11007	ENSMUSG00000039774	Galnt12	polypeptide N-acetylgalactosaminyltransferase 12	SMRT Uns
chr4	55741480	55741621	142	*	Distal Intergenic	4	55527143	55532466	5324	2	16600	ENSMUST00000107619.2	-209014	ENSMUSG00000003032	Klf4	Kruppel-like factor 4 (gut)	SMRT Uns
chr4	55814884	55815025	142	*	Distal Intergenic	4	55527143	55532466	5324	2	16600	ENSMUST00000107619.2	-282418	ENSMUSG00000003032	Klf4	Kruppel-like factor 4 (gut)	SMRT Uns
chr4	55815922	55816063	142	*	Distal Intergenic	4	55527143	55532466	5324	2	16600	ENSMUST00000107619.2	-283456	ENSMUSG00000003032	Klf4	Kruppel-like factor 4 (gut)	SMRT Uns
chr4	55860098	55860239	142	*	Distal Intergenic	4	55527143	55532466	5324	2	16600	ENSMUST00000107619.2	-327632	ENSMUSG00000003032	Klf4	Kruppel-like factor 4 (gut)	SMRT Uns
chr4	55942483	55942624	142	*	Distal Intergenic	4	55527143	55532466	5324	2	16600	ENSMUST00000107619.2	-410017	ENSMUSG00000003032	Klf4	Kruppel-like factor 4 (gut)	SMRT Uns
chr4	70534802	70534943	142	*	Promoter	4	70427065	70534928	107864	2	230316	ENSMUST00000107359.8	0	ENSMUSG00000039270	Megf9	multiple EGF-like-domains 9	SMRT Uns
chr4	71291900	71292041	142	*	Distal Intergenic	4	70461826	70534995	73170	2	230316	ENSMUST00000037881.2	-756905	ENSMUSG00000039270	Megf9	multiple EGF-like-domains 9	SMRT Uns
chr4	84884419	84884560	142	*	Promoter	4	84884465	85131917	247453	1	338349	ENSMUST00000169371.8	0	ENSMUSG00000038070	Cntln	centlein, centrosomal protein	SMRT Uns
chr4	95770566	95770707	142	*	Intron (ENSMUST00000079223.10/75578, intron 8 of 15)	4	95769509	95926939	157431	1	75578	ENSMUST00000130541.7	1057	ENSMUSG00000028573	Fggy	FGGY carbohydrate kinase domain containing	SMRT Uns
chr4	95850576	95850717	142	*	Promoter	4	95849625	95926934	77310	1	75578	ENSMUST00000142384.1	951	ENSMUSG00000028573	Fggy	FGGY carbohydrate kinase domain containing	SMRT Uns
chr4	107783558	107783699	142	*	Distal Intergenic	4	107802261	107874167	71907	1	16975	ENSMUST00000143601.7	-18562	ENSMUSG00000028613	Lrp8	low density lipoprotein receptor-related protein 8, apolipoprotein e receptor	SMRT Uns
chr4	132959596	132959737	142	*	Distal Intergenic	4	132974095	132984360	10266	1	14191	ENSMUST00000124451.1	-14358	ENSMUSG00000028874	Fgr	FGR proto-oncogene, Src family tyrosine kinase	SMRT Uns
chr4	132977015	132977156	142	*	Promoter	4	132977116	133000767	23652	1	14191	ENSMUST00000138179.7	0	ENSMUSG00000028874	Fgr	FGR proto-oncogene, Src family tyrosine kinase	SMRT Uns
chr4	134468234	134468375	142	*	Promoter	4	134468320	134473843	5524	1	16765	ENSMUST00000030636.10	0	ENSMUSG00000028832	Stmn1	stathmin 1	SMRT Uns
chr4	134468989	134469130	142	*	Promoter	4	134468409	134473664	5256	1	16765	ENSMUST00000105867.7	580	ENSMUSG00000028832	Stmn1	stathmin 1	SMRT Uns
chr4	134478114	134478255	142	*	Distal Intergenic	4	134469742	134473499	3758	1	16765	ENSMUST00000105868.1	8372	ENSMUSG00000028832	Stmn1	stathmin 1	SMRT Uns
chr4	137818507	137818648	142	*	Distal Intergenic	4	137741733	137796384	54652	2	11647	ENSMUST00000030551.10	-22123	ENSMUSG00000028766	Alpl	alkaline phosphatase, liver/bone/kidney	SMRT Uns
chr4	138786219	138786360	142	*	Distal Intergenic	4	138777894	138781125	3232	1	18782	ENSMUST00000105806.1	8325	ENSMUSG00000041202	Pla2g2d	phospholipase A2, group IID	SMRT Uns
chr4	152432440	152432581	142	*	Intron (ENSMUST00000159840.7/16498, intron 2 of 14)	4	152401018	152430648	29631	2	16498	ENSMUST00000161496.7	-1792	ENSMUSG00000028931	Kcnab2	potassium voltage-gated channel, shaker-related subfamily, beta member 2	SMRT Uns
chr4	152435465	152435606	142	*	Intron (ENSMUST00000159840.7/16498, intron 2 of 14)	4	152401018	152430648	29631	2	16498	ENSMUST00000161496.7	-4817	ENSMUSG00000028931	Kcnab2	potassium voltage-gated channel, shaker-related subfamily, beta member 2	SMRT Uns
chr4	156026375	156026516	142	*	Promoter	4	156026378	156028371	1994	1	21936	ENSMUST00000124339.1	0	ENSMUSG00000041954	Tnfrsf18	tumor necrosis factor receptor superfamily, member 18	SMRT Uns
chr4	156033622	156033763	142	*	Downstream (1-2kb)	4	156028368	156028895	528	1	21936	ENSMUST00000125100.1	5254	ENSMUSG00000041954	Tnfrsf18	tumor necrosis factor receptor superfamily, member 18	SMRT Uns
chr5	8054954	8055095	142	*	Intron (ENSMUST00000088786.10/109552, intron 1 of 7)	5	8056527	8069151	12625	1	109552	ENSMUST00000148633.3	-1432	ENSMUSG00000003161	Sri	sorcin	SMRT Uns
chr5	8055785	8055926	142	*	Promoter	5	8056527	8069151	12625	1	109552	ENSMUST00000148633.3	-601	ENSMUSG00000003161	Sri	sorcin	SMRT Uns
chr5	21179577	21179718	142	*	Distal Intergenic	5	21186255	21259766	73512	1	212167	ENSMUST00000197522.4	-6537	ENSMUSG00000039934	Gsap	gamma-secretase activating protein	SMRT Uns
chr5	21188543	21188684	142	*	Intron (ENSMUST00000197522.4/212167, intron 1 of 18)	5	21186313	21288642	102330	1	212167	ENSMUST00000198937.1	2230	ENSMUSG00000039934	Gsap	gamma-secretase activating protein	SMRT Uns
chr5	21202382	21202523	142	*	Intron (ENSMUST00000197522.4/212167, intron 3 of 18)	5	21186313	21288642	102330	1	212167	ENSMUST00000198937.1	16069	ENSMUSG00000039934	Gsap	gamma-secretase activating protein	SMRT Uns
chr5	21203587	21203728	142	*	Intron (ENSMUST00000197522.4/212167, intron 3 of 18)	5	21186313	21288642	102330	1	212167	ENSMUST00000198937.1	17274	ENSMUSG00000039934	Gsap	gamma-secretase activating protein	SMRT Uns
chr5	21204410	21204551	142	*	Intron (ENSMUST00000197522.4/212167, intron 3 of 18)	5	21186313	21288642	102330	1	212167	ENSMUST00000198937.1	18097	ENSMUSG00000039934	Gsap	gamma-secretase activating protein	SMRT Uns
chr5	21248897	21249038	142	*	Intron (ENSMUST00000197522.4/212167, intron 14 of 18)	5	21251159	21258283	7125	1	212167	ENSMUST00000196035.1	-2121	ENSMUSG00000039934	Gsap	gamma-secretase activating protein	SMRT Uns
chr5	21254039	21254180	142	*	Exon (ENSMUST00000197522.4/212167, exon 18 of 19)	5	21251159	21258283	7125	1	212167	ENSMUST00000196035.1	2880	ENSMUSG00000039934	Gsap	gamma-secretase activating protein	SMRT Uns
chr5	21326584	21326725	142	*	Intron (ENSMUST00000115245.7/75172, intron 4 of 18)	5	21319023	21322746	3724	2	75172	ENSMUST00000129172.1	-3838	ENSMUSG00000064280	Ccdc146	coiled-coil domain containing 146	SMRT Uns
chr5	21354850	21354991	142	*	Intron (ENSMUST00000115245.7/75172, intron 2 of 18)	5	21372642	21378374	5733	1	14190	ENSMUST00000035799.5	-17651	ENSMUSG00000039899	Fgl2	fibrinogen-like protein 2	SMRT Uns
chr5	21411482	21411623	142	*	Intron (ENSMUST00000115245.7/75172, intron 1 of 18)	5	21292961	21424677	131717	2	75172	ENSMUST00000115245.7	13054	ENSMUSG00000064280	Ccdc146	coiled-coil domain containing 146	SMRT Uns
chr5	28004532	28004673	142	*	Distal Intergenic	5	28071363	28078662	7300	1	231070	ENSMUST00000059155.10	-66690	ENSMUSG00000045294	Insig1	insulin induced gene 1	SMRT Uns
chr5	28071016	28071157	142	*	Promoter	5	28071363	28078662	7300	1	231070	ENSMUST00000059155.10	-206	ENSMUSG00000045294	Insig1	insulin induced gene 1	SMRT Uns
chr5	28269821	28269962	142	*	Distal Intergenic	5	28200819	28245806	44988	2	269637	ENSMUST00000141601.8	-24015	ENSMUSG00000044681	Cnpy1	canopy FGF signaling regulator 1	SMRT Uns
chr5	32122657	32122798	142	*	Distal Intergenic	5	32135801	32157842	22042	1	14284	ENSMUST00000031017.10	-13003	ENSMUSG00000029135	Fosl2	fos-like antigen 2	SMRT Uns
chr5	32134826	32134967	142	*	Promoter	5	32135801	32157842	22042	1	14284	ENSMUST00000031017.10	-834	ENSMUSG00000029135	Fosl2	fos-like antigen 2	SMRT Uns
chr5	35897081	35897222	142	*	Intron (ENSMUST00000064571.10/70292, intron 1 of 16)	5	35893465	35905693	12229	1	70292	ENSMUST00000146300.1	3616	ENSMUSG00000029094	Afap1	actin filament associated protein 1	SMRT Uns
chr5	35910186	35910327	142	*	Intron (ENSMUST00000064571.10/70292, intron 1 of 16)	5	35913082	35996024	82943	1	70292	ENSMUST00000141824.1	-2755	ENSMUSG00000029094	Afap1	actin filament associated protein 1	SMRT Uns
chr5	36661078	36661219	142	*	Intron (ENSMUST00000031091.12/320661, intron 2 of 8)	5	36600485	36695937	95453	2	320661	ENSMUST00000031091.12	34718	ENSMUSG00000029190	D5Ertd579e	DNA segment, Chr 5, ERATO Doi 579, expressed	SMRT Uns
chr5	36661474	36661615	142	*	Intron (ENSMUST00000031091.12/320661, intron 2 of 8)	5	36600485	36695937	95453	2	320661	ENSMUST00000031091.12	34322	ENSMUSG00000029190	D5Ertd579e	DNA segment, Chr 5, ERATO Doi 579, expressed	SMRT Uns
chr5	36698234	36698375	142	*	Distal Intergenic	5	36671399	36696024	24626	2	320661	ENSMUST00000140653.1	-2210	ENSMUSG00000029190	D5Ertd579e	DNA segment, Chr 5, ERATO Doi 579, expressed	SMRT Uns
chr5	45832831	45832972	142	*	Intron (ENSMUST00000045586.12/209707, intron 1 of 6)	5	45730335	45856551	126217	2	209707	ENSMUST00000087164.9	23579	ENSMUSG00000015882	Lcorl	ligand dependent nuclear receptor corepressor-like	SMRT Uns
chr5	45855712	45855853	142	*	Promoter	5	45730335	45856551	126217	2	209707	ENSMUST00000087164.9	698	ENSMUSG00000015882	Lcorl	ligand dependent nuclear receptor corepressor-like	SMRT Uns
chr5	45857889	45858030	142	*	Promoter	5	45775259	45857615	82357	2	209707	ENSMUST00000156295.1	-274	ENSMUSG00000015882	Lcorl	ligand dependent nuclear receptor corepressor-like	SMRT Uns
chr5	53809513	53809654	142	*	Promoter	5	53809606	53846273	36668	1	67249	ENSMUST00000202528.3	0	ENSMUSG00000039178	Tbc1d19	TBC1 domain family, member 19	SMRT Uns
chr5	57816244	57816385	142	*	Intron (ENSMUST00000191837.5/54216, intron 1 of 2)	5	57722209	58129454	407246	1	54216	ENSMUST00000192048.1	94035	ENSMUSG00000029108	Pcdh7	protocadherin 7	SMRT Uns
chr5	57850299	57850440	142	*	Intron (ENSMUST00000191837.5/54216, intron 1 of 2)	5	57722209	58129454	407246	1	54216	ENSMUST00000192048.1	128090	ENSMUSG00000029108	Pcdh7	protocadherin 7	SMRT Uns
chr5	57857460	57857601	142	*	Intron (ENSMUST00000191837.5/54216, intron 1 of 2)	5	57722209	58129454	407246	1	54216	ENSMUST00000192048.1	135251	ENSMUSG00000029108	Pcdh7	protocadherin 7	SMRT Uns
chr5	65091650	65091791	142	*	Exon (ENSMUST00000212640.1/ENSMUST00000212640.1, exon 2 of 8)	5	65107539	65168106	60568	1	71778	ENSMUST00000204097.2	-15748	ENSMUSG00000054920	Klhl5	kelch-like 5	SMRT Uns
chr5	65102781	65102922	142	*	Distal Intergenic	5	65107539	65168106	60568	1	71778	ENSMUST00000204097.2	-4617	ENSMUSG00000054920	Klhl5	kelch-like 5	SMRT Uns
chr5	65475800	65475941	142	*	Intron (ENSMUST00000196121.1/68552, intron 1 of 2)	5	65449927	65461303	11377	2	68552	ENSMUST00000135258.2	-14497	ENSMUSG00000037822	Smim14	small integral membrane protein 14	SMRT Uns
chr5	65478319	65478460	142	*	Intron (ENSMUST00000196121.1/68552, intron 1 of 2)	5	65427427	65492833	65407	2	68552	ENSMUST00000196121.1	14373	ENSMUSG00000037822	Smim14	small integral membrane protein 14	SMRT Uns
chr5	65485991	65486132	142	*	Intron (ENSMUST00000196121.1/68552, intron 1 of 2)	5	65427427	65492833	65407	2	68552	ENSMUST00000196121.1	6701	ENSMUSG00000037822	Smim14	small integral membrane protein 14	SMRT Uns
chr5	65492991	65493132	142	*	Promoter	5	65449803	65493060	43258	2	68552	ENSMUST00000121661.7	0	ENSMUSG00000037822	Smim14	small integral membrane protein 14	SMRT Uns
chr5	65860763	65860904	142	*	Promoter	5	65861213	65896700	35488	1	74734	ENSMUST00000031106.7	-309	ENSMUSG00000029204	Rhoh	ras homolog family member H	SMRT Uns
chr5	65867389	65867530	142	*	Exon (ENSMUST00000202471.1/ENSMUST00000202471.1, exon 1 of 1)	5	65863580	65867934	4355	1	74734	ENSMUST00000202591.1	3809	ENSMUSG00000029204	Rhoh	ras homolog family member H	SMRT Uns
chr5	65867744	65867885	142	*	Exon (ENSMUST00000202591.1/74734, exon 2 of 2)	5	65863580	65867934	4355	1	74734	ENSMUST00000202591.1	4164	ENSMUSG00000029204	Rhoh	ras homolog family member H	SMRT Uns
chr5	72161248	72161389	142	*	Promoter	5	72159011	72161138	2128	2	27784	ENSMUST00000198951.1	-110	ENSMUSG00000029213	Commd8	COMM domain containing 8	SMRT Uns
chr5	72170222	72170363	142	*	Distal Intergenic	5	72156575	72168189	11615	2	27784	ENSMUST00000013693.10	-2033	ENSMUSG00000029213	Commd8	COMM domain containing 8	SMRT Uns
chr5	72184071	72184212	142	*	Distal Intergenic	5	72156575	72168189	11615	2	27784	ENSMUST00000013693.10	-15882	ENSMUSG00000029213	Commd8	COMM domain containing 8	SMRT Uns
chr5	72263082	72263223	142	*	Intron (ENSMUST00000126664.7/231287, intron 11 of 22)	5	72264644	72298775	34132	1	231287	ENSMUST00000136350.7	-1421	ENSMUSG00000046808	Atp10d	ATPase, class V, type 10D	SMRT Uns
chr5	72269646	72269787	142	*	Intron (ENSMUST00000126664.7/231287, intron 15 of 22)	5	72264644	72298775	34132	1	231287	ENSMUST00000136350.7	5002	ENSMUSG00000046808	Atp10d	ATPase, class V, type 10D	SMRT Uns
chr5	73401527	73401668	142	*	Distal Intergenic	5	73406075	73453425	47351	1	231293	ENSMUST00000031040.12	-4407	ENSMUSG00000029154	Cwh43	cell wall biogenesis 43 C-terminal homolog	SMRT Uns
chr5	73419562	73419703	142	*	Intron (ENSMUST00000031040.12/231293, intron 7 of 15)	5	73430331	73434476	4146	1	231293	ENSMUST00000135820.1	-10628	ENSMUSG00000029154	Cwh43	cell wall biogenesis 43 C-terminal homolog	SMRT Uns
chr5	73420150	73420291	142	*	Intron (ENSMUST00000031040.12/231293, intron 7 of 15)	5	73430331	73434476	4146	1	231293	ENSMUST00000135820.1	-10040	ENSMUSG00000029154	Cwh43	cell wall biogenesis 43 C-terminal homolog	SMRT Uns
chr5	75601455	75601596	142	*	Intron (ENSMUST00000144270.7/16590, intron 1 of 20)	5	75610574	75620949	10376	1	16590	ENSMUST00000143221.1	-8978	ENSMUSG00000005672	Kit	KIT proto-oncogene receptor tyrosine kinase	SMRT Uns
chr5	75671210	75671351	142	*	Distal Intergenic	5	75649094	75656694	7601	1	16590	ENSMUST00000202167.1	22116	ENSMUSG00000005672	Kit	KIT proto-oncogene receptor tyrosine kinase	SMRT Uns
chr5	75673335	75673476	142	*	Distal Intergenic	5	75649094	75656694	7601	1	16590	ENSMUST00000202167.1	24241	ENSMUSG00000005672	Kit	KIT proto-oncogene receptor tyrosine kinase	SMRT Uns
chr5	75674745	75674886	142	*	Distal Intergenic	5	75649094	75656694	7601	1	16590	ENSMUST00000202167.1	25651	ENSMUSG00000005672	Kit	KIT proto-oncogene receptor tyrosine kinase	SMRT Uns
chr5	75791759	75791900	142	*	Distal Intergenic	5	75649094	75656694	7601	1	16590	ENSMUST00000202167.1	142665	ENSMUSG00000005672	Kit	KIT proto-oncogene receptor tyrosine kinase	SMRT Uns
chr5	75793322	75793463	142	*	Distal Intergenic	5	75649094	75656694	7601	1	16590	ENSMUST00000202167.1	144228	ENSMUSG00000005672	Kit	KIT proto-oncogene receptor tyrosine kinase	SMRT Uns
chr5	86086977	86087118	142	*	Promoter	5	86086458	86094761	8304	1	56792	ENSMUST00000138076.1	519	ENSMUSG00000029254	Stap1	signal transducing adaptor family member 1	SMRT Uns
chr5	90951593	90951734	142	*	Intron (ENSMUST00000071652.5/665563, intron 3 of 7)	5	90946774	90974348	27575	1	665563	ENSMUST00000201851.1	4819	ENSMUSG00000029376	Mthfd2l	methylenetetrahydrofolate dehydrogenase (NADP+ dependent) 2-like	SMRT Uns
chr5	100639058	100639199	142	*	Distal Intergenic	5	100660172	100664419	4248	2	71883	ENSMUST00000135801.2	25220	ENSMUSG00000029319	Coq2	coenzyme Q2 4-hydroxybenzoate polyprenyltransferase	SMRT Uns
chr5	100656506	100656647	142	*	Intron (ENSMUST00000031262.8/71883, intron 6 of 6)	5	100660172	100664419	4248	2	71883	ENSMUST00000135801.2	7772	ENSMUSG00000029319	Coq2	coenzyme Q2 4-hydroxybenzoate polyprenyltransferase	SMRT Uns
chr5	100663156	100663297	142	*	Intron (ENSMUST00000031262.8/71883, intron 3 of 6)	5	100660172	100664419	4248	2	71883	ENSMUST00000135801.2	1122	ENSMUSG00000029319	Coq2	coenzyme Q2 4-hydroxybenzoate polyprenyltransferase	SMRT Uns
chr5	100663930	100664071	142	*	Promoter	5	100660172	100664419	4248	2	71883	ENSMUST00000135801.2	348	ENSMUSG00000029319	Coq2	coenzyme Q2 4-hydroxybenzoate polyprenyltransferase	SMRT Uns
chr5	100666879	100667020	142	*	Intron (ENSMUST00000031262.8/71883, intron 2 of 6)	5	100660172	100664419	4248	2	71883	ENSMUST00000135801.2	-2460	ENSMUSG00000029319	Coq2	coenzyme Q2 4-hydroxybenzoate polyprenyltransferase	SMRT Uns
chr5	100674225	100674366	142	*	Promoter	5	100654723	100674284	19562	2	71883	ENSMUST00000031262.8	0	ENSMUSG00000029319	Coq2	coenzyme Q2 4-hydroxybenzoate polyprenyltransferase	SMRT Uns
chr5	100674976	100675117	142	*	Promoter	5	100661866	100675140	13275	2	71883	ENSMUST00000127811.1	23	ENSMUSG00000029319	Coq2	coenzyme Q2 4-hydroxybenzoate polyprenyltransferase	SMRT Uns
chr5	104426656	104426797	142	*	Distal Intergenic	5	104435118	104441048	5931	1	20750	ENSMUST00000086833.12	-8321	ENSMUSG00000029304	Spp1	secreted phosphoprotein 1	SMRT Uns
chr5	104434893	104435034	142	*	Promoter	5	104435118	104441048	5931	1	20750	ENSMUST00000086833.12	-84	ENSMUSG00000029304	Spp1	secreted phosphoprotein 1	SMRT Uns
chr5	105399979	105400120	142	*	Distal Intergenic	5	105415775	105490074	74300	1	433926	ENSMUST00000112707.2	-15655	ENSMUSG00000070639	Lrrc8b	leucine rich repeat containing 8 family, member B	SMRT Uns
chr5	110603415	110603556	142	*	Promoter	5	110603521	110621377	17857	1	231605	ENSMUST00000200404.4	0	ENSMUSG00000033316	Galnt9	polypeptide N-acetylgalactosaminyltransferase 9	SMRT Uns
chr5	113837033	113837174	142	*	Distal Intergenic	5	113820106	113832644	12539	2	20345	ENSMUST00000199109.1	-4389	ENSMUSG00000048163	Selplg	selectin, platelet (p-selectin) ligand	SMRT Uns
chr5	128570929	128571070	142	*	Distal Intergenic	5	128579106	128585378	6273	2	319616	ENSMUST00000140028.7	14308	ENSMUSG00000072591	5930412G12Rik	RIKEN cDNA 5930412G12 gene	SMRT Uns
chr5	128617711	128617852	142	*	Distal Intergenic	5	128600844	128604093	3250	1	93897	ENSMUST00000117102.3	16867	ENSMUSG00000081683	Fzd10	frizzled class receptor 10	SMRT Uns
chr5	137600474	137600615	142	*	Promoter	5	137596645	137600708	4064	2	68929	ENSMUST00000111007.7	93	ENSMUSG00000037221	Mospd3	motile sperm domain containing 3	SMRT Uns
chr5	137601203	137601344	142	*	Promoter	5	137597300	137601058	3759	2	68929	ENSMUST00000154708.7	-145	ENSMUSG00000037221	Mospd3	motile sperm domain containing 3	SMRT Uns
chr5	137823325	137823466	142	*	Exon (ENSMUST00000058897.10/231805, exon 7 of 7)	5	137823383	137831510	8128	2	231805	ENSMUST00000130460.1	8044	ENSMUSG00000046245	Pilra	paired immunoglobin-like type 2 receptor alpha	SMRT Uns
chr5	137825212	137825353	142	*	Intron (ENSMUST00000058897.10/231805, intron 4 of 6)	5	137823383	137831510	8128	2	231805	ENSMUST00000130460.1	6157	ENSMUSG00000046245	Pilra	paired immunoglobin-like type 2 receptor alpha	SMRT Uns
chr5	137828849	137828990	142	*	Intron (ENSMUST00000058897.10/231805, intron 3 of 6)	5	137823383	137831510	8128	2	231805	ENSMUST00000130460.1	2520	ENSMUSG00000046245	Pilra	paired immunoglobin-like type 2 receptor alpha	SMRT Uns
chr5	137830230	137830371	142	*	Intron (ENSMUST00000058897.10/231805, intron 3 of 6)	5	137823383	137831510	8128	2	231805	ENSMUST00000130460.1	1139	ENSMUSG00000046245	Pilra	paired immunoglobin-like type 2 receptor alpha	SMRT Uns
chr5	137871710	137871851	142	*	Promoter	5	137865829	137871758	5930	2	545812	ENSMUST00000164886.1	0	ENSMUSG00000066682	Pilrb2	paired immunoglobin-like type 2 receptor beta 2	SMRT Uns
chr5	137883086	137883227	142	*	Distal Intergenic	5	137871159	137871815	657	2	545812	ENSMUST00000199773.1	-11271	ENSMUSG00000066682	Pilrb2	paired immunoglobin-like type 2 receptor beta 2	SMRT Uns
chr5	142935740	142935881	142	*	Distal Intergenic	5	142960343	142973185	12843	1	14086	ENSMUST00000031565.14	-24462	ENSMUSG00000029581	Fscn1	fascin actin-bundling protein 1	SMRT Uns
chr5	148928672	148928813	142	*	Promoter	5	148871584	148928647	57064	2	231912	ENSMUST00000047257.14	-25	ENSMUSG00000041298	Katnal1	katanin p60 subunit A-like 1	SMRT Uns
chr5	149228996	149229137	142	*	Distal Intergenic	5	149264767	149288153	23387	1	11690	ENSMUST00000071130.4	-35630	ENSMUSG00000060063	Alox5ap	arachidonate 5-lipoxygenase activating protein	SMRT Uns
chr5	149246144	149246285	142	*	Intron (ENSMUST00000191240.1/ENSMUST00000191240.1, intron 1 of 3)	5	149264767	149288153	23387	1	11690	ENSMUST00000071130.4	-18482	ENSMUSG00000060063	Alox5ap	arachidonate 5-lipoxygenase activating protein	SMRT Uns
chr5	149267062	149267203	142	*	Intron (ENSMUST00000071130.4/11690, intron 1 of 4)	5	149265347	149287727	22381	1	11690	ENSMUST00000200806.3	1715	ENSMUSG00000060063	Alox5ap	arachidonate 5-lipoxygenase activating protein	SMRT Uns
chr5	151112618	151112759	142	*	Intron (ENSMUST00000110483.8/243362, intron 1 of 13)	5	151095421	151108735	13315	2	243362	ENSMUST00000202866.1	-3883	ENSMUSG00000016128	Stard13	StAR-related lipid transfer (START) domain containing 13	SMRT Uns
chr5	151210850	151210991	142	*	Intron (ENSMUST00000129088.7/243362, intron 1 of 3)	5	151037510	151190269	152760	2	243362	ENSMUST00000110483.8	-20581	ENSMUSG00000016128	Stard13	StAR-related lipid transfer (START) domain containing 13	SMRT Uns
chr6	3346082	3346223	142	*	Exon (ENSMUST00000201032.1/ENSMUST00000201032.1, exon 1 of 3)	6	3376950	3385006	8057	2	209086	ENSMUST00000201638.1	38783	ENSMUSG00000047735	Samd9l	sterile alpha motif domain containing 9-like	SMRT Uns
chr6	3386604	3386745	142	*	Intron (ENSMUST00000120087.5/209086, intron 1 of 1)	6	3376950	3385006	8057	2	209086	ENSMUST00000201638.1	-1598	ENSMUSG00000047735	Samd9l	sterile alpha motif domain containing 9-like	SMRT Uns
chr6	3399461	3399602	142	*	Promoter	6	3372257	3399572	27316	2	209086	ENSMUST00000120087.5	0	ENSMUSG00000047735	Samd9l	sterile alpha motif domain containing 9-like	SMRT Uns
chr6	13837059	13837200	142	*	Exon (ENSMUST00000060442.13/64450, exon 4 of 4)	6	13835068	13838454	3387	2	64450	ENSMUST00000115492.1	1254	ENSMUSG00000048216	Gpr85	G protein-coupled receptor 85	SMRT Uns
chr6	24964747	24964888	142	*	Distal Intergenic	6	24951141	24956297	5157	2	319832	ENSMUST00000127247.3	-8450	ENSMUSG00000048022	Tmem229a	transmembrane protein 229A	SMRT Uns
chr6	36386239	36386380	142	*	Intron (ENSMUST00000101535.8/319472, intron 1 of 4)	6	36209620	36387851	178232	2	319472	ENSMUST00000101535.8	1471	ENSMUSG00000073154	9330158H04Rik	RIKEN cDNA 9330158H04 gene	SMRT Uns
chr6	40595259	40595400	142	*	Distal Intergenic	6	40576717	40585821	9105	2	23845	ENSMUST00000031975.6	-9438	ENSMUSG00000029915	Clec5a	C-type lectin domain family 5, member a	SMRT Uns
chr6	57765477	57765618	142	*	Intron (ENSMUST00000127485.7/232023, intron 3 of 4)	6	57762567	57824640	62074	2	232023	ENSMUST00000143953.2	59022	ENSMUSG00000037788	Vopp1	vesicular, overexpressed in cancer, prosurvival protein 1	SMRT Uns
chr6	65114977	65115118	142	*	Exon (ENSMUST00000031984.8/13990, exon 24 of 24)	6	65131980	65138271	6292	2	54486	ENSMUST00000170252.1	23153	ENSMUSG00000029919	Hpgds	hematopoietic prostaglandin D synthase	SMRT Uns
chr6	65144676	65144817	142	*	Promoter	6	65117293	65144908	27616	2	54486	ENSMUST00000031982.4	91	ENSMUSG00000029919	Hpgds	hematopoietic prostaglandin D synthase	SMRT Uns
chr6	65146510	65146651	142	*	Distal Intergenic	6	65117293	65144908	27616	2	54486	ENSMUST00000031982.4	-1602	ENSMUSG00000029919	Hpgds	hematopoietic prostaglandin D synthase	SMRT Uns
chr6	66944932	66945073	142	*	Intron (ENSMUST00000043148.12/14701, intron 3 of 4)	6	66896891	67017567	120677	1	14701	ENSMUST00000204862.1	48041	ENSMUSG00000036402	Gng12	guanine nucleotide binding protein (G protein), gamma 12	SMRT Uns
chr6	66954308	66954449	142	*	Intron (ENSMUST00000043148.12/14701, intron 3 of 4)	6	66896891	67017567	120677	1	14701	ENSMUST00000204862.1	57417	ENSMUSG00000036402	Gng12	guanine nucleotide binding protein (G protein), gamma 12	SMRT Uns
chr6	82994427	82994568	142	*	Intron (ENSMUST00000113980.3/110958, intron 4 of 9)	6	83026338	83030309	3972	1	110958	ENSMUST00000204891.1	-31770	ENSMUSG00000030041	M1ap	meiosis 1 associated protein	SMRT Uns
chr6	84315649	84315790	142	*	Distal Intergenic	6	84210484	84211041	558	1	26903	ENSMUST00000128965.1	105165	ENSMUSG00000033788	Dysf	dysferlin	SMRT Uns
chr6	87499962	87500103	142	*	Intron (ENSMUST00000113637.8/232201, intron 1 of 10)	6	87459405	87496314	36910	2	232201	ENSMUST00000101197.8	-3648	ENSMUSG00000030047	Arhgap25	Rho GTPase activating protein 25	SMRT Uns
chr6	87502943	87503084	142	*	Intron (ENSMUST00000113637.8/232201, intron 1 of 10)	6	87459405	87496314	36910	2	232201	ENSMUST00000101197.8	-6629	ENSMUSG00000030047	Arhgap25	Rho GTPase activating protein 25	SMRT Uns
chr6	87518703	87518844	142	*	Intron (ENSMUST00000113637.8/232201, intron 1 of 10)	6	87458545	87533235	74691	2	232201	ENSMUST00000113637.8	14391	ENSMUSG00000030047	Arhgap25	Rho GTPase activating protein 25	SMRT Uns
chr6	87541214	87541355	142	*	Distal Intergenic	6	87459405	87533259	73855	2	232201	ENSMUST00000071024.6	-7955	ENSMUSG00000030047	Arhgap25	Rho GTPase activating protein 25	SMRT Uns
chr6	87542136	87542277	142	*	Distal Intergenic	6	87459405	87533259	73855	2	232201	ENSMUST00000071024.6	-8877	ENSMUSG00000030047	Arhgap25	Rho GTPase activating protein 25	SMRT Uns
chr6	89258330	89258471	142	*	Intron (ENSMUST00000204722.1/ENSMUST00000204722.1, intron 2 of 2)	6	89269517	89273207	3691	2	75131	ENSMUST00000205184.1	14736	ENSMUSG00000107622	4930512J16Rik	RIKEN cDNA 4930512J16 gene	SMRT Uns
chr6	89280631	89280772	142	*	Intron (ENSMUST00000203704.1/75131, intron 1 of 3)	6	89269511	89285725	16215	2	75131	ENSMUST00000203704.1	4953	ENSMUSG00000107622	4930512J16Rik	RIKEN cDNA 4930512J16 gene	SMRT Uns
chr6	89296441	89296582	142	*	Distal Intergenic	6	89269511	89285725	16215	2	75131	ENSMUST00000203704.1	-10716	ENSMUSG00000107622	4930512J16Rik	RIKEN cDNA 4930512J16 gene	SMRT Uns
chr6	89299984	89300125	142	*	Distal Intergenic	6	89269511	89285725	16215	2	75131	ENSMUST00000203704.1	-14259	ENSMUSG00000107622	4930512J16Rik	RIKEN cDNA 4930512J16 gene	SMRT Uns
chr6	97806854	97806995	142	*	Promoter	6	97807052	98018593	211542	1	17342	ENSMUST00000203884.2	-57	ENSMUSG00000035158	Mitf	melanogenesis associated transcription factor	SMRT Uns
chr6	98067475	98067616	142	*	Distal Intergenic	6	97991921	98018175	26255	1	17342	ENSMUST00000203938.1	75554	ENSMUSG00000035158	Mitf	melanogenesis associated transcription factor	SMRT Uns
chr6	116455856	116455997	142	*	Intron (ENSMUST00000026795.12/11689, intron 1 of 13)	6	116410607	116461024	50418	2	11689	ENSMUST00000203722.2	5027	ENSMUSG00000025701	Alox5	arachidonate 5-lipoxygenase	SMRT Uns
chr6	116630746	116630887	142	*	Exon (ENSMUST00000204559.1/ENSMUST00000204559.1, exon 1 of 1)	6	116624016	116628999	4984	2	67255	ENSMUST00000079749.5	-1747	ENSMUSG00000059878	Zfp422	zinc finger protein 422	SMRT Uns
chr6	116631080	116631221	142	*	Exon (ENSMUST00000204559.1/ENSMUST00000204559.1, exon 1 of 1)	6	116624016	116628999	4984	2	67255	ENSMUST00000079749.5	-2081	ENSMUSG00000059878	Zfp422	zinc finger protein 422	SMRT Uns
chr6	122801141	122801282	142	*	Promoter	6	122737085	122801640	64556	2	20527	ENSMUST00000165884.7	358	ENSMUSG00000003153	Slc2a3	solute carrier family 2 (facilitated glucose transporter), member 3	SMRT Uns
chr6	123170267	123170408	142	*	Distal Intergenic	6	123172893	123204671	31779	1	381809	ENSMUST00000088455.5	-2485	ENSMUSG00000067767	Clec4b2	C-type lectin domain family 4, member b2	SMRT Uns
chr6	123171161	123171302	142	*	Distal Intergenic	6	123172893	123204671	31779	1	381809	ENSMUST00000088455.5	-1591	ENSMUSG00000067767	Clec4b2	C-type lectin domain family 4, member b2	SMRT Uns
chr6	125572685	125572826	142	*	Intron (ENSMUST00000100941.8/22371, intron 7 of 10)	6	125566251	125578578	12328	1	22371	ENSMUST00000126709.1	6434	ENSMUSG00000001930	Vwf	Von Willebrand factor	SMRT Uns
chr6	125603353	125603494	142	*	Promoter	6	125603550	125642924	39375	1	22371	ENSMUST00000134073.1	-56	ENSMUSG00000001930	Vwf	Von Willebrand factor	SMRT Uns
chr6	125651470	125651611	142	*	Intron (ENSMUST00000112254.7/22371, intron 34 of 51)	6	125649269	125686672	37404	1	22371	ENSMUST00000147101.1	2201	ENSMUSG00000001930	Vwf	Von Willebrand factor	SMRT Uns
chr6	129349643	129349784	142	*	Promoter	6	129349742	129353624	3883	1	232413	ENSMUST00000147106.2	0	ENSMUSG00000053063	Clec12a	C-type lectin domain family 12, member a	SMRT Uns
chr6	129350083	129350224	142	*	Promoter	6	129349964	129365303	15340	1	232413	ENSMUST00000065289.5	119	ENSMUSG00000053063	Clec12a	C-type lectin domain family 12, member a	SMRT Uns
chr7	24112189	24112330	142	*	Promoter	7	24112314	24127952	15639	1	57745	ENSMUST00000120006.7	0	ENSMUSG00000052675	Zfp112	zinc finger protein 112	SMRT Uns
chr7	24208105	24208246	142	*	Promoter	7	24193947	24208149	14203	2	56707	ENSMUST00000086006.11	0	ENSMUSG00000087598	Zfp111	zinc finger protein 111	SMRT Uns
chr7	24237666	24237807	142	*	Promoter	7	24227572	24237560	9989	2	56869	ENSMUST00000206362.1	-106	ENSMUSG00000074283	Zfp109	zinc finger protein 109	SMRT Uns
chr7	24254651	24254792	142	*	Promoter	7	24254794	24262375	7582	1	54678	ENSMUST00000206777.1	-2	ENSMUSG00000030486	Zfp108	zinc finger protein 108	SMRT Uns
chr7	25776877	25777018	142	*	Intron (ENSMUST00000002677.10/26362, intron 6 of 19)	7	25766518	25774678	8161	2	26362	ENSMUST00000132038.2	-2199	ENSMUSG00000002602	Axl	AXL receptor tyrosine kinase	SMRT Uns
chr7	25784855	25784996	142	*	Intron (ENSMUST00000002677.10/26362, intron 4 of 19)	7	25778680	25787066	8387	2	26362	ENSMUST00000147680.1	2070	ENSMUSG00000002602	Axl	AXL receptor tyrosine kinase	SMRT Uns
chr7	25787038	25787179	142	*	Promoter	7	25778680	25787066	8387	2	26362	ENSMUST00000147680.1	0	ENSMUSG00000002602	Axl	AXL receptor tyrosine kinase	SMRT Uns
chr7	30043226	30043367	142	*	Intron (ENSMUST00000207873.1/243906, intron 4 of 4)	7	30038053	30044734	6682	2	243906	ENSMUST00000077787.7	1367	ENSMUSG00000053985	Zfp14	zinc finger protein 14	SMRT Uns
chr7	30051315	30051456	142	*	Promoter	7	30036359	30051380	15022	2	243906	ENSMUST00000207873.1	0	ENSMUSG00000053985	Zfp14	zinc finger protein 14	SMRT Uns
chr7	30563258	30563399	142	*	Promoter	7	30563344	30567958	4615	1	101883	ENSMUST00000167042.7	0	ENSMUSG00000036826	Igflr1	IGF-like family receptor 1	SMRT Uns
chr7	30917346	30917487	142	*	Intron (ENSMUST00000206970.1/ENSMUST00000206970.1, intron 1 of 2)	7	30907537	30914873	7337	2	17136	ENSMUST00000186422.6	-2473	ENSMUSG00000036634	Mag	myelin-associated glycoprotein	SMRT Uns
chr7	31035489	31035630	142	*	Intron (ENSMUST00000161805.7/18301, intron 5 of 7)	7	31032730	31037938	5209	2	18301	ENSMUST00000205301.1	2308	ENSMUSG00000009687	Fxyd5	FXYD domain-containing ion transport regulator 5	SMRT Uns
chr7	31040371	31040512	142	*	Promoter	7	31032730	31040424	7695	2	18301	ENSMUST00000160006.1	0	ENSMUSG00000009687	Fxyd5	FXYD domain-containing ion transport regulator 5	SMRT Uns
chr7	31041117	31041258	142	*	Promoter	7	31032722	31041839	9118	2	18301	ENSMUST00000161805.7	581	ENSMUSG00000009687	Fxyd5	FXYD domain-containing ion transport regulator 5	SMRT Uns
chr7	31042008	31042149	142	*	Promoter	7	31032730	31042118	9389	2	18301	ENSMUST00000162733.7	0	ENSMUSG00000009687	Fxyd5	FXYD domain-containing ion transport regulator 5	SMRT Uns
chr7	31130989	31131130	142	*	Intron (ENSMUST00000220635.1/52857, intron 5 of 5)	7	31132309	31133314	1006	2	52857	ENSMUST00000185589.1	2184	ENSMUSG00000001248	Gramd1a	GRAM domain containing 1A	SMRT Uns
chr7	43343307	43343448	142	*	Distal Intergenic	7	43351341	43359468	8128	1	233186	ENSMUST00000145867.2	-7893	ENSMUSG00000039013	Siglecf	sialic acid binding Ig-like lectin F	SMRT Uns
chr7	43353162	43353303	142	*	Intron (ENSMUST00000145867.2/233186, intron 4 of 8)	7	43351548	43356618	5071	1	233186	ENSMUST00000121494.1	1614	ENSMUSG00000039013	Siglecf	sialic acid binding Ig-like lectin F	SMRT Uns
chr7	43392483	43392624	142	*	Distal Intergenic	7	43408204	43418358	10155	1	243958	ENSMUST00000005592.6	-15580	ENSMUSG00000030468	Siglecg	sialic acid binding Ig-like lectin G	SMRT Uns
chr7	44816544	44816685	142	*	Promoter	7	44812256	44816658	4403	2	107503	ENSMUST00000047356.10	0	ENSMUSG00000038539	Atf5	activating transcription factor 5	SMRT Uns
chr7	48897622	48897763	142	*	Intron (ENSMUST00000210463.1/ENSMUST00000210463.1, intron 1 of 8)	7	48908716	48963824	55109	1	78286	ENSMUST00000184336.1	-10953	ENSMUSG00000052512	Nav2	neuron navigator 2	SMRT Uns
chr7	48973244	48973385	142	*	Intron (ENSMUST00000183659.7/78286, intron 2 of 39)	7	48959097	49606821	647725	1	78286	ENSMUST00000183659.7	14147	ENSMUSG00000052512	Nav2	neuron navigator 2	SMRT Uns
chr7	48998695	48998836	142	*	Intron (ENSMUST00000183659.7/78286, intron 2 of 39)	7	48959097	49606821	647725	1	78286	ENSMUST00000183659.7	39598	ENSMUSG00000052512	Nav2	neuron navigator 2	SMRT Uns
chr7	49245805	49245946	142	*	Promoter	7	49246189	49409643	163455	1	78286	ENSMUST00000184809.7	-243	ENSMUSG00000052512	Nav2	neuron navigator 2	SMRT Uns
chr7	49407584	49407725	142	*	Intron (ENSMUST00000183659.7/78286, intron 5 of 39)	7	49364721	49454642	89922	1	78286	ENSMUST00000064383.6	42863	ENSMUSG00000052512	Nav2	neuron navigator 2	SMRT Uns
chr7	49462565	49462706	142	*	Intron (ENSMUST00000183659.7/78286, intron 10 of 39)	7	49450760	49464580	13821	1	78286	ENSMUST00000184155.1	11805	ENSMUSG00000052512	Nav2	neuron navigator 2	SMRT Uns
chr7	49468221	49468362	142	*	Intron (ENSMUST00000183659.7/78286, intron 11 of 39)	7	49450760	49464580	13821	1	78286	ENSMUST00000184155.1	17461	ENSMUSG00000052512	Nav2	neuron navigator 2	SMRT Uns
chr7	49601683	49601824	142	*	Intron (ENSMUST00000183659.7/78286, intron 38 of 39)	7	49587417	49590053	2637	1	78286	ENSMUST00000183715.1	14266	ENSMUSG00000052512	Nav2	neuron navigator 2	SMRT Uns
chr7	62420124	62420265	142	*	Promoter	7	62417593	62420139	2547	2	22652	ENSMUST00000094340.3	0	ENSMUSG00000070527	Mkrn3	makorin, ring finger protein, 3	SMRT Uns
chr7	62571868	62572009	142	*	Distal Intergenic	7	62461871	62464510	2640	2	27412	ENSMUST00000094339.2	-107358	ENSMUSG00000070526	Peg12	paternally expressed 12	SMRT Uns
chr7	83482370	83482511	142	*	Intron (ENSMUST00000208669.1/ENSMUST00000208669.1, intron 1 of 2)	7	83584927	83618107	33181	1	233424	ENSMUST00000163297.7	-102416	ENSMUSG00000038540	Tmc3	transmembrane channel-like gene family 3	SMRT Uns
chr7	83568277	83568418	142	*	Distal Intergenic	7	83584927	83618107	33181	1	233424	ENSMUST00000163297.7	-16509	ENSMUSG00000038540	Tmc3	transmembrane channel-like gene family 3	SMRT Uns
chr7	92561388	92561529	142	*	Promoter	7	92561149	92582294	21146	1	66365	ENSMUST00000085017.4	239	ENSMUSG00000030613	Ccdc90b	coiled-coil domain containing 90B	SMRT Uns
chr7	97251763	97251904	142	*	Intron (ENSMUST00000004622.6/14389, intron 2 of 9)	7	97312473	97315025	2553	2	244144	ENSMUST00000181351.7	63121	ENSMUSG00000035713	Usp35	ubiquitin specific peptidase 35	SMRT Uns
chr7	97301051	97301192	142	*	Intron (ENSMUST00000004622.6/14389, intron 5 of 9)	7	97312473	97315025	2553	2	244144	ENSMUST00000181351.7	13833	ENSMUSG00000035713	Usp35	ubiquitin specific peptidase 35	SMRT Uns
chr7	97434587	97434728	142	*	Distal Intergenic	7	97451323	97459557	8235	1	233529	ENSMUST00000206658.1	-16595	ENSMUSG00000051727	Kctd14	potassium channel tetramerisation domain containing 14	SMRT Uns
chr7	97439209	97439350	142	*	Distal Intergenic	7	97451323	97459557	8235	1	233529	ENSMUST00000206658.1	-11973	ENSMUSG00000051727	Kctd14	potassium channel tetramerisation domain containing 14	SMRT Uns
chr7	97455671	97455812	142	*	Intron (ENSMUST00000206658.1/233529, intron 2 of 2)	7	97453222	97459555	6334	1	233529	ENSMUST00000206279.1	2449	ENSMUSG00000051727	Kctd14	potassium channel tetramerisation domain containing 14	SMRT Uns
chr7	109209972	109210113	142	*	Intron (ENSMUST00000208274.1/ENSMUST00000208274.1, intron 2 of 2)	7	109138675	109175207	36533	2	109594	ENSMUST00000207178.1	-34765	ENSMUSG00000036111	Lmo1	LIM domain only 1	SMRT Uns
chr7	110855655	110855796	142	*	Intron (ENSMUST00000033050.4/114332, intron 3 of 5)	7	110853671	110862953	9283	2	114332	ENSMUST00000209319.1	7157	ENSMUSG00000030787	Lyve1	lymphatic vessel endothelial hyaluronan receptor 1	SMRT Uns
chr7	110877151	110877292	142	*	Intron (ENSMUST00000127935.7/17540, intron 14 of 15)	7	110850607	110863239	12633	2	114332	ENSMUST00000033050.4	-13912	ENSMUSG00000030787	Lyve1	lymphatic vessel endothelial hyaluronan receptor 1	SMRT Uns
chr7	112300745	112300886	142	*	Intron (ENSMUST00000050149.11/320878, intron 3 of 19)	7	112316029	112347491	31463	1	320878	ENSMUST00000150428.1	-15143	ENSMUSG00000038244	Mical2	microtubule associated monooxygenase, calponin and LIM domain containing 2	SMRT Uns
chr7	128379437	128379578	142	*	Intron (ENSMUST00000033133.11/67865, intron 4 of 4)	7	128374001	128376337	2337	2	67865	ENSMUST00000129144.1	-3100	ENSMUSG00000030844	Rgs10	regulator of G-protein signalling 10	SMRT Uns
chr7	128382582	128382723	142	*	Intron (ENSMUST00000033133.11/67865, intron 4 of 4)	7	128374001	128376337	2337	2	67865	ENSMUST00000129144.1	-6245	ENSMUSG00000030844	Rgs10	regulator of G-protein signalling 10	SMRT Uns
chr7	128392072	128392213	142	*	Intron (ENSMUST00000033133.11/67865, intron 3 of 4)	7	128373885	128393685	19801	2	67865	ENSMUST00000134144.1	1472	ENSMUSG00000030844	Rgs10	regulator of G-protein signalling 10	SMRT Uns
chr7	128392415	128392556	142	*	Intron (ENSMUST00000033133.11/67865, intron 3 of 4)	7	128373885	128393685	19801	2	67865	ENSMUST00000134144.1	1129	ENSMUSG00000030844	Rgs10	regulator of G-protein signalling 10	SMRT Uns
chr7	128392944	128393085	142	*	Promoter	7	128373885	128393685	19801	2	67865	ENSMUST00000134144.1	600	ENSMUSG00000030844	Rgs10	regulator of G-protein signalling 10	SMRT Uns
chr7	128417591	128417732	142	*	Promoter	7	128402910	128418163	15254	2	67865	ENSMUST00000145739.2	431	ENSMUSG00000030844	Rgs10	regulator of G-protein signalling 10	SMRT Uns
chr7	140999323	140999464	142	*	Distal Intergenic	7	141009586	141010770	1185	2	66141	ENSMUST00000026565.6	11306	ENSMUSG00000025492	Ifitm3	interferon induced transmembrane protein 3	SMRT Uns
chr7	141016980	141017121	142	*	Promoter	7	141015706	141016908	1203	2	213002	ENSMUST00000081924.4	-72	ENSMUSG00000059108	Ifitm6	interferon induced transmembrane protein 6	SMRT Uns
chr7	141024882	141025023	142	*	Distal Intergenic	7	141015699	141017924	2226	2	213002	ENSMUST00000209328.1	-6958	ENSMUSG00000059108	Ifitm6	interferon induced transmembrane protein 6	SMRT Uns
chr7	141264886	141265027	142	*	Promoter	7	141263791	141265131	1341	2	54123	ENSMUST00000127223.7	104	ENSMUSG00000025498	Irf7	interferon regulatory factor 7	SMRT Uns
chr7	141268970	141269111	142	*	Exon (ENSMUST00000080654.6/72040, exon 14 of 14)	7	141263183	141266481	3299	2	54123	ENSMUST00000026571.10	-2489	ENSMUSG00000025498	Irf7	interferon regulatory factor 7	SMRT Uns
chr8	10006531	10006672	142	*	Promoter	8	10006633	10039072	32440	1	24099	ENSMUST00000207792.1	0	ENSMUSG00000031497	Tnfsf13b	tumor necrosis factor (ligand) superfamily, member 13b	SMRT Uns
chr8	10556487	10556628	142	*	Intron (ENSMUST00000207477.1/244281, intron 29 of 34)	8	10272572	10634741	362170	1	244281	ENSMUST00000042103.8	283915	ENSMUSG00000039057	Myo16	myosin XVI	SMRT Uns
chr8	11180015	11180156	142	*	Distal Intergenic	8	11199519	11210831	11313	2	12826	ENSMUST00000209598.1	30675	ENSMUSG00000031502	Col4a1	collagen, type IV, alpha 1	SMRT Uns
chr8	11187826	11187967	142	*	Exon (ENSMUST00000151014.1/ENSMUST00000151014.1, exon 1 of 3)	8	11199519	11210831	11313	2	12826	ENSMUST00000209598.1	22864	ENSMUSG00000031502	Col4a1	collagen, type IV, alpha 1	SMRT Uns
chr8	11271021	11271162	142	*	Intron (ENSMUST00000033898.9/12826, intron 1 of 51)	8	11244363	11279656	35294	2	12826	ENSMUST00000208095.1	8494	ENSMUSG00000031502	Col4a1	collagen, type IV, alpha 1	SMRT Uns
chr8	11312550	11312691	142	*	Promoter	8	11198431	11312689	114259	2	12826	ENSMUST00000209735.1	0	ENSMUSG00000031502	Col4a1	collagen, type IV, alpha 1	SMRT Uns
chr8	11322793	11322934	142	*	Intron (ENSMUST00000033899.13/12827, intron 3 of 47)	8	11198423	11312826	114404	2	12826	ENSMUST00000033898.9	-9967	ENSMUSG00000031502	Col4a1	collagen, type IV, alpha 1	SMRT Uns
chr8	11323312	11323453	142	*	Intron (ENSMUST00000033899.13/12827, intron 3 of 47)	8	11198423	11312826	114404	2	12826	ENSMUST00000033898.9	-10486	ENSMUSG00000031502	Col4a1	collagen, type IV, alpha 1	SMRT Uns
chr8	11341230	11341371	142	*	Intron (ENSMUST00000033899.13/12827, intron 3 of 47)	8	11198423	11312826	114404	2	12826	ENSMUST00000033898.9	-28404	ENSMUSG00000031502	Col4a1	collagen, type IV, alpha 1	SMRT Uns
chr8	11359652	11359793	142	*	Intron (ENSMUST00000033899.13/12827, intron 4 of 47)	8	11404908	11421254	16347	1	12827	ENSMUST00000145295.1	-45115	ENSMUSG00000031503	Col4a2	collagen, type IV, alpha 2	SMRT Uns
chr8	11392884	11393025	142	*	Intron (ENSMUST00000033899.13/12827, intron 4 of 47)	8	11404908	11421254	16347	1	12827	ENSMUST00000145295.1	-11883	ENSMUSG00000031503	Col4a2	collagen, type IV, alpha 2	SMRT Uns
chr8	11419799	11419940	142	*	Intron (ENSMUST00000033899.13/12827, intron 20 of 47)	8	11404908	11421254	16347	1	12827	ENSMUST00000145295.1	14891	ENSMUSG00000031503	Col4a2	collagen, type IV, alpha 2	SMRT Uns
chr8	11452726	11452867	142	*	Downstream (<1kb)	8	11441109	11443702	2594	1	12827	ENSMUST00000146219.1	11617	ENSMUSG00000031503	Col4a2	collagen, type IV, alpha 2	SMRT Uns
chr8	20424775	20424916	142	*	Promoter	8	20385782	20424814	39033	2	381598	ENSMUST00000140111.7	0	ENSMUSG00000071793	2610005L07Rik	cadherin 11 pseudogene	SMRT Uns
chr8	23257092	23257233	142	*	Promoter	8	23241346	23257074	15729	2	57437	ENSMUST00000051094.8	-18	ENSMUSG00000015341	Golga7	golgi autoantigen, golgin subfamily a, 7	SMRT Uns
chr8	24597012	24597153	142	*	Promoter	8	24584136	24597009	12874	2	15930	ENSMUST00000033956.6	-3	ENSMUSG00000031551	Ido1	indoleamine 2,3-dioxygenase 1	SMRT Uns
chr8	33930713	33930854	142	*	Promoter	8	33782643	33929863	147221	2	19663	ENSMUST00000053251.11	-850	ENSMUSG00000031586	Rbpms	RNA binding protein gene with multiple splicing	SMRT Uns
chr8	33968388	33968529	142	*	Distal Intergenic	8	33782643	33929863	147221	2	19663	ENSMUST00000053251.11	-38525	ENSMUSG00000031586	Rbpms	RNA binding protein gene with multiple splicing	SMRT Uns
chr8	34149568	34149709	142	*	Distal Intergenic	8	34135572	34147033	11462	2	68192	ENSMUST00000033910.8	-2535	ENSMUSG00000031513	Leprotl1	leptin receptor overlapping transcript-like 1	SMRT Uns
chr8	36245191	36245332	142	*	Intron (ENSMUST00000065297.5/244421, intron 1 of 11)	8	36216064	36249516	33453	2	244421	ENSMUST00000065297.5	4184	ENSMUSG00000039633	Lonrf1	LON peptidase N-terminal domain and ring finger 1	SMRT Uns
chr8	40598095	40598236	142	*	Intron (ENSMUST00000048890.16/54384, intron 3 of 14)	8	40553858	40590514	36657	2	54384	ENSMUST00000173487.7	-7581	ENSMUSG00000039431	Mtmr7	myotubularin related protein 7	SMRT Uns
chr8	40647934	40648075	142	*	Distal Intergenic	8	40606905	40634797	27893	2	54384	ENSMUST00000174537.1	-13137	ENSMUSG00000039431	Mtmr7	myotubularin related protein 7	SMRT Uns
chr8	41003226	41003367	142	*	Intron (ENSMUST00000059115.12/102103, intron 7 of 13)	8	40998770	41000205	1436	2	102103	ENSMUST00000135194.1	-3021	ENSMUSG00000045636	Mtus1	mitochondrial tumor suppressor 1	SMRT Uns
chr8	41016241	41016382	142	*	Promoter	8	41002343	41016320	13978	2	102103	ENSMUST00000131965.1	0	ENSMUSG00000045636	Mtus1	mitochondrial tumor suppressor 1	SMRT Uns
chr8	41057181	41057322	142	*	Intron (ENSMUST00000125903.1/ENSMUST00000125903.1, intron 1 of 2)	8	40990918	41054794	63877	2	102103	ENSMUST00000093534.10	-2387	ENSMUSG00000045636	Mtus1	mitochondrial tumor suppressor 1	SMRT Uns
chr8	46628711	46628852	142	*	Intron (ENSMUST00000211115.1/12367, intron 1 of 6)	8	46617442	46639566	22125	1	12367	ENSMUST00000210534.1	11269	ENSMUSG00000031628	Casp3	caspase 3	SMRT Uns
chr8	46639927	46640068	142	*	Distal Intergenic	8	46617442	46639566	22125	1	12367	ENSMUST00000210534.1	22485	ENSMUSG00000031628	Casp3	caspase 3	SMRT Uns
chr8	46671698	46671839	142	*	Intron (ENSMUST00000208508.2/100503498, intron 4 of 4)	8	46617442	46639566	22125	1	12367	ENSMUST00000210534.1	54256	ENSMUSG00000031628	Casp3	caspase 3	SMRT Uns
chr8	56292176	56292317	142	*	Distal Intergenic	8	56294585	56321043	26459	1	15446	ENSMUST00000034026.9	-2268	ENSMUSG00000031613	Hpgd	hydroxyprostaglandin dehydrogenase 15 (NAD)	SMRT Uns
chr8	56299571	56299712	142	*	Intron (ENSMUST00000034026.9/15446, intron 3 of 6)	8	56294585	56321043	26459	1	15446	ENSMUST00000034026.9	4986	ENSMUSG00000031613	Hpgd	hydroxyprostaglandin dehydrogenase 15 (NAD)	SMRT Uns
chr8	56301413	56301554	142	*	Intron (ENSMUST00000034026.9/15446, intron 3 of 6)	8	56294585	56321043	26459	1	15446	ENSMUST00000034026.9	6828	ENSMUSG00000031613	Hpgd	hydroxyprostaglandin dehydrogenase 15 (NAD)	SMRT Uns
chr8	56313761	56313902	142	*	Exon (ENSMUST00000209271.1/ENSMUST00000209271.1, exon 1 of 1)	8	56294585	56321043	26459	1	15446	ENSMUST00000034026.9	19176	ENSMUSG00000031613	Hpgd	hydroxyprostaglandin dehydrogenase 15 (NAD)	SMRT Uns
chr8	56370756	56370897	142	*	Distal Intergenic	8	56294585	56321043	26459	1	15446	ENSMUST00000034026.9	76171	ENSMUSG00000031613	Hpgd	hydroxyprostaglandin dehydrogenase 15 (NAD)	SMRT Uns
chr8	66386155	66386296	142	*	Promoter	8	66386294	66470421	84128	1	72925	ENSMUST00000039540.11	0	ENSMUSG00000036469	2001-03-01	membrane-associated ring finger (C3HC4) 1	SMRT Uns
chr8	66388858	66388999	142	*	Intron (ENSMUST00000152320.7/72925, intron 6 of 8)	8	66386301	66470431	84131	1	72925	ENSMUST00000110253.2	2557	ENSMUSG00000036469	2001-03-01	membrane-associated ring finger (C3HC4) 1	SMRT Uns
chr8	66393050	66393191	142	*	Intron (ENSMUST00000152320.7/72925, intron 6 of 8)	8	66386301	66470431	84131	1	72925	ENSMUST00000110253.2	6749	ENSMUSG00000036469	2001-03-01	membrane-associated ring finger (C3HC4) 1	SMRT Uns
chr8	66432115	66432256	142	*	Intron (ENSMUST00000152320.7/72925, intron 7 of 8)	8	66386301	66470431	84131	1	72925	ENSMUST00000110253.2	45814	ENSMUSG00000036469	2001-03-01	membrane-associated ring finger (C3HC4) 1	SMRT Uns
chr8	67494694	67494835	142	*	Promoter	8	67494858	67502584	7727	1	17961	ENSMUST00000093470.6	-23	ENSMUSG00000051147	Nat2	N-acetyltransferase 2 (arylamine N-acetyltransferase)	SMRT Uns
chr8	68958313	68958454	142	*	Distal Intergenic	8	68890744	68895819	5076	1	16956	ENSMUST00000169749.1	67569	ENSMUSG00000015568	Lpl	lipoprotein lipase	SMRT Uns
chr8	69193363	69193504	142	*	Distal Intergenic	8	69132669	69184225	51557	2	211134	ENSMUST00000185176.7	-9138	ENSMUSG00000036306	Lzts1	leucine zipper, putative tumor suppressor 1	SMRT Uns
chr8	71853550	71853691	142	*	Intron (ENSMUST00000212113.1/ENSMUST00000212113.1, intron 2 of 9)	8	71882019	71895727	13709	1	236193	ENSMUST00000188685.6	-28328	ENSMUSG00000056019	Zfp709	zinc finger protein 709	SMRT Uns
chr8	83332362	83332503	142	*	Promoter	8	83312632	83332486	19855	2	244548	ENSMUST00000177594.7	0	ENSMUSG00000035151	Elmod2	ELMO/CED-12 domain containing 2	SMRT Uns
chr8	83440576	83440717	142	*	Intron (ENSMUST00000212473.1/56367, intron 1 of 2)	8	83437554	83439244	1691	2	56367	ENSMUST00000212500.1	-1332	ENSMUSG00000063253	Scoc	short coiled-coil protein	SMRT Uns
chr8	83738280	83738421	142	*	Intron (ENSMUST00000002964.13/26364, intron 1 of 17)	8	83723362	83741169	17808	2	26364	ENSMUST00000075843.12	2748	ENSMUSG00000002885	Adgre5	adhesion G protein-coupled receptor E5	SMRT Uns
chr8	83740293	83740434	142	*	Promoter	8	83723362	83741169	17808	2	26364	ENSMUST00000075843.12	735	ENSMUSG00000002885	Adgre5	adhesion G protein-coupled receptor E5	SMRT Uns
chr8	83742329	83742470	142	*	Distal Intergenic	8	83723251	83741326	18076	2	26364	ENSMUST00000166939.7	-1003	ENSMUSG00000002885	Adgre5	adhesion G protein-coupled receptor E5	SMRT Uns
chr8	83783319	83783460	142	*	Distal Intergenic	8	83723251	83741326	18076	2	26364	ENSMUST00000166939.7	-41993	ENSMUSG00000002885	Adgre5	adhesion G protein-coupled receptor E5	SMRT Uns
chr8	84913400	84913541	142	*	Promoter	8	84913391	84922915	9525	1	100503676	ENSMUST00000148573.1	9	ENSMUSG00000003812	Gm38426	predicted gene, 38426	SMRT Uns
chr8	85492429	85492570	142	*	Promoter	8	85492576	85527560	34985	1	108682	ENSMUST00000034136.11	-6	ENSMUSG00000031700	Gpt2	glutamic pyruvate transaminase (alanine aminotransferase) 2	SMRT Uns
chr8	92856392	92856533	142	*	Promoter	8	92855480	92870058	14579	1	270084	ENSMUST00000130471.1	912	ENSMUSG00000033192	Lpcat2	lysophosphatidylcholine acyltransferase 2	SMRT Uns
chr8	92875952	92876093	142	*	Intron (ENSMUST00000046290.2/270084, intron 7 of 13)	8	92855480	92870058	14579	1	270084	ENSMUST00000130471.1	20472	ENSMUSG00000033192	Lpcat2	lysophosphatidylcholine acyltransferase 2	SMRT Uns
chr8	94158737	94158878	142	*	Distal Intergenic	8	94152746	94153985	1240	1	17751	ENSMUST00000211915.1	5991	ENSMUSG00000031760	Mt3	metallothionein 3	SMRT Uns
chr8	94434281	94434422	142	*	Promoter	8	94434391	94527272	92882	1	434341	ENSMUST00000211816.1	0	ENSMUSG00000074151	Nlrc5	NLR family, CARD domain containing 5	SMRT Uns
chr8	94443237	94443378	142	*	Intron (ENSMUST00000212382.1/ENSMUST00000212382.1, intron 1 of 2)	8	94429813	94435103	5291	2	320377	ENSMUST00000180445.2	-8134	NA	9330175E14Rik	RIKEN cDNA 9330175E14 gene	SMRT Uns
chr8	94528289	94528430	142	*	Distal Intergenic	8	94525067	94527268	2202	1	434341	ENSMUST00000137032.1	3222	ENSMUSG00000074151	Nlrc5	NLR family, CARD domain containing 5	SMRT Uns
chr8	105374740	105374881	142	*	Promoter	8	105374904	105382859	7956	1	102075	ENSMUST00000159286.7	-23	ENSMUSG00000014782	Plekhg4	pleckstrin homology domain containing, family G (with RhoGef domain) member 4	SMRT Uns
chr8	117673585	117673726	142	*	Promoter	8	117661402	117673689	12288	2	74032	ENSMUST00000173522.7	0	ENSMUSG00000034308	Sdr42e1	short chain dehydrogenase/reductase family 42E, member 1	SMRT Uns
chr8	119436530	119436671	142	*	Promoter	8	119437118	119446256	9139	1	71839	ENSMUST00000152420.7	-447	ENSMUSG00000074063	Osgin1	oxidative stress induced growth inhibitor 1	SMRT Uns
chr8	121650572	121650713	142	*	Intron (ENSMUST00000127664.1/108148, intron 1 of 15)	8	121598703	121652901	54199	2	142682	ENSMUST00000046386.4	2188	ENSMUSG00000061410	Zcchc14	zinc finger, CCHC domain containing 14	SMRT Uns
chr8	122163162	122163303	142	*	Intron (ENSMUST00000127664.1/108148, intron 1 of 15)	8	122282141	122337251	55111	1	22761	ENSMUST00000054052.14	-118838	ENSMUSG00000049577	Zfpm1	zinc finger protein, multitype 1	SMRT Uns
chr8	122264407	122264548	142	*	Intron (ENSMUST00000127664.1/108148, intron 1 of 15)	8	122282141	122337251	55111	1	22761	ENSMUST00000054052.14	-17593	ENSMUSG00000049577	Zfpm1	zinc finger protein, multitype 1	SMRT Uns
chr8	128358525	128358666	142	*	Promoter	8	128358604	128365420	6817	1	18186	ENSMUST00000212833.1	0	ENSMUSG00000025810	Nrp1	neuropilin 1	SMRT Uns
chr8	128491617	128491758	142	*	Intron (ENSMUST00000026917.9/18186, intron 12 of 16)	8	128359397	128462081	102685	1	18186	ENSMUST00000212933.1	132220	ENSMUSG00000025810	Nrp1	neuropilin 1	SMRT Uns
chr9	15931058	15931199	142	*	Intron (ENSMUST00000217308.1/270120, intron 22 of 25)	9	15910189	15922756	12568	2	270120	ENSMUST00000217187.1	-8302	ENSMUSG00000074505	Fat3	FAT atypical cadherin 3	SMRT Uns
chr9	16214847	16214988	142	*	Intron (ENSMUST00000217308.1/270120, intron 3 of 25)	9	15910205	16378231	468027	2	270120	ENSMUST00000082170.5	163243	ENSMUSG00000074505	Fat3	FAT atypical cadherin 3	SMRT Uns
chr9	16215461	16215602	142	*	Intron (ENSMUST00000217308.1/270120, intron 3 of 25)	9	15910205	16378231	468027	2	270120	ENSMUST00000082170.5	162629	ENSMUSG00000074505	Fat3	FAT atypical cadherin 3	SMRT Uns
chr9	16238083	16238224	142	*	Intron (ENSMUST00000217308.1/270120, intron 3 of 25)	9	15910205	16378231	468027	2	270120	ENSMUST00000082170.5	140007	ENSMUSG00000074505	Fat3	FAT atypical cadherin 3	SMRT Uns
chr9	16312764	16312905	142	*	Intron (ENSMUST00000217308.1/270120, intron 2 of 25)	9	15910205	16378231	468027	2	270120	ENSMUST00000082170.5	65326	ENSMUSG00000074505	Fat3	FAT atypical cadherin 3	SMRT Uns
chr9	16357975	16358116	142	*	Intron (ENSMUST00000217308.1/270120, intron 2 of 25)	9	15910205	16378231	468027	2	270120	ENSMUST00000082170.5	20115	ENSMUSG00000074505	Fat3	FAT atypical cadherin 3	SMRT Uns
chr9	16363849	16363990	142	*	Intron (ENSMUST00000217308.1/270120, intron 2 of 25)	9	15910205	16378231	468027	2	270120	ENSMUST00000082170.5	14241	ENSMUSG00000074505	Fat3	FAT atypical cadherin 3	SMRT Uns
chr9	22641151	22641292	142	*	Intron (ENSMUST00000039798.15/319845, intron 12 of 21)	9	22643841	22888280	244440	1	319845	ENSMUST00000127296.7	-2549	ENSMUSG00000035919	Bbs9	Bardet-Biedl syndrome 9 (human)	SMRT Uns
chr9	22649729	22649870	142	*	Intron (ENSMUST00000039798.15/319845, intron 14 of 21)	9	22643841	22888280	244440	1	319845	ENSMUST00000127296.7	5888	ENSMUSG00000035919	Bbs9	Bardet-Biedl syndrome 9 (human)	SMRT Uns
chr9	22654950	22655091	142	*	Intron (ENSMUST00000039798.15/319845, intron 14 of 21)	9	22658280	22680513	22234	1	319845	ENSMUST00000130479.1	-3189	ENSMUSG00000035919	Bbs9	Bardet-Biedl syndrome 9 (human)	SMRT Uns
chr9	22673011	22673152	142	*	Intron (ENSMUST00000039798.15/319845, intron 17 of 21)	9	22678750	22888274	209525	1	319845	ENSMUST00000124076.1	-5598	ENSMUSG00000035919	Bbs9	Bardet-Biedl syndrome 9 (human)	SMRT Uns
chr9	22814820	22814961	142	*	Intron (ENSMUST00000039798.15/319845, intron 20 of 21)	9	22678750	22888274	209525	1	319845	ENSMUST00000124076.1	136070	ENSMUSG00000035919	Bbs9	Bardet-Biedl syndrome 9 (human)	SMRT Uns
chr9	48422424	48422565	142	*	Intron (ENSMUST00000209981.2/ENSMUST00000209981.2, intron 1 of 3)	9	48389851	48399903	10053	1	244853	ENSMUST00000217002.1	32573	ENSMUSG00000044229	Nxpe4	neurexophilin and PC-esterase domain family, member 4	SMRT Uns
chr9	54063731	54063872	142	*	Intron (ENSMUST00000098760.4/244882, intron 1 of 1)	9	54067355	54068372	1018	2	244882	ENSMUST00000214656.1	4500	ENSMUSG00000074345	Tnfaip8l3	tumor necrosis factor, alpha-induced protein 8-like 3	SMRT Uns
chr9	54069354	54069495	142	*	Promoter	9	54023405	54068388	44984	2	244882	ENSMUST00000098760.4	-966	ENSMUSG00000074345	Tnfaip8l3	tumor necrosis factor, alpha-induced protein 8-like 3	SMRT Uns
chr9	54071877	54072018	142	*	Distal Intergenic	9	54023405	54068388	44984	2	244882	ENSMUST00000098760.4	-3489	ENSMUSG00000074345	Tnfaip8l3	tumor necrosis factor, alpha-induced protein 8-like 3	SMRT Uns
chr9	54084355	54084496	142	*	Distal Intergenic	9	54023405	54068388	44984	2	244882	ENSMUST00000098760.4	-15967	ENSMUSG00000074345	Tnfaip8l3	tumor necrosis factor, alpha-induced protein 8-like 3	SMRT Uns
chr9	54991564	54991705	142	*	Intron (ENSMUST00000093844.4/110835, intron 1 of 5)	9	54981533	55006825	25293	1	110835	ENSMUST00000213960.1	10031	ENSMUSG00000035594	Chrna5	cholinergic receptor, nicotinic, alpha polypeptide 5	SMRT Uns
chr9	60937184	60937325	142	*	Intron (ENSMUST00000216374.1/ENSMUST00000216374.1, intron 1 of 1)	9	60866145	60870130	3986	1	72565	ENSMUST00000216574.1	71039	ENSMUSG00000034485	Uaca	uveal autoantigen with coiled-coil domains and ankyrin repeats	SMRT Uns
chr9	66072916	66073057	142	*	Distal Intergenic	9	66065176	66069719	4544	2	382083	ENSMUST00000044711.6	-3197	ENSMUSG00000039452	Snx22	sorting nexin 22	SMRT Uns
chr9	66202746	66202887	142	*	Intron (ENSMUST00000034944.8/13143, intron 2 of 11)	9	66220747	66268950	48204	1	13143	ENSMUST00000132987.7	-17860	ENSMUSG00000032380	Dapk2	death-associated protein kinase 2	SMRT Uns
chr9	66830979	66831120	142	*	Intron (ENSMUST00000169282.7/68318, intron 2 of 5)	9	66819284	66834648	15365	2	68318	ENSMUST00000057261.8	3528	ENSMUSG00000053040	Aph1c	aph1 homolog C, gamma secretase subunit	SMRT Uns
chr9	66832473	66832614	142	*	Intron (ENSMUST00000169282.7/68318, intron 2 of 5)	9	66819284	66834648	15365	2	68318	ENSMUST00000057261.8	2034	ENSMUSG00000053040	Aph1c	aph1 homolog C, gamma secretase subunit	SMRT Uns
chr9	70260426	70260567	142	*	Intron (ENSMUST00000213863.1/71602, intron 1 of 3)	9	70207368	70399766	192399	1	71602	ENSMUST00000034745.8	53058	ENSMUSG00000032220	Myo1e	myosin IE	SMRT Uns
chr9	74910375	74910516	142	*	Distal Intergenic	9	74952884	74955684	2801	1	235493	ENSMUST00000216809.1	-42368	ENSMUSG00000034858	Fam214a	family with sequence similarity 214, member A	SMRT Uns
chr9	74953984	74954125	142	*	Promoter	9	74953072	74953990	919	1	235493	ENSMUST00000216125.1	912	ENSMUSG00000034858	Fam214a	family with sequence similarity 214, member A	SMRT Uns
chr9	74993809	74993950	142	*	Intron (ENSMUST00000215370.1/235493, intron 2 of 12)	9	74976111	75032085	55975	1	235493	ENSMUST00000081746.6	17698	ENSMUSG00000034858	Fam214a	family with sequence similarity 214, member A	SMRT Uns
chr9	79681435	79681576	142	*	Exon (ENSMUST00000071750.12/12816, exon 16 of 66)	9	79714905	79718494	3590	2	12816	ENSMUST00000141667.1	36918	ENSMUSG00000032332	Col12a1	collagen, type XII, alpha 1	SMRT Uns
chr9	79951431	79951572	142	*	Intron (ENSMUST00000093811.10/70598, intron 1 of 5)	9	79820661	79962033	141373	2	70598	ENSMUST00000172973.1	10461	ENSMUSG00000034898	Filip1	filamin A interacting protein 1	SMRT Uns
chr9	95574563	95574704	142	*	Distal Intergenic	9	95559657	95568023	8367	1	75552	ENSMUST00000079597.6	14906	ENSMUSG00000064225	Paqr9	progestin and adipoQ receptor family member IX	SMRT Uns
chr9	96395313	96395454	142	*	Distal Intergenic	9	96332655	96364442	31788	2	11933	ENSMUST00000034983.6	-30871	ENSMUSG00000032412	Atp1b3	ATPase, Na+/K+ transporting, beta 3 polypeptide	SMRT Uns
chr9	96399511	96399652	142	*	Distal Intergenic	9	96332655	96364442	31788	2	11933	ENSMUST00000034983.6	-35069	ENSMUSG00000032412	Atp1b3	ATPase, Na+/K+ transporting, beta 3 polypeptide	SMRT Uns
chr9	102447146	102447287	142	*	Distal Intergenic	9	102505750	102546239	40490	1	16716	ENSMUST00000039390.5	-58463	ENSMUSG00000035606	Ky	kyphoscoliosis peptidase	SMRT Uns
chr9	102521508	102521649	142	*	Promoter	9	102521336	102528059	6724	1	16716	ENSMUST00000190609.1	172	ENSMUSG00000035606	Ky	kyphoscoliosis peptidase	SMRT Uns
chr9	102522372	102522513	142	*	Intron (ENSMUST00000039390.5/16716, intron 4 of 10)	9	102521336	102528059	6724	1	16716	ENSMUST00000190609.1	1036	ENSMUSG00000035606	Ky	kyphoscoliosis peptidase	SMRT Uns
chr9	102541761	102541902	142	*	Exon (ENSMUST00000039390.5/16716, exon 11 of 11)	9	102521336	102528059	6724	1	16716	ENSMUST00000190609.1	20425	ENSMUSG00000035606	Ky	kyphoscoliosis peptidase	SMRT Uns
chr9	121927127	121927268	142	*	Distal Intergenic	9	121937223	121947016	9794	1	69430	ENSMUST00000214777.1	-9955	ENSMUSG00000043773	1700048O20Rik	RIKEN cDNA 1700048O20 gene	SMRT Uns
chr9	121928524	121928665	142	*	Distal Intergenic	9	121937223	121947016	9794	1	69430	ENSMUST00000214777.1	-8558	ENSMUSG00000043773	1700048O20Rik	RIKEN cDNA 1700048O20 gene	SMRT Uns
chr9	123953700	123953841	142	*	Distal Intergenic	9	123962124	123968692	6569	2	12768	ENSMUST00000026911.5	14851	ENSMUSG00000025804	Ccr1	chemokine (C-C motif) receptor 1	SMRT Uns
chr9	123968327	123968468	142	*	Promoter	9	123962124	123968692	6569	2	12768	ENSMUST00000026911.5	224	ENSMUSG00000025804	Ccr1	chemokine (C-C motif) receptor 1	SMRT Uns
chr9	123968671	123968812	142	*	Promoter	9	123962124	123968692	6569	2	12768	ENSMUST00000026911.5	0	ENSMUSG00000025804	Ccr1	chemokine (C-C motif) receptor 1	SMRT Uns
chrX	6779745	6779886	142	*	Promoter	20	6779306	6948362	169057	1	331374	ENSMUST00000067410.13	439	ENSMUSG00000062393	Dgkk	diacylglycerol kinase kappa	SMRT Uns
chrX	13599436	13599577	142	*	Intron (ENSMUST00000156096.7/12361, intron 9 of 23)	20	13632089	13640856	8768	1	23890	ENSMUST00000041708.9	-32512	ENSMUSG00000040229	Gpr34	G protein-coupled receptor 34	SMRT Uns
chrX	13600125	13600266	142	*	Intron (ENSMUST00000156096.7/12361, intron 9 of 23)	20	13632089	13640856	8768	1	23890	ENSMUST00000041708.9	-31823	ENSMUSG00000040229	Gpr34	G protein-coupled receptor 34	SMRT Uns
chrX	13616877	13617018	142	*	Intron (ENSMUST00000156096.7/12361, intron 6 of 23)	20	13632089	13640856	8768	1	23890	ENSMUST00000041708.9	-15071	ENSMUSG00000040229	Gpr34	G protein-coupled receptor 34	SMRT Uns
chrX	13636345	13636486	142	*	Intron (ENSMUST00000041708.9/23890, intron 3 of 3)	20	13632769	13640858	8090	1	23890	ENSMUST00000096492.3	3576	ENSMUSG00000040229	Gpr34	G protein-coupled receptor 34	SMRT Uns
chrX	13655198	13655339	142	*	Intron (ENSMUST00000156096.7/12361, intron 4 of 23)	20	13661363	13667433	6071	1	319200	ENSMUST00000053659.1	-6024	ENSMUSG00000047678	Gpr82	G protein-coupled receptor 82	SMRT Uns
chrX	57304129	57304270	142	*	Intron (ENSMUST00000033468.10/73341, intron 3 of 21)	20	57298512	57300859	2348	2	73341	ENSMUST00000175636.1	-3270	ENSMUSG00000031133	Arhgef6	Rac/Cdc42 guanine nucleotide exchange factor (GEF) 6	SMRT Uns
chrX	57305022	57305163	142	*	Intron (ENSMUST00000033468.10/73341, intron 2 of 21)	20	57298512	57300859	2348	2	73341	ENSMUST00000175636.1	-4163	ENSMUSG00000031133	Arhgef6	Rac/Cdc42 guanine nucleotide exchange factor (GEF) 6	SMRT Uns
chrX	57326606	57326747	142	*	Promoter	20	57272228	57326601	54374	2	73341	ENSMUST00000134028.8	-5	ENSMUSG00000031133	Arhgef6	Rac/Cdc42 guanine nucleotide exchange factor (GEF) 6	SMRT Uns
chrX	57337148	57337289	142	*	Intron (ENSMUST00000033468.10/73341, intron 1 of 21)	20	57335904	57338506	2603	2	73341	ENSMUST00000135098.1	1217	ENSMUSG00000031133	Arhgef6	Rac/Cdc42 guanine nucleotide exchange factor (GEF) 6	SMRT Uns
chrX	59584198	59584339	142	*	Distal Intergenic	20	59250808	59568071	317264	2	14168	ENSMUST00000131319.7	-16127	ENSMUSG00000031137	Fgf13	fibroblast growth factor 13	SMRT Uns
chrX	59766027	59766168	142	*	Distal Intergenic	20	59250808	59568071	317264	2	14168	ENSMUST00000131319.7	-197956	ENSMUSG00000031137	Fgf13	fibroblast growth factor 13	SMRT Uns
chrX	103180251	103180392	142	*	Downstream (2-3kb)	20	103184176	103186640	2465	2	17954	ENSMUST00000121720.1	6248	ENSMUSG00000082229	Nap1l2	nucleosome assembly protein 1-like 2	SMRT Uns
chrX	106135019	106135160	142	*	Distal Intergenic	20	106143204	106143622	419	1	279572	ENSMUST00000139380.2	-8044	ENSMUSG00000033777	Tlr13	toll-like receptor 13	SMRT Uns
chrX	106136005	106136146	142	*	Distal Intergenic	20	106143204	106143622	419	1	279572	ENSMUST00000139380.2	-7058	ENSMUSG00000033777	Tlr13	toll-like receptor 13	SMRT Uns
chrX	106136353	106136494	142	*	Distal Intergenic	20	106143204	106143622	419	1	279572	ENSMUST00000139380.2	-6710	ENSMUSG00000033777	Tlr13	toll-like receptor 13	SMRT Uns
chrX	106140261	106140402	142	*	Distal Intergenic	20	106143204	106143622	419	1	279572	ENSMUST00000139380.2	-2802	ENSMUSG00000033777	Tlr13	toll-like receptor 13	SMRT Uns
chrX	109208004	109208145	142	*	Distal Intergenic	20	109196758	109200439	3682	1	622976	ENSMUST00000060013.3	11246	ENSMUSG00000048621	Gm6377	predicted gene 6377	SMRT Uns
chrX	109397723	109397864	142	*	Distal Intergenic	20	109196758	109200439	3682	1	622976	ENSMUST00000060013.3	200965	ENSMUSG00000048621	Gm6377	predicted gene 6377	SMRT Uns
chrX	160510332	160510473	142	*	Intron (ENSMUST00000112377.7/110094, intron 2 of 33)	20	160502465	160558955	56491	1	110094	ENSMUST00000112376.1	7867	ENSMUSG00000031295	Phka2	phosphorylase kinase alpha 2	SMRT Uns
chrX	167167419	167167560	142	*	Intron (ENSMUST00000142044.1/ENSMUST00000142044.1, intron 1 of 1)	20	167207292	167208827	1536	2	19241	ENSMUST00000112175.1	41267	ENSMUSG00000049775	Tmsb4x	thymosin, beta 4, X chromosome	SMRT Uns
chrX	167229516	167229657	142	*	Distal Intergenic	20	167207093	167209315	2223	2	19241	ENSMUST00000112172.3	-20201	ENSMUSG00000049775	Tmsb4x	thymosin, beta 4, X chromosome	SMRT Uns
chrY	90737536	90737677	142	*	Distal Intergenic	21	90784738	90816439	31702	1	170942	ENSMUST00000179483.7	-47061	ENSMUSG00000096768	Erdr1	erythroid differentiation regulator 1	SMRT Uns
chrY	90738533	90738674	142	*	Distal Intergenic	21	90784738	90816439	31702	1	170942	ENSMUST00000179483.7	-46064	ENSMUSG00000096768	Erdr1	erythroid differentiation regulator 1	SMRT Uns
chrY	90799349	90799490	142	*	Intron (ENSMUST00000179483.7/170942, intron 3 of 3)	21	90785586	90816464	30879	1	170942	ENSMUST00000179077.1	13763	ENSMUSG00000096768	Erdr1	erythroid differentiation regulator 1	SMRT Uns

## Sheet: SMRT bound 0hr down
seqnames	start	end	width	strand	annotation	geneChr	geneStart	geneEnd	geneLength	geneStrand	geneId	transcriptId	distanceToTSS	ENSEMBL	SYMBOL	GENENAME	Clusters
chr1	40392752	40392893	142	*	Distal Intergenic	1	40429570	40446723	17154	1	17082	ENSMUST00000174335.7	-36677	ENSMUSG00000026069	Il1rl1	interleukin 1 receptor-like 1	SMRT Uns
chr1	72307589	72307730	142	*	Promoter	1	72307421	72394952	87532	1	22596	ENSMUST00000027379.8	168	ENSMUSG00000026187	Xrcc5	X-ray repair complementing defective repair in Chinese hamster cells 5	SMRT Uns
chr1	74375024	74375165	142	*	Promoter	1	74375195	74385755	10561	1	18173	ENSMUST00000187516.6	-30	ENSMUSG00000026177	Slc11a1	solute carrier family 11 (proton-coupled divalent metal ion transporters), member 1	SMRT Uns
chr1	74386974	74387115	142	*	Distal Intergenic	1	74383600	74385197	1598	1	18173	ENSMUST00000134189.1	3374	ENSMUSG00000026177	Slc11a1	solute carrier family 11 (proton-coupled divalent metal ion transporters), member 1	SMRT Uns
chr1	85250770	85250911	142	*	Intron (ENSMUST00000162347.1/ENSMUST00000162347.1, intron 1 of 1)	1	85241286	85254548	13263	2	620078	ENSMUST00000161685.7	3637	ENSMUSG00000052477	C130026I21Rik	RIKEN cDNA C130026I21 gene	SMRT Uns
chr1	85251907	85252048	142	*	Intron (ENSMUST00000162347.1/ENSMUST00000162347.1, intron 1 of 1)	1	85241286	85254548	13263	2	620078	ENSMUST00000161685.7	2500	ENSMUSG00000052477	C130026I21Rik	RIKEN cDNA C130026I21 gene	SMRT Uns
chr1	85274062	85274203	142	*	Intron (ENSMUST00000163068.7/ENSMUST00000163068.7, intron 2 of 3)	1	85246670	85270566	23897	2	620078	ENSMUST00000064341.8	-3496	ENSMUSG00000052477	C130026I21Rik	RIKEN cDNA C130026I21 gene	SMRT Uns
chr1	85280399	85280540	142	*	Intron (ENSMUST00000159695.1/ENSMUST00000159695.1, intron 3 of 6)	1	85246670	85270566	23897	2	620078	ENSMUST00000064341.8	-9833	ENSMUSG00000052477	C130026I21Rik	RIKEN cDNA C130026I21 gene	SMRT Uns
chr1	85329974	85330115	142	*	Intron (ENSMUST00000161923.1/ENSMUST00000161923.1, intron 1 of 1)	1	85246670	85270566	23897	2	620078	ENSMUST00000064341.8	-59408	ENSMUSG00000052477	C130026I21Rik	RIKEN cDNA C130026I21 gene	SMRT Uns
chr1	85738143	85738284	142	*	Intron (ENSMUST00000159122.7/319997, intron 3 of 7)	1	85717689	85736629	18941	2	319997	ENSMUST00000064788.13	-1514	ENSMUSG00000052760	A630001G21Rik	RIKEN cDNA A630001G21 gene	SMRT Uns
chr1	127296967	127297108	142	*	Intron (ENSMUST00000189427.6/107895, intron 1 of 7)	1	127306762	127483704	176943	1	107895	ENSMUST00000171405.1	-9654	ENSMUSG00000036155	Mgat5	mannoside acetylglucosaminyltransferase 5	SMRT Uns
chr1	127305603	127305744	142	*	Intron (ENSMUST00000189427.6/107895, intron 1 of 7)	1	127306762	127483704	176943	1	107895	ENSMUST00000171405.1	-1018	ENSMUSG00000036155	Mgat5	mannoside acetylglucosaminyltransferase 5	SMRT Uns
chr1	127322365	127322506	142	*	Intron (ENSMUST00000189427.6/107895, intron 3 of 7)	1	127306762	127483704	176943	1	107895	ENSMUST00000171405.1	15603	ENSMUSG00000036155	Mgat5	mannoside acetylglucosaminyltransferase 5	SMRT Uns
chr1	130824520	130824661	142	*	Distal Intergenic	1	130826684	130852249	25566	1	18703	ENSMUST00000027675.13	-2023	ENSMUSG00000026417	Pigr	polymeric immunoglobulin receptor	SMRT Uns
chr1	131136106	131136247	142	*	Intron (ENSMUST00000016670.8/226419, intron 2 of 2)	1	131129875	131138245	8371	2	226419	ENSMUST00000189756.1	1998	ENSMUSG00000016526	Dyrk3	dual-specificity tyrosine-(Y)-phosphorylation regulated kinase 3	SMRT Uns
chr1	131942706	131942847	142	*	Distal Intergenic	1	131962954	132014486	51533	1	212980	ENSMUST00000191034.1	-20107	ENSMUSG00000026435	Slc45a3	solute carrier family 45, member 3	SMRT Uns
chr1	132155759	132155900	142	*	Distal Intergenic	1	132112237	132139684	27448	2	18557	ENSMUST00000027697.11	-16075	ENSMUSG00000026437	Cdk18	cyclin-dependent kinase 18	SMRT Uns
chr1	134458296	134458437	142	*	Exon (ENSMUST00000133721.7/240756, exon 2 of 3)	1	134455555	134490873	35319	1	240756	ENSMUST00000116528.1	2741	ENSMUSG00000026455	Klhl12	kelch-like 12	SMRT Uns
chr1	134477828	134477969	142	*	Intron (ENSMUST00000112232.7/240756, intron 6 of 11)	1	134475280	134485924	10645	1	240756	ENSMUST00000141458.1	2548	ENSMUSG00000026455	Klhl12	kelch-like 12	SMRT Uns
chr1	153913993	153914134	142	*	Distal Intergenic	1	153906043	153907116	1074	1	14645	ENSMUST00000154576.1	7950	ENSMUSG00000026473	Glul	glutamate-ammonia ligase (glutamine synthetase)	SMRT Uns
chr1	170975692	170975833	142	*	Promoter	1	170958617	170976127	17511	2	14130	ENSMUST00000027966.13	294	ENSMUSG00000026656	Fcgr2b	Fc receptor, IgG, low affinity IIb	SMRT Uns
chr1	171006458	171006599	142	*	Distal Intergenic	1	171018920	171029761	10842	1	246256	ENSMUST00000078825.4	-12321	ENSMUSG00000059089	Fcgr4	Fc receptor, IgG, low affinity IV	SMRT Uns
chr1	171044904	171045045	142	*	Distal Intergenic	1	171051174	171058054	6881	2	14131	ENSMUST00000168817.1	13009	ENSMUSG00000059498	Fcgr3	Fc receptor, IgG, low affinity III	SMRT Uns
chr1	180230693	180230834	142	*	Promoter	1	180227004	180230065	3062	2	19165	ENSMUST00000130711.7	-628	ENSMUSG00000010609	Psen2	presenilin 2	SMRT Uns
chr1	180261141	180261282	142	*	Intron (ENSMUST00000192164.1/ENSMUST00000192164.1, intron 2 of 2)	1	180245638	180263438	17801	2	19165	ENSMUST00000133340.1	2156	ENSMUSG00000010609	Psen2	presenilin 2	SMRT Uns
chr1	180263548	180263689	142	*	Promoter	1	180245638	180263438	17801	2	19165	ENSMUST00000133340.1	-110	ENSMUSG00000010609	Psen2	presenilin 2	SMRT Uns
chr1	180268718	180268859	142	*	Intron (ENSMUST00000192164.1/ENSMUST00000192164.1, intron 2 of 2)	1	180245638	180263438	17801	2	19165	ENSMUST00000133340.1	-5280	ENSMUSG00000010609	Psen2	presenilin 2	SMRT Uns
chr10	22302336	22302477	142	*	Exon (ENSMUST00000180456.1/ENSMUST00000180456.1, exon 1 of 4)	10	22306702	22312944	6243	1	606736	ENSMUST00000181223.7	-4225	ENSMUSG00000097352	C920009B18Rik	RIKEN cDNA C920009B18 gene	SMRT Uns
chr10	24642860	24643001	142	*	Intron (ENSMUST00000105520.7/18605, intron 24 of 24)	10	24668486	24674258	5773	2	18605	ENSMUST00000142974.1	31257	ENSMUSG00000037370	Enpp1	ectonucleotide pyrophosphatase/phosphodiesterase 1	SMRT Uns
chr10	24727645	24727786	142	*	Distal Intergenic	10	24641435	24712159	70725	2	18605	ENSMUST00000039882.12	-15486	ENSMUSG00000037370	Enpp1	ectonucleotide pyrophosphatase/phosphodiesterase 1	SMRT Uns
chr10	37106348	37106489	142	*	Distal Intergenic	10	37133375	37138920	5546	2	17118	ENSMUST00000092584.5	32431	ENSMUSG00000069662	Marcks	myristoylated alanine rich protein kinase C substrate	SMRT Uns
chr10	37112800	37112941	142	*	Distal Intergenic	10	37133375	37138920	5546	2	17118	ENSMUST00000092584.5	25979	ENSMUSG00000069662	Marcks	myristoylated alanine rich protein kinase C substrate	SMRT Uns
chr10	37189927	37190068	142	*	Distal Intergenic	10	37133375	37138920	5546	2	17118	ENSMUST00000092584.5	-51007	ENSMUSG00000069662	Marcks	myristoylated alanine rich protein kinase C substrate	SMRT Uns
chr10	37190240	37190381	142	*	Distal Intergenic	10	37133375	37138920	5546	2	17118	ENSMUST00000092584.5	-51320	ENSMUSG00000069662	Marcks	myristoylated alanine rich protein kinase C substrate	SMRT Uns
chr10	37194995	37195136	142	*	Distal Intergenic	10	37133375	37138920	5546	2	17118	ENSMUST00000092584.5	-56075	ENSMUSG00000069662	Marcks	myristoylated alanine rich protein kinase C substrate	SMRT Uns
chr10	37204584	37204725	142	*	Distal Intergenic	10	37133375	37138920	5546	2	17118	ENSMUST00000092584.5	-65664	ENSMUSG00000069662	Marcks	myristoylated alanine rich protein kinase C substrate	SMRT Uns
chr10	37232087	37232228	142	*	Distal Intergenic	10	37133375	37138920	5546	2	17118	ENSMUST00000092584.5	-93167	ENSMUSG00000069662	Marcks	myristoylated alanine rich protein kinase C substrate	SMRT Uns
chr10	37236151	37236292	142	*	Distal Intergenic	10	37133375	37138920	5546	2	17118	ENSMUST00000092584.5	-97231	ENSMUSG00000069662	Marcks	myristoylated alanine rich protein kinase C substrate	SMRT Uns
chr10	37321325	37321466	142	*	Distal Intergenic	10	37133375	37138920	5546	2	17118	ENSMUST00000092584.5	-182405	ENSMUSG00000069662	Marcks	myristoylated alanine rich protein kinase C substrate	SMRT Uns
chr10	37337442	37337583	142	*	Exon (ENSMUST00000181602.1/ENSMUST00000181602.1, exon 1 of 3)	10	37133375	37138920	5546	2	17118	ENSMUST00000092584.5	-198522	ENSMUSG00000069662	Marcks	myristoylated alanine rich protein kinase C substrate	SMRT Uns
chr10	37338258	37338399	142	*	Exon (ENSMUST00000181602.1/ENSMUST00000181602.1, exon 2 of 3)	10	37133375	37138920	5546	2	17118	ENSMUST00000092584.5	-199338	ENSMUSG00000069662	Marcks	myristoylated alanine rich protein kinase C substrate	SMRT Uns
chr10	44458642	44458783	142	*	Promoter	10	44437177	44458748	21572	2	12142	ENSMUST00000039174.10	0	ENSMUSG00000038151	Prdm1	PR domain containing 1, with ZNF domain	SMRT Uns
chr10	44459223	44459364	142	*	Promoter	10	44437177	44458748	21572	2	12142	ENSMUST00000039174.10	-475	ENSMUSG00000038151	Prdm1	PR domain containing 1, with ZNF domain	SMRT Uns
chr10	44529462	44529603	142	*	Promoter	10	44446717	44528501	81785	2	12142	ENSMUST00000167340.1	-961	ENSMUSG00000038151	Prdm1	PR domain containing 1, with ZNF domain	SMRT Uns
chr10	44539332	44539473	142	*	Distal Intergenic	10	44446717	44528501	81785	2	12142	ENSMUST00000167340.1	-10831	ENSMUSG00000038151	Prdm1	PR domain containing 1, with ZNF domain	SMRT Uns
chr10	44565271	44565412	142	*	Distal Intergenic	10	44446717	44528501	81785	2	12142	ENSMUST00000167340.1	-36770	ENSMUSG00000038151	Prdm1	PR domain containing 1, with ZNF domain	SMRT Uns
chr10	44589411	44589552	142	*	Intron (ENSMUST00000213965.1/ENSMUST00000213965.1, intron 1 of 1)	10	44446717	44528501	81785	2	12142	ENSMUST00000167340.1	-60910	ENSMUSG00000038151	Prdm1	PR domain containing 1, with ZNF domain	SMRT Uns
chr10	44598747	44598888	142	*	Exon (ENSMUST00000217008.1/ENSMUST00000217008.1, exon 1 of 4)	10	44446717	44528501	81785	2	12142	ENSMUST00000167340.1	-70246	ENSMUSG00000038151	Prdm1	PR domain containing 1, with ZNF domain	SMRT Uns
chr10	44607430	44607571	142	*	Intron (ENSMUST00000217008.1/ENSMUST00000217008.1, intron 2 of 3)	10	44446717	44528501	81785	2	12142	ENSMUST00000167340.1	-78929	ENSMUSG00000038151	Prdm1	PR domain containing 1, with ZNF domain	SMRT Uns
chr10	44631730	44631871	142	*	Intron (ENSMUST00000217008.1/ENSMUST00000217008.1, intron 2 of 3)	10	44446717	44528501	81785	2	12142	ENSMUST00000167340.1	-103229	ENSMUSG00000038151	Prdm1	PR domain containing 1, with ZNF domain	SMRT Uns
chr10	44686175	44686316	142	*	Intron (ENSMUST00000217008.1/ENSMUST00000217008.1, intron 2 of 3)	10	44446717	44528501	81785	2	12142	ENSMUST00000167340.1	-157674	ENSMUSG00000038151	Prdm1	PR domain containing 1, with ZNF domain	SMRT Uns
chr10	44704445	44704586	142	*	Distal Intergenic	10	44446717	44528501	81785	2	12142	ENSMUST00000167340.1	-175944	ENSMUSG00000038151	Prdm1	PR domain containing 1, with ZNF domain	SMRT Uns
chr10	79925351	79925492	142	*	Distal Intergenic	10	79927043	79955018	27976	1	13496	ENSMUST00000019708.11	-1551	ENSMUSG00000019564	Arid3a	AT rich interactive domain 3A (BRIGHT-like)	SMRT Uns
chr10	79927623	79927764	142	*	Promoter	10	79927341	79954703	27363	1	13496	ENSMUST00000105376.1	282	ENSMUSG00000019564	Arid3a	AT rich interactive domain 3A (BRIGHT-like)	SMRT Uns
chr10	79940809	79940950	142	*	Intron (ENSMUST00000019708.11/13496, intron 3 of 8)	10	79946279	79952643	6365	1	13496	ENSMUST00000135005.1	-5329	ENSMUSG00000019564	Arid3a	AT rich interactive domain 3A (BRIGHT-like)	SMRT Uns
chr10	86685419	86685560	142	*	Promoter	10	86685525	86689954	4430	1	66263	ENSMUST00000218095.1	0	ENSMUSG00000097412	1810014B01Rik	RIKEN cDNA 1810014B01 gene	SMRT Uns
chr10	117624251	117624392	142	*	Distal Intergenic	10	117629500	117635373	5874	1	70574	ENSMUST00000138020.7	-5108	ENSMUSG00000020183	Cpm	carboxypeptidase M	SMRT Uns
chr10	118796820	118796961	142	*	Distal Intergenic	10	118861023	118868299	7277	2	69181	ENSMUST00000218692.1	71338	ENSMUSG00000028630	Dyrk2	dual-specificity tyrosine-(Y)-phosphorylation regulated kinase 2	SMRT Uns
chr10	120882381	120882522	142	*	Intron (ENSMUST00000092143.11/320183, intron 1 of 6)	10	120783894	120871152	87259	2	320183	ENSMUST00000130950.1	-11229	ENSMUSG00000051236	Msrb3	methionine sulfoxide reductase B3	SMRT Uns
chr10	128795105	128795246	142	*	Intron (ENSMUST00000219404.1/58223, intron 4 of 8)	10	128790962	128791750	789	1	58223	ENSMUST00000218021.1	4143	ENSMUSG00000025355	Mmp19	matrix metallopeptidase 19	SMRT Uns
chr11	30129378	30129519	142	*	Intron (ENSMUST00000006629.13/20742, intron 18 of 35)	11	30109871	30111359	1489	2	20742	ENSMUST00000127209.1	-18019	ENSMUSG00000020315	Sptbn1	spectrin beta, non-erythrocytic 1	SMRT Uns
chr11	75429162	75429303	142	*	Downstream (2-3kb)	11	75409769	75422701	12933	2	20317	ENSMUST00000000769.13	-6461	ENSMUSG00000000753	Serpinf1	serine (or cysteine) peptidase inhibitor, clade F, member 1	SMRT Uns
chr11	77776199	77776340	142	*	Promoter	11	77777265	77865980	88716	1	360013	ENSMUST00000000645.12	-925	ENSMUSG00000000631	Myo18a	myosin XVIIIA	SMRT Uns
chr11	77786051	77786192	142	*	Exon (ENSMUST00000092883.2/ENSMUST00000092883.2, exon 1 of 1)	11	77777316	77864848	87533	1	360013	ENSMUST00000130627.8	8735	ENSMUSG00000000631	Myo18a	myosin XVIIIA	SMRT Uns
chr11	77868648	77868789	142	*	Distal Intergenic	11	77857479	77865076	7598	1	360013	ENSMUST00000142571.2	11169	ENSMUSG00000000631	Myo18a	myosin XVIIIA	SMRT Uns
chr11	78147303	78147444	142	*	Intron (ENSMUST00000073705.11/216971, intron 2 of 2)	11	78160793	78165516	4724	2	22032	ENSMUST00000148218.1	18072	ENSMUSG00000017386	Traf4	TNF receptor associated factor 4	SMRT Uns
chr11	80168710	80168851	142	*	Intron (ENSMUST00000021050.13/216991, intron 6 of 10)	11	80154116	80165776	11661	1	216991	ENSMUST00000134118.1	14594	ENSMUSG00000020709	Adap2	ArfGAP with dual PH domains 2	SMRT Uns
chr11	80208951	80209092	142	*	Promoter	11	80209019	80266812	57794	1	59040	ENSMUST00000077451.13	0	ENSMUSG00000017686	Rhot1	ras homolog family member T1	SMRT Uns
chr11	83572396	83572537	142	*	Downstream (<1kb)	11	83575318	83577142	1825	2	20308	ENSMUST00000136131.1	4605	ENSMUSG00000019122	Ccl9	chemokine (C-C motif) ligand 9	SMRT Uns
chr11	95520841	95520982	142	*	Distal Intergenic	11	95509845	95514570	4726	2	104079	ENSMUST00000058866.7	-6271	ENSMUSG00000046719	Nxph3	neurexophilin 3	SMRT Uns
chr11	98457816	98457957	142	*	Distal Intergenic	11	98453789	98455125	1337	1	14786	ENSMUST00000129034.1	4027	ENSMUSG00000019312	Grb7	growth factor receptor bound protein 7	SMRT Uns
chr11	100440883	100441024	142	*	Promoter	11	100429356	100441020	11665	2	68106	ENSMUST00000092689.8	0	ENSMUSG00000017176	Nt5c3b	5'-nucleotidase, cytosolic IIIB	SMRT Uns
chr11	103051273	103051414	142	*	Intron (ENSMUST00000181125.1/ENSMUST00000181125.1, intron 1 of 1)	11	103070585	103071750	1166	2	72469	ENSMUST00000124740.1	20336	ENSMUSG00000020937	Plcd3	phospholipase C, delta 3	SMRT Uns
chr11	103076309	103076450	142	*	Intron (ENSMUST00000128650.7/72469, intron 4 of 10)	11	103070304	103078294	7991	2	72469	ENSMUST00000128650.7	1844	ENSMUSG00000020937	Plcd3	phospholipase C, delta 3	SMRT Uns
chr11	103116103	103116244	142	*	Promoter	11	103116231	103119725	3495	1	192231	ENSMUST00000053063.6	0	ENSMUSG00000048878	Hexim1	hexamethylene bis-acetamide inducible 1	SMRT Uns
chr11	103132726	103132867	142	*	Promoter	11	103132429	103138498	6070	1	71059	ENSMUST00000150275.7	297	ENSMUSG00000043372	Hexim2	hexamethylene bis-acetamide inducible 2	SMRT Uns
chr11	103920793	103920934	142	*	Intron (ENSMUST00000103075.10/18195, intron 4 of 20)	11	103910557	103926151	15595	2	18195	ENSMUST00000140394.2	5217	ENSMUSG00000034187	Nsf	N-ethylmaleimide sensitive fusion protein	SMRT Uns
chr11	109260725	109260866	142	*	Intron (ENSMUST00000020920.9/19739, intron 8 of 18)	11	109225361	109250151	24791	2	19739	ENSMUST00000103062.8	-10574	ENSMUSG00000020599	Rgs9	regulator of G-protein signaling 9	SMRT Uns
chr11	115813850	115813991	142	*	Promoter	11	115806777	115813639	6863	2	140721	ENSMUST00000156812.1	-211	ENSMUSG00000034471	Caskin2	CASK-interacting protein 2	SMRT Uns
chr11	116024418	116024559	142	*	Promoter	11	116021961	116024504	2544	2	15081	ENSMUST00000016703.7	0	ENSMUSG00000016559	H3f3b	H3 histone, family 3B	SMRT Uns
chr11	116168138	116168279	142	*	Promoter	11	116142285	116168153	25869	2	217335	ENSMUST00000103031.7	0	ENSMUSG00000020776	Fbf1	Fas (TNFRSF6) binding factor 1	SMRT Uns
chr11	117960007	117960148	142	*	Distal Intergenic	11	117966079	117969186	3108	2	12702	ENSMUST00000054002.3	9038	ENSMUSG00000053113	Socs3	suppressor of cytokine signaling 3	SMRT Uns
chr11	117969926	117970067	142	*	Promoter	11	117966079	117969186	3108	2	12702	ENSMUST00000054002.3	-740	ENSMUSG00000053113	Socs3	suppressor of cytokine signaling 3	SMRT Uns
chr11	120720835	120720976	142	*	Promoter	11	120721470	120723969	2500	1	170758	ENSMUST00000018156.11	-494	ENSMUSG00000018012	Rac3	Rac family small GTPase 3	SMRT Uns
chr11	121720501	121720642	142	*	Distal Intergenic	11	121702763	121715829	13067	1	210029	ENSMUST00000125580.1	17738	ENSMUSG00000039208	Metrnl	meteorin, glial cell differentiation regulator-like	SMRT Uns
chr12	13145622	13145763	142	*	Distal Intergenic	12	13225161	13229379	4219	2	104721	ENSMUST00000221028.1	83616	ENSMUSG00000037149	Ddx1	DEAD (Asp-Glu-Ala-Asp) box polypeptide 1	SMRT Uns
chr12	81719512	81719653	142	*	Exon (ENSMUST00000221438.1/ENSMUST00000221438.1, exon 1 of 1)	12	81722039	81780874	58836	2	338372	ENSMUST00000222322.1	61221	ENSMUSG00000042724	Map3k9	mitogen-activated protein kinase kinase kinase 9	SMRT Uns
chr12	81719798	81719939	142	*	Exon (ENSMUST00000221438.1/ENSMUST00000221438.1, exon 1 of 1)	12	81722039	81780874	58836	2	338372	ENSMUST00000222322.1	60935	ENSMUSG00000042724	Map3k9	mitogen-activated protein kinase kinase kinase 9	SMRT Uns
chr12	81754776	81754917	142	*	Intron (ENSMUST00000035987.8/338372, intron 2 of 10)	12	81722039	81780874	58836	2	338372	ENSMUST00000222322.1	25957	ENSMUSG00000042724	Map3k9	mitogen-activated protein kinase kinase kinase 9	SMRT Uns
chr12	81776277	81776418	142	*	Intron (ENSMUST00000035987.8/338372, intron 1 of 10)	12	81722039	81780874	58836	2	338372	ENSMUST00000222322.1	4456	ENSMUSG00000042724	Map3k9	mitogen-activated protein kinase kinase kinase 9	SMRT Uns
chr12	81788800	81788941	142	*	Distal Intergenic	12	81721010	81781175	60166	2	338372	ENSMUST00000035987.8	-7625	ENSMUSG00000042724	Map3k9	mitogen-activated protein kinase kinase kinase 9	SMRT Uns
chr12	86726514	86726655	142	*	Promoter	12	86700502	86726460	25959	2	68737	ENSMUST00000021682.8	-54	ENSMUSG00000021257	Angel1	angel homolog 1	SMRT Uns
chr12	86906511	86906652	142	*	Distal Intergenic	12	86880701	86884798	4098	2	238330	ENSMUST00000038422.7	-21713	ENSMUSG00000034168	Irf2bpl	interferon regulatory factor 2 binding protein-like	SMRT Uns
chr12	91666759	91666900	142	*	Intron (ENSMUST00000052969.14/108800, intron 4 of 6)	12	91703413	91713974	10562	2	108800	ENSMUST00000111609.2	47074	ENSMUSG00000020961	Ston2	stonin 2	SMRT Uns
chr12	91719204	91719345	142	*	Intron (ENSMUST00000052969.14/108800, intron 3 of 6)	12	91703413	91713974	10562	2	108800	ENSMUST00000111609.2	-5230	ENSMUSG00000020961	Ston2	stonin 2	SMRT Uns
chr12	91734773	91734914	142	*	Intron (ENSMUST00000052969.14/108800, intron 3 of 6)	12	91641543	91743855	102313	2	108800	ENSMUST00000164713.7	8941	ENSMUSG00000020961	Ston2	stonin 2	SMRT Uns
chr12	91736344	91736485	142	*	Intron (ENSMUST00000052969.14/108800, intron 3 of 6)	12	91641543	91743855	102313	2	108800	ENSMUST00000164713.7	7370	ENSMUSG00000020961	Ston2	stonin 2	SMRT Uns
chr12	91748311	91748452	142	*	Intron (ENSMUST00000052969.14/108800, intron 1 of 6)	12	91743618	91746084	2467	2	108800	ENSMUST00000166967.1	-2227	ENSMUSG00000020961	Ston2	stonin 2	SMRT Uns
chr12	91750953	91751094	142	*	Intron (ENSMUST00000052969.14/108800, intron 1 of 6)	12	91743618	91746084	2467	2	108800	ENSMUST00000166967.1	-4869	ENSMUSG00000020961	Ston2	stonin 2	SMRT Uns
chr12	91764427	91764568	142	*	Intron (ENSMUST00000052969.14/108800, intron 1 of 6)	12	91735054	91771170	36117	2	108800	ENSMUST00000170984.1	6602	ENSMUSG00000020961	Ston2	stonin 2	SMRT Uns
chr12	91765551	91765692	142	*	Intron (ENSMUST00000052969.14/108800, intron 1 of 6)	12	91735054	91771170	36117	2	108800	ENSMUST00000170984.1	5478	ENSMUSG00000020961	Ston2	stonin 2	SMRT Uns
chr12	98266191	98266332	142	*	Distal Intergenic	12	98268635	98276644	8010	1	14744	ENSMUST00000075072.5	-2303	ENSMUSG00000021886	Gpr65	G-protein coupled receptor 65	SMRT Uns
chr12	98283263	98283404	142	*	Distal Intergenic	12	98268635	98276644	8010	1	14744	ENSMUST00000075072.5	14628	ENSMUSG00000021886	Gpr65	G-protein coupled receptor 65	SMRT Uns
chr12	98283686	98283827	142	*	Distal Intergenic	12	98268635	98276644	8010	1	14744	ENSMUST00000075072.5	15051	ENSMUSG00000021886	Gpr65	G-protein coupled receptor 65	SMRT Uns
chr12	98342249	98342390	142	*	Distal Intergenic	12	98268635	98276644	8010	1	14744	ENSMUST00000075072.5	73614	ENSMUSG00000021886	Gpr65	G-protein coupled receptor 65	SMRT Uns
chr12	98347682	98347823	142	*	Distal Intergenic	12	98268635	98276644	8010	1	14744	ENSMUST00000075072.5	79047	ENSMUSG00000021886	Gpr65	G-protein coupled receptor 65	SMRT Uns
chr12	98734582	98734723	142	*	Promoter	12	98676742	98734645	57904	2	24000	ENSMUST00000085116.3	0	ENSMUSG00000021009	Ptpn21	protein tyrosine phosphatase, non-receptor type 21	SMRT Uns
chr12	105001061	105001202	142	*	Intron (ENSMUST00000067005.10/212073, intron 1 of 16)	12	104932028	104998677	66650	2	212073	ENSMUST00000095439.10	-2384	ENSMUSG00000054150	Syne3	spectrin repeat containing, nuclear envelope family member 3	SMRT Uns
chr12	105013185	105013326	142	*	Distal Intergenic	12	104929933	105009809	79877	2	212073	ENSMUST00000067005.10	-3376	ENSMUSG00000054150	Syne3	spectrin repeat containing, nuclear envelope family member 3	SMRT Uns
chr12	112632979	112633120	142	*	Exon (ENSMUST00000021726.7/11565, exon 5 of 13)	12	112639372	112641201	1830	1	11565	ENSMUST00000221720.1	-6252	ENSMUSG00000011148	Adssl1	adenylosuccinate synthetase like 1	SMRT Uns
chr12	112707134	112707275	142	*	Distal Intergenic	12	112720455	112724713	4259	1	217882	ENSMUST00000220942.1	-13180	ENSMUSG00000072825	Cep170b	centrosomal protein 170B	SMRT Uns
chr12	112724218	112724359	142	*	Promoter	12	112724619	112745655	21037	1	217882	ENSMUST00000220627.1	-260	ENSMUSG00000072825	Cep170b	centrosomal protein 170B	SMRT Uns
chr12	112746758	112746899	142	*	Distal Intergenic	12	112743964	112744829	866	1	217882	ENSMUST00000221125.1	2794	ENSMUSG00000072825	Cep170b	centrosomal protein 170B	SMRT Uns
chr13	23684076	23684217	142	*	Promoter	13	23684199	23692908	8710	1	68024	ENSMUST00000018246.5	0	ENSMUSG00000018102	Hist1h2bc	histone cluster 1, H2bc	SMRT Uns
chr13	23689065	23689206	142	*	Intron (ENSMUST00000018246.5/68024, intron 1 of 1)	13	23684199	23692908	8710	1	68024	ENSMUST00000018246.5	4866	ENSMUSG00000018102	Hist1h2bc	histone cluster 1, H2bc	SMRT Uns
chr13	31949448	31949589	142	*	Intron (ENSMUST00000041859.8/218138, intron 7 of 10)	13	31806633	31812476	5844	1	17300	ENSMUST00000062292.4	142815	ENSMUSG00000050295	Foxc1	forkhead box C1	SMRT Uns
chr13	32868430	32868571	142	*	Distal Intergenic	13	32842092	32851185	9094	2	66222	ENSMUST00000076352.7	-17245	ENSMUSG00000044734	Serpinb1a	serine (or cysteine) peptidase inhibitor, clade B, member 1a	SMRT Uns
chr13	37658199	37658340	142	*	Exon (ENSMUST00000225013.1/ENSMUST00000225013.1, exon 2 of 2)	13	37778400	37893849	115450	1	68750	ENSMUST00000122842.7	-120060	ENSMUSG00000039087	Rreb1	ras responsive element binding protein 1	SMRT Uns
chr13	37793042	37793183	142	*	Intron (ENSMUST00000122842.7/68750, intron 1 of 3)	13	37778400	37893849	115450	1	68750	ENSMUST00000122842.7	14642	ENSMUSG00000039087	Rreb1	ras responsive element binding protein 1	SMRT Uns
chr13	37959405	37959546	142	*	Distal Intergenic	13	37947016	37949206	2191	1	68750	ENSMUST00000162849.1	12389	ENSMUSG00000039087	Rreb1	ras responsive element binding protein 1	SMRT Uns
chr14	59260223	59260364	142	*	Distal Intergenic	14	59276913	59297522	20610	2	219131	ENSMUST00000062307.4	37158	ENSMUSG00000044703	Phf11a	PHD finger protein 11A	SMRT Uns
chr14	59297460	59297601	142	*	Promoter	14	59276913	59297522	20610	2	219131	ENSMUST00000062307.4	0	ENSMUSG00000044703	Phf11a	PHD finger protein 11A	SMRT Uns
chr14	70175378	70175519	142	*	Promoter	14	70167764	70175433	7670	2	213019	ENSMUST00000143393.1	0	ENSMUSG00000022090	Pdlim2	PDZ and LIM domain 2	SMRT Uns
chr14	70181178	70181319	142	*	Exon (ENSMUST00000227653.1/20410, exon 21 of 21)	14	70164218	70177681	13464	2	213019	ENSMUST00000022681.10	-3497	ENSMUSG00000022090	Pdlim2	PDZ and LIM domain 2	SMRT Uns
chr15	5414635	5414776	142	*	Distal Intergenic	15	5496266	5594984	98719	1	71432	ENSMUST00000211750.1	-81490	ENSMUSG00000110018	5430437J10Rik	RIKEN cDNA 5430437J10 gene	SMRT Uns
chr15	5416100	5416241	142	*	Distal Intergenic	15	5496266	5594984	98719	1	71432	ENSMUST00000211750.1	-80025	ENSMUSG00000110018	5430437J10Rik	RIKEN cDNA 5430437J10 gene	SMRT Uns
chr15	5446526	5446667	142	*	Distal Intergenic	15	5496266	5594984	98719	1	71432	ENSMUST00000211750.1	-49599	ENSMUSG00000110018	5430437J10Rik	RIKEN cDNA 5430437J10 gene	SMRT Uns
chr15	5495572	5495713	142	*	Promoter	15	5496266	5594984	98719	1	71432	ENSMUST00000211750.1	-553	ENSMUSG00000110018	5430437J10Rik	RIKEN cDNA 5430437J10 gene	SMRT Uns
chr15	5496033	5496174	142	*	Promoter	15	5496266	5594984	98719	1	71432	ENSMUST00000211750.1	-92	ENSMUSG00000110018	5430437J10Rik	RIKEN cDNA 5430437J10 gene	SMRT Uns
chr15	5535453	5535594	142	*	Intron (ENSMUST00000211750.1/71432, intron 2 of 8)	15	5496318	5594983	98666	1	71432	ENSMUST00000228069.1	39135	ENSMUSG00000110018	5430437J10Rik	RIKEN cDNA 5430437J10 gene	SMRT Uns
chr15	27724462	27724603	142	*	Distal Intergenic	15	27735050	27736522	1473	2	223435	ENSMUST00000228054.1	11919	ENSMUSG00000022263	Trio	triple functional domain (PTPRF interacting)	SMRT Uns
chr15	27725106	27725247	142	*	Distal Intergenic	15	27735050	27736522	1473	2	223435	ENSMUST00000228054.1	11275	ENSMUSG00000022263	Trio	triple functional domain (PTPRF interacting)	SMRT Uns
chr15	27872448	27872589	142	*	Intron (ENSMUST00000090247.6/223435, intron 10 of 56)	15	27746900	27841741	94842	2	223435	ENSMUST00000226644.1	-30707	ENSMUSG00000022263	Trio	triple functional domain (PTPRF interacting)	SMRT Uns
chr15	73492361	73492502	142	*	Distal Intergenic	15	73512560	73572242	59683	1	105841	ENSMUST00000043414.11	-20058	ENSMUSG00000036661	Dennd3	DENN/MADD domain containing 3	SMRT Uns
chr15	76188443	76188584	142	*	Promoter	15	76175380	76188043	12664	2	18810	ENSMUST00000165210.7	-400	ENSMUSG00000022565	Plec	plectin	SMRT Uns
chr15	76196722	76196863	142	*	Intron (ENSMUST00000054449.13/18810, intron 1 of 32)	15	76170976	76195710	24735	2	18810	ENSMUST00000023226.12	-1012	ENSMUSG00000022565	Plec	plectin	SMRT Uns
chr15	76198788	76198929	142	*	Promoter	15	76170976	76199406	28431	2	18810	ENSMUST00000169438.7	477	ENSMUSG00000022565	Plec	plectin	SMRT Uns
chr15	80088775	80088916	142	*	Intron (ENSMUST00000185306.2/27367, intron 1 of 3)	15	80091334	80113441	22108	1	20972	ENSMUST00000009728.12	-2418	ENSMUSG00000022415	Syngr1	synaptogyrin 1	SMRT Uns
chr15	84235835	84235976	142	*	Intron (ENSMUST00000023072.6/170736, intron 1 of 12)	15	84232066	84271318	39253	1	170736	ENSMUST00000122818.1	3769	ENSMUSG00000022438	Parvb	parvin, beta	SMRT Uns
chr15	84829543	84829684	142	*	Intron (ENSMUST00000016768.11/271305, intron 2 of 12)	15	84785381	84855110	69730	2	271305	ENSMUST00000016768.11	25426	ENSMUSG00000016624	Phf21b	PHD finger protein 21B	SMRT Uns
chr15	97373181	97373322	142	*	Intron (ENSMUST00000059433.7/239647, intron 4 of 5)	15	97361217	97384349	23133	1	239647	ENSMUST00000226495.1	11964	ENSMUSG00000044250	Pced1b	PC-esterase domain containing 1B	SMRT Uns
chr15	97449041	97449182	142	*	Distal Intergenic	15	97361217	97384349	23133	1	239647	ENSMUST00000226495.1	87824	ENSMUSG00000044250	Pced1b	PC-esterase domain containing 1B	SMRT Uns
chr15	101252698	101252839	142	*	Distal Intergenic	15	101254269	101274795	20527	1	15370	ENSMUST00000228985.1	-1430	ENSMUSG00000023034	Nr4a1	nuclear receptor subfamily 4, group A, member 1	SMRT Uns
chr15	101275751	101275892	142	*	Distal Intergenic	15	101272861	101273847	987	1	15370	ENSMUST00000231153.1	2890	ENSMUSG00000023034	Nr4a1	nuclear receptor subfamily 4, group A, member 1	SMRT Uns
chr15	103515132	103515273	142	*	Promoter	15	103514920	103530052	15133	1	18574	ENSMUST00000227955.1	212	ENSMUSG00000022489	Pde1b	phosphodiesterase 1B, Ca2+-calmodulin dependent	SMRT Uns
chr15	103530513	103530654	142	*	Exon (ENSMUST00000023133.7/58200, exon 7 of 7)	15	103523718	103525080	1363	1	18574	ENSMUST00000227925.1	6795	ENSMUSG00000022489	Pde1b	phosphodiesterase 1B, Ca2+-calmodulin dependent	SMRT Uns
chr16	20426436	20426577	142	*	Promoter	16	20331303	20426394	95092	2	27416	ENSMUST00000079158.12	-42	ENSMUSG00000022822	Abcc5	ATP-binding cassette, sub-family C (CFTR/MRP), member 5	SMRT Uns
chr16	20622408	20622549	142	*	Intron (ENSMUST00000120394.7/110599584, intron 2 of 19)	16	20619215	20621287	2073	2	73047	ENSMUST00000052939.2	-1121	ENSMUSG00000051146	Camk2n2	calcium/calmodulin-dependent protein kinase II inhibitor 2	SMRT Uns
chr16	23492944	23493085	142	*	Intron (ENSMUST00000089883.6/17174, intron 4 of 15)	16	23520291	23614222	93932	1	67775	ENSMUST00000209422.1	-27206	ENSMUSG00000033355	Rtp4	receptor transporter protein 4	SMRT Uns
chr16	32698859	32699000	142	*	Distal Intergenic	16	32680814	32682908	2095	1	51789	ENSMUST00000232650.1	18045	ENSMUSG00000022791	Tnk2	tyrosine kinase, non-receptor, 2	SMRT Uns
chr16	32700491	32700632	142	*	Distal Intergenic	16	32680814	32682908	2095	1	51789	ENSMUST00000232650.1	19677	ENSMUSG00000022791	Tnk2	tyrosine kinase, non-receptor, 2	SMRT Uns
chr16	33691462	33691603	142	*	Intron (ENSMUST00000232568.1/77446, intron 1 of 16)	16	33684545	33769443	84899	1	77446	ENSMUST00000126532.1	6917	ENSMUSG00000075254	Heg1	heart development protein with EGF-like domains 1	SMRT Uns
chr16	33742917	33743058	142	*	Intron (ENSMUST00000232568.1/77446, intron 12 of 16)	16	33753156	33761012	7857	1	77446	ENSMUST00000152832.1	-10098	ENSMUSG00000075254	Heg1	heart development protein with EGF-like domains 1	SMRT Uns
chr16	33769967	33770108	142	*	Exon (ENSMUST00000152782.7/77446, exon 15 of 15)	16	33756523	33760858	4336	1	77446	ENSMUST00000146518.1	13444	ENSMUSG00000075254	Heg1	heart development protein with EGF-like domains 1	SMRT Uns
chr16	91740273	91740414	142	*	Intron (ENSMUST00000114001.7/16443, intron 1 of 28)	16	91730234	91801573	71340	1	16443	ENSMUST00000231535.1	10039	ENSMUSG00000022957	Itsn1	intersectin 1 (SH3 domain protein 1A)	SMRT Uns
chr16	91820409	91820550	142	*	Exon (ENSMUST00000114001.7/16443, exon 13 of 29)	16	91816826	91827897	11072	1	16443	ENSMUST00000151044.1	3583	ENSMUSG00000022957	Itsn1	intersectin 1 (SH3 domain protein 1A)	SMRT Uns
chr16	91825946	91826087	142	*	Intron (ENSMUST00000114001.7/16443, intron 14 of 28)	16	91827537	91828273	737	1	16443	ENSMUST00000144101.1	-1450	ENSMUSG00000022957	Itsn1	intersectin 1 (SH3 domain protein 1A)	SMRT Uns
chr16	91899720	91899861	142	*	Promoter	16	91899511	91909272	9762	1	16443	ENSMUST00000141625.1	209	ENSMUSG00000022957	Itsn1	intersectin 1 (SH3 domain protein 1A)	SMRT Uns
chr17	5728280	5728421	142	*	Intron (ENSMUST00000089185.5/224454, intron 7 of 8)	17	5798657	5802893	4237	1	78512	ENSMUST00000180924.7	-70236	ENSMUSG00000096965	3300005D01Rik	RIKEN cDNA 3300005D01 gene	SMRT Uns
chr17	5730713	5730854	142	*	Intron (ENSMUST00000089185.5/224454, intron 7 of 8)	17	5798657	5802893	4237	1	78512	ENSMUST00000180924.7	-67803	ENSMUSG00000096965	3300005D01Rik	RIKEN cDNA 3300005D01 gene	SMRT Uns
chr17	5733492	5733633	142	*	Intron (ENSMUST00000089185.5/224454, intron 8 of 8)	17	5798657	5802893	4237	1	78512	ENSMUST00000180924.7	-65024	ENSMUSG00000096965	3300005D01Rik	RIKEN cDNA 3300005D01 gene	SMRT Uns
chr17	5795989	5796130	142	*	Distal Intergenic	17	5798657	5802893	4237	1	78512	ENSMUST00000180924.7	-2527	ENSMUSG00000096965	3300005D01Rik	RIKEN cDNA 3300005D01 gene	SMRT Uns
chr17	5797491	5797632	142	*	Distal Intergenic	17	5798657	5802893	4237	1	78512	ENSMUST00000180924.7	-1025	ENSMUSG00000096965	3300005D01Rik	RIKEN cDNA 3300005D01 gene	SMRT Uns
chr17	5798639	5798780	142	*	Promoter	17	5798657	5802893	4237	1	78512	ENSMUST00000180924.7	0	ENSMUSG00000096965	3300005D01Rik	RIKEN cDNA 3300005D01 gene	SMRT Uns
chr17	5802667	5802808	142	*	Exon (ENSMUST00000180924.7/78512, exon 3 of 3)	17	5799652	5802894	3243	1	78512	ENSMUST00000181392.1	3015	ENSMUSG00000096965	3300005D01Rik	RIKEN cDNA 3300005D01 gene	SMRT Uns
chr17	5804481	5804622	142	*	Distal Intergenic	17	5799652	5802894	3243	1	78512	ENSMUST00000181392.1	4829	ENSMUSG00000096965	3300005D01Rik	RIKEN cDNA 3300005D01 gene	SMRT Uns
chr17	5807915	5808056	142	*	Distal Intergenic	17	5799652	5802894	3243	1	78512	ENSMUST00000181392.1	8263	ENSMUSG00000096965	3300005D01Rik	RIKEN cDNA 3300005D01 gene	SMRT Uns
chr17	5929174	5929315	142	*	Intron (ENSMUST00000002436.10/66616, intron 17 of 17)	17	5941280	6039168	97889	1	20975	ENSMUST00000115791.9	-11965	ENSMUSG00000023805	Synj2	synaptojanin 2	SMRT Uns
chr17	6008115	6008256	142	*	Promoter	17	6008034	6017627	9594	1	20975	ENSMUST00000232567.1	81	ENSMUSG00000023805	Synj2	synaptojanin 2	SMRT Uns
chr17	24632569	24632710	142	*	Promoter	17	24632680	24638836	6157	1	18207	ENSMUST00000234308.1	0	ENSMUSG00000041429	Nthl1	nth (endonuclease III)-like 1 (E.coli)	SMRT Uns
chr17	24730213	24730354	142	*	Intron (ENSMUST00000170239.8/66211, intron 2 of 9)	17	24728174	24733364	5191	1	66211	ENSMUST00000183214.1	2039	ENSMUSG00000002500	Rpl3l	ribosomal protein L3-like	SMRT Uns
chr17	31774079	31774220	142	*	Distal Intergenic	17	31849754	31851575	1822	2	17691	ENSMUST00000234867.1	77355	ENSMUSG00000024042	Sik1	salt inducible kinase 1	SMRT Uns
chr17	31834553	31834694	142	*	Distal Intergenic	17	31849754	31851575	1822	2	17691	ENSMUST00000234867.1	16881	ENSMUSG00000024042	Sik1	salt inducible kinase 1	SMRT Uns
chr17	31835762	31835903	142	*	Distal Intergenic	17	31849754	31851575	1822	2	17691	ENSMUST00000234867.1	15672	ENSMUSG00000024042	Sik1	salt inducible kinase 1	SMRT Uns
chr17	35186305	35186446	142	*	Intron (ENSMUST00000097336.4/16988, intron 3 of 3)	17	35185095	35188439	3345	2	16988	ENSMUST00000097336.4	1993	ENSMUSG00000073412	Lst1	leukocyte specific transcript 1	SMRT Uns
chr17	35725765	35725906	142	*	Distal Intergenic	17	35690059	35704621	14563	2	12305	ENSMUST00000134995.7	-21144	ENSMUSG00000003534	Ddr1	discoidin domain receptor family, member 1	SMRT Uns
chr17	47943201	47943342	142	*	Distal Intergenic	17	47867133	47924645	57513	2	74123	ENSMUST00000113265.7	-18556	ENSMUSG00000023991	Foxp4	forkhead box P4	SMRT Uns
chr17	74440520	74440661	142	*	Intron (ENSMUST00000052124.8/268973, intron 5 of 8)	17	74426828	74448206	21379	2	268973	ENSMUST00000234086.1	7545	ENSMUSG00000039193	Nlrc4	NLR family, CARD domain containing 4	SMRT Uns
chr17	86167451	86167592	142	*	Promoter	17	86167785	86657919	490135	1	18754	ENSMUST00000097275.8	-193	ENSMUSG00000045038	Prkce	protein kinase C, epsilon	SMRT Uns
chr17	86445080	86445221	142	*	Intron (ENSMUST00000097275.8/18754, intron 2 of 14)	17	86490562	86496112	5551	1	18754	ENSMUST00000150486.1	-45341	ENSMUSG00000045038	Prkce	protein kinase C, epsilon	SMRT Uns
chr17	86535959	86536100	142	*	Intron (ENSMUST00000097275.8/18754, intron 10 of 14)	17	86493327	86496457	3131	1	18754	ENSMUST00000136986.1	42632	ENSMUSG00000045038	Prkce	protein kinase C, epsilon	SMRT Uns
chr18	36356668	36356809	142	*	Intron (ENSMUST00000139727.1/66060, intron 1 of 1)	18	36348774	36393370	44597	1	66060	ENSMUST00000152804.8	7894	ENSMUSG00000046727	Cystm1	cysteine-rich transmembrane module containing 1	SMRT Uns
chr18	36359166	36359307	142	*	Intron (ENSMUST00000139727.1/66060, intron 1 of 1)	18	36348774	36393370	44597	1	66060	ENSMUST00000152804.8	10392	ENSMUSG00000046727	Cystm1	cysteine-rich transmembrane module containing 1	SMRT Uns
chr18	36727779	36727920	142	*	Distal Intergenic	18	36725074	36726736	1663	2	12475	ENSMUST00000061829.6	-1043	ENSMUSG00000051439	Cd14	CD14 antigen	SMRT Uns
chr18	61108575	61108716	142	*	Intron (ENSMUST00000025523.12/12978, intron 2 of 21)	18	61105852	61132149	26298	1	12978	ENSMUST00000115268.3	2723	ENSMUSG00000024621	Csf1r	colony stimulating factor 1 receptor	SMRT Uns
chr19	3687998	3688139	142	*	Distal Intergenic	19	3621671	3686564	64894	2	16973	ENSMUST00000176867.1	-1434	ENSMUSG00000024913	Lrp5	low density lipoprotein receptor-related protein 5	SMRT Uns
chr19	8892849	8892990	142	*	Promoter	19	8892987	8897890	4904	1	109077	ENSMUST00000096249.5	0	ENSMUSG00000071652	Ints5	integrator complex subunit 5	SMRT Uns
chr19	8967164	8967305	142	*	Promoter	19	8967041	8978479	11439	1	67160	ENSMUST00000052248.7	123	ENSMUSG00000071644	Eef1g	eukaryotic translation elongation factor 1 gamma	SMRT Uns
chr19	8984470	8984611	142	*	Distal Intergenic	19	8989284	9019195	29912	1	66395	ENSMUST00000092956.2	-4673	ENSMUSG00000069833	Ahnak	AHNAK nucleoprotein (desmoyokin)	SMRT Uns
chr19	14507673	14507814	142	*	Intron (ENSMUST00000052011.13/21888, intron 8 of 19)	19	14448072	14597983	149912	2	21888	ENSMUST00000052011.13	90169	ENSMUSG00000024642	Tle4	transducin-like enhancer of split 4	SMRT Uns
chr19	18639129	18639270	142	*	Exon (ENSMUST00000161080.1/225994, exon 3 of 6)	19	18631962	18637299	5338	1	225994	ENSMUST00000162446.1	7167	ENSMUSG00000037847	Nmrk1	nicotinamide riboside kinase 1	SMRT Uns
chr19	29641235	29641376	142	*	Intron (ENSMUST00000159692.7/226090, intron 2 of 14)	19	29627048	29639563	12516	2	226090	ENSMUST00000161124.7	-1672	ENSMUSG00000046324	Ermp1	endoplasmic reticulum metallopeptidase 1	SMRT Uns
chr19	29648303	29648444	142	*	Promoter	19	29608214	29648415	40202	2	226090	ENSMUST00000159692.7	0	ENSMUSG00000046324	Ermp1	endoplasmic reticulum metallopeptidase 1	SMRT Uns
chr19	29812908	29813049	142	*	Promoter	19	29808400	29812974	4575	2	240614	ENSMUST00000099525.4	0	ENSMUSG00000074909	Ranbp6	RAN binding protein 6	SMRT Uns
chr19	36918566	36918707	142	*	Promoter	19	36917550	36919615	2066	2	72514	ENSMUST00000057337.7	908	ENSMUSG00000047632	Fgfbp3	fibroblast growth factor binding protein 3	SMRT Uns
chr19	42129249	42129390	142	*	Promoter	19	42123273	42129059	5787	2	69534	ENSMUST00000018965.3	-190	ENSMUSG00000018821	Avpi1	arginine vasopressin-induced 1	SMRT Uns
chr19	43726759	43726900	142	*	Promoter	19	43726367	43728136	1770	1	93685	ENSMUST00000131293.1	392	ENSMUSG00000025192	Entpd7	ectonucleoside triphosphate diphosphohydrolase 7	SMRT Uns
chr19	46075870	46076011	142	*	Promoter	19	46075880	46080030	4151	1	70769	ENSMUST00000223741.1	0	ENSMUSG00000015176	Nolc1	nucleolar and coiled-body phosphoprotein 1	SMRT Uns
chr19	46303191	46303332	142	*	Distal Intergenic	19	46304737	46312090	7354	1	18034	ENSMUST00000073116.11	-1405	ENSMUSG00000025225	Nfkb2	nuclear factor of kappa light polypeptide gene enhancer in B cells 2, p49/p100	SMRT Uns
chr19	46522486	46522627	142	*	Distal Intergenic	19	46501648	46516444	14797	1	93679	ENSMUST00000026008.7	20838	ENSMUSG00000025034	Trim8	tripartite motif-containing 8	SMRT Uns
chr19	47224895	47225036	142	*	Intron (ENSMUST00000111808.9/18011, intron 1 of 5)	19	47228843	47259440	30598	1	18011	ENSMUST00000111807.3	-3807	ENSMUSG00000006435	Neurl1a	neuralized E3 ubiquitin protein ligase 1A	SMRT Uns
chr19	47441650	47441791	142	*	Intron (ENSMUST00000081619.8/14218, intron 1 of 14)	19	47260174	47464411	204238	2	14218	ENSMUST00000081619.8	22620	ENSMUSG00000053617	Sh3pxd2a	SH3 and PX domains 2A	SMRT Uns
chr19	47459090	47459231	142	*	Intron (ENSMUST00000081619.8/14218, intron 1 of 14)	19	47260174	47464411	204238	2	14218	ENSMUST00000081619.8	5180	ENSMUSG00000053617	Sh3pxd2a	SH3 and PX domains 2A	SMRT Uns
chr19	47464146	47464287	142	*	Promoter	19	47260174	47464411	204238	2	14218	ENSMUST00000081619.8	124	ENSMUSG00000053617	Sh3pxd2a	SH3 and PX domains 2A	SMRT Uns
chr2	27311763	27311904	142	*	Intron (ENSMUST00000185188.7/22325, intron 3 of 29)	2	27302025	27344480	42456	2	22325	ENSMUST00000132642.1	32576	ENSMUSG00000009621	Vav2	vav 2 oncogene	SMRT Uns
chr2	31291558	31291699	142	*	Intron (ENSMUST00000000199.7/14299, intron 7 of 7)	2	31246166	31292319	46154	1	14299	ENSMUST00000150670.1	45392	ENSMUSG00000062661	Ncs1	neuronal calcium sensor 1	SMRT Uns
chr2	32912540	32912681	142	*	Exon (ENSMUST00000028135.14/227737, exon 5 of 14)	2	32910908	32912587	1680	1	227737	ENSMUST00000125347.1	1632	ENSMUSG00000026796	Fam129b	family with sequence similarity 129, member B	SMRT Uns
chr2	32917681	32917822	142	*	Promoter	2	32918641	32922107	3467	1	227737	ENSMUST00000150875.1	-819	ENSMUSG00000026796	Fam129b	family with sequence similarity 129, member B	SMRT Uns
chr2	34976578	34976719	142	*	Distal Intergenic	2	34943258	34961772	18515	2	22029	ENSMUST00000113064.7	-14806	ENSMUSG00000026875	Traf1	TNF receptor-associated factor 1	SMRT Uns
chr2	34977322	34977463	142	*	Distal Intergenic	2	34943258	34961772	18515	2	22029	ENSMUST00000113064.7	-15550	ENSMUSG00000026875	Traf1	TNF receptor-associated factor 1	SMRT Uns
chr2	58137719	58137860	142	*	Exon (ENSMUST00000028175.6/227929, exon 7 of 8)	2	58134066	58156797	22732	2	227929	ENSMUST00000131443.7	18937	ENSMUSG00000026832	Cytip	cytohesin 1 interacting protein	SMRT Uns
chr2	58183791	58183932	142	*	Intron (ENSMUST00000144117.7/227929, intron 1 of 7)	2	58133849	58195517	61669	2	227929	ENSMUST00000144117.7	11585	ENSMUSG00000026832	Cytip	cytohesin 1 interacting protein	SMRT Uns
chr2	60288678	60288819	142	*	Distal Intergenic	2	60251993	60284488	32496	2	66205	ENSMUST00000074606.10	-4190	ENSMUSG00000060703	Cd302	CD302 antigen	SMRT Uns
chr2	69705193	69705334	142	*	Exon (ENSMUST00000140776.1/320720, exon 5 of 5)	2	69686937	69712461	25525	2	320720	ENSMUST00000102706.3	7127	ENSMUSG00000027086	Fastkd1	FAST kinase domains 1	SMRT Uns
chr2	69713487	69713628	142	*	Promoter	2	69705085	69713498	8414	2	320720	ENSMUST00000140776.1	0	ENSMUSG00000027086	Fastkd1	FAST kinase domains 1	SMRT Uns
chr2	75698023	75698164	142	*	Intron (ENSMUST00000102672.4/18024, intron 1 of 4)	2	75691052	75704489	13438	2	18024	ENSMUST00000152371.1	6325	ENSMUSG00000015839	Nfe2l2	nuclear factor, erythroid derived 2, like 2	SMRT Uns
chr2	75733310	75733451	142	*	Distal Intergenic	2	75675513	75704641	29129	2	18024	ENSMUST00000102672.4	-28669	ENSMUSG00000015839	Nfe2l2	nuclear factor, erythroid derived 2, like 2	SMRT Uns
chr2	75763450	75763591	142	*	Distal Intergenic	2	75675513	75704641	29129	2	18024	ENSMUST00000102672.4	-58809	ENSMUSG00000015839	Nfe2l2	nuclear factor, erythroid derived 2, like 2	SMRT Uns
chr2	90475138	90475279	142	*	Intron (ENSMUST00000111495.8/19271, intron 1 of 25)	2	90432889	90471336	38448	2	19271	ENSMUST00000111493.7	-3802	ENSMUSG00000025314	Ptprj	protein tyrosine phosphatase, receptor type, J	SMRT Uns
chr2	90490441	90490582	142	*	Intron (ENSMUST00000168621.2/19271, intron 1 of 23)	2	90429756	90479170	49415	2	19271	ENSMUST00000111495.8	-11271	ENSMUSG00000025314	Ptprj	protein tyrosine phosphatase, receptor type, J	SMRT Uns
chr2	90496373	90496514	142	*	Intron (ENSMUST00000168621.2/19271, intron 1 of 23)	2	90429756	90479170	49415	2	19271	ENSMUST00000111495.8	-17203	ENSMUSG00000025314	Ptprj	protein tyrosine phosphatase, receptor type, J	SMRT Uns
chr2	91453369	91453510	142	*	Distal Intergenic	2	91457511	91479287	21777	1	228357	ENSMUST00000143874.7	-4001	ENSMUSG00000027253	Lrp4	low density lipoprotein receptor-related protein 4	SMRT Uns
chr2	103290849	103290990	142	*	Promoter	2	103274103	103290937	16835	2	13661	ENSMUST00000140503.7	0	ENSMUSG00000012350	Ehf	ets homologous factor	SMRT Uns
chr2	103547268	103547409	142	*	Exon (ENSMUST00000118456.1/ENSMUST00000118456.1, exon 1 of 1)	2	103566310	103718423	152114	1	99382	ENSMUST00000076212.3	-18901	ENSMUSG00000032724	Abtb2	ankyrin repeat and BTB (POZ) domain containing 2	SMRT Uns
chr2	118547917	118548058	142	*	Promoter	2	118545236	118547599	2364	2	171543	ENSMUST00000146962.1	-318	ENSMUSG00000040093	Bmf	BCL2 modifying factor	SMRT Uns
chr2	118554390	118554531	142	*	Distal Intergenic	2	118528757	118549687	20931	2	171543	ENSMUST00000090219.12	-4703	ENSMUSG00000040093	Bmf	BCL2 modifying factor	SMRT Uns
chr2	118562550	118562691	142	*	Distal Intergenic	2	118528757	118549687	20931	2	171543	ENSMUST00000090219.12	-12863	ENSMUSG00000040093	Bmf	BCL2 modifying factor	SMRT Uns
chr2	129586250	129586391	142	*	Distal Intergenic	2	129592835	129608992	16158	1	19261	ENSMUST00000127751.7	-6444	ENSMUSG00000037902	Sirpa	signal-regulatory protein alpha	SMRT Uns
chr2	131210328	131210469	142	*	Promoter	2	131210370	131213002	2633	1	69596	ENSMUST00000134086.1	0	ENSMUSG00000068264	Ap5s1	adaptor-related protein 5 complex, sigma 1 subunit	SMRT Uns
chr2	131530713	131530854	142	*	Distal Intergenic	2	131521899	131525141	3243	1	228608	ENSMUST00000151143.1	8814	ENSMUSG00000027333	Smox	spermine oxidase	SMRT Uns
chr2	132006569	132006710	142	*	Intron (ENSMUST00000028814.14/215653, intron 4 of 10)	2	132000922	132021173	20252	2	215653	ENSMUST00000155829.1	14463	ENSMUSG00000027339	Rassf2	Ras association (RalGDS/AF-6) domain family member 2	SMRT Uns
chr2	150831179	150831320	142	*	Exon (ENSMUST00000045441.7/110078, exon 20 of 20)	2	150828388	150830634	2247	1	110078	ENSMUST00000135717.1	2791	ENSMUSG00000033059	Pygb	brain glycogen phosphorylase	SMRT Uns
chr2	152669402	152669543	142	*	Promoter	2	152669461	152708670	39210	1	14950	ENSMUST00000125366.7	0	ENSMUSG00000019188	H13	histocompatibility 13	SMRT Uns
chr2	152675273	152675414	142	*	Intron (ENSMUST00000125366.7/14950, intron 1 of 11)	2	152669534	152704128	34595	1	14950	ENSMUST00000079247.3	5739	ENSMUSG00000019188	H13	histocompatibility 13	SMRT Uns
chr2	152693375	152693516	142	*	Intron (ENSMUST00000125366.7/14950, intron 8 of 11)	2	152691839	152696241	4403	1	14950	ENSMUST00000129439.1	1536	ENSMUSG00000019188	H13	histocompatibility 13	SMRT Uns
chr2	153694609	153694750	142	*	Distal Intergenic	2	153669370	153670416	1047	1	13436	ENSMUST00000140811.1	25239	ENSMUSG00000027478	Dnmt3b	DNA methyltransferase 3B	SMRT Uns
chr2	155074047	155074188	142	*	Promoter	2	155065660	155074447	8788	2	269378	ENSMUST00000137242.1	259	ENSMUSG00000027597	Ahcy	S-adenosylhomocysteine hydrolase	SMRT Uns
chr2	181186868	181187009	142	*	Promoter	2	181187247	181188771	1525	1	66496	ENSMUST00000016488.12	-238	ENSMUSG00000016344	Ppdpf	pancreatic progenitor cell differentiation and proliferation factor	SMRT Uns
chr3	8923636	8923777	142	*	Promoter	3	8802146	8923918	121773	2	66230	ENSMUST00000042148.5	141	ENSMUSG00000040269	Mrps28	mitochondrial ribosomal protein S28	SMRT Uns
chr3	36065860	36066001	142	*	Promoter	3	36065979	36092853	26875	1	229211	ENSMUST00000011492.14	0	ENSMUSG00000027710	Acad9	acyl-Coenzyme A dehydrogenase family, member 9	SMRT Uns
chr3	59120059	59120200	142	*	Intron (ENSMUST00000199659.4/329650, intron 15 of 43)	3	59114626	59130622	15997	2	140795	ENSMUST00000091112.5	10422	ENSMUSG00000036381	P2ry14	purinergic receptor P2Y, G-protein coupled, 14	SMRT Uns
chr3	59120615	59120756	142	*	Intron (ENSMUST00000199659.4/329650, intron 15 of 43)	3	59114626	59130622	15997	2	140795	ENSMUST00000091112.5	9866	ENSMUSG00000036381	P2ry14	purinergic receptor P2Y, G-protein coupled, 14	SMRT Uns
chr3	59130321	59130462	142	*	Promoter	3	59114626	59130622	15997	2	140795	ENSMUST00000091112.5	160	ENSMUSG00000036381	P2ry14	purinergic receptor P2Y, G-protein coupled, 14	SMRT Uns
chr3	87376246	87376387	142	*	Promoter	3	87376387	87391740	15354	1	229499	ENSMUST00000163661.7	0	ENSMUSG00000059994	Fcrl1	Fc receptor-like 1	SMRT Uns
chr3	87515691	87515832	142	*	Distal Intergenic	3	87525407	87540156	14750	1	27049	ENSMUST00000119109.7	-9575	ENSMUSG00000003382	Etv3	ets variant 3	SMRT Uns
chr3	87906211	87906352	142	*	Promoter	3	87906321	87916132	9812	1	15191	ENSMUST00000005017.14	0	ENSMUSG00000004897	Hdgf	heparin binding growth factor	SMRT Uns
chr3	87930166	87930307	142	*	Promoter	3	87930314	87940686	10373	1	229504	ENSMUST00000055984.6	-7	ENSMUSG00000048039	Isg20l2	interferon stimulated exonuclease gene 20-like 2	SMRT Uns
chr3	88177692	88177833	142	*	Promoter	3	88171556	88177692	6137	2	76642	ENSMUST00000197172.4	0	ENSMUSG00000096935	1700113A16Rik	RIKEN cDNA 1700113A16 gene	SMRT Uns
chr3	88510027	88510168	142	*	Distal Intergenic	3	88481846	88503337	21492	2	16905	ENSMUST00000135494.3	-6690	ENSMUSG00000028063	Lmna	lamin A	SMRT Uns
chr3	88521740	88521881	142	*	Distal Intergenic	3	88532395	88541396	9002	1	72640	ENSMUST00000172699.1	-10514	ENSMUSG00000074480	Mex3a	mex3 RNA binding family member A	SMRT Uns
chr3	88531782	88531923	142	*	Promoter	3	88532395	88541396	9002	1	72640	ENSMUST00000172699.1	-472	ENSMUSG00000074480	Mex3a	mex3 RNA binding family member A	SMRT Uns
chr3	89340538	89340679	142	*	Promoter	3	89339644	89340440	797	2	11490	ENSMUST00000156250.1	-98	ENSMUSG00000028041	Adam15	a disintegrin and metallopeptidase domain 15 (metargidin)	SMRT Uns
chr3	89843129	89843270	142	*	Intron (ENSMUST00000050401.5/214547, intron 2 of 5)	3	89831370	89858834	27465	1	214547	ENSMUST00000050401.5	11759	ENSMUSG00000046280	She	src homology 2 domain-containing transforming protein E	SMRT Uns
chr3	89858244	89858385	142	*	Exon (ENSMUST00000050401.5/214547, exon 6 of 6)	3	89831370	89858834	27465	1	214547	ENSMUST00000050401.5	26874	ENSMUSG00000046280	She	src homology 2 domain-containing transforming protein E	SMRT Uns
chr3	105892611	105892752	142	*	Intron (ENSMUST00000164730.1/69296, intron 1 of 1)	3	105904421	105908926	4506	1	11542	ENSMUST00000000574.2	-11669	ENSMUSG00000000562	Adora3	adenosine A3 receptor	SMRT Uns
chr3	105900835	105900976	142	*	Intron (ENSMUST00000164730.1/69296, intron 1 of 1)	3	105904421	105908926	4506	1	11542	ENSMUST00000000574.2	-3445	ENSMUSG00000000562	Adora3	adenosine A3 receptor	SMRT Uns
chr3	142560464	142560605	142	*	Promoter	3	142560411	142573207	12797	1	55932	ENSMUST00000106221.7	53	ENSMUSG00000028268	Gbp3	guanylate binding protein 3	SMRT Uns
chr3	142575823	142575964	142	*	Distal Intergenic	3	142561234	142565054	3821	1	55932	ENSMUST00000142060.1	14589	ENSMUSG00000028268	Gbp3	guanylate binding protein 3	SMRT Uns
chr3	142577149	142577290	142	*	Distal Intergenic	3	142561234	142565054	3821	1	55932	ENSMUST00000142060.1	15915	ENSMUSG00000028268	Gbp3	guanylate binding protein 3	SMRT Uns
chr3	142590593	142590734	142	*	Distal Intergenic	3	142594847	142619179	24333	1	14468	ENSMUST00000029936.4	-4113	ENSMUSG00000040264	Gbp2b	guanylate binding protein 2b	SMRT Uns
chr3	146758088	146758229	142	*	Intron (ENSMUST00000102515.9/18749, intron 1 of 9)	3	146747973	146764570	16598	2	18749	ENSMUST00000199722.4	6341	ENSMUSG00000005034	Prkacb	protein kinase, cAMP dependent, catalytic, beta	SMRT Uns
chr3	146813239	146813380	142	*	Promoter	3	146729574	146812960	83387	2	18749	ENSMUST00000102515.9	-279	ENSMUSG00000005034	Prkacb	protein kinase, cAMP dependent, catalytic, beta	SMRT Uns
chr4	11757234	11757375	142	*	Promoter	4	11758147	11817895	59749	1	12557	ENSMUST00000029871.11	-772	ENSMUSG00000028217	Cdh17	cadherin 17	SMRT Uns
chr4	11763371	11763512	142	*	Intron (ENSMUST00000029871.11/12557, intron 1 of 17)	4	11758193	11811486	53294	1	12557	ENSMUST00000108303.1	5178	ENSMUSG00000028217	Cdh17	cadherin 17	SMRT Uns
chr4	11794411	11794552	142	*	Intron (ENSMUST00000029871.11/12557, intron 9 of 17)	4	11758193	11811486	53294	1	12557	ENSMUST00000108303.1	36218	ENSMUSG00000028217	Cdh17	cadherin 17	SMRT Uns
chr4	46554830	46554971	142	*	Intron (ENSMUST00000030021.13/107684, intron 3 of 12)	4	46536937	46566440	29504	2	107684	ENSMUST00000030021.13	11469	ENSMUSG00000028337	Coro2a	coronin, actin binding protein 2A	SMRT Uns
chr4	46558724	46558865	142	*	Intron (ENSMUST00000030021.13/107684, intron 3 of 12)	4	46536937	46566440	29504	2	107684	ENSMUST00000030021.13	7575	ENSMUSG00000028337	Coro2a	coronin, actin binding protein 2A	SMRT Uns
chr4	46564097	46564238	142	*	Intron (ENSMUST00000030021.13/107684, intron 2 of 12)	4	46536937	46566440	29504	2	107684	ENSMUST00000030021.13	2202	ENSMUSG00000028337	Coro2a	coronin, actin binding protein 2A	SMRT Uns
chr4	67447894	67448035	142	*	Distal Intergenic	4	66828202	66839618	11417	1	21898	ENSMUST00000147008.1	619692	ENSMUSG00000039005	Tlr4	toll-like receptor 4	SMRT Uns
chr4	97751214	97751355	142	*	Intron (ENSMUST00000146447.7/319865, intron 1 of 5)	4	97772734	98000466	227733	1	18027	ENSMUST00000152023.7	-21379	ENSMUSG00000028565	Nfia	nuclear factor I/A	SMRT Uns
chr4	117982777	117982918	142	*	Intron (ENSMUST00000146982.1/ENSMUST00000146982.1, intron 1 of 2)	4	117940446	117968448	28003	2	20441	ENSMUST00000126336.1	-14329	ENSMUSG00000028538	St3gal3	ST3 beta-galactoside alpha-2,3-sialyltransferase 3	SMRT Uns
chr4	133011353	133011494	142	*	Promoter	4	133011506	133077863	66358	1	230793	ENSMUST00000105915.7	-12	ENSMUSG00000037692	Ahdc1	AT hook, DNA binding motif, containing 1	SMRT Uns
chr4	134396222	134396363	142	*	Promoter	4	134396320	134426492	30173	1	100163	ENSMUST00000105869.8	0	ENSMUSG00000037366	Pafah2	platelet-activating factor acetylhydrolase 2	SMRT Uns
chr4	136202595	136202736	142	*	Distal Intergenic	4	136206365	136245216	38852	1	230837	ENSMUST00000047526.7	-3629	ENSMUSG00000036995	Asap3	ArfGAP with SH3 domain, ankyrin repeat and PH domain 3	SMRT Uns
chr4	136924649	136924790	142	*	Distal Intergenic	4	136895917	136898803	2887	2	12259	ENSMUST00000046285.5	-25846	ENSMUSG00000036887	C1qa	complement component 1, q subcomponent, alpha polypeptide	SMRT Uns
chr4	138282994	138283135	142	*	Intron (ENSMUST00000105818.7/16559, intron 6 of 13)	4	138262499	138287162	24664	1	16559	ENSMUST00000105820.1	20495	ENSMUSG00000028758	Kif17	kinesin family member 17	SMRT Uns
chr4	140931689	140931830	142	*	Intron (ENSMUST00000030765.6/18600, intron 6 of 15)	4	140924159	140932787	8629	1	18600	ENSMUST00000148160.1	7530	ENSMUSG00000028927	Padi2	peptidyl arginine deiminase, type II	SMRT Uns
chr4	140983487	140983628	142	*	Distal Intergenic	4	140986873	141005087	18215	1	74772	ENSMUST00000168047.7	-3245	ENSMUSG00000036622	Atp13a2	ATPase type 13A2	SMRT Uns
chr4	145234025	145234166	142	*	Intron (ENSMUST00000030336.10/21938, intron 1 of 9)	4	145213463	145246870	33408	2	21938	ENSMUST00000030336.10	12704	ENSMUSG00000028599	Tnfrsf1b	tumor necrosis factor receptor superfamily, member 1b	SMRT Uns
chr4	145246794	145246935	142	*	Promoter	4	145213463	145246870	33408	2	21938	ENSMUST00000030336.10	0	ENSMUSG00000028599	Tnfrsf1b	tumor necrosis factor receptor superfamily, member 1b	SMRT Uns
chr4	147936593	147936734	142	*	Promoter	4	147927617	147936725	9109	2	18822	ENSMUST00000105712.1	0	ENSMUSG00000019055	Plod1	procollagen-lysine, 2-oxoglutarate 5-dioxygenase 1	SMRT Uns
chr4	155774643	155774784	142	*	Promoter	4	155768149	155774698	6550	2	246228	ENSMUST00000042196.3	0	ENSMUSG00000042116	Vwa1	von Willebrand factor A domain containing 1	SMRT Uns
chr5	23658468	23658609	142	*	Intron (ENSMUST00000196929.4/20817, intron 2 of 14)	5	23544162	23675967	131806	2	20817	ENSMUST00000197622.4	17358	ENSMUSG00000062604	Srpk2	serine/arginine-rich protein specific kinase 2	SMRT Uns
chr5	66298601	66298742	142	*	Exon (ENSMUST00000162955.7/11787, exon 6 of 6)	5	66298703	66313728	15026	2	11787	ENSMUST00000162955.7	14986	ENSMUSG00000029207	Apbb2	amyloid beta (A4) precursor protein-binding, family B, member 2	SMRT Uns
chr5	66326521	66326662	142	*	Intron (ENSMUST00000162366.7/11787, intron 10 of 15)	5	66307583	66337483	29901	2	11787	ENSMUST00000161771.1	10821	ENSMUSG00000029207	Apbb2	amyloid beta (A4) precursor protein-binding, family B, member 2	SMRT Uns
chr5	104958331	104958472	142	*	Intron (ENSMUST00000031239.12/27405, intron 10 of 15)	5	104935679	104977834	42156	2	27405	ENSMUST00000130644.1	19362	ENSMUSG00000029299	Abcg3	ATP binding cassette subfamily G member 3	SMRT Uns
chr5	114639460	114639601	142	*	Intron (ENSMUST00000071968.8/63873, intron 3 of 15)	5	114622157	114636261	14105	2	63873	ENSMUST00000133019.7	-3199	ENSMUSG00000014158	Trpv4	transient receptor potential cation channel, subfamily V, member 4	SMRT Uns
chr5	114667641	114667782	142	*	Downstream (1-2kb)	5	114622152	114658421	36270	2	63873	ENSMUST00000071968.8	-9220	ENSMUSG00000014158	Trpv4	transient receptor potential cation channel, subfamily V, member 4	SMRT Uns
chr5	120775762	120775903	142	*	Intron (ENSMUST00000044833.8/246727, intron 1 of 15)	5	120763917	120777640	13724	2	246727	ENSMUST00000166703.1	1737	ENSMUSG00000032661	Oas3	2'-5' oligoadenylate synthetase 3	SMRT Uns
chr5	120777663	120777804	142	*	Promoter	5	120753098	120777661	24564	2	246727	ENSMUST00000044833.8	-2	ENSMUSG00000032661	Oas3	2'-5' oligoadenylate synthetase 3	SMRT Uns
chr5	130455214	130455355	142	*	Intron (ENSMUST00000086029.9/140904, intron 2 of 6)	5	130448801	130847412	398612	1	140904	ENSMUST00000111288.3	6413	ENSMUSG00000060371	Caln1	calneuron 1	SMRT Uns
chr5	130853464	130853605	142	*	Distal Intergenic	5	130448801	130847412	398612	1	140904	ENSMUST00000111288.3	404663	ENSMUSG00000060371	Caln1	calneuron 1	SMRT Uns
chr5	134690429	134690570	142	*	Distal Intergenic	5	134656039	134688598	32560	2	16885	ENSMUST00000015137.9	-1831	ENSMUSG00000029674	Limk1	LIM-domain containing, protein kinase	SMRT Uns
chr6	5297635	5297776	142	*	Promoter	6	5270173	5298330	28158	2	330260	ENSMUST00000123838.7	554	ENSMUSG00000032667	Pon2	paraoxonase 2	SMRT Uns
chr6	48817963	48818104	142	*	Distal Intergenic	6	48834507	48840455	5949	2	65963	ENSMUST00000204783.2	22351	ENSMUSG00000029810	Tmem176b	transmembrane protein 176B	SMRT Uns
chr6	48832559	48832700	142	*	Downstream (1-2kb)	6	48834507	48840455	5949	2	65963	ENSMUST00000204783.2	7755	ENSMUSG00000029810	Tmem176b	transmembrane protein 176B	SMRT Uns
chr6	65585442	65585583	142	*	Intron (ENSMUST00000212402.1/414084, intron 3 of 10)	6	65590398	65634040	43643	1	414084	ENSMUST00000114236.1	-4815	ENSMUSG00000044162	Tnip3	TNFAIP3 interacting protein 3	SMRT Uns
chr6	65594299	65594440	142	*	Exon (ENSMUST00000205009.1/ENSMUST00000205009.1, exon 1 of 1)	6	65590459	65593700	3242	1	414084	ENSMUST00000203613.1	3840	ENSMUSG00000044162	Tnip3	TNFAIP3 interacting protein 3	SMRT Uns
chr6	65596660	65596801	142	*	Intron (ENSMUST00000212402.1/414084, intron 6 of 10)	6	65590459	65593700	3242	1	414084	ENSMUST00000203613.1	6201	ENSMUSG00000044162	Tnip3	TNFAIP3 interacting protein 3	SMRT Uns
chr6	65600171	65600312	142	*	Exon (ENSMUST00000204438.1/414084, exon 5 of 5)	6	65590459	65593700	3242	1	414084	ENSMUST00000203613.1	9712	ENSMUSG00000044162	Tnip3	TNFAIP3 interacting protein 3	SMRT Uns
chr6	71359799	71359940	142	*	Intron (ENSMUST00000205022.1/ENSMUST00000205022.1, intron 1 of 1)	6	71373427	71379169	5743	1	12525	ENSMUST00000066747.13	-13487	ENSMUSG00000053977	Cd8a	CD8 antigen, alpha chain	SMRT Uns
chr6	73071421	73071562	142	*	Intron (ENSMUST00000064948.12/330355, intron 56 of 76)	6	73084178	73139005	54828	2	330355	ENSMUST00000114038.2	67443	ENSMUSG00000052861	Dnah6	dynein, axonemal, heavy chain 6	SMRT Uns
chr6	73114081	73114222	142	*	Intron (ENSMUST00000064948.12/330355, intron 41 of 76)	6	73084178	73139005	54828	2	330355	ENSMUST00000114038.2	24783	ENSMUSG00000052861	Dnah6	dynein, axonemal, heavy chain 6	SMRT Uns
chr6	73153909	73154050	142	*	Intron (ENSMUST00000064948.12/330355, intron 22 of 76)	6	73084178	73139005	54828	2	330355	ENSMUST00000114038.2	-14904	ENSMUSG00000052861	Dnah6	dynein, axonemal, heavy chain 6	SMRT Uns
chr6	73182093	73182234	142	*	Intron (ENSMUST00000064948.12/330355, intron 11 of 76)	6	73017742	73212663	194922	2	330355	ENSMUST00000204053.1	30429	ENSMUSG00000052861	Dnah6	dynein, axonemal, heavy chain 6	SMRT Uns
chr6	73210590	73210731	142	*	Intron (ENSMUST00000064948.12/330355, intron 2 of 76)	6	73017742	73212663	194922	2	330355	ENSMUST00000204053.1	1932	ENSMUSG00000052861	Dnah6	dynein, axonemal, heavy chain 6	SMRT Uns
chr6	73221722	73221863	142	*	Promoter	6	73017609	73221651	204043	2	330355	ENSMUST00000114040.7	-71	ENSMUSG00000052861	Dnah6	dynein, axonemal, heavy chain 6	SMRT Uns
chr6	113193763	113193904	142	*	Promoter	6	113175395	113193943	18549	2	269788	ENSMUST00000203665.1	39	ENSMUSG00000042873	Lhfpl4	lipoma HMGIC fusion partner-like protein 4	SMRT Uns
chr6	122602612	122602753	142	*	Promoter	6	122577792	122602444	24653	2	11810	ENSMUST00000112586.7	-168	ENSMUSG00000040613	Apobec1	apolipoprotein B mRNA editing enzyme, catalytic polypeptide 1	SMRT Uns
chr6	122921526	122921667	142	*	Promoter	6	122921848	122934619	12772	1	269799	ENSMUST00000060484.8	-181	ENSMUSG00000049037	Clec4a1	C-type lectin domain family 4, member a1	SMRT Uns
chr6	123049781	123049922	142	*	Promoter	6	123049962	123071544	21583	1	69810	ENSMUST00000077228.10	-40	ENSMUSG00000030147	Clec4b1	C-type lectin domain family 4, member b1	SMRT Uns
chr6	123053847	123053988	142	*	Intron (ENSMUST00000077228.10/69810, intron 2 of 4)	6	123049998	123071555	21558	1	69810	ENSMUST00000078559.4	3849	ENSMUSG00000030147	Clec4b1	C-type lectin domain family 4, member b1	SMRT Uns
chr6	123077732	123077873	142	*	Distal Intergenic	6	123049998	123071555	21558	1	69810	ENSMUST00000078559.4	27734	ENSMUSG00000030147	Clec4b1	C-type lectin domain family 4, member b1	SMRT Uns
chr6	123123319	123123460	142	*	Promoter	6	123123316	123143999	20684	1	26888	ENSMUST00000041779.12	3	ENSMUSG00000030148	Clec4a2	C-type lectin domain family 4, member a2	SMRT Uns
chr6	125067475	125067616	142	*	Promoter	6	125067920	125082472	14553	1	381810	ENSMUST00000088292.6	-304	ENSMUSG00000067714	Lpar5	lysophosphatidic acid receptor 5	SMRT Uns
chr6	125071321	125071462	142	*	Promoter	6	125071277	125082472	11196	1	381810	ENSMUST00000171989.2	44	ENSMUSG00000067714	Lpar5	lysophosphatidic acid receptor 5	SMRT Uns
chr6	127163019	127163160	142	*	Intron (ENSMUST00000180811.1/77558, intron 1 of 2)	6	127146023	127152193	6171	2	12444	ENSMUST00000201902.3	-10826	ENSMUSG00000000184	Ccnd2	cyclin D2	SMRT Uns
chr6	128107782	128107923	142	*	Intron (ENSMUST00000112173.7/109246, intron 1 of 7)	6	127967166	128124316	157151	2	109246	ENSMUST00000127105.7	16393	ENSMUSG00000030352	Tspan9	tetraspanin 9	SMRT Uns
chr6	129727369	129727510	142	*	Downstream (1-2kb)	6	129697218	129717132	19915	2	503550	ENSMUST00000088046.1	-10237	ENSMUSG00000067610	Klri1	killer cell lectin-like receptor family I member 1	SMRT Uns
chr6	135450686	135450827	142	*	Distal Intergenic	6	135367493	135383173	15681	1	13730	ENSMUST00000111907.1	83193	ENSMUSG00000030208	Emp1	epithelial membrane protein 1	SMRT Uns
chr6	135506558	135506699	142	*	Distal Intergenic	6	135367493	135383173	15681	1	13730	ENSMUST00000111907.1	139065	ENSMUSG00000030208	Emp1	epithelial membrane protein 1	SMRT Uns
chr6	137316444	137316585	142	*	Intron (ENSMUST00000203010.1/19277, intron 1 of 2)	6	137252465	137463227	210763	1	19277	ENSMUST00000077115.12	63979	ENSMUSG00000030223	Ptpro	protein tyrosine phosphatase, receptor type, O	SMRT Uns
chr6	137386422	137386563	142	*	Intron (ENSMUST00000167679.7/19277, intron 7 of 25)	6	137410721	137463233	52513	1	19277	ENSMUST00000167002.3	-24158	ENSMUSG00000030223	Ptpro	protein tyrosine phosphatase, receptor type, O	SMRT Uns
chr6	147476196	147476337	142	*	Promoter	6	147475991	147534101	58111	1	67015	ENSMUST00000156106.1	205	ENSMUSG00000030301	Ccdc91	coiled-coil domain containing 91	SMRT Uns
chr6	147597645	147597786	142	*	Intron (ENSMUST00000032441.13/67015, intron 11 of 12)	6	147531401	147542835	11435	1	67015	ENSMUST00000111614.3	66244	ENSMUSG00000030301	Ccdc91	coiled-coil domain containing 91	SMRT Uns
chr6	147606844	147606985	142	*	Exon (ENSMUST00000032441.13/67015, exon 12 of 13)	6	147531401	147542835	11435	1	67015	ENSMUST00000111614.3	75443	ENSMUSG00000030301	Ccdc91	coiled-coil domain containing 91	SMRT Uns
chr7	4569696	4569837	142	*	Exon (ENSMUST00000049113.13/545902, exon 8 of 20)	7	4552704	4564421	11718	2	545902	ENSMUST00000205417.1	-5275	ENSMUSG00000035429	Ptprh	protein tyrosine phosphatase, receptor type, H	SMRT Uns
chr7	16183829	16183970	142	*	Promoter	7	16184090	16186504	2415	1	17537	ENSMUST00000176714.2	-120	ENSMUSG00000041420	Meis3	Meis homeobox 3	SMRT Uns
chr7	19295908	19296049	142	*	Exon (ENSMUST00000032559.16/20167, exon 10 of 10)	7	19291069	19296160	5092	1	20167	ENSMUST00000108468.4	4839	ENSMUSG00000030401	Rtn2	reticulon 2 (Z-band associated protein)	SMRT Uns
chr7	19316599	19316740	142	*	Distal Intergenic	7	19302696	19310051	7356	2	14282	ENSMUST00000003640.3	-6548	ENSMUSG00000003545	Fosb	FBJ osteosarcoma oncogene B	SMRT Uns
chr7	19325949	19326090	142	*	Intron (ENSMUST00000207444.1/ENSMUST00000207444.1, intron 1 of 1)	7	19302696	19310051	7356	2	14282	ENSMUST00000003640.3	-15898	ENSMUSG00000003545	Fosb	FBJ osteosarcoma oncogene B	SMRT Uns
chr7	19360484	19360625	142	*	Promoter	7	19360646	19369933	9288	1	333654	ENSMUST00000127785.7	-21	ENSMUSG00000040734	Ppp1r13l	protein phosphatase 1, regulatory subunit 13 like	SMRT Uns
chr7	19361120	19361261	142	*	Promoter	7	19361216	19378533	17318	1	333654	ENSMUST00000047621.13	0	ENSMUSG00000040734	Ppp1r13l	protein phosphatase 1, regulatory subunit 13 like	SMRT Uns
chr7	19920525	19920666	142	*	Promoter	7	19915764	19921113	5350	2	52118	ENSMUST00000160572.7	447	ENSMUSG00000040511	Pvr	poliovirus receptor	SMRT Uns
chr7	25181624	25181765	142	*	Distal Intergenic	7	25120618	25179726	59109	2	18987	ENSMUST00000175754.3	-1898	ENSMUSG00000008496	Pou2f2	POU domain, class 2, transcription factor 2	SMRT Uns
chr7	28444784	28444925	142	*	Exon (ENSMUST00000108292.8/63986, exon 5 of 7)	7	28443107	28448233	5127	1	63986	ENSMUST00000138741.1	1677	ENSMUSG00000060791	Gmfg	glia maturation factor, gamma	SMRT Uns
chr7	30394494	30394635	142	*	Distal Intergenic	7	30413760	30417582	3823	1	22177	ENSMUST00000207982.1	-19125	ENSMUSG00000030579	Tyrobp	TYRO protein tyrosine kinase binding protein	SMRT Uns
chr7	44136371	44136512	142	*	Promoter	7	44136767	44141610	4844	1	16615	ENSMUST00000005933.3	-255	ENSMUSG00000038968	Klk1b16	kallikrein 1-related peptidase b16	SMRT Uns
chr7	44569933	44570074	142	*	Distal Intergenic	7	44572380	44586862	14483	1	16541	ENSMUST00000002274.9	-2306	ENSMUSG00000002204	Napsa	napsin A aspartic peptidase	SMRT Uns
chr7	44572182	44572323	142	*	Promoter	7	44572380	44586862	14483	1	16541	ENSMUST00000002274.9	-57	ENSMUSG00000002204	Napsa	napsin A aspartic peptidase	SMRT Uns
chr7	45162285	45162426	142	*	Distal Intergenic	7	45163949	45176142	12194	1	72961	ENSMUST00000085374.6	-1523	ENSMUSG00000070570	Slc17a7	solute carrier family 17 (sodium-dependent inorganic phosphate cotransporter), member 7	SMRT Uns
chr7	45238015	45238156	142	*	Promoter	7	45237750	45238796	1047	2	12493	ENSMUST00000210372.1	640	ENSMUSG00000030798	Cd37	CD37 antigen	SMRT Uns
chr7	45339979	45340120	142	*	Promoter	7	45339281	45340762	1482	2	76787	ENSMUST00000210844.1	642	ENSMUSG00000003863	Ppfia3	protein tyrosine phosphatase, receptor type, f polypeptide (PTPRF), interacting protein (liprin), alpha 3	SMRT Uns
chr7	45488800	45488941	142	*	Promoter	7	45470987	45488805	17819	2	71755	ENSMUST00000011526.6	0	ENSMUSG00000011382	Dhdh	dihydrodiol dehydrogenase (dimeric)	SMRT Uns
chr7	45628857	45628998	142	*	Exon (ENSMUST00000057927.9/69903, exon 3 of 12)	7	45627488	45639093	11606	1	69903	ENSMUST00000057927.9	1369	ENSMUSG00000044562	Rasip1	Ras interacting protein 1	SMRT Uns
chr7	58859086	58859227	142	*	Distal Intergenic	7	58658246	58829420	171175	1	11982	ENSMUST00000168747.2	200840	ENSMUSG00000025324	Atp10a	ATPase, class V, type 10A	SMRT Uns
chr7	75139325	75139466	142	*	Intron (ENSMUST00000165175.7/64176, intron 8 of 12)	7	75119941	75147726	27786	2	64176	ENSMUST00000207001.1	8260	ENSMUSG00000053025	Sv2b	synaptic vesicle glycoprotein 2 b	SMRT Uns
chr7	75142559	75142700	142	*	Intron (ENSMUST00000165175.7/64176, intron 6 of 12)	7	75119941	75147726	27786	2	64176	ENSMUST00000207001.1	5026	ENSMUSG00000053025	Sv2b	synaptic vesicle glycoprotein 2 b	SMRT Uns
chr7	75190274	75190415	142	*	Intron (ENSMUST00000165175.7/64176, intron 2 of 12)	7	75156607	75164628	8022	2	64176	ENSMUST00000206675.1	-25646	ENSMUSG00000053025	Sv2b	synaptic vesicle glycoprotein 2 b	SMRT Uns
chr7	75308326	75308467	142	*	Promoter	7	75114897	75308379	193483	2	64176	ENSMUST00000085164.6	0	ENSMUSG00000053025	Sv2b	synaptic vesicle glycoprotein 2 b	SMRT Uns
chr7	75318406	75318547	142	*	Exon (ENSMUST00000205989.1/68954, exon 3 of 3)	7	75114894	75309262	194369	2	64176	ENSMUST00000165175.7	-9144	ENSMUSG00000053025	Sv2b	synaptic vesicle glycoprotein 2 b	SMRT Uns
chr7	75362714	75362855	142	*	Distal Intergenic	7	75114894	75309262	194369	2	64176	ENSMUST00000165175.7	-53452	ENSMUSG00000053025	Sv2b	synaptic vesicle glycoprotein 2 b	SMRT Uns
chr7	90370353	90370494	142	*	Intron (ENSMUST00000207578.1/83671, intron 4 of 6)	7	90383853	90385144	1292	1	83671	ENSMUST00000207431.1	-13359	ENSMUSG00000030616	Sytl2	synaptotagmin-like 2	SMRT Uns
chr7	96477318	96477459	142	*	Intron (ENSMUST00000107162.7/23966, intron 3 of 32)	7	96522398	96553482	31085	1	23966	ENSMUST00000129737.1	-44939	ENSMUSG00000048078	Tenm4	teneurin transmembrane protein 4	SMRT Uns
chr7	96494919	96495060	142	*	Intron (ENSMUST00000107162.7/23966, intron 3 of 32)	7	96522398	96553482	31085	1	23966	ENSMUST00000129737.1	-27338	ENSMUSG00000048078	Tenm4	teneurin transmembrane protein 4	SMRT Uns
chr7	96546787	96546928	142	*	Intron (ENSMUST00000107162.7/23966, intron 4 of 32)	7	96522398	96553482	31085	1	23966	ENSMUST00000129737.1	24389	ENSMUSG00000048078	Tenm4	teneurin transmembrane protein 4	SMRT Uns
chr7	96591134	96591275	142	*	Intron (ENSMUST00000107162.7/23966, intron 6 of 32)	7	96644172	96732280	88109	1	23966	ENSMUST00000131541.1	-52897	ENSMUSG00000048078	Tenm4	teneurin transmembrane protein 4	SMRT Uns
chr7	96730466	96730607	142	*	Exon (ENSMUST00000131541.1/23966, exon 5 of 5)	7	96777934	96797733	19800	1	23966	ENSMUST00000140140.1	-47327	ENSMUSG00000048078	Tenm4	teneurin transmembrane protein 4	SMRT Uns
chr7	98341430	98341571	142	*	Distal Intergenic	7	98350786	98360079	9294	2	244152	ENSMUST00000165901.7	18508	ENSMUSG00000049580	Tsku	tsukushi, small leucine rich proteoglycan	SMRT Uns
chr7	98534545	98534686	142	*	Distal Intergenic	7	98494222	98501831	7610	1	434215	ENSMUST00000165205.1	40323	ENSMUSG00000090958	Lrrc32	leucine rich repeat containing 32	SMRT Uns
chr7	98542958	98543099	142	*	Distal Intergenic	7	98494222	98501831	7610	1	434215	ENSMUST00000165205.1	48736	ENSMUSG00000090958	Lrrc32	leucine rich repeat containing 32	SMRT Uns
chr7	98836807	98836948	142	*	Intron (ENSMUST00000165122.7/22411, intron 1 of 2)	7	98835131	98855195	20065	1	22411	ENSMUST00000067495.8	1676	ENSMUSG00000015957	Wnt11	wingless-type MMTV integration site family, member 11	SMRT Uns
chr7	100950637	100950778	142	*	Intron (ENSMUST00000060174.5/233571, intron 1 of 2)	7	100937630	100964391	26762	2	233571	ENSMUST00000060174.5	13613	ENSMUSG00000048779	P2ry6	pyrimidinergic receptor P2Y, G-protein coupled, 6	SMRT Uns
chr7	101412861	101413002	142	*	Intron (ENSMUST00000084894.14/207728, intron 1 of 31)	7	101410886	101512819	101934	1	207728	ENSMUST00000084894.14	1975	ENSMUSG00000030653	Pde2a	phosphodiesterase 2A, cGMP-stimulated	SMRT Uns
chr7	101450510	101450651	142	*	Promoter	7	101450520	101512817	62298	1	207728	ENSMUST00000209537.1	0	ENSMUSG00000030653	Pde2a	phosphodiesterase 2A, cGMP-stimulated	SMRT Uns
chr7	101503492	101503633	142	*	Intron (ENSMUST00000084894.14/207728, intron 15 of 31)	7	101501617	101502459	843	1	207728	ENSMUST00000209315.1	1875	ENSMUSG00000030653	Pde2a	phosphodiesterase 2A, cGMP-stimulated	SMRT Uns
chr7	127745388	127745529	142	*	Promoter	7	127745201	127768927	23727	1	233902	ENSMUST00000186207.6	187	ENSMUSG00000030811	Fbxl19	F-box and leucine-rich repeat protein 19	SMRT Uns
chr7	127746053	127746194	142	*	Promoter	7	127745786	127769476	23691	1	233902	ENSMUST00000186116.6	267	ENSMUSG00000030811	Fbxl19	F-box and leucine-rich repeat protein 19	SMRT Uns
chr7	128048839	128048980	142	*	Distal Intergenic	7	128062640	128118491	55852	1	16409	ENSMUST00000064821.13	-13660	ENSMUSG00000030786	Itgam	integrin alpha M	SMRT Uns
chr7	128122030	128122171	142	*	Intron (ENSMUST00000098015.9/16409, intron 29 of 29)	7	128116436	128127216	10781	1	16409	ENSMUST00000134694.1	5594	ENSMUSG00000030786	Itgam	integrin alpha M	SMRT Uns
chr7	139974394	139974535	142	*	Intron (ENSMUST00000139218.1/ENSMUST00000139218.1, intron 2 of 4)	7	139972442	139978719	6278	2	381933	ENSMUST00000209335.1	4184	ENSMUSG00000073795	6430531B16Rik	RIKEN cDNA 6430531B16 gene	SMRT Uns
chr7	139979509	139979650	142	*	Promoter	7	139979394	139980368	975	2	11501	ENSMUST00000132903.1	718	ENSMUSG00000025473	Adam8	a disintegrin and metallopeptidase domain 8	SMRT Uns
chr7	139992702	139992843	142	*	Promoter	7	139983854	139992562	8709	2	11501	ENSMUST00000148670.7	-140	ENSMUSG00000025473	Adam8	a disintegrin and metallopeptidase domain 8	SMRT Uns
chr7	141475217	141475358	142	*	Promoter	7	141475240	141493427	18188	1	64540	ENSMUST00000026585.13	0	ENSMUSG00000025511	Tspan4	tetraspanin 4	SMRT Uns
chr8	70083453	70083594	142	*	Promoter	8	70083457	70090862	7406	1	330790	ENSMUST00000007738.10	0	ENSMUSG00000007594	Hapln4	hyaluronan and proteoglycan link protein 4	SMRT Uns
chr8	70718404	70718545	142	*	Promoter	8	70718543	70722632	4090	1	100502950	ENSMUST00000179347.2	0	ENSMUSG00000095026	Gm3336	predicted gene 3336	SMRT Uns
chr8	70719863	70720004	142	*	Intron (ENSMUST00000179347.2/100502950, intron 1 of 3)	8	70718543	70722634	4092	1	100502950	ENSMUST00000213065.1	1320	ENSMUSG00000095026	Gm3336	predicted gene 3336	SMRT Uns
chr8	71676555	71676696	142	*	Promoter	8	71676552	71680306	3755	1	16453	ENSMUST00000133263.7	3	ENSMUSG00000031805	Jak3	Janus kinase 3	SMRT Uns
chr8	72318955	72319096	142	*	Promoter	8	72319033	72321656	2624	1	16598	ENSMUST00000067912.7	0	ENSMUSG00000055148	Klf2	Kruppel-like factor 2 (lung)	SMRT Uns
chr8	72322646	72322787	142	*	Distal Intergenic	8	72319033	72321656	2624	1	16598	ENSMUST00000067912.7	3613	ENSMUSG00000055148	Klf2	Kruppel-like factor 2 (lung)	SMRT Uns
chr8	75192950	75193091	142	*	Distal Intergenic	8	75213944	75224113	10170	1	75141	ENSMUST00000139848.7	-20853	ENSMUSG00000034472	Rasd2	RASD family, member 2	SMRT Uns
chr8	75219955	75220096	142	*	Intron (ENSMUST00000139848.7/75141, intron 2 of 2)	8	75214502	75222371	7870	1	75141	ENSMUST00000132133.1	5453	ENSMUSG00000034472	Rasd2	RASD family, member 2	SMRT Uns
chr8	75234102	75234243	142	*	Distal Intergenic	8	75214502	75222371	7870	1	75141	ENSMUST00000132133.1	19600	ENSMUSG00000034472	Rasd2	RASD family, member 2	SMRT Uns
chr8	95697296	95697437	142	*	Intron (ENSMUST00000160964.7/234593, intron 3 of 10)	8	95703037	95715119	12083	1	234593	ENSMUST00000073139.13	-5600	ENSMUSG00000036564	Ndrg4	N-myc downstream regulated gene 4	SMRT Uns
chr8	115398094	115398235	142	*	Distal Intergenic	8	115701435	115707794	6360	2	17132	ENSMUST00000109104.1	309559	ENSMUSG00000055435	Maf	avian musculoaponeurotic fibrosarcoma oncogene homolog	SMRT Uns
chr8	115414176	115414317	142	*	Distal Intergenic	8	115701435	115707794	6360	2	17132	ENSMUST00000109104.1	293477	ENSMUSG00000055435	Maf	avian musculoaponeurotic fibrosarcoma oncogene homolog	SMRT Uns
chr8	115420526	115420667	142	*	Distal Intergenic	8	115701435	115707794	6360	2	17132	ENSMUST00000109104.1	287127	ENSMUSG00000055435	Maf	avian musculoaponeurotic fibrosarcoma oncogene homolog	SMRT Uns
chr8	115423129	115423270	142	*	Distal Intergenic	8	115701435	115707794	6360	2	17132	ENSMUST00000109104.1	284524	ENSMUSG00000055435	Maf	avian musculoaponeurotic fibrosarcoma oncogene homolog	SMRT Uns
chr8	115429663	115429804	142	*	Distal Intergenic	8	115701435	115707794	6360	2	17132	ENSMUST00000109104.1	277990	ENSMUSG00000055435	Maf	avian musculoaponeurotic fibrosarcoma oncogene homolog	SMRT Uns
chr8	115436444	115436585	142	*	Distal Intergenic	8	115701435	115707794	6360	2	17132	ENSMUST00000109104.1	271209	ENSMUSG00000055435	Maf	avian musculoaponeurotic fibrosarcoma oncogene homolog	SMRT Uns
chr8	115486727	115486868	142	*	Distal Intergenic	8	115701435	115707794	6360	2	17132	ENSMUST00000109104.1	220926	ENSMUSG00000055435	Maf	avian musculoaponeurotic fibrosarcoma oncogene homolog	SMRT Uns
chr8	115494493	115494634	142	*	Distal Intergenic	8	115701435	115707794	6360	2	17132	ENSMUST00000109104.1	213160	ENSMUSG00000055435	Maf	avian musculoaponeurotic fibrosarcoma oncogene homolog	SMRT Uns
chr8	115555556	115555697	142	*	Distal Intergenic	8	115701435	115707794	6360	2	17132	ENSMUST00000109104.1	152097	ENSMUSG00000055435	Maf	avian musculoaponeurotic fibrosarcoma oncogene homolog	SMRT Uns
chr8	123330983	123331124	142	*	Intron (ENSMUST00000127664.1/108148, intron 1 of 15)	8	123332713	123369515	36803	1	234857	ENSMUST00000010298.6	-1589	ENSMUSG00000010154	Spire2	spire type actin nucleation factor 2	SMRT Uns
chr8	124434738	124434879	142	*	Promoter	8	124369053	124434338	65286	2	209966	ENSMUST00000140012.7	-400	ENSMUSG00000050751	Pgbd5	piggyBac transposable element derived 5	SMRT Uns
chr8	124436084	124436225	142	*	Intron (ENSMUST00000172566.7/209966, intron 1 of 6)	8	124369053	124434338	65286	2	209966	ENSMUST00000140012.7	-1746	ENSMUSG00000050751	Pgbd5	piggyBac transposable element derived 5	SMRT Uns
chr8	124445942	124446083	142	*	Distal Intergenic	8	124369049	124439658	70610	2	209966	ENSMUST00000172566.7	-6284	ENSMUSG00000050751	Pgbd5	piggyBac transposable element derived 5	SMRT Uns
chr8	126163852	126163993	142	*	Distal Intergenic	8	126298558	126395482	96925	1	210027	ENSMUST00000108759.2	-134565	ENSMUSG00000057060	Slc35f3	solute carrier family 35, member F3	SMRT Uns
chr8	126166962	126167103	142	*	Distal Intergenic	8	126298558	126395482	96925	1	210027	ENSMUST00000108759.2	-131455	ENSMUSG00000057060	Slc35f3	solute carrier family 35, member F3	SMRT Uns
chr9	41932194	41932335	142	*	Distal Intergenic	9	41969739	41974587	4849	2	20660	ENSMUST00000134560.1	42252	ENSMUSG00000049313	Sorl1	sortilin-related receptor, LDLR class A repeats-containing	SMRT Uns
chr9	42034289	42034430	142	*	Intron (ENSMUST00000060989.8/20660, intron 18 of 47)	9	41984508	41985834	1327	2	20660	ENSMUST00000139133.1	-48455	ENSMUSG00000049313	Sorl1	sortilin-related receptor, LDLR class A repeats-containing	SMRT Uns
chr9	45961942	45962083	142	*	Downstream (<1kb)	9	45937857	45955258	17402	2	214597	ENSMUST00000038488.16	-6684	ENSMUSG00000034908	Sidt2	SID1 transmembrane family, member 2	SMRT Uns
chr9	48817507	48817648	142	*	Intron (ENSMUST00000093852.4/235320, intron 2 of 6)	9	48654297	48835945	181649	2	235320	ENSMUST00000093852.4	18297	ENSMUSG00000066687	Zbtb16	zinc finger and BTB domain containing 16	SMRT Uns
chr9	50548027	50548168	142	*	Intron (ENSMUST00000119103.1/170752, intron 2 of 11)	9	50554827	50581840	27014	1	16173	ENSMUST00000213916.1	-6659	ENSMUSG00000039217	Il18	interleukin 18	SMRT Uns
chr9	50554733	50554874	142	*	Promoter	9	50554827	50581840	27014	1	16173	ENSMUST00000213916.1	0	ENSMUSG00000039217	Il18	interleukin 18	SMRT Uns
chr9	52229756	52229897	142	*	Distal Intergenic	9	52111985	52168111	56127	2	244871	ENSMUST00000165519.1	-61645	ENSMUSG00000035164	Zc3h12c	zinc finger CCCH type containing 12C	SMRT Uns
chr9	52287975	52288116	142	*	Distal Intergenic	9	52111985	52168111	56127	2	244871	ENSMUST00000165519.1	-119864	ENSMUSG00000035164	Zc3h12c	zinc finger CCCH type containing 12C	SMRT Uns
chr9	55541904	55542045	142	*	Promoter	9	55542336	55544280	1945	1	104360	ENSMUST00000165302.1	-291	ENSMUSG00000032318	Isl2	insulin related protein 2 (islet 2)	SMRT Uns
chr9	57468099	57468240	142	*	Promoter	9	57443646	57468060	24415	2	56807	ENSMUST00000214256.1	-39	ENSMUSG00000040722	Scamp5	secretory carrier membrane protein 5	SMRT Uns
chr9	59723320	59723461	142	*	Distal Intergenic	9	59714116	59718874	4759	1	546134	ENSMUST00000143224.1	9204	ENSMUSG00000074259	Gramd2	GRAM domain containing 2	SMRT Uns
chr9	73073303	73073444	142	*	Intron (ENSMUST00000184146.7/11891, intron 2 of 6)	9	73044984	73085320	40337	1	11891	ENSMUST00000184575.1	28319	ENSMUSG00000032202	Rab27a	RAB27A, member RAS oncogene family	SMRT Uns
chr9	78109077	78109218	142	*	Promoter	9	78109192	78167938	58747	1	56542	ENSMUST00000118869.7	0	ENSMUSG00000009828	Ick	intestinal cell kinase	SMRT Uns
chr9	78113130	78113271	142	*	Promoter	9	78113241	78134119	20879	1	56542	ENSMUST00000142776.1	0	ENSMUSG00000009828	Ick	intestinal cell kinase	SMRT Uns
chr9	90014752	90014893	142	*	Intron (ENSMUST00000034912.5/19417, intron 23 of 26)	9	90054152	90065422	11271	1	13036	ENSMUST00000132718.7	-39259	ENSMUSG00000032359	Ctsh	cathepsin H	SMRT Uns
chr9	90034060	90034201	142	*	Distal Intergenic	9	90054152	90065422	11271	1	13036	ENSMUST00000132718.7	-19951	ENSMUSG00000032359	Ctsh	cathepsin H	SMRT Uns
chr9	90060452	90060593	142	*	Promoter	9	90060153	90061623	1471	1	13036	ENSMUST00000187437.1	299	ENSMUSG00000032359	Ctsh	cathepsin H	SMRT Uns
chr9	90067393	90067534	142	*	Exon (ENSMUST00000127842.7/13036, exon 8 of 12)	9	90071696	90075749	4054	1	13036	ENSMUST00000151219.1	-4162	ENSMUSG00000032359	Ctsh	cathepsin H	SMRT Uns
chr9	90076931	90077072	142	*	Distal Intergenic	9	90071696	90075749	4054	1	13036	ENSMUST00000151219.1	5235	ENSMUSG00000032359	Ctsh	cathepsin H	SMRT Uns
chr9	96889398	96889539	142	*	Promoter	9	96823336	96889413	66078	2	235534	ENSMUST00000112951.8	0	ENSMUSG00000043587	Pxylp1	2-phosphoxylose phosphatase 1	SMRT Uns
chr9	99358436	99358577	142	*	Promoter	9	99309963	99358518	48556	2	272636	ENSMUST00000042158.12	0	ENSMUSG00000037681	Esyt3	extended synaptotagmin-like protein 3	SMRT Uns
chr9	99359126	99359267	142	*	Promoter	9	99309963	99358518	48556	2	272636	ENSMUST00000042158.12	-608	ENSMUSG00000037681	Esyt3	extended synaptotagmin-like protein 3	SMRT Uns
chr9	99382601	99382742	142	*	Downstream (2-3kb)	9	99389733	99394695	4963	2	17532	ENSMUST00000147078.1	11953	ENSMUSG00000032470	Mras	muscle and microspikes RAS	SMRT Uns
chr9	107291105	107291246	142	*	Distal Intergenic	9	107254927	107289877	34951	2	102626	ENSMUST00000035194.7	-1228	ENSMUSG00000032577	Mapkapk3	mitogen-activated protein kinase-activated protein kinase 3	SMRT Uns
chr9	121918999	121919140	142	*	Distal Intergenic	9	121914356	121916305	1950	2	13124	ENSMUST00000062474.4	-2694	ENSMUSG00000050445	Cyp8b1	cytochrome P450, family 8, subfamily b, polypeptide 1	SMRT Uns
chr9	124112719	124112860	142	*	Exon (ENSMUST00000171719.7/12772, exon 4 of 4)	9	124121543	124132484	10942	1	12774	ENSMUST00000111442.2	-8683	ENSMUSG00000079227	Ccr5	chemokine (C-C motif) receptor 5	SMRT Uns
chr9	124143843	124143984	142	*	Intron (ENSMUST00000097855.3/ENSMUST00000097855.3, intron 2 of 2)	9	124121581	124124731	3151	1	12774	ENSMUST00000171499.2	22262	ENSMUSG00000079227	Ccr5	chemokine (C-C motif) receptor 5	SMRT Uns

## Sheet: SMRT bound 6hr down
seqnames	start	end	width	strand	annotation	geneChr	geneStart	geneEnd	geneLength	geneStrand	geneId	transcriptId	distanceToTSS	ENSEMBL	SYMBOL	GENENAME	Clusters
chr1	35810746	35810871	126	*	Distal Intergenic	1	36068400	36106446	38047	1	50785	ENSMUST00000088174.3	-257529	ENSMUSG00000045216	Hs6st1	heparan sulfate 6-O-sulfotransferase 1	SMRT CpG 6hr
chr1	35813257	35813382	126	*	Distal Intergenic	1	36068400	36106446	38047	1	50785	ENSMUST00000088174.3	-255018	ENSMUSG00000045216	Hs6st1	heparan sulfate 6-O-sulfotransferase 1	SMRT CpG 6hr
chr1	35860939	35861064	126	*	Distal Intergenic	1	36068400	36106446	38047	1	50785	ENSMUST00000088174.3	-207336	ENSMUSG00000045216	Hs6st1	heparan sulfate 6-O-sulfotransferase 1	SMRT CpG 6hr
chr1	36052738	36052863	126	*	Distal Intergenic	1	36068400	36106446	38047	1	50785	ENSMUST00000088174.3	-15537	ENSMUSG00000045216	Hs6st1	heparan sulfate 6-O-sulfotransferase 1	SMRT CpG 6hr
chr1	36053046	36053171	126	*	Distal Intergenic	1	36068400	36106446	38047	1	50785	ENSMUST00000088174.3	-15229	ENSMUSG00000045216	Hs6st1	heparan sulfate 6-O-sulfotransferase 1	SMRT CpG 6hr
chr1	36073216	36073341	126	*	Intron (ENSMUST00000088174.3/50785, intron 1 of 1)	1	36068400	36106446	38047	1	50785	ENSMUST00000088174.3	4816	ENSMUSG00000045216	Hs6st1	heparan sulfate 6-O-sulfotransferase 1	SMRT CpG 6hr
chr1	36296766	36296891	126	*	Distal Intergenic	1	36307733	36319203	11471	1	214855	ENSMUST00000126413.7	-10842	ENSMUSG00000037447	Arid5a	AT rich interactive domain 5A (MRF1-like)	SMRT CpG 6hr
chr1	36308121	36308246	126	*	Promoter	1	36307779	36316578	8800	1	214855	ENSMUST00000140218.1	342	ENSMUSG00000037447	Arid5a	AT rich interactive domain 5A (MRF1-like)	SMRT CpG 6hr
chr1	36325945	36326070	126	*	Distal Intergenic	1	36317027	36318132	1106	1	214855	ENSMUST00000141121.1	8918	ENSMUSG00000037447	Arid5a	AT rich interactive domain 5A (MRF1-like)	SMRT CpG 6hr
chr1	74373471	74373596	126	*	Distal Intergenic	1	74375195	74385755	10561	1	18173	ENSMUST00000187516.6	-1599	ENSMUSG00000026177	Slc11a1	solute carrier family 11 (proton-coupled divalent metal ion transporters), member 1	SMRT CpG 6hr
chr1	74381491	74381616	126	*	Promoter	1	74381651	74384173	2523	1	18173	ENSMUST00000133896.7	-35	ENSMUSG00000026177	Slc11a1	solute carrier family 11 (proton-coupled divalent metal ion transporters), member 1	SMRT CpG 6hr
chr1	74381844	74381969	126	*	Promoter	1	74381651	74384173	2523	1	18173	ENSMUST00000133896.7	193	ENSMUSG00000026177	Slc11a1	solute carrier family 11 (proton-coupled divalent metal ion transporters), member 1	SMRT CpG 6hr
chr1	74386763	74386888	126	*	Distal Intergenic	1	74383600	74385197	1598	1	18173	ENSMUST00000134189.1	3163	ENSMUSG00000026177	Slc11a1	solute carrier family 11 (proton-coupled divalent metal ion transporters), member 1	SMRT CpG 6hr
chr1	74782127	74782252	126	*	Promoter	1	74782439	74784602	2164	1	22420	ENSMUST00000189544.1	-187	ENSMUSG00000033227	Wnt6	wingless-type MMTV integration site family, member 6	SMRT CpG 6hr
chr1	80614222	80614347	126	*	Intron (ENSMUST00000077946.11/210293, intron 4 of 55)	1	80501188	80592832	91645	2	210293	ENSMUST00000190595.6	-21390	ENSMUSG00000038608	Dock10	dedicator of cytokinesis 10	SMRT CpG 6hr
chr1	80614759	80614884	126	*	Intron (ENSMUST00000077946.11/210293, intron 4 of 55)	1	80501188	80592832	91645	2	210293	ENSMUST00000190595.6	-21927	ENSMUSG00000038608	Dock10	dedicator of cytokinesis 10	SMRT CpG 6hr
chr1	80636320	80636445	126	*	Intron (ENSMUST00000077946.11/210293, intron 2 of 55)	1	80501713	80665275	163563	2	210293	ENSMUST00000190983.6	28830	ENSMUSG00000038608	Dock10	dedicator of cytokinesis 10	SMRT CpG 6hr
chr1	80659638	80659763	126	*	Intron (ENSMUST00000077946.11/210293, intron 1 of 55)	1	80501713	80665275	163563	2	210293	ENSMUST00000190983.6	5512	ENSMUSG00000038608	Dock10	dedicator of cytokinesis 10	SMRT CpG 6hr
chr1	80665323	80665448	126	*	Promoter	1	80501553	80665309	163757	2	210293	ENSMUST00000187774.6	-14	ENSMUSG00000038608	Dock10	dedicator of cytokinesis 10	SMRT CpG 6hr
chr1	80671129	80671254	126	*	Intron (ENSMUST00000077946.11/210293, intron 1 of 55)	1	80501553	80665309	163757	2	210293	ENSMUST00000187774.6	-5820	ENSMUSG00000038608	Dock10	dedicator of cytokinesis 10	SMRT CpG 6hr
chr1	88094927	88095052	126	*	Promoter	1	88095062	88216357	121296	1	394432	ENSMUST00000150634.7	-10	ENSMUSG00000090124	Ugt1a7c	UDP glucuronosyltransferase 1 family, polypeptide A7C	SMRT CpG 6hr
chr1	93071587	93071712	126	*	Intron (ENSMUST00000171796.7/16560, intron 10 of 47)	1	93066132	93068758	2627	2	16560	ENSMUST00000190249.1	-2829	ENSMUSG00000014602	Kif1a	kinesin family member 1A	SMRT CpG 6hr
chr1	130824623	130824748	126	*	Distal Intergenic	1	130826684	130852249	25566	1	18703	ENSMUST00000027675.13	-1936	ENSMUSG00000026417	Pigr	polymeric immunoglobulin receptor	SMRT CpG 6hr
chr1	131010695	131010820	126	*	Distal Intergenic	1	131019845	131024974	5130	1	16153	ENSMUST00000016673.5	-9025	ENSMUSG00000016529	Il10	interleukin 10	SMRT CpG 6hr
chr1	131021072	131021197	126	*	Intron (ENSMUST00000016673.5/16153, intron 2 of 4)	1	131019845	131024974	5130	1	16153	ENSMUST00000016673.5	1227	ENSMUSG00000016529	Il10	interleukin 10	SMRT CpG 6hr
chr1	131021641	131021766	126	*	Intron (ENSMUST00000016673.5/16153, intron 3 of 4)	1	131019845	131024974	5130	1	16153	ENSMUST00000016673.5	1796	ENSMUSG00000016529	Il10	interleukin 10	SMRT CpG 6hr
chr1	131022708	131022833	126	*	Intron (ENSMUST00000016673.5/16153, intron 4 of 4)	1	131019845	131024974	5130	1	16153	ENSMUST00000016673.5	2863	ENSMUSG00000016529	Il10	interleukin 10	SMRT CpG 6hr
chr1	131025999	131026124	126	*	Distal Intergenic	1	131019845	131024974	5130	1	16153	ENSMUST00000016673.5	6154	ENSMUSG00000016529	Il10	interleukin 10	SMRT CpG 6hr
chr1	131038197	131038322	126	*	Distal Intergenic	1	131019845	131024974	5130	1	16153	ENSMUST00000016673.5	18352	ENSMUSG00000016529	Il10	interleukin 10	SMRT CpG 6hr
chr1	131050137	131050262	126	*	Distal Intergenic	1	131056889	131072526	15638	2	17164	ENSMUST00000188459.3	22264	ENSMUSG00000016528	Mapkapk2	MAP kinase-activated protein kinase 2	SMRT CpG 6hr
chr1	131110900	131111025	126	*	Distal Intergenic	1	131053700	131097826	44127	2	17164	ENSMUST00000016672.10	-13074	ENSMUSG00000016528	Mapkapk2	MAP kinase-activated protein kinase 2	SMRT CpG 6hr
chr1	132133626	132133751	126	*	Intron (ENSMUST00000027697.11/18557, intron 1 of 15)	1	132114764	132139605	24842	2	18557	ENSMUST00000112362.2	5854	ENSMUSG00000026437	Cdk18	cyclin-dependent kinase 18	SMRT CpG 6hr
chr1	136135150	136135275	126	*	Intron (ENSMUST00000075164.10/16565, intron 1 of 34)	1	136131454	136149993	18540	1	16565	ENSMUST00000122892.1	3696	ENSMUSG00000041642	Kif21b	kinesin family member 21B	SMRT CpG 6hr
chr1	136140247	136140372	126	*	Intron (ENSMUST00000075164.10/16565, intron 1 of 34)	1	136131454	136149993	18540	1	16565	ENSMUST00000122892.1	8793	ENSMUSG00000041642	Kif21b	kinesin family member 21B	SMRT CpG 6hr
chr1	152528946	152529071	126	*	Intron (ENSMUST00000111859.7/19731, intron 15 of 18)	1	152557543	152592759	35217	2	19731	ENSMUST00000128251.7	63688	ENSMUSG00000026482	Rgl1	ral guanine nucleotide dissociation stimulator,-like 1	SMRT CpG 6hr
chr1	152540676	152540801	126	*	Intron (ENSMUST00000111859.7/19731, intron 10 of 18)	1	152557543	152592759	35217	2	19731	ENSMUST00000128251.7	51958	ENSMUSG00000026482	Rgl1	ral guanine nucleotide dissociation stimulator,-like 1	SMRT CpG 6hr
chr1	152585525	152585650	126	*	Intron (ENSMUST00000111859.7/19731, intron 4 of 18)	1	152557543	152592759	35217	2	19731	ENSMUST00000128251.7	7109	ENSMUSG00000026482	Rgl1	ral guanine nucleotide dissociation stimulator,-like 1	SMRT CpG 6hr
chr1	152807708	152807833	126	*	Promoter	1	152807837	152824292	16456	1	17970	ENSMUST00000190323.6	-4	ENSMUSG00000026480	Ncf2	neutrophil cytosolic factor 2	SMRT CpG 6hr
chr1	170853660	170853785	126	*	Intron (ENSMUST00000027974.6/226641, intron 2 of 15)	1	170704674	170867771	163098	2	226641	ENSMUST00000027974.6	13986	ENSMUSG00000026663	Atf6	activating transcription factor 6	SMRT CpG 6hr
chr1	170862342	170862467	126	*	Intron (ENSMUST00000027974.6/226641, intron 1 of 15)	1	170704674	170867771	163098	2	226641	ENSMUST00000027974.6	5304	ENSMUSG00000026663	Atf6	activating transcription factor 6	SMRT CpG 6hr
chr1	170867724	170867849	126	*	Promoter	1	170704674	170867771	163098	2	226641	ENSMUST00000027974.6	0	ENSMUSG00000026663	Atf6	activating transcription factor 6	SMRT CpG 6hr
chr1	170868341	170868466	126	*	Promoter	1	170704674	170867771	163098	2	226641	ENSMUST00000027974.6	-570	ENSMUSG00000026663	Atf6	activating transcription factor 6	SMRT CpG 6hr
chr1	171018811	171018936	126	*	Promoter	1	171018920	171029761	10842	1	246256	ENSMUST00000078825.4	0	ENSMUSG00000059089	Fcgr4	Fc receptor, IgG, low affinity IV	SMRT CpG 6hr
chr1	171059361	171059486	126	*	Promoter	1	171051175	171059403	8229	2	14131	ENSMUST00000164044.7	0	ENSMUSG00000059498	Fcgr3	Fc receptor, IgG, low affinity III	SMRT CpG 6hr
chr1	171065305	171065430	126	*	Promoter	1	171057828	171064935	7108	2	14131	ENSMUST00000164179.1	-370	ENSMUSG00000059498	Fcgr3	Fc receptor, IgG, low affinity III	SMRT CpG 6hr
chr1	171234301	171234426	126	*	Promoter	1	171229572	171234365	4794	2	14127	ENSMUST00000079957.11	0	ENSMUSG00000058715	Fcer1g	Fc receptor, IgE, high affinity I, gamma polypeptide	SMRT CpG 6hr
chr1	171272289	171272414	126	*	Promoter	1	171271640	171272604	965	1	57370	ENSMUST00000141114.1	649	ENSMUSG00000052423	B4galt3	UDP-Gal:betaGlcNAc beta 1,4-galactosyltransferase, polypeptide 3	SMRT CpG 6hr
chr1	171607314	171607439	126	*	Promoter	1	171588624	171607410	18787	2	17085	ENSMUST00000068878.13	0	ENSMUSG00000004707	Ly9	lymphocyte antigen 9	SMRT CpG 6hr
chr1	171608455	171608580	126	*	Exon (ENSMUST00000194797.1/18106, exon 6 of 7)	1	171588624	171607410	18787	2	17085	ENSMUST00000068878.13	-1045	ENSMUSG00000004707	Ly9	lymphocyte antigen 9	SMRT CpG 6hr
chr1	171735013	171735138	126	*	Distal Intergenic	1	171767127	171801184	34058	1	27218	ENSMUST00000015460.4	-31989	ENSMUSG00000015316	Slamf1	signaling lymphocytic activation molecule family member 1	SMRT CpG 6hr
chr1	171785955	171786080	126	*	Intron (ENSMUST00000015460.4/27218, intron 3 of 6)	1	171767155	171795831	28677	1	27218	ENSMUST00000163992.2	18800	ENSMUSG00000015316	Slamf1	signaling lymphocytic activation molecule family member 1	SMRT CpG 6hr
chr1	175692698	175692823	126	*	Promoter	1	175662421	175692776	30356	2	13603	ENSMUST00000027809.7	0	ENSMUSG00000026525	Opn3	opsin 3	SMRT CpG 6hr
chr1	180263510	180263635	126	*	Promoter	1	180245638	180263438	17801	2	19165	ENSMUST00000133340.1	-72	ENSMUSG00000010609	Psen2	presenilin 2	SMRT CpG 6hr
chr10	22299496	22299621	126	*	Intron (ENSMUST00000178026.1/19370, intron 5 of 5)	10	22306702	22312944	6243	1	606736	ENSMUST00000181223.7	-7081	ENSMUSG00000097352	C920009B18Rik	RIKEN cDNA C920009B18 gene	SMRT CpG 6hr
chr10	22302434	22302559	126	*	Exon (ENSMUST00000180456.1/ENSMUST00000180456.1, exon 1 of 4)	10	22306702	22312944	6243	1	606736	ENSMUST00000181223.7	-4143	ENSMUSG00000097352	C920009B18Rik	RIKEN cDNA C920009B18 gene	SMRT CpG 6hr
chr10	24727610	24727735	126	*	Distal Intergenic	10	24641435	24712159	70725	2	18605	ENSMUST00000039882.12	-15451	ENSMUSG00000037370	Enpp1	ectonucleotide pyrophosphatase/phosphodiesterase 1	SMRT CpG 6hr
chr10	37072953	37073078	126	*	Distal Intergenic	10	37133375	37138920	5546	2	17118	ENSMUST00000092584.5	65842	ENSMUSG00000069662	Marcks	myristoylated alanine rich protein kinase C substrate	SMRT CpG 6hr
chr10	37232152	37232277	126	*	Distal Intergenic	10	37133375	37138920	5546	2	17118	ENSMUST00000092584.5	-93232	ENSMUSG00000069662	Marcks	myristoylated alanine rich protein kinase C substrate	SMRT CpG 6hr
chr10	37236161	37236286	126	*	Distal Intergenic	10	37133375	37138920	5546	2	17118	ENSMUST00000092584.5	-97241	ENSMUSG00000069662	Marcks	myristoylated alanine rich protein kinase C substrate	SMRT CpG 6hr
chr10	37279926	37280051	126	*	Distal Intergenic	10	37133375	37138920	5546	2	17118	ENSMUST00000092584.5	-141006	ENSMUSG00000069662	Marcks	myristoylated alanine rich protein kinase C substrate	SMRT CpG 6hr
chr10	37321325	37321450	126	*	Distal Intergenic	10	37133375	37138920	5546	2	17118	ENSMUST00000092584.5	-182405	ENSMUSG00000069662	Marcks	myristoylated alanine rich protein kinase C substrate	SMRT CpG 6hr
chr10	37337398	37337523	126	*	Exon (ENSMUST00000181602.1/ENSMUST00000181602.1, exon 1 of 3)	10	37133375	37138920	5546	2	17118	ENSMUST00000092584.5	-198478	ENSMUSG00000069662	Marcks	myristoylated alanine rich protein kinase C substrate	SMRT CpG 6hr
chr10	37338264	37338389	126	*	Exon (ENSMUST00000181602.1/ENSMUST00000181602.1, exon 2 of 3)	10	37133375	37138920	5546	2	17118	ENSMUST00000092584.5	-199344	ENSMUSG00000069662	Marcks	myristoylated alanine rich protein kinase C substrate	SMRT CpG 6hr
chr10	39415731	39415856	126	*	Intron (ENSMUST00000148152.7/14360, intron 2 of 4)	10	39420009	39511859	91851	1	14360	ENSMUST00000157009.7	-4153	ENSMUSG00000019843	Fyn	Fyn proto-oncogene	SMRT CpG 6hr
chr10	39443241	39443366	126	*	Intron (ENSMUST00000148152.7/14360, intron 2 of 4)	10	39454805	39564355	109551	1	14360	ENSMUST00000135242.7	-11439	ENSMUSG00000019843	Fyn	Fyn proto-oncogene	SMRT CpG 6hr
chr10	44538966	44539091	126	*	Distal Intergenic	10	44446717	44528501	81785	2	12142	ENSMUST00000167340.1	-10465	ENSMUSG00000038151	Prdm1	PR domain containing 1, with ZNF domain	SMRT CpG 6hr
chr10	44553901	44554026	126	*	Distal Intergenic	10	44446717	44528501	81785	2	12142	ENSMUST00000167340.1	-25400	ENSMUSG00000038151	Prdm1	PR domain containing 1, with ZNF domain	SMRT CpG 6hr
chr10	44565195	44565320	126	*	Distal Intergenic	10	44446717	44528501	81785	2	12142	ENSMUST00000167340.1	-36694	ENSMUSG00000038151	Prdm1	PR domain containing 1, with ZNF domain	SMRT CpG 6hr
chr10	44607416	44607541	126	*	Intron (ENSMUST00000217008.1/ENSMUST00000217008.1, intron 2 of 3)	10	44446717	44528501	81785	2	12142	ENSMUST00000167340.1	-78915	ENSMUSG00000038151	Prdm1	PR domain containing 1, with ZNF domain	SMRT CpG 6hr
chr10	44609211	44609336	126	*	Intron (ENSMUST00000217008.1/ENSMUST00000217008.1, intron 2 of 3)	10	44446717	44528501	81785	2	12142	ENSMUST00000167340.1	-80710	ENSMUSG00000038151	Prdm1	PR domain containing 1, with ZNF domain	SMRT CpG 6hr
chr10	44609482	44609607	126	*	Intron (ENSMUST00000217008.1/ENSMUST00000217008.1, intron 2 of 3)	10	44446717	44528501	81785	2	12142	ENSMUST00000167340.1	-80981	ENSMUSG00000038151	Prdm1	PR domain containing 1, with ZNF domain	SMRT CpG 6hr
chr10	44625886	44626011	126	*	Intron (ENSMUST00000217008.1/ENSMUST00000217008.1, intron 2 of 3)	10	44446717	44528501	81785	2	12142	ENSMUST00000167340.1	-97385	ENSMUSG00000038151	Prdm1	PR domain containing 1, with ZNF domain	SMRT CpG 6hr
chr10	75565672	75565797	126	*	Promoter	10	75566293	75578917	12625	1	14598	ENSMUST00000129232.7	-496	ENSMUSG00000006345	Ggt1	gamma-glutamyltransferase 1	SMRT CpG 6hr
chr10	77892633	77892758	126	*	Promoter	10	77893417	77896114	2698	1	75188	ENSMUST00000185309.1	-659	ENSMUSG00000096573	1700009J07Rik	RIKEN cDNA 1700009J07 gene	SMRT CpG 6hr
chr10	79940839	79940964	126	*	Intron (ENSMUST00000019708.11/13496, intron 3 of 8)	10	79946279	79952643	6365	1	13496	ENSMUST00000135005.1	-5315	ENSMUSG00000019564	Arid3a	AT rich interactive domain 3A (BRIGHT-like)	SMRT CpG 6hr
chr10	80075409	80075534	126	*	Promoter	10	80062035	80075426	13392	2	216161	ENSMUST00000217972.1	0	ENSMUSG00000035673	Sbno2	strawberry notch 2	SMRT CpG 6hr
chr10	80105603	80105728	126	*	Promoter	10	80066249	80105571	39323	2	216161	ENSMUST00000218462.1	-32	ENSMUSG00000035673	Sbno2	strawberry notch 2	SMRT CpG 6hr
chr10	80158508	80158633	126	*	Distal Intergenic	10	80151238	80153696	2459	1	59090	ENSMUST00000144526.1	7270	ENSMUSG00000035621	Midn	midnolin	SMRT CpG 6hr
chr10	82966658	82966783	126	*	Distal Intergenic	10	82985498	83195900	210403	1	58250	ENSMUST00000040110.7	-18715	ENSMUSG00000034612	Chst11	carbohydrate sulfotransferase 11	SMRT CpG 6hr
chr10	82985035	82985160	126	*	Promoter	10	82985498	83195900	210403	1	58250	ENSMUST00000040110.7	-338	ENSMUSG00000034612	Chst11	carbohydrate sulfotransferase 11	SMRT CpG 6hr
chr10	82992123	82992248	126	*	Intron (ENSMUST00000040110.7/58250, intron 1 of 2)	10	82985498	83195900	210403	1	58250	ENSMUST00000040110.7	6625	ENSMUSG00000034612	Chst11	carbohydrate sulfotransferase 11	SMRT CpG 6hr
chr10	83005107	83005232	126	*	Intron (ENSMUST00000040110.7/58250, intron 1 of 2)	10	82985498	83195900	210403	1	58250	ENSMUST00000040110.7	19609	ENSMUSG00000034612	Chst11	carbohydrate sulfotransferase 11	SMRT CpG 6hr
chr10	83095011	83095136	126	*	Intron (ENSMUST00000040110.7/58250, intron 2 of 2)	10	82985498	83195900	210403	1	58250	ENSMUST00000040110.7	109513	ENSMUSG00000034612	Chst11	carbohydrate sulfotransferase 11	SMRT CpG 6hr
chr10	83101604	83101729	126	*	Intron (ENSMUST00000040110.7/58250, intron 2 of 2)	10	82985498	83195900	210403	1	58250	ENSMUST00000040110.7	116106	ENSMUSG00000034612	Chst11	carbohydrate sulfotransferase 11	SMRT CpG 6hr
chr10	120882466	120882591	126	*	Intron (ENSMUST00000092143.11/320183, intron 1 of 6)	10	120783894	120871152	87259	2	320183	ENSMUST00000130950.1	-11314	ENSMUSG00000051236	Msrb3	methionine sulfoxide reductase B3	SMRT CpG 6hr
chr10	128671279	128671404	126	*	Exon (ENSMUST00000054764.8/211389, exon 4 of 4)	10	128669894	128674073	4180	2	211389	ENSMUST00000054764.8	2669	ENSMUSG00000049858	Suox	sulfite oxidase	SMRT CpG 6hr
chr11	24185079	24185204	126	*	Distal Intergenic	11	24142379	24163291	20913	1	14025	ENSMUST00000127494.1	42700	ENSMUSG00000000861	Bcl11a	B cell CLL/lymphoma 11A (zinc finger protein)	SMRT CpG 6hr
chr11	24243023	24243148	126	*	Distal Intergenic	11	24142379	24163291	20913	1	14025	ENSMUST00000127494.1	100644	ENSMUSG00000000861	Bcl11a	B cell CLL/lymphoma 11A (zinc finger protein)	SMRT CpG 6hr
chr11	30224860	30224985	126	*	Intron (ENSMUST00000006629.13/20742, intron 1 of 35)	11	30099396	30219772	120377	2	20742	ENSMUST00000011877.12	-5088	ENSMUSG00000020315	Sptbn1	spectrin beta, non-erythrocytic 1	SMRT CpG 6hr
chr11	32533044	32533169	126	*	Promoter	11	32533305	32624587	91283	1	20868	ENSMUST00000102821.3	-136	ENSMUSG00000020272	Stk10	serine/threonine kinase 10	SMRT CpG 6hr
chr11	32542752	32542877	126	*	Intron (ENSMUST00000102821.3/20868, intron 1 of 18)	11	32533305	32624587	91283	1	20868	ENSMUST00000102821.3	9447	ENSMUSG00000020272	Stk10	serine/threonine kinase 10	SMRT CpG 6hr
chr11	32554168	32554293	126	*	Intron (ENSMUST00000102821.3/20868, intron 1 of 18)	11	32533305	32624587	91283	1	20868	ENSMUST00000102821.3	20863	ENSMUSG00000020272	Stk10	serine/threonine kinase 10	SMRT CpG 6hr
chr11	32558260	32558385	126	*	Intron (ENSMUST00000102821.3/20868, intron 2 of 18)	11	32533305	32624587	91283	1	20868	ENSMUST00000102821.3	24955	ENSMUSG00000020272	Stk10	serine/threonine kinase 10	SMRT CpG 6hr
chr11	32565238	32565363	126	*	Intron (ENSMUST00000102821.3/20868, intron 2 of 18)	11	32588595	32598528	9934	1	20868	ENSMUST00000143397.1	-23232	ENSMUSG00000020272	Stk10	serine/threonine kinase 10	SMRT CpG 6hr
chr11	32607479	32607604	126	*	Intron (ENSMUST00000102821.3/20868, intron 12 of 18)	11	32588595	32598528	9934	1	20868	ENSMUST00000143397.1	18884	ENSMUSG00000020272	Stk10	serine/threonine kinase 10	SMRT CpG 6hr
chr11	73024594	73024719	126	*	Intron (ENSMUST00000155720.1/55984, intron 1 of 14)	11	73026585	73040293	13709	1	55984	ENSMUST00000145834.1	-1866	ENSMUSG00000020785	Camkk1	calcium/calmodulin-dependent protein kinase kinase 1, alpha	SMRT CpG 6hr
chr11	76845613	76845738	126	*	Intron (ENSMUST00000021201.5/12874, intron 1 of 20)	11	76778424	76847018	68595	2	12874	ENSMUST00000021201.5	1280	ENSMUSG00000020841	Cpd	carboxypeptidase D	SMRT CpG 6hr
chr11	78453828	78453953	126	*	Distal Intergenic	11	78465697	78471945	6249	1	52466	ENSMUST00000001126.3	-11744	ENSMUSG00000020829	Slc46a1	solute carrier family 46, member 1	SMRT CpG 6hr
chr11	83662296	83662421	126	*	Promoter	11	83662584	83664683	2100	1	20303	ENSMUST00000019074.3	-163	ENSMUSG00000018930	Ccl4	chemokine (C-C motif) ligand 4	SMRT CpG 6hr
chr11	83678211	83678336	126	*	Exon (ENSMUST00000118318.1/ENSMUST00000118318.1, exon 2 of 2)	11	83662584	83664683	2100	1	20303	ENSMUST00000019074.3	15627	ENSMUSG00000018930	Ccl4	chemokine (C-C motif) ligand 4	SMRT CpG 6hr
chr11	83737427	83737552	126	*	Distal Intergenic	11	83746940	83752642	5703	1	66107	ENSMUST00000070832.2	-9388	ENSMUSG00000051748	Wfdc21	WAP four-disulfide core domain 21	SMRT CpG 6hr
chr11	94992990	94993115	126	*	Promoter	11	94992880	95001326	8447	1	217124	ENSMUST00000151771.1	110	ENSMUSG00000038976	Ppp1r9b	protein phosphatase 1, regulatory subunit 9B	SMRT CpG 6hr
chr11	100859617	100859742	126	*	Promoter	11	100859656	100885169	25514	1	20850	ENSMUST00000107356.7	0	ENSMUSG00000004043	Stat5a	signal transducer and activator of transcription 5A	SMRT CpG 6hr
chr11	101627686	101627811	126	*	Promoter	11	101627942	101636100	8159	1	66599	ENSMUST00000010506.9	-131	ENSMUSG00000010362	Rdm1	RAD52 motif 1	SMRT CpG 6hr
chr11	101645539	101645664	126	*	Distal Intergenic	11	101633737	101635960	2224	1	66599	ENSMUST00000155222.1	11802	ENSMUSG00000010362	Rdm1	RAD52 motif 1	SMRT CpG 6hr
chr11	103051297	103051422	126	*	Intron (ENSMUST00000181125.1/ENSMUST00000181125.1, intron 1 of 1)	11	103070585	103071750	1166	2	72469	ENSMUST00000124740.1	20328	ENSMUSG00000020937	Plcd3	phospholipase C, delta 3	SMRT CpG 6hr
chr11	103102778	103102903	126	*	Promoter	11	103103021	103105466	2446	1	67131	ENSMUST00000129870.7	-118	ENSMUSG00000056938	Acbd4	acyl-Coenzyme A binding domain containing 4	SMRT CpG 6hr
chr11	103132294	103132419	126	*	Promoter	11	103132429	103138498	6070	1	71059	ENSMUST00000150275.7	-10	ENSMUSG00000043372	Hexim2	hexamethylene bis-acetamide inducible 2	SMRT CpG 6hr
chr11	103132818	103132943	126	*	Promoter	11	103133314	103139191	5878	1	71059	ENSMUST00000107037.7	-371	ENSMUSG00000043372	Hexim2	hexamethylene bis-acetamide inducible 2	SMRT CpG 6hr
chr11	103133114	103133239	126	*	Promoter	11	103133314	103139191	5878	1	71059	ENSMUST00000107037.7	-75	ENSMUSG00000043372	Hexim2	hexamethylene bis-acetamide inducible 2	SMRT CpG 6hr
chr11	103304647	103304772	126	*	Distal Intergenic	11	103333229	103333395	167	2	544817	ENSMUST00000163250.1	28623	ENSMUSG00000034255	Arhgap27	Rho GTPase activating protein 27	SMRT CpG 6hr
chr11	103315482	103315607	126	*	Distal Intergenic	11	103333229	103333395	167	2	544817	ENSMUST00000163250.1	17788	ENSMUSG00000034255	Arhgap27	Rho GTPase activating protein 27	SMRT CpG 6hr
chr11	103320370	103320495	126	*	Distal Intergenic	11	103333229	103333395	167	2	544817	ENSMUST00000163250.1	12900	ENSMUSG00000034255	Arhgap27	Rho GTPase activating protein 27	SMRT CpG 6hr
chr11	103984306	103984431	126	*	Exon (ENSMUST00000057921.9/11841, exon 5 of 5)	11	103979589	103983627	4039	1	11841	ENSMUST00000154089.1	4717	ENSMUSG00000062421	Arf2	ADP-ribosylation factor 2	SMRT CpG 6hr
chr11	104001236	104001361	126	*	Distal Intergenic	11	103979589	103983627	4039	1	11841	ENSMUST00000154089.1	21647	ENSMUSG00000062421	Arf2	ADP-ribosylation factor 2	SMRT CpG 6hr
chr11	109246983	109247108	126	*	Promoter	11	109239511	109246965	7455	2	19739	ENSMUST00000156785.1	-18	ENSMUSG00000020599	Rgs9	regulator of G-protein signaling 9	SMRT CpG 6hr
chr11	109473721	109473846	126	*	Promoter	11	109450855	109473598	22744	2	104681	ENSMUST00000070152.11	-123	ENSMUSG00000041920	Slc16a6	solute carrier family 16 (monocarboxylic acid transporters), member 6	SMRT CpG 6hr
chr11	110426940	110427065	126	*	Intron (ENSMUST00000020949.11/26399, intron 1 of 11)	11	110399259	110513641	114383	1	26399	ENSMUST00000146084.7	27681	ENSMUSG00000020623	Map2k6	mitogen-activated protein kinase kinase 6	SMRT CpG 6hr
chr11	117946580	117946705	126	*	Distal Intergenic	11	117966079	117969186	3108	2	12702	ENSMUST00000054002.3	22481	ENSMUSG00000053113	Socs3	suppressor of cytokine signaling 3	SMRT CpG 6hr
chr11	117960117	117960242	126	*	Distal Intergenic	11	117966079	117969186	3108	2	12702	ENSMUST00000054002.3	8944	ENSMUSG00000053113	Socs3	suppressor of cytokine signaling 3	SMRT CpG 6hr
chr11	119954402	119954527	126	*	Intron (ENSMUST00000075180.11/108100, intron 1 of 13)	11	119960021	119960387	367	1	108100	ENSMUST00000146960.1	-5494	ENSMUSG00000025372	Baiap2	brain-specific angiogenesis inhibitor 1-associated protein 2	SMRT CpG 6hr
chr11	121204667	121204792	126	*	Promoter	11	121204758	121222647	17890	1	238023	ENSMUST00000124925.7	0	ENSMUSG00000039307	Hexdc	hexosaminidase (glycosyl hydrolase family 20, catalytic domain) containing	SMRT CpG 6hr
chr11	121354338	121354463	126	*	Promoter	11	121327224	121354445	27222	2	66840	ENSMUST00000026173.12	0	ENSMUSG00000025173	Wdr45b	WD repeat domain 45B	SMRT CpG 6hr
chr12	3344396	3344521	126	*	Exon (ENSMUST00000180719.1/ENSMUST00000180719.1, exon 2 of 2)	12	3365132	3404064	38933	1	16570	ENSMUST00000220210.1	-20611	ENSMUSG00000020668	Kif3c	kinesin family member 3C	SMRT CpG 6hr
chr12	3349442	3349567	126	*	Intron (ENSMUST00000180719.1/ENSMUST00000180719.1, intron 1 of 1)	12	3365132	3404064	38933	1	16570	ENSMUST00000220210.1	-15565	ENSMUSG00000020668	Kif3c	kinesin family member 3C	SMRT CpG 6hr
chr12	3365049	3365174	126	*	Promoter	12	3365132	3404064	38933	1	16570	ENSMUST00000220210.1	0	ENSMUSG00000020668	Kif3c	kinesin family member 3C	SMRT CpG 6hr
chr12	8313238	8313363	126	*	Promoter	12	8313432	8323998	10567	1	58240	ENSMUST00000220199.1	-69	ENSMUSG00000020605	Hs1bp3	HCLS1 binding protein 3	SMRT CpG 6hr
chr12	8320230	8320355	126	*	Intron (ENSMUST00000220199.1/58240, intron 2 of 2)	12	8317611	8324033	6423	1	58240	ENSMUST00000220300.1	2619	ENSMUSG00000020605	Hs1bp3	HCLS1 binding protein 3	SMRT CpG 6hr
chr12	13145695	13145820	126	*	Distal Intergenic	12	13225161	13229379	4219	2	104721	ENSMUST00000221028.1	83559	ENSMUSG00000037149	Ddx1	DEAD (Asp-Glu-Ala-Asp) box polypeptide 1	SMRT CpG 6hr
chr12	80812019	80812144	126	*	Intron (ENSMUST00000220238.1/217684, intron 1 of 6)	12	80790559	80880835	90277	1	217684	ENSMUST00000068519.6	21460	ENSMUSG00000021133	Susd6	sushi domain containing 6	SMRT CpG 6hr
chr12	80832371	80832496	126	*	Intron (ENSMUST00000220238.1/217684, intron 2 of 6)	12	80790559	80880835	90277	1	217684	ENSMUST00000068519.6	41812	ENSMUSG00000021133	Susd6	sushi domain containing 6	SMRT CpG 6hr
chr12	80833688	80833813	126	*	Intron (ENSMUST00000220238.1/217684, intron 2 of 6)	12	80790559	80880835	90277	1	217684	ENSMUST00000068519.6	43129	ENSMUSG00000021133	Susd6	sushi domain containing 6	SMRT CpG 6hr
chr12	80846970	80847095	126	*	Intron (ENSMUST00000220238.1/217684, intron 2 of 6)	12	80790559	80880835	90277	1	217684	ENSMUST00000068519.6	56411	ENSMUSG00000021133	Susd6	sushi domain containing 6	SMRT CpG 6hr
chr12	80852201	80852326	126	*	Intron (ENSMUST00000220238.1/217684, intron 3 of 6)	12	80790559	80880835	90277	1	217684	ENSMUST00000068519.6	61642	ENSMUSG00000021133	Susd6	sushi domain containing 6	SMRT CpG 6hr
chr12	80853872	80853997	126	*	Intron (ENSMUST00000220238.1/217684, intron 3 of 6)	12	80790559	80880835	90277	1	217684	ENSMUST00000068519.6	63313	ENSMUSG00000021133	Susd6	sushi domain containing 6	SMRT CpG 6hr
chr12	81719885	81720010	126	*	Exon (ENSMUST00000221438.1/ENSMUST00000221438.1, exon 1 of 1)	12	81722039	81780874	58836	2	338372	ENSMUST00000222322.1	60864	ENSMUSG00000042724	Map3k9	mitogen-activated protein kinase kinase kinase 9	SMRT CpG 6hr
chr12	85437662	85437787	126	*	Distal Intergenic	12	85473890	85477273	3384	1	14281	ENSMUST00000021674.6	-36103	ENSMUSG00000021250	Fos	FBJ osteosarcoma oncogene	SMRT CpG 6hr
chr12	85468761	85468886	126	*	Distal Intergenic	12	85473890	85477273	3384	1	14281	ENSMUST00000021674.6	-5004	ENSMUSG00000021250	Fos	FBJ osteosarcoma oncogene	SMRT CpG 6hr
chr12	85510601	85510726	126	*	Distal Intergenic	12	85474911	85476063	1153	1	14281	ENSMUST00000134311.1	35690	ENSMUSG00000021250	Fos	FBJ osteosarcoma oncogene	SMRT CpG 6hr
chr12	85596073	85596198	126	*	Distal Intergenic	12	85599027	85639878	40852	1	81703	ENSMUST00000177587.8	-2829	ENSMUSG00000034271	Jdp2	Jun dimerization protein 2	SMRT CpG 6hr
chr12	85615657	85615782	126	*	Intron (ENSMUST00000177587.8/81703, intron 2 of 3)	12	85602222	85608292	6071	1	81703	ENSMUST00000222689.1	13435	ENSMUSG00000034271	Jdp2	Jun dimerization protein 2	SMRT CpG 6hr
chr12	85648102	85648227	126	*	Distal Intergenic	12	85686669	85709087	22419	1	53314	ENSMUST00000040536.5	-38442	ENSMUSG00000034266	Batf	basic leucine zipper transcription factor, ATF-like	SMRT CpG 6hr
chr12	85703666	85703791	126	*	Intron (ENSMUST00000040536.5/53314, intron 2 of 2)	12	85686669	85709087	22419	1	53314	ENSMUST00000040536.5	16997	ENSMUSG00000034266	Batf	basic leucine zipper transcription factor, ATF-like	SMRT CpG 6hr
chr12	85705735	85705860	126	*	Intron (ENSMUST00000040536.5/53314, intron 2 of 2)	12	85686669	85709087	22419	1	53314	ENSMUST00000040536.5	19066	ENSMUSG00000034266	Batf	basic leucine zipper transcription factor, ATF-like	SMRT CpG 6hr
chr12	85710703	85710828	126	*	Distal Intergenic	12	85686669	85709087	22419	1	53314	ENSMUST00000040536.5	24034	ENSMUSG00000034266	Batf	basic leucine zipper transcription factor, ATF-like	SMRT CpG 6hr
chr12	86819193	86819318	126	*	Distal Intergenic	12	86880701	86884798	4098	2	238330	ENSMUST00000038422.7	65480	ENSMUSG00000034168	Irf2bpl	interferon regulatory factor 2 binding protein-like	SMRT CpG 6hr
chr12	86897222	86897347	126	*	Distal Intergenic	12	86880701	86884798	4098	2	238330	ENSMUST00000038422.7	-12424	ENSMUSG00000034168	Irf2bpl	interferon regulatory factor 2 binding protein-like	SMRT CpG 6hr
chr12	91684256	91684381	126	*	Exon (ENSMUST00000167777.2/ENSMUST00000167777.2, exon 2 of 2)	12	91703413	91713974	10562	2	108800	ENSMUST00000111609.2	29593	ENSMUSG00000020961	Ston2	stonin 2	SMRT CpG 6hr
chr12	91691569	91691694	126	*	Intron (ENSMUST00000151945.1/ENSMUST00000151945.1, intron 3 of 3)	12	91703413	91713974	10562	2	108800	ENSMUST00000111609.2	22280	ENSMUSG00000020961	Ston2	stonin 2	SMRT CpG 6hr
chr12	91719222	91719347	126	*	Intron (ENSMUST00000052969.14/108800, intron 3 of 6)	12	91703413	91713974	10562	2	108800	ENSMUST00000111609.2	-5248	ENSMUSG00000020961	Ston2	stonin 2	SMRT CpG 6hr
chr12	91734784	91734909	126	*	Intron (ENSMUST00000052969.14/108800, intron 3 of 6)	12	91641543	91743855	102313	2	108800	ENSMUST00000164713.7	8946	ENSMUSG00000020961	Ston2	stonin 2	SMRT CpG 6hr
chr12	91736349	91736474	126	*	Intron (ENSMUST00000052969.14/108800, intron 3 of 6)	12	91641543	91743855	102313	2	108800	ENSMUST00000164713.7	7381	ENSMUSG00000020961	Ston2	stonin 2	SMRT CpG 6hr
chr12	91748261	91748386	126	*	Intron (ENSMUST00000052969.14/108800, intron 1 of 6)	12	91743618	91746084	2467	2	108800	ENSMUST00000166967.1	-2177	ENSMUSG00000020961	Ston2	stonin 2	SMRT CpG 6hr
chr12	91756921	91757046	126	*	Intron (ENSMUST00000052969.14/108800, intron 1 of 6)	12	91743618	91746084	2467	2	108800	ENSMUST00000166967.1	-10837	ENSMUSG00000020961	Ston2	stonin 2	SMRT CpG 6hr
chr12	91765560	91765685	126	*	Intron (ENSMUST00000052969.14/108800, intron 1 of 6)	12	91735054	91771170	36117	2	108800	ENSMUST00000170984.1	5485	ENSMUSG00000020961	Ston2	stonin 2	SMRT CpG 6hr
chr12	91766408	91766533	126	*	Intron (ENSMUST00000052969.14/108800, intron 1 of 6)	12	91735054	91771170	36117	2	108800	ENSMUST00000170984.1	4637	ENSMUSG00000020961	Ston2	stonin 2	SMRT CpG 6hr
chr12	98266227	98266352	126	*	Distal Intergenic	12	98268635	98276644	8010	1	14744	ENSMUST00000075072.5	-2283	ENSMUSG00000021886	Gpr65	G-protein coupled receptor 65	SMRT CpG 6hr
chr12	98283235	98283360	126	*	Distal Intergenic	12	98268635	98276644	8010	1	14744	ENSMUST00000075072.5	14600	ENSMUSG00000021886	Gpr65	G-protein coupled receptor 65	SMRT CpG 6hr
chr12	98283692	98283817	126	*	Distal Intergenic	12	98268635	98276644	8010	1	14744	ENSMUST00000075072.5	15057	ENSMUSG00000021886	Gpr65	G-protein coupled receptor 65	SMRT CpG 6hr
chr12	102451583	102451708	126	*	Intron (ENSMUST00000222873.1/ENSMUST00000222873.1, intron 1 of 2)	12	102394098	102439813	45716	2	19141	ENSMUST00000021607.8	-11770	ENSMUSG00000021190	Lgmn	legumain	SMRT CpG 6hr
chr12	102453722	102453847	126	*	Intron (ENSMUST00000222873.1/ENSMUST00000222873.1, intron 1 of 2)	12	102394098	102439813	45716	2	19141	ENSMUST00000021607.8	-13909	ENSMUSG00000021190	Lgmn	legumain	SMRT CpG 6hr
chr12	104214320	104214445	126	*	Promoter	12	104214544	104221123	6580	1	238393	ENSMUST00000121337.7	-99	ENSMUSG00000066363	Serpina3f	serine (or cysteine) peptidase inhibitor, clade A, member 3F	SMRT CpG 6hr
chr12	104225083	104225208	126	*	Distal Intergenic	12	104214633	104221123	6491	1	238393	ENSMUST00000101080.1	10450	ENSMUSG00000066363	Serpina3f	serine (or cysteine) peptidase inhibitor, clade A, member 3F	SMRT CpG 6hr
chr12	105001043	105001168	126	*	Intron (ENSMUST00000067005.10/212073, intron 1 of 16)	12	104932028	104998677	66650	2	212073	ENSMUST00000095439.10	-2366	ENSMUSG00000054150	Syne3	spectrin repeat containing, nuclear envelope family member 3	SMRT CpG 6hr
chr12	105013202	105013327	126	*	Distal Intergenic	12	104929933	105009809	79877	2	212073	ENSMUST00000067005.10	-3393	ENSMUSG00000054150	Syne3	spectrin repeat containing, nuclear envelope family member 3	SMRT CpG 6hr
chr12	111413472	111413597	126	*	Distal Intergenic	12	111417017	111424875	7859	1	74190	ENSMUST00000222126.1	-3420	ENSMUSG00000021280	Exoc3l4	exocyst complex component 3-like 4	SMRT CpG 6hr
chr12	111441749	111441874	126	*	Promoter	12	111442469	111455018	12550	1	21928	ENSMUST00000102745.9	-595	ENSMUSG00000021281	Tnfaip2	tumor necrosis factor, alpha-induced protein 2	SMRT CpG 6hr
chr12	111459409	111459534	126	*	Intron (ENSMUST00000221429.1/ENSMUST00000221429.1, intron 2 of 2)	12	111450519	111453626	3108	1	21928	ENSMUST00000127028.2	8890	ENSMUSG00000021281	Tnfaip2	tumor necrosis factor, alpha-induced protein 2	SMRT CpG 6hr
chr12	112895148	112895273	126	*	Distal Intergenic	12	112910455	112913180	2726	2	16450	ENSMUST00000221454.1	17907	ENSMUSG00000002799	Jag2	jagged 2	SMRT CpG 6hr
chr12	112896968	112897093	126	*	Distal Intergenic	12	112910455	112913180	2726	2	16450	ENSMUST00000221454.1	16087	ENSMUSG00000002799	Jag2	jagged 2	SMRT CpG 6hr
chr12	112897582	112897707	126	*	Distal Intergenic	12	112910455	112913180	2726	2	16450	ENSMUST00000221454.1	15473	ENSMUSG00000002799	Jag2	jagged 2	SMRT CpG 6hr
chr13	34078791	34078916	126	*	Promoter	13	34074274	34078007	3734	2	22151	ENSMUST00000056427.9	-784	ENSMUSG00000058672	Tubb2a	tubulin, beta 2A class IIA	SMRT CpG 6hr
chr13	34193428	34193553	126	*	Promoter	13	34182867	34193531	10665	2	73102	ENSMUST00000128392.1	0	ENSMUSG00000038267	Slc22a23	solute carrier family 22, member 23	SMRT CpG 6hr
chr13	34255320	34255445	126	*	Intron (ENSMUST00000148390.2/73102, intron 3 of 9)	13	34182867	34193531	10665	2	73102	ENSMUST00000128392.1	-61789	ENSMUSG00000038267	Slc22a23	solute carrier family 22, member 23	SMRT CpG 6hr
chr13	37793108	37793233	126	*	Intron (ENSMUST00000122842.7/68750, intron 1 of 3)	13	37778400	37893849	115450	1	68750	ENSMUST00000122842.7	14708	ENSMUSG00000039087	Rreb1	ras responsive element binding protein 1	SMRT CpG 6hr
chr13	37857949	37858074	126	*	Promoter	13	37857934	37893914	35981	1	68750	ENSMUST00000138110.7	15	ENSMUSG00000039087	Rreb1	ras responsive element binding protein 1	SMRT CpG 6hr
chr13	54188240	54188365	126	*	Distal Intergenic	13	54192129	54222432	30304	1	15466	ENSMUST00000038101.3	-3764	ENSMUSG00000034987	Hrh2	histamine receptor H2	SMRT CpG 6hr
chr13	54205385	54205510	126	*	Intron (ENSMUST00000038101.3/15466, intron 1 of 2)	13	54214007	54236180	22174	1	15466	ENSMUST00000209846.1	-8497	ENSMUSG00000034987	Hrh2	histamine receptor H2	SMRT CpG 6hr
chr13	54207173	54207298	126	*	Intron (ENSMUST00000038101.3/15466, intron 1 of 2)	13	54214007	54236180	22174	1	15466	ENSMUST00000209846.1	-6709	ENSMUSG00000034987	Hrh2	histamine receptor H2	SMRT CpG 6hr
chr13	54218384	54218509	126	*	Intron (ENSMUST00000038101.3/15466, intron 2 of 2)	13	54214007	54236180	22174	1	15466	ENSMUST00000211742.1	4377	ENSMUSG00000034987	Hrh2	histamine receptor H2	SMRT CpG 6hr
chr13	54223335	54223460	126	*	Intron (ENSMUST00000209846.1/15466, intron 1 of 1)	13	54214007	54236180	22174	1	15466	ENSMUST00000211742.1	9328	ENSMUSG00000034987	Hrh2	histamine receptor H2	SMRT CpG 6hr
chr13	75707487	75707612	126	*	Promoter	13	75707585	75761942	54358	1	192657	ENSMUST00000220572.1	0	ENSMUSG00000001542	Ell2	elongation factor RNA polymerase II 2	SMRT CpG 6hr
chr13	75789513	75789638	126	*	Distal Intergenic	13	75761983	75770695	8713	1	192657	ENSMUST00000221979.1	27530	ENSMUSG00000001542	Ell2	elongation factor RNA polymerase II 2	SMRT CpG 6hr
chr13	115101749	115101874	126	*	Promoter	13	115034064	115101877	67814	2	109700	ENSMUST00000224493.1	3	ENSMUSG00000042284	Itga1	integrin alpha 1	SMRT CpG 6hr
chr13	115117413	115117538	126	*	Distal Intergenic	13	114953096	115101964	148869	2	109700	ENSMUST00000061673.8	-15449	ENSMUSG00000042284	Itga1	integrin alpha 1	SMRT CpG 6hr
chr13	115136791	115136916	126	*	Distal Intergenic	13	114953096	115101964	148869	2	109700	ENSMUST00000061673.8	-34827	ENSMUSG00000042284	Itga1	integrin alpha 1	SMRT CpG 6hr
chr13	115178338	115178463	126	*	Distal Intergenic	13	114953096	115101964	148869	2	109700	ENSMUST00000061673.8	-76374	ENSMUSG00000042284	Itga1	integrin alpha 1	SMRT CpG 6hr
chr13	115209564	115209689	126	*	Distal Intergenic	13	114953096	115101964	148869	2	109700	ENSMUST00000061673.8	-107600	ENSMUSG00000042284	Itga1	integrin alpha 1	SMRT CpG 6hr
chr13	115209961	115210086	126	*	Distal Intergenic	13	114953096	115101964	148869	2	109700	ENSMUST00000061673.8	-107997	ENSMUSG00000042284	Itga1	integrin alpha 1	SMRT CpG 6hr
chr14	20885256	20885381	126	*	Distal Intergenic	14	20929398	20998781	69384	1	22330	ENSMUST00000226113.1	-44017	ENSMUSG00000021823	Vcl	vinculin	SMRT CpG 6hr
chr14	20924178	20924303	126	*	Distal Intergenic	14	20929398	20998781	69384	1	22330	ENSMUST00000226113.1	-5095	ENSMUSG00000021823	Vcl	vinculin	SMRT CpG 6hr
chr14	20928202	20928327	126	*	Distal Intergenic	14	20929398	20998781	69384	1	22330	ENSMUST00000226113.1	-1071	ENSMUSG00000021823	Vcl	vinculin	SMRT CpG 6hr
chr14	33213893	33214018	126	*	Promoter	14	33214026	33217109	3084	1	239027	ENSMUST00000165792.2	-8	ENSMUSG00000063506	Arhgap22	Rho GTPase activating protein 22	SMRT CpG 6hr
chr14	33319578	33319703	126	*	Promoter	14	33319703	33369934	50232	1	239027	ENSMUST00000111955.1	0	ENSMUSG00000063506	Arhgap22	Rho GTPase activating protein 22	SMRT CpG 6hr
chr14	33324682	33324807	126	*	Intron (ENSMUST00000111956.8/239027, intron 4 of 10)	14	33319703	33369934	50232	1	239027	ENSMUST00000111955.1	4979	ENSMUSG00000063506	Arhgap22	Rho GTPase activating protein 22	SMRT CpG 6hr
chr14	55743878	55744003	126	*	Exon (ENSMUST00000128802.7/52585, exon 2 of 8)	14	55739020	55745599	6580	2	52585	ENSMUST00000128802.7	1596	ENSMUSG00000002332	Dhrs1	dehydrogenase/reductase (SDR family) member 1	SMRT CpG 6hr
chr14	55745661	55745786	126	*	Promoter	14	55739020	55745690	6671	2	52585	ENSMUST00000002403.9	0	ENSMUSG00000002332	Dhrs1	dehydrogenase/reductase (SDR family) member 1	SMRT CpG 6hr
chr14	62808812	62808937	126	*	Intron (ENSMUST00000181344.1/71000, intron 2 of 6)	14	62837678	62961509	123832	1	268752	ENSMUST00000014691.9	-28741	ENSMUSG00000014547	Wdfy2	WD repeat and FYVE domain containing 2	SMRT CpG 6hr
chr14	121823186	121823311	126	*	Distal Intergenic	14	121543426	121797837	254412	2	105445	ENSMUST00000100299.10	-25349	ENSMUSG00000025558	Dock9	dedicator of cytokinesis 9	SMRT CpG 6hr
chr15	5414587	5414712	126	*	Distal Intergenic	15	5496266	5594984	98719	1	71432	ENSMUST00000211750.1	-81554	ENSMUSG00000110018	5430437J10Rik	RIKEN cDNA 5430437J10 gene	SMRT CpG 6hr
chr15	5416113	5416238	126	*	Distal Intergenic	15	5496266	5594984	98719	1	71432	ENSMUST00000211750.1	-80028	ENSMUSG00000110018	5430437J10Rik	RIKEN cDNA 5430437J10 gene	SMRT CpG 6hr
chr15	5446539	5446664	126	*	Distal Intergenic	15	5496266	5594984	98719	1	71432	ENSMUST00000211750.1	-49602	ENSMUSG00000110018	5430437J10Rik	RIKEN cDNA 5430437J10 gene	SMRT CpG 6hr
chr15	5495277	5495402	126	*	Promoter	15	5496266	5594984	98719	1	71432	ENSMUST00000211750.1	-864	ENSMUSG00000110018	5430437J10Rik	RIKEN cDNA 5430437J10 gene	SMRT CpG 6hr
chr15	5495581	5495706	126	*	Promoter	15	5496266	5594984	98719	1	71432	ENSMUST00000211750.1	-560	ENSMUSG00000110018	5430437J10Rik	RIKEN cDNA 5430437J10 gene	SMRT CpG 6hr
chr15	5496064	5496189	126	*	Promoter	15	5496266	5594984	98719	1	71432	ENSMUST00000211750.1	-77	ENSMUSG00000110018	5430437J10Rik	RIKEN cDNA 5430437J10 gene	SMRT CpG 6hr
chr15	5517474	5517599	126	*	Intron (ENSMUST00000211750.1/71432, intron 2 of 8)	15	5496318	5594983	98666	1	71432	ENSMUST00000228069.1	21156	ENSMUSG00000110018	5430437J10Rik	RIKEN cDNA 5430437J10 gene	SMRT CpG 6hr
chr15	7088955	7089080	126	*	Distal Intergenic	15	7090614	7164566	73953	1	16880	ENSMUST00000228723.1	-1534	ENSMUSG00000054263	Lifr	LIF receptor alpha	SMRT CpG 6hr
chr15	7092421	7092546	126	*	Intron (ENSMUST00000228723.1/16880, intron 1 of 4)	15	7090614	7164566	73953	1	16880	ENSMUST00000228723.1	1807	ENSMUSG00000054263	Lifr	LIF receptor alpha	SMRT CpG 6hr
chr15	7114033	7114158	126	*	Intron (ENSMUST00000228723.1/16880, intron 1 of 4)	15	7129559	7191743	62185	1	16880	ENSMUST00000067190.11	-15401	ENSMUSG00000054263	Lifr	LIF receptor alpha	SMRT CpG 6hr
chr15	7129581	7129706	126	*	Promoter	15	7129572	7185343	55772	1	16880	ENSMUST00000164529.8	9	ENSMUSG00000054263	Lifr	LIF receptor alpha	SMRT CpG 6hr
chr15	27709328	27709453	126	*	Distal Intergenic	15	27735050	27736522	1473	2	223435	ENSMUST00000228054.1	27069	ENSMUSG00000022263	Trio	triple functional domain (PTPRF interacting)	SMRT CpG 6hr
chr15	27863070	27863195	126	*	Intron (ENSMUST00000090247.6/223435, intron 11 of 56)	15	27746900	27841741	94842	2	223435	ENSMUST00000226644.1	-21329	ENSMUSG00000022263	Trio	triple functional domain (PTPRF interacting)	SMRT CpG 6hr
chr15	27872361	27872486	126	*	Intron (ENSMUST00000090247.6/223435, intron 10 of 56)	15	27746900	27841741	94842	2	223435	ENSMUST00000226644.1	-30620	ENSMUSG00000022263	Trio	triple functional domain (PTPRF interacting)	SMRT CpG 6hr
chr15	38518284	38518409	126	*	Promoter	15	38500436	38518221	17786	2	54375	ENSMUST00000127848.1	-63	ENSMUSG00000037458	Azin1	antizyme inhibitor 1	SMRT CpG 6hr
chr15	38519371	38519496	126	*	Promoter	15	38487427	38519266	31840	2	54375	ENSMUST00000065308.12	-105	ENSMUSG00000037458	Azin1	antizyme inhibitor 1	SMRT CpG 6hr
chr15	53104101	53104226	126	*	Intron (ENSMUST00000077273.8/14042, intron 3 of 10)	15	53089931	53107868	17938	2	14042	ENSMUST00000140798.1	3642	ENSMUSG00000061731	Ext1	exostoses (multiple) 1	SMRT CpG 6hr
chr15	53222571	53222696	126	*	Intron (ENSMUST00000077273.8/14042, intron 1 of 10)	15	53083146	53196255	113110	2	14042	ENSMUST00000110244.1	-26316	ENSMUSG00000061731	Ext1	exostoses (multiple) 1	SMRT CpG 6hr
chr15	53235534	53235659	126	*	Intron (ENSMUST00000077273.8/14042, intron 1 of 10)	15	53083146	53196255	113110	2	14042	ENSMUST00000110244.1	-39279	ENSMUSG00000061731	Ext1	exostoses (multiple) 1	SMRT CpG 6hr
chr15	53324325	53324450	126	*	Intron (ENSMUST00000077273.8/14042, intron 1 of 10)	15	53068664	53345659	276996	2	14042	ENSMUST00000133362.7	21209	ENSMUSG00000061731	Ext1	exostoses (multiple) 1	SMRT CpG 6hr
chr15	53400461	53400586	126	*	Distal Intergenic	15	53064038	53346159	282122	2	14042	ENSMUST00000077273.8	-54302	ENSMUSG00000061731	Ext1	exostoses (multiple) 1	SMRT CpG 6hr
chr15	53415963	53416088	126	*	Distal Intergenic	15	53064038	53346159	282122	2	14042	ENSMUST00000077273.8	-69804	ENSMUSG00000061731	Ext1	exostoses (multiple) 1	SMRT CpG 6hr
chr15	66845464	66845589	126	*	Intron (ENSMUST00000065916.13/21819, intron 45 of 47)	15	66782542	66831829	49288	2	20491	ENSMUST00000168522.1	-13635	ENSMUSG00000022372	Sla	src-like adaptor	SMRT CpG 6hr
chr15	66856602	66856727	126	*	Distal Intergenic	15	66782542	66831829	49288	2	20491	ENSMUST00000168522.1	-24773	ENSMUSG00000022372	Sla	src-like adaptor	SMRT CpG 6hr
chr15	67116844	67116969	126	*	Intron (ENSMUST00000229028.1/20442, intron 3 of 8)	15	67102875	67113992	11118	2	20442	ENSMUST00000092640.5	-2852	ENSMUSG00000013846	St3gal1	ST3 beta-galactoside alpha-2,3-sialyltransferase 1	SMRT CpG 6hr
chr15	67174133	67174258	126	*	Intron (ENSMUST00000229028.1/20442, intron 1 of 8)	15	67106285	67176712	70428	2	20442	ENSMUST00000229742.1	2454	ENSMUSG00000013846	St3gal1	ST3 beta-galactoside alpha-2,3-sialyltransferase 1	SMRT CpG 6hr
chr15	67174641	67174766	126	*	Intron (ENSMUST00000229028.1/20442, intron 1 of 8)	15	67106285	67176712	70428	2	20442	ENSMUST00000229742.1	1946	ENSMUSG00000013846	St3gal1	ST3 beta-galactoside alpha-2,3-sialyltransferase 1	SMRT CpG 6hr
chr15	76188443	76188568	126	*	Promoter	15	76175380	76188043	12664	2	18810	ENSMUST00000165210.7	-400	ENSMUSG00000022565	Plec	plectin	SMRT CpG 6hr
chr15	76196682	76196807	126	*	Promoter	15	76170976	76195710	24735	2	18810	ENSMUST00000023226.12	-972	ENSMUSG00000022565	Plec	plectin	SMRT CpG 6hr
chr15	78591908	78592033	126	*	Distal Intergenic	15	78597047	78622019	24973	1	72318	ENSMUST00000043069.5	-5014	ENSMUSG00000018008	Cyth4	cytohesin 4	SMRT CpG 6hr
chr15	78599327	78599452	126	*	Intron (ENSMUST00000043069.5/72318, intron 1 of 12)	15	78597149	78619118	21970	1	72318	ENSMUST00000229248.1	2178	ENSMUSG00000018008	Cyth4	cytohesin 4	SMRT CpG 6hr
chr15	80582736	80582861	126	*	Intron (ENSMUST00000229980.1/17444, intron 1 of 7)	15	80572594	80648793	76200	1	17444	ENSMUST00000230856.1	10142	ENSMUSG00000042351	Grap2	GRB2-related adaptor protein 2	SMRT CpG 6hr
chr15	80619910	80620035	126	*	Intron (ENSMUST00000229980.1/17444, intron 1 of 7)	15	80623483	80652854	29372	1	17444	ENSMUST00000043149.8	-3448	ENSMUSG00000042351	Grap2	GRB2-related adaptor protein 2	SMRT CpG 6hr
chr15	84829555	84829680	126	*	Intron (ENSMUST00000016768.11/271305, intron 2 of 12)	15	84785381	84855110	69730	2	271305	ENSMUST00000016768.11	25430	ENSMUSG00000016624	Phf21b	PHD finger protein 21B	SMRT CpG 6hr
chr15	84848238	84848363	126	*	Intron (ENSMUST00000016768.11/271305, intron 2 of 12)	15	84785381	84855110	69730	2	271305	ENSMUST00000016768.11	6747	ENSMUSG00000016624	Phf21b	PHD finger protein 21B	SMRT CpG 6hr
chr15	84987285	84987410	126	*	Promoter	15	84945720	84987971	42252	2	223739	ENSMUST00000165743.1	561	ENSMUSG00000036046	5031439G07Rik	RIKEN cDNA 5031439G07 gene	SMRT CpG 6hr
chr15	84994557	84994682	126	*	Distal Intergenic	15	84943936	84988000	44065	2	223739	ENSMUST00000047144.12	-6557	ENSMUSG00000036046	5031439G07Rik	RIKEN cDNA 5031439G07 gene	SMRT CpG 6hr
chr15	84995246	84995371	126	*	Distal Intergenic	15	84943936	84988000	44065	2	223739	ENSMUST00000047144.12	-7246	ENSMUSG00000036046	5031439G07Rik	RIKEN cDNA 5031439G07 gene	SMRT CpG 6hr
chr15	99416673	99416798	126	*	Distal Intergenic	15	99424015	99424533	519	2	380969	ENSMUST00000160500.1	7735	ENSMUSG00000023009	Nckap5l	NCK-associated protein 5-like	SMRT CpG 6hr
chr15	100422933	100423058	126	*	Promoter	15	100387898	100423055	35158	2	18174	ENSMUST00000023774.11	0	ENSMUSG00000023030	Slc11a2	solute carrier family 11 (proton-coupled divalent metal ion transporters), member 2	SMRT CpG 6hr
chr15	100667683	100667808	126	*	Intron (ENSMUST00000183211.7/668218, intron 1 of 10)	15	100641083	100669505	28423	2	668218	ENSMUST00000182814.7	1697	ENSMUSG00000098112	Bin2	bridging integrator 2	SMRT CpG 6hr
chr15	100673929	100674054	126	*	Downstream (<1kb)	15	100641077	100669553	28477	2	668218	ENSMUST00000183211.7	-4376	ENSMUSG00000098112	Bin2	bridging integrator 2	SMRT CpG 6hr
chr15	101246520	101246645	126	*	Distal Intergenic	15	101254269	101274795	20527	1	15370	ENSMUST00000228985.1	-7624	ENSMUSG00000023034	Nr4a1	nuclear receptor subfamily 4, group A, member 1	SMRT CpG 6hr
chr15	101247162	101247287	126	*	Distal Intergenic	15	101254269	101274795	20527	1	15370	ENSMUST00000228985.1	-6982	ENSMUSG00000023034	Nr4a1	nuclear receptor subfamily 4, group A, member 1	SMRT CpG 6hr
chr15	101252707	101252832	126	*	Distal Intergenic	15	101254269	101274795	20527	1	15370	ENSMUST00000228985.1	-1437	ENSMUSG00000023034	Nr4a1	nuclear receptor subfamily 4, group A, member 1	SMRT CpG 6hr
chr15	101266643	101266768	126	*	Promoter	15	101266846	101270124	3279	1	15370	ENSMUST00000230814.1	-78	ENSMUSG00000023034	Nr4a1	nuclear receptor subfamily 4, group A, member 1	SMRT CpG 6hr
chr15	102100460	102100585	126	*	Promoter	15	102100413	102115996	15584	1	209039	ENSMUST00000228958.1	47	ENSMUSG00000037003	Tns2	tensin 2	SMRT CpG 6hr
chr15	103515128	103515253	126	*	Promoter	15	103514920	103530052	15133	1	18574	ENSMUST00000227955.1	208	ENSMUSG00000022489	Pde1b	phosphodiesterase 1B, Ca2+-calmodulin dependent	SMRT CpG 6hr
chr16	3699444	3699569	126	*	Distal Intergenic	16	3707686	3718085	10400	2	54483	ENSMUST00000100222.3	18516	ENSMUSG00000022534	Mefv	Mediterranean fever	SMRT CpG 6hr
chr16	3714789	3714914	126	*	Intron (ENSMUST00000023180.14/54483, intron 2 of 9)	16	3707686	3718085	10400	2	54483	ENSMUST00000100222.3	3171	ENSMUSG00000022534	Mefv	Mediterranean fever	SMRT CpG 6hr
chr16	3723387	3723512	126	*	Distal Intergenic	16	3707218	3718097	10880	2	54483	ENSMUST00000023180.14	-5290	ENSMUSG00000022534	Mefv	Mediterranean fever	SMRT CpG 6hr
chr16	3732707	3732832	126	*	Distal Intergenic	16	3744093	3750781	6689	1	74120	ENSMUST00000023176.4	-11261	ENSMUSG00000022529	Zfp263	zinc finger protein 263	SMRT CpG 6hr
chr16	3743626	3743751	126	*	Promoter	16	3744093	3750781	6689	1	74120	ENSMUST00000023176.4	-342	ENSMUSG00000022529	Zfp263	zinc finger protein 263	SMRT CpG 6hr
chr16	3744054	3744179	126	*	Promoter	16	3744093	3750781	6689	1	74120	ENSMUST00000023176.4	0	ENSMUSG00000022529	Zfp263	zinc finger protein 263	SMRT CpG 6hr
chr16	3775986	3776111	126	*	Intron (ENSMUST00000231051.1/ENSMUST00000231051.1, intron 1 of 2)	16	3747887	3750784	2898	1	74120	ENSMUST00000162207.1	28099	ENSMUSG00000022529	Zfp263	zinc finger protein 263	SMRT CpG 6hr
chr16	4879820	4879945	126	*	Promoter	16	4874778	4880315	5538	2	207740	ENSMUST00000037843.6	370	ENSMUSG00000039568	Ubald1	UBA-like domain containing 1	SMRT CpG 6hr
chr16	4880362	4880487	126	*	Promoter	16	4874778	4880315	5538	2	207740	ENSMUST00000037843.6	-47	ENSMUSG00000039568	Ubald1	UBA-like domain containing 1	SMRT CpG 6hr
chr16	10436448	10436573	126	*	Intron (ENSMUST00000051118.6/383103, intron 1 of 6)	16	10427039	10429261	2223	2	383103	ENSMUST00000141587.1	-7187	ENSMUSG00000050908	Tvp23a	trans-golgi network vesicle protein 23A	SMRT CpG 6hr
chr16	10441521	10441646	126	*	Intron (ENSMUST00000051118.6/383103, intron 1 of 6)	16	10423244	10447144	23901	2	383103	ENSMUST00000128288.7	5498	ENSMUSG00000050908	Tvp23a	trans-golgi network vesicle protein 23A	SMRT CpG 6hr
chr16	10448959	10449084	126	*	Distal Intergenic	16	10420557	10447362	26806	2	383103	ENSMUST00000051118.6	-1597	ENSMUSG00000050908	Tvp23a	trans-golgi network vesicle protein 23A	SMRT CpG 6hr
chr16	20097413	20097538	126	*	Promoter	16	20097542	20129221	31680	1	75785	ENSMUST00000023509.4	-4	ENSMUSG00000062901	Klhl24	kelch-like 24	SMRT CpG 6hr
chr16	20097927	20098052	126	*	Promoter	16	20097592	20107132	9541	1	75785	ENSMUST00000231842.1	335	ENSMUSG00000062901	Klhl24	kelch-like 24	SMRT CpG 6hr
chr16	20425947	20426072	126	*	Promoter	16	20392675	20425986	33312	2	27416	ENSMUST00000077867.9	0	ENSMUSG00000022822	Abcc5	ATP-binding cassette, sub-family C (CFTR/MRP), member 5	SMRT CpG 6hr
chr16	32651092	32651217	126	*	Intron (ENSMUST00000145627.7/51789, intron 1 of 3)	16	32657023	32668271	11249	1	51789	ENSMUST00000150383.7	-5806	ENSMUSG00000022791	Tnk2	tyrosine kinase, non-receptor, 2	SMRT CpG 6hr
chr16	33683811	33683936	126	*	Promoter	16	33684370	33766813	82444	1	77446	ENSMUST00000232568.1	-434	ENSMUSG00000075254	Heg1	heart development protein with EGF-like domains 1	SMRT CpG 6hr
chr16	33745547	33745672	126	*	Intron (ENSMUST00000232568.1/77446, intron 12 of 16)	16	33753156	33761012	7857	1	77446	ENSMUST00000152832.1	-7484	ENSMUSG00000075254	Heg1	heart development protein with EGF-like domains 1	SMRT CpG 6hr
chr16	36530733	36530858	126	*	Intron (ENSMUST00000063597.13/12374, intron 1 of 6)	16	36494467	36561606	67140	2	12374	ENSMUST00000172826.1	30748	ENSMUSG00000051980	Casr	calcium-sensing receptor	SMRT CpG 6hr
chr16	36588079	36588204	126	*	Intron (ENSMUST00000231896.1/ENSMUST00000231896.1, intron 1 of 3)	16	36517838	36562141	44304	2	12374	ENSMUST00000174750.1	-25938	ENSMUSG00000051980	Casr	calcium-sensing receptor	SMRT CpG 6hr
chr16	43966082	43966207	126	*	Exon (ENSMUST00000231700.1/ENSMUST00000231700.1, exon 5 of 5)	16	43969078	43979093	10016	2	332175	ENSMUST00000036321.13	12886	ENSMUSG00000036304	Zdhhc23	zinc finger, DHHC domain containing 23	SMRT CpG 6hr
chr16	45614365	45614490	126	*	Intron (ENSMUST00000161347.8/14525, intron 2 of 5)	16	45610423	45622867	12445	1	14525	ENSMUST00000023339.4	3942	ENSMUSG00000022659	Gcsam	germinal center associated, signaling and motility	SMRT CpG 6hr
chr16	87746858	87746983	126	*	Distal Intergenic	16	87699004	87722920	23917	1	12013	ENSMUST00000156958.1	47854	ENSMUSG00000025612	Bach1	BTB and CNC homology 1, basic leucine zipper transcription factor 1	SMRT CpG 6hr
chr16	91789830	91789955	126	*	Intron (ENSMUST00000114001.7/16443, intron 4 of 28)	16	91784105	91828310	44206	1	16443	ENSMUST00000133389.1	5725	ENSMUSG00000022957	Itsn1	intersectin 1 (SH3 domain protein 1A)	SMRT CpG 6hr
chr16	91820381	91820506	126	*	Exon (ENSMUST00000114001.7/16443, exon 13 of 29)	16	91816826	91827897	11072	1	16443	ENSMUST00000151044.1	3555	ENSMUSG00000022957	Itsn1	intersectin 1 (SH3 domain protein 1A)	SMRT CpG 6hr
chr16	91825953	91826078	126	*	Intron (ENSMUST00000114001.7/16443, intron 14 of 28)	16	91827537	91828273	737	1	16443	ENSMUST00000144101.1	-1459	ENSMUSG00000022957	Itsn1	intersectin 1 (SH3 domain protein 1A)	SMRT CpG 6hr
chr16	91869700	91869825	126	*	Exon (ENSMUST00000114001.7/16443, exon 28 of 29)	16	91862026	91871347	9322	1	16443	ENSMUST00000138117.1	7674	ENSMUSG00000022957	Itsn1	intersectin 1 (SH3 domain protein 1A)	SMRT CpG 6hr
chr17	23645236	23645361	126	*	Promoter	17	23628311	23645277	16967	2	240047	ENSMUST00000024696.8	0	ENSMUSG00000023903	Mmp25	matrix metallopeptidase 25	SMRT CpG 6hr
chr17	24632592	24632717	126	*	Promoter	17	24632680	24638836	6157	1	18207	ENSMUST00000234308.1	0	ENSMUSG00000041429	Nthl1	nth (endonuclease III)-like 1 (E.coli)	SMRT CpG 6hr
chr17	26532834	26532959	126	*	Distal Intergenic	17	26505590	26508519	2930	2	19252	ENSMUST00000025025.6	-24315	ENSMUSG00000024190	Dusp1	dual specificity phosphatase 1	SMRT CpG 6hr
chr17	26533879	26534004	126	*	Distal Intergenic	17	26505590	26508519	2930	2	19252	ENSMUST00000025025.6	-25360	ENSMUSG00000024190	Dusp1	dual specificity phosphatase 1	SMRT CpG 6hr
chr17	31834540	31834665	126	*	Distal Intergenic	17	31849754	31851575	1822	2	17691	ENSMUST00000234867.1	16910	ENSMUSG00000024042	Sik1	salt inducible kinase 1	SMRT CpG 6hr
chr17	31835719	31835844	126	*	Distal Intergenic	17	31849754	31851575	1822	2	17691	ENSMUST00000234867.1	15731	ENSMUSG00000024042	Sik1	salt inducible kinase 1	SMRT CpG 6hr
chr17	31855942	31856067	126	*	Promoter	17	31844250	31855804	11555	2	17691	ENSMUST00000024839.5	-138	ENSMUSG00000024042	Sik1	salt inducible kinase 1	SMRT CpG 6hr
chr17	32534185	32534310	126	*	Distal Intergenic	17	32536558	32551798	15241	1	70101	ENSMUST00000169591.7	-2248	ENSMUSG00000048440	Cyp4f16	cytochrome P450, family 4, subfamily f, polypeptide 16	SMRT CpG 6hr
chr17	32551065	32551190	126	*	Exon (ENSMUST00000169591.7/70101, exon 13 of 13)	17	32546372	32551276	4905	1	70101	ENSMUST00000168285.1	4693	ENSMUSG00000048440	Cyp4f16	cytochrome P450, family 4, subfamily f, polypeptide 16	SMRT CpG 6hr
chr17	32608236	32608361	126	*	Distal Intergenic	17	32621309	32636184	14876	1	677156	ENSMUST00000077639.6	-12948	ENSMUSG00000062464	Cyp4f37	cytochrome P450, family 4, subfamily f, polypeptide 37	SMRT CpG 6hr
chr17	32634935	32635060	126	*	Exon (ENSMUST00000077639.6/677156, exon 13 of 13)	17	32621309	32636184	14876	1	677156	ENSMUST00000077639.6	13626	ENSMUSG00000062464	Cyp4f37	cytochrome P450, family 4, subfamily f, polypeptide 37	SMRT CpG 6hr
chr17	34238785	34238910	126	*	Promoter	17	34238903	34245907	7005	1	15002	ENSMUST00000095342.9	0	ENSMUSG00000041538	H2-Ob	histocompatibility 2, O region beta locus	SMRT CpG 6hr
chr17	34239791	34239916	126	*	Promoter	17	34240036	34244460	4425	1	15002	ENSMUST00000173764.1	-120	ENSMUSG00000041538	H2-Ob	histocompatibility 2, O region beta locus	SMRT CpG 6hr
chr17	34836903	34837028	126	*	Promoter	17	34837019	34838648	1630	1	112403	ENSMUST00000173874.7	0	ENSMUSG00000040482	Dxo	decapping exoribonuclease	SMRT CpG 6hr
chr17	34862499	34862624	126	*	Promoter	17	34856374	34862518	6145	2	14962	ENSMUST00000128767.7	0	ENSMUSG00000090231	Cfb	complement factor B	SMRT CpG 6hr
chr17	34866096	34866221	126	*	Intron (ENSMUST00000146299.7/14962, intron 6 of 29)	17	34864169	34864952	784	2	12263	ENSMUST00000127795.1	-1144	ENSMUSG00000024371	C2	complement component 2 (within H-2S)	SMRT CpG 6hr
chr17	35692551	35692676	126	*	Intron (ENSMUST00000119825.7/12305, intron 4 of 17)	17	35690159	35697971	7813	2	12305	ENSMUST00000146472.7	5295	ENSMUSG00000003534	Ddr1	discoidin domain receptor family, member 1	SMRT CpG 6hr
chr17	35822989	35823114	126	*	Promoter	17	35823230	35832791	9562	1	14251	ENSMUST00000001569.14	-116	ENSMUSG00000059714	Flot1	flotillin 1	SMRT CpG 6hr
chr17	35829068	35829193	126	*	Promoter	17	35830086	35832626	2541	1	14251	ENSMUST00000173381.7	-893	ENSMUSG00000059714	Flot1	flotillin 1	SMRT CpG 6hr
chr17	47873607	47873732	126	*	Intron (ENSMUST00000113265.7/74123, intron 13 of 16)	17	47878480	47878953	474	2	74123	ENSMUST00000154108.1	5221	ENSMUSG00000023991	Foxp4	forkhead box P4	SMRT CpG 6hr
chr17	65740442	65740567	126	*	Intron (ENSMUST00000070673.8/106572, intron 1 of 6)	17	65721266	65772640	51375	2	106572	ENSMUST00000233258.1	32073	ENSMUSG00000056515	Rab31	RAB31, member RAS oncogene family	SMRT CpG 6hr
chr17	80479654	80479779	126	*	Promoter	17	80393751	80479969	86219	2	20662	ENSMUST00000068714.6	190	ENSMUSG00000024241	Sos1	SOS Ras/Rac guanine nucleotide exchange factor 1	SMRT CpG 6hr
chr17	80498716	80498841	126	*	Distal Intergenic	17	80405017	80480453	75437	2	20662	ENSMUST00000234841.1	-18263	ENSMUSG00000024241	Sos1	SOS Ras/Rac guanine nucleotide exchange factor 1	SMRT CpG 6hr
chr17	80502003	80502128	126	*	Distal Intergenic	17	80405017	80480453	75437	2	20662	ENSMUST00000234841.1	-21550	ENSMUSG00000024241	Sos1	SOS Ras/Rac guanine nucleotide exchange factor 1	SMRT CpG 6hr
chr17	84145954	84146079	126	*	Intron (ENSMUST00000234659.1/ENSMUST00000234659.1, intron 1 of 1)	17	84183931	84187947	4017	2	12193	ENSMUST00000060366.6	41868	ENSMUSG00000045817	Zfp36l2	zinc finger protein 36, C3H type-like 2	SMRT CpG 6hr
chr17	84181892	84182017	126	*	Downstream (1-2kb)	17	84183931	84187947	4017	2	12193	ENSMUST00000060366.6	5930	ENSMUSG00000045817	Zfp36l2	zinc finger protein 36, C3H type-like 2	SMRT CpG 6hr
chr17	88065345	88065470	126	*	Promoter	17	87990859	88065291	74433	2	225055	ENSMUST00000005504.14	-54	ENSMUSG00000005371	Fbxo11	F-box protein 11	SMRT CpG 6hr
chr18	15140310	15140435	126	*	Intron (ENSMUST00000025992.6/106931, intron 1 of 4)	18	14968685	15151446	182762	2	106931	ENSMUST00000025992.6	11011	ENSMUSG00000036225	Kctd1	potassium channel tetramerisation domain containing 1	SMRT CpG 6hr
chr18	15208564	15208689	126	*	Intron (ENSMUST00000235045.1/ENSMUST00000235045.1, intron 1 of 1)	18	14968685	15151446	182762	2	106931	ENSMUST00000025992.6	-57118	ENSMUSG00000036225	Kctd1	potassium channel tetramerisation domain containing 1	SMRT CpG 6hr
chr18	38338276	38338401	126	*	Promoter	18	38333189	38338909	5721	2	26384	ENSMUST00000139885.1	508	ENSMUSG00000052102	Gnpda1	glucosamine-6-phosphate deaminase 1	SMRT CpG 6hr
chr18	39020902	39021027	126	*	Intron (ENSMUST00000148850.7/71302, intron 2 of 5)	18	38993476	39371162	377687	1	71302	ENSMUST00000155576.7	27426	ENSMUSG00000036452	Arhgap26	Rho GTPase activating protein 26	SMRT CpG 6hr
chr18	39369532	39369657	126	*	Exon (ENSMUST00000135378.1/ENSMUST00000135378.1, exon 4 of 4)	18	39362583	39367056	4474	1	71302	ENSMUST00000133247.1	6949	ENSMUSG00000036452	Arhgap26	Rho GTPase activating protein 26	SMRT CpG 6hr
chr18	61108558	61108683	126	*	Intron (ENSMUST00000025523.12/12978, intron 2 of 21)	18	61105852	61132149	26298	1	12978	ENSMUST00000115268.3	2706	ENSMUSG00000024621	Csf1r	colony stimulating factor 1 receptor	SMRT CpG 6hr
chr18	77794835	77794960	126	*	Promoter	18	77794545	77882007	87463	1	19201	ENSMUST00000114741.2	290	ENSMUSG00000025429	Pstpip2	proline-serine-threonine phosphatase-interacting protein 2	SMRT CpG 6hr
chr19	8967113	8967238	126	*	Promoter	19	8967041	8978479	11439	1	67160	ENSMUST00000052248.7	72	ENSMUSG00000071644	Eef1g	eukaryotic translation elongation factor 1 gamma	SMRT CpG 6hr
chr19	9974993	9975118	126	*	Distal Intergenic	19	9982703	9985092	2390	1	14319	ENSMUST00000025563.6	-7585	ENSMUSG00000024661	Fth1	ferritin heavy polypeptide 1	SMRT CpG 6hr
chr19	9978443	9978568	126	*	Distal Intergenic	19	9982703	9985092	2390	1	14319	ENSMUST00000025563.6	-4135	ENSMUSG00000024661	Fth1	ferritin heavy polypeptide 1	SMRT CpG 6hr
chr19	9982750	9982875	126	*	Promoter	19	9982703	9985092	2390	1	14319	ENSMUST00000025563.6	47	ENSMUSG00000024661	Fth1	ferritin heavy polypeptide 1	SMRT CpG 6hr
chr19	9983210	9983335	126	*	Promoter	19	9982703	9985092	2390	1	14319	ENSMUST00000025563.6	507	ENSMUSG00000024661	Fth1	ferritin heavy polypeptide 1	SMRT CpG 6hr
chr19	11263035	11263160	126	*	Intron (ENSMUST00000181137.1/75138, intron 1 of 2)	19	11253990	11266145	12156	2	12482	ENSMUST00000187379.1	2985	ENSMUSG00000024673	Ms4a1	membrane-spanning 4-domains, subfamily A, member 1	SMRT CpG 6hr
chr19	11604799	11604924	126	*	Promoter	19	11586604	11604849	18246	2	68774	ENSMUST00000025582.10	0	ENSMUSG00000024679	Ms4a6d	membrane-spanning 4-domains, subfamily A, member 6D	SMRT CpG 6hr
chr19	14585412	14585537	126	*	Intron (ENSMUST00000052011.13/21888, intron 4 of 19)	19	14448072	14597983	149912	2	21888	ENSMUST00000052011.13	12446	ENSMUSG00000024642	Tle4	transducin-like enhancer of split 4	SMRT CpG 6hr
chr19	21272321	21272446	126	*	Promoter	19	21272278	21282289	10012	1	22682	ENSMUST00000025659.10	43	ENSMUSG00000024750	Zfand5	zinc finger, AN1-type domain 5	SMRT CpG 6hr
chr19	26506991	26507116	126	*	Distal Intergenic	19	26605050	26778275	173226	1	67155	ENSMUST00000176769.8	-97934	ENSMUSG00000024921	Smarca2	SWI/SNF related, matrix associated, actin dependent regulator of chromatin, subfamily a, member 2	SMRT CpG 6hr
chr19	29366374	29366499	126	*	Promoter	19	29358376	29367308	8933	2	67759	ENSMUST00000138051.1	809	ENSMUSG00000016495	Plgrkt	plasminogen receptor, C-terminal lysine transmembrane protein	SMRT CpG 6hr
chr19	29400571	29400696	126	*	Distal Intergenic	19	29410919	29471157	60239	1	58205	ENSMUST00000112576.2	-10223	ENSMUSG00000016498	Pdcd1lg2	programmed cell death 1 ligand 2	SMRT CpG 6hr
chr19	29431122	29431247	126	*	Intron (ENSMUST00000112576.2/58205, intron 2 of 5)	19	29410919	29471157	60239	1	58205	ENSMUST00000112576.2	20203	ENSMUSG00000016498	Pdcd1lg2	programmed cell death 1 ligand 2	SMRT CpG 6hr
chr19	29641207	29641332	126	*	Intron (ENSMUST00000159692.7/226090, intron 2 of 14)	19	29627048	29639563	12516	2	226090	ENSMUST00000161124.7	-1644	ENSMUSG00000046324	Ermp1	endoplasmic reticulum metallopeptidase 1	SMRT CpG 6hr
chr19	29667160	29667285	126	*	Distal Intergenic	19	29608214	29648415	40202	2	226090	ENSMUST00000159692.7	-18745	ENSMUSG00000046324	Ermp1	endoplasmic reticulum metallopeptidase 1	SMRT CpG 6hr
chr19	35996093	35996218	126	*	Intron (ENSMUST00000164639.7/15566, intron 1 of 2)	19	35958734	36057340	98607	2	15566	ENSMUST00000164639.7	61122	ENSMUSG00000024798	Htr7	5-hydroxytryptamine (serotonin) receptor 7	SMRT CpG 6hr
chr19	35997551	35997676	126	*	Intron (ENSMUST00000164639.7/15566, intron 1 of 2)	19	35958734	36057340	98607	2	15566	ENSMUST00000164639.7	59664	ENSMUSG00000024798	Htr7	5-hydroxytryptamine (serotonin) receptor 7	SMRT CpG 6hr
chr19	36003726	36003851	126	*	Intron (ENSMUST00000164639.7/15566, intron 1 of 2)	19	35958734	36057340	98607	2	15566	ENSMUST00000164639.7	53489	ENSMUSG00000024798	Htr7	5-hydroxytryptamine (serotonin) receptor 7	SMRT CpG 6hr
chr19	36006371	36006496	126	*	Intron (ENSMUST00000164639.7/15566, intron 1 of 2)	19	35958734	36057340	98607	2	15566	ENSMUST00000164639.7	50844	ENSMUSG00000024798	Htr7	5-hydroxytryptamine (serotonin) receptor 7	SMRT CpG 6hr
chr19	36015113	36015238	126	*	Intron (ENSMUST00000164639.7/15566, intron 1 of 2)	19	35958734	36057340	98607	2	15566	ENSMUST00000164639.7	42102	ENSMUSG00000024798	Htr7	5-hydroxytryptamine (serotonin) receptor 7	SMRT CpG 6hr
chr19	36903033	36903158	126	*	Distal Intergenic	19	36917550	36919615	2066	2	72514	ENSMUST00000057337.7	16457	ENSMUSG00000047632	Fgfbp3	fibroblast growth factor binding protein 3	SMRT CpG 6hr
chr19	43472013	43472138	126	*	Promoter	19	43471674	43477576	5903	1	83674	ENSMUST00000225254.1	339	ENSMUSG00000025189	Cnnm1	cyclin M1	SMRT CpG 6hr
chr19	43726771	43726896	126	*	Promoter	19	43726367	43728136	1770	1	93685	ENSMUST00000131293.1	404	ENSMUSG00000025192	Entpd7	ectonucleoside triphosphate diphosphohydrolase 7	SMRT CpG 6hr
chr19	46045306	46045431	126	*	Promoter	19	46032593	46045214	12622	2	16825	ENSMUST00000152946.7	-92	ENSMUSG00000025223	Ldb1	LIM domain binding 1	SMRT CpG 6hr
chr19	46338624	46338749	126	*	Promoter	19	46329812	46338660	8849	2	67116	ENSMUST00000051234.8	0	ENSMUSG00000036748	Cuedc2	CUE domain containing 2	SMRT CpG 6hr
chr19	46522575	46522700	126	*	Distal Intergenic	19	46501648	46516444	14797	1	93679	ENSMUST00000026008.7	20927	ENSMUSG00000025034	Trim8	tripartite motif-containing 8	SMRT CpG 6hr
chr19	47050780	47050905	126	*	Promoter	19	47033619	47050845	17227	2	71041	ENSMUST00000026032.5	0	ENSMUSG00000025050	Pcgf6	polycomb group ring finger 6	SMRT CpG 6hr
chr19	47694577	47694702	126	*	Distal Intergenic	19	47646344	47692094	45751	2	12821	ENSMUST00000086923.5	-2483	ENSMUSG00000025064	Col17a1	collagen, type XVII, alpha 1	SMRT CpG 6hr
chr19	53900050	53900175	126	*	Intron (ENSMUST00000074371.11/18569, intron 1 of 11)	19	53903351	53929861	26511	1	18569	ENSMUST00000025931.12	-3176	ENSMUSG00000024975	Pdcd4	programmed cell death 4	SMRT CpG 6hr
chr2	19004893	19005018	126	*	Distal Intergenic	2	18998343	18999801	1459	1	74629	ENSMUST00000028069.1	6550	ENSMUSG00000026736	4930426L09Rik	RIKEN cDNA 4930426L09 gene	SMRT CpG 6hr
chr2	19055634	19055759	126	*	Distal Intergenic	2	18998343	18999801	1459	1	74629	ENSMUST00000028069.1	57291	ENSMUSG00000026736	4930426L09Rik	RIKEN cDNA 4930426L09 gene	SMRT CpG 6hr
chr2	19059410	19059535	126	*	Distal Intergenic	2	18998343	18999801	1459	1	74629	ENSMUST00000028069.1	61067	ENSMUSG00000026736	4930426L09Rik	RIKEN cDNA 4930426L09 gene	SMRT CpG 6hr
chr2	26483294	26483419	126	*	Intron (ENSMUST00000028288.4/18128, intron 4 of 33)	2	26469825	26470498	674	2	18128	ENSMUST00000129506.1	-12796	ENSMUSG00000026923	Notch1	notch 1	SMRT CpG 6hr
chr2	26483696	26483821	126	*	Intron (ENSMUST00000028288.4/18128, intron 4 of 33)	2	26469825	26470498	674	2	18128	ENSMUST00000129506.1	-13198	ENSMUSG00000026923	Notch1	notch 1	SMRT CpG 6hr
chr2	28180243	28180368	126	*	Distal Intergenic	2	28192992	28214425	21434	1	56177	ENSMUST00000152415.1	-12624	ENSMUSG00000026833	Olfm1	olfactomedin 1	SMRT CpG 6hr
chr2	28540162	28540287	126	*	Promoter	2	28540726	28542902	2177	1	19730	ENSMUST00000146217.1	-439	ENSMUSG00000026821	Ralgds	ral guanine nucleotide dissociation stimulator	SMRT CpG 6hr
chr2	30966966	30967091	126	*	Promoter	2	30960680	30967872	7193	2	30931	ENSMUST00000137694.7	781	ENSMUSG00000026849	Tor1a	torsin family 1, member A (torsin A)	SMRT CpG 6hr
chr2	30967827	30967952	126	*	Promoter	2	30960627	30967933	7307	2	30931	ENSMUST00000028200.8	0	ENSMUSG00000026849	Tor1a	torsin family 1, member A (torsin A)	SMRT CpG 6hr
chr2	31291616	31291741	126	*	Intron (ENSMUST00000000199.7/14299, intron 7 of 7)	2	31246166	31292319	46154	1	14299	ENSMUST00000150670.1	45450	ENSMUSG00000062661	Ncs1	neuronal calcium sensor 1	SMRT CpG 6hr
chr2	35444532	35444657	126	*	Intron (ENSMUST00000113002.8/14594, intron 1 of 7)	2	35423329	35445833	22505	2	14594	ENSMUST00000130913.7	1176	ENSMUSG00000035778	Ggta1	glycoprotein galactosyltransferase alpha 1, 3	SMRT CpG 6hr
chr2	35495653	35495778	126	*	Distal Intergenic	2	35432514	35463231	30718	2	14594	ENSMUST00000149442.1	-32422	ENSMUSG00000035778	Ggta1	glycoprotein galactosyltransferase alpha 1, 3	SMRT CpG 6hr
chr2	35496114	35496239	126	*	Distal Intergenic	2	35432514	35463231	30718	2	14594	ENSMUST00000149442.1	-32883	ENSMUSG00000035778	Ggta1	glycoprotein galactosyltransferase alpha 1, 3	SMRT CpG 6hr
chr2	45279524	45279649	126	*	Distal Intergenic	2	44983632	45117395	133764	2	24136	ENSMUST00000176438.8	-162129	ENSMUSG00000026872	Zeb2	zinc finger E-box binding homeobox 2	SMRT CpG 6hr
chr2	57116720	57116845	126	*	Intron (ENSMUST00000112629.7/18227, intron 1 of 7)	2	57112003	57115038	3036	2	18227	ENSMUST00000140165.1	-1682	ENSMUSG00000026826	Nr4a2	nuclear receptor subfamily 4, group A, member 2	SMRT CpG 6hr
chr2	57238211	57238336	126	*	Promoter	2	57238297	57370719	132423	1	14571	ENSMUST00000112618.8	0	ENSMUSG00000026827	Gpd2	glycerol phosphate dehydrogenase 2, mitochondrial	SMRT CpG 6hr
chr2	57238811	57238936	126	*	Promoter	2	57238382	57370719	132338	1	14571	ENSMUST00000028167.2	429	ENSMUSG00000026827	Gpd2	glycerol phosphate dehydrogenase 2, mitochondrial	SMRT CpG 6hr
chr2	69713483	69713608	126	*	Promoter	2	69705085	69713498	8414	2	320720	ENSMUST00000140776.1	0	ENSMUSG00000027086	Fastkd1	FAST kinase domains 1	SMRT CpG 6hr
chr2	91202801	91202926	126	*	Promoter	2	91202885	91208313	5429	1	11432	ENSMUST00000150403.7	0	ENSMUSG00000002103	Acp2	acid phosphatase 2, lysosomal	SMRT CpG 6hr
chr2	103547288	103547413	126	*	Exon (ENSMUST00000118456.1/ENSMUST00000118456.1, exon 1 of 1)	2	103566310	103718423	152114	1	99382	ENSMUST00000076212.3	-18897	ENSMUSG00000032724	Abtb2	ankyrin repeat and BTB (POZ) domain containing 2	SMRT CpG 6hr
chr2	118571088	118571213	126	*	Distal Intergenic	2	118528757	118549687	20931	2	171543	ENSMUST00000090219.12	-21401	ENSMUSG00000040093	Bmf	BCL2 modifying factor	SMRT CpG 6hr
chr2	118598054	118598179	126	*	Promoter	2	118598211	118641591	43381	1	12236	ENSMUST00000038341.7	-32	ENSMUSG00000040084	Bub1b	BUB1B, mitotic checkpoint serine/threonine kinase	SMRT CpG 6hr
chr2	118905876	118906001	126	*	Intron (ENSMUST00000151162.1/228536, intron 1 of 1)	2	118901453	118924528	23076	1	228536	ENSMUST00000036578.6	4423	ENSMUSG00000040007	Bahd1	bromo adjacent homology domain containing 1	SMRT CpG 6hr
chr2	127322993	127323118	126	*	Distal Intergenic	2	127336159	127338376	2218	1	13537	ENSMUST00000028846.6	-13041	ENSMUSG00000027368	Dusp2	dual specificity phosphatase 2	SMRT CpG 6hr
chr2	127335431	127335556	126	*	Promoter	2	127336159	127338376	2218	1	13537	ENSMUST00000028846.6	-603	ENSMUSG00000027368	Dusp2	dual specificity phosphatase 2	SMRT CpG 6hr
chr2	127335935	127336060	126	*	Promoter	2	127336159	127338376	2218	1	13537	ENSMUST00000028846.6	-99	ENSMUSG00000027368	Dusp2	dual specificity phosphatase 2	SMRT CpG 6hr
chr2	129586254	129586379	126	*	Distal Intergenic	2	129592835	129608992	16158	1	19261	ENSMUST00000127751.7	-6456	ENSMUSG00000037902	Sirpa	signal-regulatory protein alpha	SMRT CpG 6hr
chr2	130424217	130424342	126	*	Promoter	2	130417247	130424248	7002	2	319513	ENSMUST00000131561.7	0	ENSMUSG00000037773	Pced1a	PC-esterase domain containing 1A	SMRT CpG 6hr
chr2	131423792	131423917	126	*	Distal Intergenic	2	131491496	131520243	28748	1	228608	ENSMUST00000129143.7	-67579	ENSMUSG00000027333	Smox	spermine oxidase	SMRT CpG 6hr
chr2	131509856	131509981	126	*	Promoter	2	131508952	131512214	3263	1	228608	ENSMUST00000149180.1	904	ENSMUSG00000027333	Smox	spermine oxidase	SMRT CpG 6hr
chr2	152825812	152825937	126	*	Intron (ENSMUST00000007803.11/12048, intron 2 of 2)	2	152781411	152828535	47125	2	12048	ENSMUST00000173755.1	2598	ENSMUSG00000007659	Bcl2l1	BCL2-like 1	SMRT CpG 6hr
chr2	153543962	153544087	126	*	Distal Intergenic	2	153407462	153529971	122510	2	329540	ENSMUST00000035346.13	-13991	ENSMUSG00000061411	Nol4l	nucleolar protein 4-like	SMRT CpG 6hr
chr2	165922573	165922698	126	*	Distal Intergenic	2	165840041	165899016	58976	2	228880	ENSMUST00000136842.1	-23557	ENSMUSG00000039671	Zmynd8	zinc finger, MYND-type containing 8	SMRT CpG 6hr
chr2	166623202	166623327	126	*	Intron (ENSMUST00000036719.11/277360, intron 5 of 39)	2	166566960	166638968	72009	2	277360	ENSMUST00000099080.8	15641	ENSMUSG00000039621	Prex1	phosphatidylinositol-3,4,5-trisphosphate-dependent Rac exchange factor 1	SMRT CpG 6hr
chr2	166627666	166627791	126	*	Intron (ENSMUST00000036719.11/277360, intron 5 of 39)	2	166566960	166638968	72009	2	277360	ENSMUST00000099080.8	11177	ENSMUSG00000039621	Prex1	phosphatidylinositol-3,4,5-trisphosphate-dependent Rac exchange factor 1	SMRT CpG 6hr
chr2	166719454	166719579	126	*	Distal Intergenic	2	166566342	166713832	147491	2	277360	ENSMUST00000036719.11	-5622	ENSMUSG00000039621	Prex1	phosphatidylinositol-3,4,5-trisphosphate-dependent Rac exchange factor 1	SMRT CpG 6hr
chr2	167351432	167351557	126	*	Distal Intergenic	2	167298444	167349183	50740	2	56336	ENSMUST00000109221.8	-2249	ENSMUSG00000017929	B4galt5	UDP-Gal:betaGlcNAc beta 1,4-galactosyltransferase, polypeptide 5	SMRT CpG 6hr
chr2	167351704	167351829	126	*	Distal Intergenic	2	167298444	167349183	50740	2	56336	ENSMUST00000109221.8	-2521	ENSMUSG00000017929	B4galt5	UDP-Gal:betaGlcNAc beta 1,4-galactosyltransferase, polypeptide 5	SMRT CpG 6hr
chr2	167361727	167361852	126	*	Distal Intergenic	2	167298444	167349183	50740	2	56336	ENSMUST00000109221.8	-12544	ENSMUSG00000017929	B4galt5	UDP-Gal:betaGlcNAc beta 1,4-galactosyltransferase, polypeptide 5	SMRT CpG 6hr
chr2	167368606	167368731	126	*	Distal Intergenic	2	167298444	167349183	50740	2	56336	ENSMUST00000109221.8	-19423	ENSMUSG00000017929	B4galt5	UDP-Gal:betaGlcNAc beta 1,4-galactosyltransferase, polypeptide 5	SMRT CpG 6hr
chr2	167375327	167375452	126	*	Distal Intergenic	2	167298444	167349183	50740	2	56336	ENSMUST00000109221.8	-26144	ENSMUSG00000017929	B4galt5	UDP-Gal:betaGlcNAc beta 1,4-galactosyltransferase, polypeptide 5	SMRT CpG 6hr
chr2	167885728	167885853	126	*	Distal Intergenic	2	167932057	167974737	42681	1	19246	ENSMUST00000147210.7	-46204	ENSMUSG00000027540	Ptpn1	protein tyrosine phosphatase, non-receptor type 1	SMRT CpG 6hr
chr2	167925230	167925355	126	*	Distal Intergenic	2	167932057	167974737	42681	1	19246	ENSMUST00000147210.7	-6702	ENSMUSG00000027540	Ptpn1	protein tyrosine phosphatase, non-receptor type 1	SMRT CpG 6hr
chr2	167959054	167959179	126	*	Intron (ENSMUST00000147210.7/19246, intron 1 of 6)	2	167951048	167965067	14020	1	19246	ENSMUST00000142717.1	8006	ENSMUSG00000027540	Ptpn1	protein tyrosine phosphatase, non-receptor type 1	SMRT CpG 6hr
chr3	14578616	14578741	126	*	Promoter	3	14578641	14606309	27669	1	13559	ENSMUST00000029069.12	0	ENSMUSG00000027552	E2f5	E2F transcription factor 5	SMRT CpG 6hr
chr3	19953974	19954099	126	*	Distal Intergenic	3	19957054	19993138	36085	1	12870	ENSMUST00000091309.11	-2955	ENSMUSG00000003617	Cp	ceruloplasmin	SMRT CpG 6hr
chr3	30855687	30855812	126	*	Promoter	3	30855950	30879461	23512	1	71862	ENSMUST00000130294.1	-138	ENSMUSG00000037661	Gpr160	G protein-coupled receptor 160	SMRT CpG 6hr
chr3	30856152	30856277	126	*	Promoter	3	30856143	30895821	39679	1	71862	ENSMUST00000147697.1	9	ENSMUSG00000037661	Gpr160	G protein-coupled receptor 160	SMRT CpG 6hr
chr3	59079511	59079636	126	*	Intron (ENSMUST00000040846.14/329650, intron 12 of 15)	3	59096448	59101821	5374	2	229323	ENSMUST00000085040.4	22185	ENSMUSG00000050075	Gpr171	G protein-coupled receptor 171	SMRT CpG 6hr
chr3	59081038	59081163	126	*	Intron (ENSMUST00000040846.14/329650, intron 12 of 15)	3	59096448	59101821	5374	2	229323	ENSMUST00000085040.4	20658	ENSMUSG00000050075	Gpr171	G protein-coupled receptor 171	SMRT CpG 6hr
chr3	59120069	59120194	126	*	Intron (ENSMUST00000199659.4/329650, intron 15 of 43)	3	59114626	59130622	15997	2	140795	ENSMUST00000091112.5	10428	ENSMUSG00000036381	P2ry14	purinergic receptor P2Y, G-protein coupled, 14	SMRT CpG 6hr
chr3	59208193	59208318	126	*	Exon (ENSMUST00000040622.2/74191, exon 2 of 2)	3	59207892	59210882	2991	2	74191	ENSMUST00000040622.2	2564	ENSMUSG00000036362	P2ry13	purinergic receptor P2Y, G-protein coupled 13	SMRT CpG 6hr
chr3	59219411	59219536	126	*	Promoter	3	59217905	59220200	2296	2	70839	ENSMUST00000199675.1	664	ENSMUSG00000036353	P2ry12	purinergic receptor P2Y, G-protein coupled 12	SMRT CpG 6hr
chr3	59228880	59229005	126	*	Intron (ENSMUST00000199659.4/329650, intron 16 of 43)	3	59216272	59227581	11310	2	70839	ENSMUST00000196583.4	-1299	ENSMUSG00000036353	P2ry12	purinergic receptor P2Y, G-protein coupled 12	SMRT CpG 6hr
chr3	59260798	59260923	126	*	Exon (ENSMUST00000199659.4/329650, exon 32 of 44)	3	59216359	59262831	46473	2	70839	ENSMUST00000050360.13	1908	ENSMUSG00000036353	P2ry12	purinergic receptor P2Y, G-protein coupled 12	SMRT CpG 6hr
chr3	59262812	59262937	126	*	Promoter	3	59216359	59262831	46473	2	70839	ENSMUST00000050360.13	0	ENSMUSG00000036353	P2ry12	purinergic receptor P2Y, G-protein coupled 12	SMRT CpG 6hr
chr3	59296586	59296711	126	*	Intron (ENSMUST00000199659.4/329650, intron 40 of 43)	3	59216361	59262871	46511	2	70839	ENSMUST00000199609.1	-33715	ENSMUSG00000036353	P2ry12	purinergic receptor P2Y, G-protein coupled 12	SMRT CpG 6hr
chr3	68905523	68905648	126	*	Intron (ENSMUST00000107812.7/68259, intron 18 of 19)	3	68914766	68915115	350	2	68259	ENSMUST00000176189.1	9467	ENSMUSG00000027778	Ift80	intraflagellar transport 80	SMRT CpG 6hr
chr3	68927765	68927890	126	*	Exon (ENSMUST00000107812.7/68259, exon 13 of 20)	3	68893645	68920105	26461	2	68259	ENSMUST00000136176.1	-7660	ENSMUSG00000027778	Ift80	intraflagellar transport 80	SMRT CpG 6hr
chr3	69316546	69316671	126	*	Promoter	3	69316861	69560802	243942	1	242083	ENSMUST00000029355.8	-190	ENSMUSG00000027784	Ppm1l	protein phosphatase 1 (formerly 2C)-like	SMRT CpG 6hr
chr3	79153050	79153175	126	*	Intron (ENSMUST00000195708.1/76089, intron 7 of 29)	3	79062528	79145875	83348	2	76089	ENSMUST00000118340.6	-7175	ENSMUSG00000062232	Rapgef2	Rap guanine nucleotide exchange factor (GEF) 2	SMRT CpG 6hr
chr3	79173335	79173460	126	*	Promoter	3	79112181	79173300	61120	2	76089	ENSMUST00000124647.1	-35	ENSMUSG00000062232	Rapgef2	Rap guanine nucleotide exchange factor (GEF) 2	SMRT CpG 6hr
chr3	79438368	79438493	126	*	Intron (ENSMUST00000164216.5/100233207, intron 3 of 4)	3	79456887	79466205	9319	2	329679	ENSMUST00000149475.7	27712	ENSMUSG00000061175	Fnip2	folliculin interacting protein 2	SMRT CpG 6hr
chr3	79531926	79532051	126	*	Intron (ENSMUST00000133154.6/329679, intron 1 of 17)	3	79504228	79515252	11025	2	329679	ENSMUST00000130613.1	-16674	ENSMUSG00000061175	Fnip2	folliculin interacting protein 2	SMRT CpG 6hr
chr3	79539796	79539921	126	*	Intron (ENSMUST00000133154.6/329679, intron 1 of 17)	3	79504228	79515252	11025	2	329679	ENSMUST00000130613.1	-24544	ENSMUSG00000061175	Fnip2	folliculin interacting protein 2	SMRT CpG 6hr
chr3	83863070	83863195	126	*	Distal Intergenic	3	83836272	83841767	5496	2	24088	ENSMUST00000029623.10	-21303	ENSMUSG00000027995	Tlr2	toll-like receptor 2	SMRT CpG 6hr
chr3	87376311	87376436	126	*	Promoter	3	87376387	87391740	15354	1	229499	ENSMUST00000163661.7	0	ENSMUSG00000059994	Fcrl1	Fc receptor-like 1	SMRT CpG 6hr
chr3	87382352	87382477	126	*	Intron (ENSMUST00000163661.7/229499, intron 3 of 10)	3	87385660	87392098	6439	1	229499	ENSMUST00000193854.1	-3183	ENSMUSG00000059994	Fcrl1	Fc receptor-like 1	SMRT CpG 6hr
chr3	87488074	87488199	126	*	Intron (ENSMUST00000193229.5/329693, intron 11 of 11)	3	87525407	87540156	14750	1	27049	ENSMUST00000119109.7	-37208	ENSMUSG00000003382	Etv3	ets variant 3	SMRT CpG 6hr
chr3	87509550	87509675	126	*	Distal Intergenic	3	87525407	87540156	14750	1	27049	ENSMUST00000119109.7	-15732	ENSMUSG00000003382	Etv3	ets variant 3	SMRT CpG 6hr
chr3	87515637	87515762	126	*	Distal Intergenic	3	87525407	87540156	14750	1	27049	ENSMUST00000119109.7	-9645	ENSMUSG00000003382	Etv3	ets variant 3	SMRT CpG 6hr
chr3	87521231	87521356	126	*	Distal Intergenic	3	87525407	87540156	14750	1	27049	ENSMUST00000119109.7	-4051	ENSMUSG00000003382	Etv3	ets variant 3	SMRT CpG 6hr
chr3	87529730	87529855	126	*	Exon (ENSMUST00000117293.1/27049, exon 4 of 4)	3	87525618	87531034	5417	1	27049	ENSMUST00000152010.1	4112	ENSMUSG00000003382	Etv3	ets variant 3	SMRT CpG 6hr
chr3	87535547	87535672	126	*	Exon (ENSMUST00000119109.7/27049, exon 5 of 5)	3	87525618	87531034	5417	1	27049	ENSMUST00000152010.1	9929	ENSMUSG00000003382	Etv3	ets variant 3	SMRT CpG 6hr
chr3	88081867	88081992	126	*	Promoter	3	88081971	88121048	39078	1	404710	ENSMUST00000071812.10	0	ENSMUSG00000028068	Iqgap3	IQ motif containing GTPase activating protein 3	SMRT CpG 6hr
chr3	88491286	88491411	126	*	Intron (ENSMUST00000029699.12/16905, intron 1 of 11)	3	88483206	88493312	10107	2	16905	ENSMUST00000036252.6	1901	ENSMUSG00000028063	Lmna	lamin A	SMRT CpG 6hr
chr3	88510099	88510224	126	*	Distal Intergenic	3	88481846	88503337	21492	2	16905	ENSMUST00000135494.3	-6762	ENSMUSG00000028063	Lmna	lamin A	SMRT CpG 6hr
chr3	88521902	88522027	126	*	Distal Intergenic	3	88532395	88541396	9002	1	72640	ENSMUST00000172699.1	-10368	ENSMUSG00000074480	Mex3a	mex3 RNA binding family member A	SMRT CpG 6hr
chr3	88526350	88526475	126	*	Exon (ENSMUST00000193595.1/ENSMUST00000193595.1, exon 1 of 1)	3	88532395	88541396	9002	1	72640	ENSMUST00000172699.1	-5920	ENSMUSG00000074480	Mex3a	mex3 RNA binding family member A	SMRT CpG 6hr
chr3	88531434	88531559	126	*	Promoter	3	88532395	88541396	9002	1	72640	ENSMUST00000172699.1	-836	ENSMUSG00000074480	Mex3a	mex3 RNA binding family member A	SMRT CpG 6hr
chr3	88531810	88531935	126	*	Promoter	3	88532395	88541396	9002	1	72640	ENSMUST00000172699.1	-460	ENSMUSG00000074480	Mex3a	mex3 RNA binding family member A	SMRT CpG 6hr
chr3	89159310	89159435	126	*	Promoter	3	89151481	89159980	8500	2	15168	ENSMUST00000133368.1	545	ENSMUSG00000028051	Hcn3	hyperpolarization-activated, cyclic nucleotide-gated K+ 3	SMRT CpG 6hr
chr3	89843263	89843388	126	*	Intron (ENSMUST00000050401.5/214547, intron 2 of 5)	3	89831370	89858834	27465	1	214547	ENSMUST00000050401.5	11893	ENSMUSG00000046280	She	src homology 2 domain-containing transforming protein E	SMRT CpG 6hr
chr3	89861324	89861449	126	*	Downstream (2-3kb)	3	89831370	89858834	27465	1	214547	ENSMUST00000050401.5	29954	ENSMUSG00000046280	She	src homology 2 domain-containing transforming protein E	SMRT CpG 6hr
chr3	105892600	105892725	126	*	Intron (ENSMUST00000164730.1/69296, intron 1 of 1)	3	105904421	105908926	4506	1	11542	ENSMUST00000000574.2	-11696	ENSMUSG00000000562	Adora3	adenosine A3 receptor	SMRT CpG 6hr
chr3	106553574	106553699	126	*	Exon (ENSMUST00000196938.1/ENSMUST00000196938.1, exon 1 of 1)	3	106547881	106570785	22905	1	67171	ENSMUST00000151465.1	5693	ENSMUSG00000027900	Dram2	DNA-damage regulated autophagy modulator 2	SMRT CpG 6hr
chr3	106785108	106785233	126	*	Intron (ENSMUST00000038845.9/12508, intron 1 of 7)	3	106759921	106790149	30229	2	12508	ENSMUST00000038845.9	4916	ENSMUSG00000040747	Cd53	CD53 antigen	SMRT CpG 6hr
chr3	106790032	106790157	126	*	Promoter	3	106759921	106790149	30229	2	12508	ENSMUST00000038845.9	0	ENSMUSG00000040747	Cd53	CD53 antigen	SMRT CpG 6hr
chr3	122573641	122573766	126	*	Intron (ENSMUST00000196200.1/ENSMUST00000196200.1, intron 2 of 2)	3	122538719	122563881	25163	2	214459	ENSMUST00000197259.4	-9760	ENSMUSG00000039735	Fnbp1l	formin binding protein 1-like	SMRT CpG 6hr
chr3	122638777	122638902	126	*	Distal Intergenic	3	122538725	122619715	80991	2	214459	ENSMUST00000162409.7	-19062	ENSMUSG00000039735	Fnbp1l	formin binding protein 1-like	SMRT CpG 6hr
chr3	129904898	129905023	126	*	Exon (ENSMUST00000197175.1/ENSMUST00000197175.1, exon 1 of 1)	3	129901458	129908744	7287	1	12368	ENSMUST00000137314.1	3440	ENSMUSG00000027997	Casp6	caspase 6	SMRT CpG 6hr
chr3	136239034	136239159	126	*	Intron (ENSMUST00000196159.4/242248, intron 4 of 15)	3	136210162	136247755	37594	2	242248	ENSMUST00000198034.1	8596	ENSMUSG00000037922	Bank1	B cell scaffold protein with ankyrin repeats 1	SMRT CpG 6hr
chr3	136326024	136326149	126	*	Promoter	3	136053363	136326046	272684	2	242248	ENSMUST00000196159.4	0	ENSMUSG00000037922	Bank1	B cell scaffold protein with ankyrin repeats 1	SMRT CpG 6hr
chr3	136347378	136347503	126	*	Distal Intergenic	3	136053363	136326066	272704	2	242248	ENSMUST00000041577.12	-21312	ENSMUSG00000037922	Bank1	B cell scaffold protein with ankyrin repeats 1	SMRT CpG 6hr
chr3	142560405	142560530	126	*	Promoter	3	142560411	142573207	12797	1	55932	ENSMUST00000106221.7	0	ENSMUSG00000028268	Gbp3	guanylate binding protein 3	SMRT CpG 6hr
chr3	142589891	142590016	126	*	Distal Intergenic	3	142594847	142619179	24333	1	14468	ENSMUST00000029936.4	-4831	ENSMUSG00000040264	Gbp2b	guanylate binding protein 2b	SMRT CpG 6hr
chr4	9605547	9605672	126	*	Intron (ENSMUST00000078139.12/65973, intron 5 of 23)	4	9574872	9595689	20818	2	65973	ENSMUST00000124408.1	-9858	ENSMUSG00000028207	Asph	aspartate-beta-hydroxylase	SMRT CpG 6hr
chr4	9630810	9630935	126	*	Exon (ENSMUST00000146441.7/65973, exon 5 of 5)	4	9604516	9639260	34745	2	65973	ENSMUST00000152058.1	8325	ENSMUSG00000028207	Asph	aspartate-beta-hydroxylase	SMRT CpG 6hr
chr4	9634245	9634370	126	*	Exon (ENSMUST00000137375.1/65973, exon 3 of 3)	4	9604516	9639260	34745	2	65973	ENSMUST00000152058.1	4890	ENSMUSG00000028207	Asph	aspartate-beta-hydroxylase	SMRT CpG 6hr
chr4	9649513	9649638	126	*	Intron (ENSMUST00000078139.12/65973, intron 1 of 23)	4	9633116	9643717	10602	2	65973	ENSMUST00000137375.1	-5796	ENSMUSG00000028207	Asph	aspartate-beta-hydroxylase	SMRT CpG 6hr
chr4	9657423	9657548	126	*	Intron (ENSMUST00000078139.12/65973, intron 1 of 23)	4	9668313	9669086	774	2	65973	ENSMUST00000130617.1	11538	ENSMUSG00000028207	Asph	aspartate-beta-hydroxylase	SMRT CpG 6hr
chr4	9668999	9669124	126	*	Promoter	4	9668313	9669086	774	2	65973	ENSMUST00000130617.1	0	ENSMUSG00000028207	Asph	aspartate-beta-hydroxylase	SMRT CpG 6hr
chr4	11757088	11757213	126	*	Promoter	4	11758147	11817895	59749	1	12557	ENSMUST00000029871.11	-934	ENSMUSG00000028217	Cdh17	cadherin 17	SMRT CpG 6hr
chr4	11763351	11763476	126	*	Intron (ENSMUST00000029871.11/12557, intron 1 of 17)	4	11758193	11811486	53294	1	12557	ENSMUST00000108303.1	5158	ENSMUSG00000028217	Cdh17	cadherin 17	SMRT CpG 6hr
chr4	11771977	11772102	126	*	Intron (ENSMUST00000029871.11/12557, intron 3 of 17)	4	11758193	11811486	53294	1	12557	ENSMUST00000108303.1	13784	ENSMUSG00000028217	Cdh17	cadherin 17	SMRT CpG 6hr
chr4	11794444	11794569	126	*	Intron (ENSMUST00000029871.11/12557, intron 9 of 17)	4	11758193	11811486	53294	1	12557	ENSMUST00000108303.1	36251	ENSMUSG00000028217	Cdh17	cadherin 17	SMRT CpG 6hr
chr4	49521088	49521213	126	*	Promoter	4	49521176	49531517	10342	1	230162	ENSMUST00000042964.12	0	ENSMUSG00000039634	Zfp189	zinc finger protein 189	SMRT CpG 6hr
chr4	59366235	59366360	126	*	Intron (ENSMUST00000040166.13/634731, intron 9 of 16)	4	59331957	59362982	31026	2	634731	ENSMUST00000136077.1	-3253	ENSMUSG00000038578	Susd1	sushi domain containing 1	SMRT CpG 6hr
chr4	67447895	67448020	126	*	Distal Intergenic	4	66828202	66839618	11417	1	21898	ENSMUST00000147008.1	619693	ENSMUSG00000039005	Tlr4	toll-like receptor 4	SMRT CpG 6hr
chr4	71927347	71927472	126	*	Distal Intergenic	4	72118220	72120734	2515	2	21885	ENSMUST00000123259.1	193262	ENSMUSG00000008305	Tle1	transducin-like enhancer of split 1	SMRT CpG 6hr
chr4	71950735	71950860	126	*	Distal Intergenic	4	72118220	72120734	2515	2	21885	ENSMUST00000123259.1	169874	ENSMUSG00000008305	Tle1	transducin-like enhancer of split 1	SMRT CpG 6hr
chr4	72200772	72200897	126	*	Promoter	4	72117805	72200857	83053	2	21885	ENSMUST00000072695.12	0	ENSMUSG00000008305	Tle1	transducin-like enhancer of split 1	SMRT CpG 6hr
chr4	72319322	72319447	126	*	Distal Intergenic	4	72117142	72200919	83778	2	21885	ENSMUST00000074216.13	-118403	ENSMUSG00000008305	Tle1	transducin-like enhancer of split 1	SMRT CpG 6hr
chr4	72411425	72411550	126	*	Distal Intergenic	4	72117142	72200919	83778	2	21885	ENSMUST00000074216.13	-210506	ENSMUSG00000008305	Tle1	transducin-like enhancer of split 1	SMRT CpG 6hr
chr4	72425437	72425562	126	*	Distal Intergenic	4	72117142	72200919	83778	2	21885	ENSMUST00000074216.13	-224518	ENSMUSG00000008305	Tle1	transducin-like enhancer of split 1	SMRT CpG 6hr
chr4	89164850	89164975	126	*	Intron (ENSMUST00000058030.9/66902, intron 4 of 7)	4	89176374	89179474	3101	1	66902	ENSMUST00000204571.1	-11399	ENSMUSG00000062937	Mtap	methylthioadenosine phosphorylase	SMRT CpG 6hr
chr4	89171276	89171401	126	*	Intron (ENSMUST00000058030.9/66902, intron 5 of 7)	4	89176374	89179474	3101	1	66902	ENSMUST00000204571.1	-4973	ENSMUSG00000062937	Mtap	methylthioadenosine phosphorylase	SMRT CpG 6hr
chr4	89178007	89178132	126	*	Intron (ENSMUST00000058030.9/66902, intron 7 of 7)	4	89176374	89179474	3101	1	66902	ENSMUST00000204571.1	1633	ENSMUSG00000062937	Mtap	methylthioadenosine phosphorylase	SMRT CpG 6hr
chr4	89212380	89212505	126	*	Distal Intergenic	4	89176374	89179474	3101	1	66902	ENSMUST00000204571.1	36006	ENSMUSG00000062937	Mtap	methylthioadenosine phosphorylase	SMRT CpG 6hr
chr4	97751117	97751242	126	*	Intron (ENSMUST00000146447.7/319865, intron 1 of 5)	4	97772734	98000466	227733	1	18027	ENSMUST00000152023.7	-21492	ENSMUSG00000028565	Nfia	nuclear factor I/A	SMRT CpG 6hr
chr4	97772707	97772832	126	*	Promoter	4	97772734	98000466	227733	1	18027	ENSMUST00000152023.7	0	ENSMUSG00000028565	Nfia	nuclear factor I/A	SMRT CpG 6hr
chr4	102517146	102517271	126	*	Intron (ENSMUST00000106911.7/18578, intron 7 of 16)	4	102470397	102488046	17650	1	18578	ENSMUST00000133632.1	46749	ENSMUSG00000028525	Pde4b	phosphodiesterase 4B, cAMP specific	SMRT CpG 6hr
chr4	102570323	102570448	126	*	Promoter	4	102570095	102605847	35753	1	18578	ENSMUST00000097950.8	228	ENSMUSG00000028525	Pde4b	phosphodiesterase 4B, cAMP specific	SMRT CpG 6hr
chr4	102572229	102572354	126	*	Intron (ENSMUST00000106911.7/18578, intron 8 of 16)	4	102570095	102605847	35753	1	18578	ENSMUST00000097950.8	2134	ENSMUSG00000028525	Pde4b	phosphodiesterase 4B, cAMP specific	SMRT CpG 6hr
chr4	102624193	102624318	126	*	Distal Intergenic	4	102589843	102603441	13599	1	18578	ENSMUST00000106901.1	34350	ENSMUSG00000028525	Pde4b	phosphodiesterase 4B, cAMP specific	SMRT CpG 6hr
chr4	102625111	102625236	126	*	Distal Intergenic	4	102589843	102603441	13599	1	18578	ENSMUST00000106901.1	35268	ENSMUSG00000028525	Pde4b	phosphodiesterase 4B, cAMP specific	SMRT CpG 6hr
chr4	128811531	128811656	126	*	Distal Intergenic	4	128777084	128806045	28962	2	230761	ENSMUST00000170934.2	-5486	ENSMUSG00000028799	Zfp362	zinc finger protein 362	SMRT CpG 6hr
chr4	132588627	132588752	126	*	Distal Intergenic	4	132564067	132582683	18617	1	19204	ENSMUST00000070690.7	24560	ENSMUSG00000056529	Ptafr	platelet-activating factor receptor	SMRT CpG 6hr
chr4	132593074	132593199	126	*	Distal Intergenic	4	132564067	132582683	18617	1	19204	ENSMUST00000070690.7	29007	ENSMUSG00000056529	Ptafr	platelet-activating factor receptor	SMRT CpG 6hr
chr4	133011101	133011226	126	*	Promoter	4	133011260	133060820	49561	1	230793	ENSMUST00000154646.7	-34	ENSMUSG00000037692	Ahdc1	AT hook, DNA binding motif, containing 1	SMRT CpG 6hr
chr4	136893055	136893180	126	*	Promoter	4	136889804	136893065	3262	2	12262	ENSMUST00000046332.5	0	ENSMUSG00000036896	C1qc	complement component 1, q subcomponent, C chain	SMRT CpG 6hr
chr4	136898798	136898923	126	*	Promoter	4	136895917	136898803	2887	2	12259	ENSMUST00000046285.5	0	ENSMUSG00000036887	C1qa	complement component 1, q subcomponent, alpha polypeptide	SMRT CpG 6hr
chr4	136924695	136924820	126	*	Distal Intergenic	4	136895917	136898803	2887	2	12259	ENSMUST00000046285.5	-25892	ENSMUSG00000036887	C1qa	complement component 1, q subcomponent, alpha polypeptide	SMRT CpG 6hr
chr4	137871514	137871639	126	*	Intron (ENSMUST00000102518.9/230857, intron 1 of 19)	4	137862237	137965229	102993	1	230857	ENSMUST00000102518.9	9277	ENSMUSG00000057530	Ece1	endothelin converting enzyme 1	SMRT CpG 6hr
chr4	137879849	137879974	126	*	Intron (ENSMUST00000102518.9/230857, intron 1 of 19)	4	137862237	137965229	102993	1	230857	ENSMUST00000102518.9	17612	ENSMUSG00000057530	Ece1	endothelin converting enzyme 1	SMRT CpG 6hr
chr4	137909612	137909737	126	*	Intron (ENSMUST00000102518.9/230857, intron 2 of 19)	4	137862237	137965229	102993	1	230857	ENSMUST00000102518.9	47375	ENSMUSG00000057530	Ece1	endothelin converting enzyme 1	SMRT CpG 6hr
chr4	138283004	138283129	126	*	Intron (ENSMUST00000105818.7/16559, intron 6 of 13)	4	138262499	138287162	24664	1	16559	ENSMUST00000105820.1	20505	ENSMUSG00000028758	Kif17	kinesin family member 17	SMRT CpG 6hr
chr4	140983590	140983715	126	*	Distal Intergenic	4	140986873	141005087	18215	1	74772	ENSMUST00000168047.7	-3158	ENSMUSG00000036622	Atp13a2	ATPase type 13A2	SMRT CpG 6hr
chr4	140986812	140986937	126	*	Promoter	4	140986873	141005087	18215	1	74772	ENSMUST00000168047.7	0	ENSMUSG00000036622	Atp13a2	ATPase type 13A2	SMRT CpG 6hr
chr4	145233810	145233935	126	*	Intron (ENSMUST00000030336.10/21938, intron 1 of 9)	4	145213463	145246870	33408	2	21938	ENSMUST00000030336.10	12935	ENSMUSG00000028599	Tnfrsf1b	tumor necrosis factor receptor superfamily, member 1b	SMRT CpG 6hr
chr4	145254601	145254726	126	*	Distal Intergenic	4	145225416	145246870	21455	2	21938	ENSMUST00000143055.1	-7731	ENSMUSG00000028599	Tnfrsf1b	tumor necrosis factor receptor superfamily, member 1b	SMRT CpG 6hr
chr4	145300250	145300375	126	*	Intron (ENSMUST00000030339.12/21941, intron 2 of 12)	4	145267137	145315147	48011	2	21941	ENSMUST00000030339.12	14772	ENSMUSG00000028602	Tnfrsf8	tumor necrosis factor receptor superfamily, member 8	SMRT CpG 6hr
chr4	149856606	149856731	126	*	Distal Intergenic	4	149898214	149907289	9076	2	74646	ENSMUST00000105684.1	50558	ENSMUSG00000039911	Spsb1	splA/ryanodine receptor domain and SOCS box containing 1	SMRT CpG 6hr
chr4	155086449	155086574	126	*	Promoter	4	155086577	155112181	25605	1	76866	ENSMUST00000132367.7	-3	ENSMUSG00000029049	Morn1	MORN repeat containing 1	SMRT CpG 6hr
chr4	155201187	155201312	126	*	Intron (ENSMUST00000084103.9/20481, intron 2 of 7)	4	155154075	155188296	34222	2	20481	ENSMUST00000129314.1	-12891	ENSMUSG00000029050	Ski	ski sarcoma viral oncogene homolog (avian)	SMRT CpG 6hr
chr4	155223458	155223583	126	*	Promoter	4	155154075	155222592	68518	2	20481	ENSMUST00000030917.5	-866	ENSMUSG00000029050	Ski	ski sarcoma viral oncogene homolog (avian)	SMRT CpG 6hr
chr4	155770272	155770397	126	*	Exon (ENSMUST00000180784.1/ENSMUST00000180784.1, exon 1 of 2)	4	155768149	155774698	6550	2	246228	ENSMUST00000042196.3	4301	ENSMUSG00000042116	Vwa1	von Willebrand factor A domain containing 1	SMRT CpG 6hr
chr4	155774597	155774722	126	*	Promoter	4	155768149	155774698	6550	2	246228	ENSMUST00000042196.3	0	ENSMUSG00000042116	Vwa1	von Willebrand factor A domain containing 1	SMRT CpG 6hr
chr5	9032739	9032864	126	*	Distal Intergenic	5	8966033	8997324	31292	2	74114	ENSMUST00000003720.4	-35415	ENSMUSG00000003623	Crot	carnitine O-octanoyltransferase	SMRT CpG 6hr
chr5	32134844	32134969	126	*	Promoter	5	32135801	32157842	22042	1	14284	ENSMUST00000031017.10	-832	ENSMUSG00000029135	Fosl2	fos-like antigen 2	SMRT CpG 6hr
chr5	43882151	43882276	126	*	Intron (ENSMUST00000030964.5/12494, intron 1 of 7)	5	43868553	43912375	43823	1	12494	ENSMUST00000030964.5	13598	ENSMUSG00000029084	Cd38	CD38 antigen	SMRT CpG 6hr
chr5	43883046	43883171	126	*	Intron (ENSMUST00000030964.5/12494, intron 1 of 7)	5	43868553	43912375	43823	1	12494	ENSMUST00000030964.5	14493	ENSMUSG00000029084	Cd38	CD38 antigen	SMRT CpG 6hr
chr5	43915307	43915432	126	*	Distal Intergenic	5	43868553	43912375	43823	1	12494	ENSMUST00000030964.5	46754	ENSMUSG00000029084	Cd38	CD38 antigen	SMRT CpG 6hr
chr5	52461787	52461912	126	*	Intron (ENSMUST00000198008.4/100503884, intron 1 of 4)	5	52374651	52471483	96833	2	100503884	ENSMUST00000198008.4	9571	ENSMUSG00000045790	Ccdc149	coiled-coil domain containing 149	SMRT CpG 6hr
chr5	64884401	64884526	126	*	Distal Intergenic	5	64924680	64932761	8082	2	21897	ENSMUST00000059349.5	48235	ENSMUSG00000044827	Tlr1	toll-like receptor 1	SMRT CpG 6hr
chr5	64900679	64900804	126	*	Distal Intergenic	5	64924680	64932761	8082	2	21897	ENSMUST00000059349.5	31957	ENSMUSG00000044827	Tlr1	toll-like receptor 1	SMRT CpG 6hr
chr5	66326531	66326656	126	*	Intron (ENSMUST00000162366.7/11787, intron 10 of 15)	5	66307583	66337483	29901	2	11787	ENSMUST00000161771.1	10827	ENSMUSG00000029207	Apbb2	amyloid beta (A4) precursor protein-binding, family B, member 2	SMRT CpG 6hr
chr5	92279809	92279934	126	*	Distal Intergenic	5	92257659	92278170	20512	2	67111	ENSMUST00000113102.9	-1639	ENSMUSG00000029413	Naaa	N-acylethanolamine acid amidase	SMRT CpG 6hr
chr5	118048499	118048624	126	*	Intron (ENSMUST00000031304.13/57816, intron 2 of 7)	5	118041317	118046380	5064	1	57816	ENSMUST00000145526.1	7182	ENSMUSG00000029359	Tesc	tescalcin	SMRT CpG 6hr
chr5	122219697	122219822	126	*	Intron (ENSMUST00000145854.7/74096, intron 3 of 3)	5	122210134	122242297	32164	1	74096	ENSMUST00000100747.2	9563	ENSMUSG00000064267	Hvcn1	hydrogen voltage-gated channel 1	SMRT CpG 6hr
chr5	124475338	124475463	126	*	Exon (ENSMUST00000198413.1/ENSMUST00000198413.1, exon 1 of 1)	5	124463265	124478366	15102	2	80291	ENSMUST00000031347.7	2903	ENSMUSG00000029401	Rilpl2	Rab interacting lysosomal protein-like 2	SMRT CpG 6hr
chr5	137030218	137030343	126	*	Promoter	5	137030295	137033351	3057	1	381677	ENSMUST00000041543.8	0	ENSMUSG00000037428	Vgf	VGF nerve growth factor inducible	SMRT CpG 6hr
chr5	137033073	137033198	126	*	Exon (ENSMUST00000190827.6/381677, exon 5 of 5)	5	137030701	137031407	707	1	381677	ENSMUST00000187382.1	2372	ENSMUSG00000037428	Vgf	VGF nerve growth factor inducible	SMRT CpG 6hr
chr5	139382327	139382452	126	*	Intron (ENSMUST00000138631.1/80290, intron 1 of 1)	5	139380581	139396415	15835	1	80290	ENSMUST00000051293.7	1746	ENSMUSG00000044197	Gpr146	G protein-coupled receptor 146	SMRT CpG 6hr
chr5	139403990	139404115	126	*	Intron (ENSMUST00000066052.11/73212, intron 2 of 4)	5	139405280	139415621	10342	1	319772	ENSMUST00000163940.1	-1165	ENSMUSG00000044092	C130050O18Rik	RIKEN cDNA C130050O18 gene	SMRT CpG 6hr
chr5	139408547	139408672	126	*	Intron (ENSMUST00000163940.1/319772, intron 2 of 2)	5	139406465	139415623	9159	1	319772	ENSMUST00000164078.1	2082	ENSMUSG00000044092	C130050O18Rik	RIKEN cDNA C130050O18 gene	SMRT CpG 6hr
chr6	29748361	29748486	126	*	Intron (ENSMUST00000001812.4/319757, intron 1 of 11)	6	29735694	29761365	25672	1	319757	ENSMUST00000001812.4	12667	ENSMUSG00000001761	Smo	smoothened, frizzled class receptor	SMRT CpG 6hr
chr6	48817970	48818095	126	*	Distal Intergenic	6	48834507	48840455	5949	2	65963	ENSMUST00000204783.2	22360	ENSMUSG00000029810	Tmem176b	transmembrane protein 176B	SMRT CpG 6hr
chr6	48829766	48829891	126	*	Distal Intergenic	6	48834507	48840455	5949	2	65963	ENSMUST00000204783.2	10564	ENSMUSG00000029810	Tmem176b	transmembrane protein 176B	SMRT CpG 6hr
chr6	48832585	48832710	126	*	Downstream (1-2kb)	6	48834507	48840455	5949	2	65963	ENSMUST00000204783.2	7745	ENSMUSG00000029810	Tmem176b	transmembrane protein 176B	SMRT CpG 6hr
chr6	48846700	48846825	126	*	Exon (ENSMUST00000204482.2/66058, exon 8 of 8)	6	48842589	48843592	1004	1	66058	ENSMUST00000204309.1	4111	ENSMUSG00000023367	Tmem176a	transmembrane protein 176A	SMRT CpG 6hr
chr6	65563907	65564032	126	*	Intron (ENSMUST00000212402.1/414084, intron 2 of 10)	6	65590398	65634040	43643	1	414084	ENSMUST00000114236.1	-26366	ENSMUSG00000044162	Tnip3	TNFAIP3 interacting protein 3	SMRT CpG 6hr
chr6	65585453	65585578	126	*	Intron (ENSMUST00000212402.1/414084, intron 3 of 10)	6	65590398	65634040	43643	1	414084	ENSMUST00000114236.1	-4820	ENSMUSG00000044162	Tnip3	TNFAIP3 interacting protein 3	SMRT CpG 6hr
chr6	65596595	65596720	126	*	Intron (ENSMUST00000212402.1/414084, intron 6 of 10)	6	65590459	65593700	3242	1	414084	ENSMUST00000203613.1	6136	ENSMUSG00000044162	Tnip3	TNFAIP3 interacting protein 3	SMRT CpG 6hr
chr6	65614380	65614505	126	*	Intron (ENSMUST00000212402.1/414084, intron 9 of 10)	6	65590459	65593700	3242	1	414084	ENSMUST00000203613.1	23921	ENSMUSG00000044162	Tnip3	TNFAIP3 interacting protein 3	SMRT CpG 6hr
chr6	65633334	65633459	126	*	Exon (ENSMUST00000114236.1/414084, exon 8 of 8)	6	65671590	65712326	40737	1	68169	ENSMUST00000054351.5	-38131	ENSMUSG00000049001	Ndnf	neuron-derived neurotrophic factor	SMRT CpG 6hr
chr6	73059926	73060051	126	*	Intron (ENSMUST00000064948.12/330355, intron 61 of 76)	6	73084178	73139005	54828	2	330355	ENSMUST00000114038.2	78954	ENSMUSG00000052861	Dnah6	dynein, axonemal, heavy chain 6	SMRT CpG 6hr
chr6	73210629	73210754	126	*	Intron (ENSMUST00000064948.12/330355, intron 2 of 76)	6	73017742	73212663	194922	2	330355	ENSMUST00000204053.1	1909	ENSMUSG00000052861	Dnah6	dynein, axonemal, heavy chain 6	SMRT CpG 6hr
chr6	73221721	73221846	126	*	Promoter	6	73017609	73221651	204043	2	330355	ENSMUST00000114040.7	-70	ENSMUSG00000052861	Dnah6	dynein, axonemal, heavy chain 6	SMRT CpG 6hr
chr6	85239178	85239303	126	*	Intron (ENSMUST00000045846.11/94282, intron 10 of 13)	6	85229307	85264933	35627	2	94282	ENSMUST00000134392.1	25630	ENSMUSG00000033720	Sfxn5	sideroflexin 5	SMRT CpG 6hr
chr6	85326740	85326865	126	*	Intron (ENSMUST00000045846.11/94282, intron 1 of 13)	6	85318872	85332750	13879	2	94282	ENSMUST00000113787.1	5885	ENSMUSG00000033720	Sfxn5	sideroflexin 5	SMRT CpG 6hr
chr6	85333461	85333586	126	*	Promoter	6	85299083	85333422	34340	2	94282	ENSMUST00000113788.1	-39	ENSMUSG00000033720	Sfxn5	sideroflexin 5	SMRT CpG 6hr
chr6	115994141	115994266	126	*	Promoter	6	115954811	115995005	40195	2	67784	ENSMUST00000015511.14	739	ENSMUSG00000030123	Plxnd1	plexin D1	SMRT CpG 6hr
chr6	123053890	123054015	126	*	Intron (ENSMUST00000077228.10/69810, intron 2 of 4)	6	123049998	123071555	21558	1	69810	ENSMUST00000078559.4	3892	ENSMUSG00000030147	Clec4b1	C-type lectin domain family 4, member b1	SMRT CpG 6hr
chr6	123123207	123123332	126	*	Promoter	6	123123316	123143999	20684	1	26888	ENSMUST00000041779.12	0	ENSMUSG00000030148	Clec4a2	C-type lectin domain family 4, member a2	SMRT CpG 6hr
chr6	125067563	125067688	126	*	Promoter	6	125067920	125082472	14553	1	381810	ENSMUST00000088292.6	-232	ENSMUSG00000067714	Lpar5	lysophosphatidic acid receptor 5	SMRT CpG 6hr
chr6	125071451	125071576	126	*	Promoter	6	125071277	125082472	11196	1	381810	ENSMUST00000171989.2	174	ENSMUSG00000067714	Lpar5	lysophosphatidic acid receptor 5	SMRT CpG 6hr
chr6	129727371	129727496	126	*	Downstream (1-2kb)	6	129697218	129717132	19915	2	503550	ENSMUST00000088046.1	-10239	ENSMUSG00000067610	Klri1	killer cell lectin-like receptor family I member 1	SMRT CpG 6hr
chr6	134035114	134035239	126	*	Promoter	6	134035700	134270155	234456	1	14011	ENSMUST00000081028.12	-461	ENSMUSG00000030199	Etv6	ets variant 6	SMRT CpG 6hr
chr6	134035718	134035843	126	*	Promoter	6	134035700	134270158	234459	1	14011	ENSMUST00000111963.7	18	ENSMUSG00000030199	Etv6	ets variant 6	SMRT CpG 6hr
chr6	134072513	134072638	126	*	Intron (ENSMUST00000081028.12/14011, intron 1 of 7)	6	134035969	134248284	212316	1	14011	ENSMUST00000164648.1	36544	ENSMUSG00000030199	Etv6	ets variant 6	SMRT CpG 6hr
chr6	134120795	134120920	126	*	Intron (ENSMUST00000081028.12/14011, intron 1 of 7)	6	134035969	134248284	212316	1	14011	ENSMUST00000164648.1	84826	ENSMUSG00000030199	Etv6	ets variant 6	SMRT CpG 6hr
chr6	134133838	134133963	126	*	Intron (ENSMUST00000081028.12/14011, intron 1 of 7)	6	134035969	134248284	212316	1	14011	ENSMUST00000164648.1	97869	ENSMUSG00000030199	Etv6	ets variant 6	SMRT CpG 6hr
chr6	134152056	134152181	126	*	Intron (ENSMUST00000081028.12/14011, intron 2 of 7)	6	134233600	134262019	28420	1	14011	ENSMUST00000169529.1	-81419	ENSMUSG00000030199	Etv6	ets variant 6	SMRT CpG 6hr
chr6	134220459	134220584	126	*	Intron (ENSMUST00000081028.12/14011, intron 2 of 7)	6	134233600	134262019	28420	1	14011	ENSMUST00000169529.1	-13016	ENSMUSG00000030199	Etv6	ets variant 6	SMRT CpG 6hr
chr6	134243721	134243846	126	*	Intron (ENSMUST00000081028.12/14011, intron 4 of 7)	6	134247565	134248557	993	1	14011	ENSMUST00000145869.1	-3719	ENSMUSG00000030199	Etv6	ets variant 6	SMRT CpG 6hr
chr6	134262143	134262268	126	*	Intron (ENSMUST00000081028.12/14011, intron 6 of 7)	6	134247565	134248557	993	1	14011	ENSMUST00000145869.1	14578	ENSMUSG00000030199	Etv6	ets variant 6	SMRT CpG 6hr
chr6	134314601	134314726	126	*	Exon (ENSMUST00000203352.1/74064, exon 8 of 9)	6	134247565	134248557	993	1	14011	ENSMUST00000145869.1	67036	ENSMUSG00000030199	Etv6	ets variant 6	SMRT CpG 6hr
chr6	134366733	134366858	126	*	Intron (ENSMUST00000203352.1/74064, intron 3 of 8)	6	134396318	134438736	42419	1	66813	ENSMUST00000032321.10	-29460	ENSMUSG00000030200	Bcl2l14	BCL2-like 14 (apoptosis facilitator)	SMRT CpG 6hr
chr6	134367100	134367225	126	*	Intron (ENSMUST00000203352.1/74064, intron 3 of 8)	6	134396318	134438736	42419	1	66813	ENSMUST00000032321.10	-29093	ENSMUSG00000030200	Bcl2l14	BCL2-like 14 (apoptosis facilitator)	SMRT CpG 6hr
chr6	134796602	134796727	126	*	Distal Intergenic	6	134715473	134792625	77153	2	70686	ENSMUST00000100857.9	-3977	ENSMUSG00000030203	Dusp16	dual specificity phosphatase 16	SMRT CpG 6hr
chr6	134897568	134897693	126	*	Promoter	6	134869093	134897815	28723	2	14760	ENSMUST00000165392.7	122	ENSMUSG00000032641	Gpr19	G protein-coupled receptor 19	SMRT CpG 6hr
chr6	134898540	134898665	126	*	Promoter	6	134887651	134898578	10928	2	14760	ENSMUST00000204908.1	0	ENSMUSG00000032641	Gpr19	G protein-coupled receptor 19	SMRT CpG 6hr
chr6	134899007	134899132	126	*	Promoter	6	134887651	134898578	10928	2	14760	ENSMUST00000204908.1	-429	ENSMUSG00000032641	Gpr19	G protein-coupled receptor 19	SMRT CpG 6hr
chr6	137316426	137316551	126	*	Intron (ENSMUST00000203010.1/19277, intron 1 of 2)	6	137252465	137463227	210763	1	19277	ENSMUST00000077115.12	63961	ENSMUSG00000030223	Ptpro	protein tyrosine phosphatase, receptor type, O	SMRT CpG 6hr
chr6	137386431	137386556	126	*	Intron (ENSMUST00000167679.7/19277, intron 7 of 25)	6	137410721	137463233	52513	1	19277	ENSMUST00000167002.3	-24165	ENSMUSG00000030223	Ptpro	protein tyrosine phosphatase, receptor type, O	SMRT CpG 6hr
chr6	146634127	146634252	126	*	Promoter	6	146610891	146634498	23608	2	67623	ENSMUST00000127529.1	246	ENSMUSG00000040234	Tm7sf3	transmembrane 7 superfamily member 3	SMRT CpG 6hr
chr6	146724769	146724894	126	*	Promoter	6	146724995	146778812	53818	1	232533	ENSMUST00000001675.13	-101	ENSMUSG00000001630	Stk38l	serine/threonine kinase 38 like	SMRT CpG 6hr
chr6	146759089	146759214	126	*	Intron (ENSMUST00000001675.13/232533, intron 2 of 13)	6	146725312	146758562	33251	1	232533	ENSMUST00000203318.1	33777	ENSMUSG00000001630	Stk38l	serine/threonine kinase 38 like	SMRT CpG 6hr
chr6	147091396	147091521	126	*	Promoter	6	147091379	147112778	21400	1	232539	ENSMUST00000036003.7	17	ENSMUSG00000040102	Klhl42	kelch-like 42	SMRT CpG 6hr
chr6	147476193	147476318	126	*	Promoter	6	147475991	147534101	58111	1	67015	ENSMUST00000156106.1	202	ENSMUSG00000030301	Ccdc91	coiled-coil domain containing 91	SMRT CpG 6hr
chr7	4149416	4149541	126	*	Promoter	7	4147915	4150374	2460	2	243813	ENSMUST00000058358.7	833	ENSMUSG00000043432	Leng9	leukocyte receptor cluster (LRC) member 9	SMRT CpG 6hr
chr7	16193843	16193968	126	*	Distal Intergenic	7	16184090	16186504	2415	1	17537	ENSMUST00000176714.2	9753	ENSMUSG00000041420	Meis3	Meis homeobox 3	SMRT CpG 6hr
chr7	19084598	19084723	126	*	Promoter	7	19084710	19087701	2992	1	13400	ENSMUST00000149188.7	0	ENSMUSG00000030409	Dmpk	dystrophia myotonica-protein kinase	SMRT CpG 6hr
chr7	19094796	19094921	126	*	Promoter	7	19094594	19098549	3956	1	20475	ENSMUST00000049454.5	202	ENSMUSG00000040841	Six5	sine oculis-related homeobox 5	SMRT CpG 6hr
chr7	19178836	19178961	126	*	Intron (ENSMUST00000117338.7/72205, intron 1 of 21)	7	19181170	19206482	25313	1	72205	ENSMUST00000120595.7	-2209	ENSMUSG00000040811	Eml2	echinoderm microtubule associated protein like 2	SMRT CpG 6hr
chr7	19202594	19202719	126	*	Exon (ENSMUST00000117338.7/72205, exon 19 of 22)	7	19212538	19224174	11637	1	319197	ENSMUST00000060225.5	-9819	ENSMUSG00000044317	Gpr4	G protein-coupled receptor 4	SMRT CpG 6hr
chr7	19295945	19296070	126	*	Exon (ENSMUST00000032559.16/20167, exon 10 of 10)	7	19291069	19296160	5092	1	20167	ENSMUST00000108468.4	4876	ENSMUSG00000030401	Rtn2	reticulon 2 (Z-band associated protein)	SMRT CpG 6hr
chr7	19360449	19360574	126	*	Promoter	7	19360646	19369933	9288	1	333654	ENSMUST00000127785.7	-72	ENSMUSG00000040734	Ppp1r13l	protein phosphatase 1, regulatory subunit 13 like	SMRT CpG 6hr
chr7	19871044	19871169	126	*	Exon (ENSMUST00000207269.1/ENSMUST00000207269.1, exon 1 of 2)	7	19852097	19861299	9203	2	330483	ENSMUST00000014830.7	-9745	ENSMUSG00000014686	Ceacam16	carcinoembryonic antigen-related cell adhesion molecule 16	SMRT CpG 6hr
chr7	19871417	19871542	126	*	Exon (ENSMUST00000207269.1/ENSMUST00000207269.1, exon 1 of 2)	7	19852097	19861299	9203	2	330483	ENSMUST00000014830.7	-10118	ENSMUSG00000014686	Ceacam16	carcinoembryonic antigen-related cell adhesion molecule 16	SMRT CpG 6hr
chr7	28381089	28381214	126	*	Promoter	7	28376784	28380253	3470	2	22695	ENSMUST00000051241.6	-836	ENSMUSG00000044786	Zfp36	zinc finger protein 36	SMRT CpG 6hr
chr7	28382110	28382235	126	*	Intron (ENSMUST00000208885.1/ENSMUST00000208885.1, intron 1 of 1)	7	28376784	28380253	3470	2	22695	ENSMUST00000051241.6	-1857	ENSMUSG00000044786	Zfp36	zinc finger protein 36	SMRT CpG 6hr
chr7	28386000	28386125	126	*	Intron (ENSMUST00000208885.1/ENSMUST00000208885.1, intron 1 of 1)	7	28376784	28380253	3470	2	22695	ENSMUST00000051241.6	-5747	ENSMUSG00000044786	Zfp36	zinc finger protein 36	SMRT CpG 6hr
chr7	28444727	28444852	126	*	Intron (ENSMUST00000108292.8/63986, intron 4 of 6)	7	28443107	28448233	5127	1	63986	ENSMUST00000138741.1	1620	ENSMUSG00000060791	Gmfg	glia maturation factor, gamma	SMRT CpG 6hr
chr7	30830134	30830259	126	*	Distal Intergenic	7	30818348	30823775	5428	2	233079	ENSMUST00000053156.9	-6359	ENSMUSG00000051314	Ffar2	free fatty acid receptor 2	SMRT CpG 6hr
chr7	43994917	43995042	126	*	Promoter	7	43995877	43999875	3999	1	16613	ENSMUST00000007156.4	-835	ENSMUSG00000044485	Klk1b11	kallikrein 1-related peptidase b11	SMRT CpG 6hr
chr7	44569972	44570097	126	*	Distal Intergenic	7	44572380	44586862	14483	1	16541	ENSMUST00000002274.9	-2283	ENSMUSG00000002204	Napsa	napsin A aspartic peptidase	SMRT CpG 6hr
chr7	44586990	44587115	126	*	Intron (ENSMUST00000209101.1/ENSMUST00000209101.1, intron 1 of 2)	7	44584815	44586610	1796	1	16541	ENSMUST00000207302.1	2175	ENSMUSG00000002204	Napsa	napsin A aspartic peptidase	SMRT CpG 6hr
chr7	45237976	45238101	126	*	Promoter	7	45237750	45238796	1047	2	12493	ENSMUST00000210372.1	695	ENSMUSG00000030798	Cd37	CD37 antigen	SMRT CpG 6hr
chr7	45238738	45238863	126	*	Promoter	7	45233632	45238840	5209	2	12493	ENSMUST00000098461.9	0	ENSMUSG00000030798	Cd37	CD37 antigen	SMRT CpG 6hr
chr7	55852954	55853079	126	*	Intron (ENSMUST00000168271.8/20430, intron 1 of 11)	7	55842255	55930471	88217	1	20430	ENSMUST00000163845.3	10699	ENSMUSG00000030447	Cyfip1	cytoplasmic FMR1 interacting protein 1	SMRT CpG 6hr
chr7	55857835	55857960	126	*	Intron (ENSMUST00000168271.8/20430, intron 1 of 11)	7	55871859	55923960	52102	1	20430	ENSMUST00000206862.1	-13899	ENSMUSG00000030447	Cyfip1	cytoplasmic FMR1 interacting protein 1	SMRT CpG 6hr
chr7	55859609	55859734	126	*	Intron (ENSMUST00000168271.8/20430, intron 1 of 11)	7	55871859	55923960	52102	1	20430	ENSMUST00000206862.1	-12125	ENSMUSG00000030447	Cyfip1	cytoplasmic FMR1 interacting protein 1	SMRT CpG 6hr
chr7	55874833	55874958	126	*	Exon (ENSMUST00000168271.8/20430, exon 6 of 12)	7	55871859	55923960	52102	1	20430	ENSMUST00000206862.1	2974	ENSMUSG00000030447	Cyfip1	cytoplasmic FMR1 interacting protein 1	SMRT CpG 6hr
chr7	65645285	65645410	126	*	Promoter	7	65644898	65692091	47194	1	272396	ENSMUST00000032728.8	387	ENSMUSG00000030515	Tarsl2	threonyl-tRNA synthetase-like 2	SMRT CpG 6hr
chr7	75142559	75142684	126	*	Intron (ENSMUST00000165175.7/64176, intron 6 of 12)	7	75119941	75147726	27786	2	64176	ENSMUST00000207001.1	5042	ENSMUSG00000053025	Sv2b	synaptic vesicle glycoprotein 2 b	SMRT CpG 6hr
chr7	75318374	75318499	126	*	Exon (ENSMUST00000205989.1/68954, exon 3 of 3)	7	75114894	75309262	194369	2	64176	ENSMUST00000165175.7	-9112	ENSMUSG00000053025	Sv2b	synaptic vesicle glycoprotein 2 b	SMRT CpG 6hr
chr7	75362708	75362833	126	*	Distal Intergenic	7	75114894	75309262	194369	2	64176	ENSMUST00000165175.7	-53446	ENSMUSG00000053025	Sv2b	synaptic vesicle glycoprotein 2 b	SMRT CpG 6hr
chr7	80404186	80404311	126	*	Promoter	7	80398641	80403322	4682	2	18550	ENSMUST00000147150.1	-864	ENSMUSG00000030530	Furin	furin (paired basic amino acid cleaving enzyme)	SMRT CpG 6hr
chr7	80417028	80417153	126	*	Distal Intergenic	7	80398594	80405436	6843	2	18550	ENSMUST00000135306.2	-11592	ENSMUSG00000030530	Furin	furin (paired basic amino acid cleaving enzyme)	SMRT CpG 6hr
chr7	80426447	80426572	126	*	Distal Intergenic	7	80398594	80405436	6843	2	18550	ENSMUST00000135306.2	-21011	ENSMUSG00000030530	Furin	furin (paired basic amino acid cleaving enzyme)	SMRT CpG 6hr
chr7	82866327	82866452	126	*	Promoter	7	82867333	82871515	4183	1	108797	ENSMUST00000082237.6	-881	ENSMUSG00000057706	Mex3b	mex3 RNA binding family member B	SMRT CpG 6hr
chr7	82894493	82894618	126	*	Distal Intergenic	7	82867333	82871515	4183	1	108797	ENSMUST00000082237.6	27160	ENSMUSG00000057706	Mex3b	mex3 RNA binding family member B	SMRT CpG 6hr
chr7	83632049	83632174	126	*	Promoter	7	83632016	83638075	6060	1	170460	ENSMUST00000150174.7	33	ENSMUSG00000046027	Stard5	StAR-related lipid transfer (START) domain containing 5	SMRT CpG 6hr
chr7	83645628	83645753	126	*	Intron (ENSMUST00000117410.1/170460, intron 6 of 6)	7	83649576	83655325	5750	2	16170	ENSMUST00000151047.1	9572	ENSMUSG00000001741	Il16	interleukin 16	SMRT CpG 6hr
chr7	83650828	83650953	126	*	Exon (ENSMUST00000117410.1/170460, exon 7 of 7)	7	83649576	83655325	5750	2	16170	ENSMUST00000151047.1	4372	ENSMUSG00000001741	Il16	interleukin 16	SMRT CpG 6hr
chr7	83655347	83655472	126	*	Promoter	7	83649576	83655325	5750	2	16170	ENSMUST00000151047.1	-22	ENSMUSG00000001741	Il16	interleukin 16	SMRT CpG 6hr
chr7	90019702	90019827	126	*	Intron (ENSMUST00000207458.1/319711, intron 7 of 8)	7	90029159	90040283	11125	1	319711	ENSMUST00000208362.1	-9332	ENSMUSG00000097585	E230029C05Rik	RIKEN cDNA E230029C05 gene	SMRT CpG 6hr
chr7	90023198	90023323	126	*	Intron (ENSMUST00000207458.1/319711, intron 7 of 8)	7	90029159	90040283	11125	1	319711	ENSMUST00000208362.1	-5836	ENSMUSG00000097585	E230029C05Rik	RIKEN cDNA E230029C05 gene	SMRT CpG 6hr
chr7	90039620	90039745	126	*	Exon (ENSMUST00000208362.1/319711, exon 3 of 3)	7	90029162	90049069	19908	1	319711	ENSMUST00000208266.1	10458	ENSMUSG00000097585	E230029C05Rik	RIKEN cDNA E230029C05 gene	SMRT CpG 6hr
chr7	90068014	90068139	126	*	Distal Intergenic	7	90029162	90049069	19908	1	319711	ENSMUST00000208266.1	38852	ENSMUSG00000097585	E230029C05Rik	RIKEN cDNA E230029C05 gene	SMRT CpG 6hr
chr7	90176625	90176750	126	*	Exon (ENSMUST00000207225.1/233489, exon 11 of 19)	7	90172250	90209103	36854	1	233489	ENSMUST00000208089.2	4375	ENSMUSG00000039361	Picalm	phosphatidylinositol binding clathrin assembly protein	SMRT CpG 6hr
chr7	98341451	98341576	126	*	Distal Intergenic	7	98350786	98360079	9294	2	244152	ENSMUST00000165901.7	18503	ENSMUSG00000049580	Tsku	tsukushi, small leucine rich proteoglycan	SMRT CpG 6hr
chr7	99380840	99380965	126	*	Promoter	7	99381414	99461877	80464	1	233552	ENSMUST00000037528.9	-449	ENSMUSG00000035314	Gdpd5	glycerophosphodiester phosphodiesterase domain containing 5	SMRT CpG 6hr
chr7	99429039	99429164	126	*	Intron (ENSMUST00000037528.9/233552, intron 4 of 17)	7	99424113	99460985	36873	1	233552	ENSMUST00000213887.1	4926	ENSMUSG00000035314	Gdpd5	glycerophosphodiester phosphodiesterase domain containing 5	SMRT CpG 6hr
chr7	99434964	99435089	126	*	Intron (ENSMUST00000037528.9/233552, intron 4 of 17)	7	99441920	99448741	6822	1	233552	ENSMUST00000207238.1	-6831	ENSMUSG00000035314	Gdpd5	glycerophosphodiester phosphodiesterase domain containing 5	SMRT CpG 6hr
chr7	100845589	100845714	126	*	Downstream (<1kb)	7	100851112	100855429	4318	2	320100	ENSMUST00000156855.7	9715	ENSMUSG00000008318	Relt	RELT tumor necrosis factor receptor	SMRT CpG 6hr
chr7	100950594	100950719	126	*	Intron (ENSMUST00000060174.5/233571, intron 1 of 2)	7	100937630	100964391	26762	2	233571	ENSMUST00000060174.5	13672	ENSMUSG00000048779	P2ry6	pyrimidinergic receptor P2Y, G-protein coupled, 6	SMRT CpG 6hr
chr7	101362797	101362922	126	*	Promoter	7	101362003	101373164	11162	1	69710	ENSMUST00000133423.1	794	ENSMUSG00000032812	Arap1	ArfGAP with RhoGAP domain, ankyrin repeat and PH domain 1	SMRT CpG 6hr
chr7	101377782	101377907	126	*	Promoter	7	101378190	101411744	33555	1	69710	ENSMUST00000084895.11	-283	ENSMUSG00000032812	Arap1	ArfGAP with RhoGAP domain, ankyrin repeat and PH domain 1	SMRT CpG 6hr
chr7	105554239	105554364	126	*	Promoter	7	105554360	105558389	4030	1	20597	ENSMUST00000046983.9	0	ENSMUSG00000037049	Smpd1	sphingomyelin phosphodiesterase 1, acid lysosomal	SMRT CpG 6hr
chr7	125581349	125581474	126	*	Distal Intergenic	7	125603429	125631506	28078	1	60504	ENSMUST00000206234.1	-21955	ENSMUSG00000030745	Il21r	interleukin 21 receptor	SMRT CpG 6hr
chr7	125588813	125588938	126	*	Distal Intergenic	7	125603429	125631506	28078	1	60504	ENSMUST00000206234.1	-14491	ENSMUSG00000030745	Il21r	interleukin 21 receptor	SMRT CpG 6hr
chr7	128048911	128049036	126	*	Distal Intergenic	7	128062640	128118491	55852	1	16409	ENSMUST00000064821.13	-13604	ENSMUSG00000030786	Itgam	integrin alpha M	SMRT CpG 6hr
chr7	128063471	128063596	126	*	Promoter	7	128062743	128070857	8115	1	16409	ENSMUST00000156593.2	728	ENSMUSG00000030786	Itgam	integrin alpha M	SMRT CpG 6hr
chr7	128121564	128121689	126	*	Intron (ENSMUST00000098015.9/16409, intron 29 of 29)	7	128116436	128127216	10781	1	16409	ENSMUST00000134694.1	5128	ENSMUSG00000030786	Itgam	integrin alpha M	SMRT CpG 6hr
chr7	128121890	128122015	126	*	Intron (ENSMUST00000098015.9/16409, intron 29 of 29)	7	128116436	128127216	10781	1	16409	ENSMUST00000134694.1	5454	ENSMUSG00000030786	Itgam	integrin alpha M	SMRT CpG 6hr
chr7	130800927	130801052	126	*	Intron (ENSMUST00000048453.6/330660, intron 9 of 15)	7	130774167	130824460	50294	1	330660	ENSMUST00000208593.1	26760	ENSMUSG00000040298	Btbd16	BTB (POZ) domain containing 16	SMRT CpG 6hr
chr7	132812956	132813081	126	*	Promoter	7	132759268	132813095	53828	2	77938	ENSMUST00000106165.7	14	ENSMUSG00000030956	Fam53b	family with sequence similarity 53, member B	SMRT CpG 6hr
chr7	139968600	139968725	126	*	Intron (ENSMUST00000139218.1/ENSMUST00000139218.1, intron 2 of 4)	7	139972442	139978719	6278	2	381933	ENSMUST00000209335.1	9994	ENSMUSG00000073795	6430531B16Rik	RIKEN cDNA 6430531B16 gene	SMRT CpG 6hr
chr7	139971573	139971698	126	*	Intron (ENSMUST00000139218.1/ENSMUST00000139218.1, intron 2 of 4)	7	139972442	139978719	6278	2	381933	ENSMUST00000209335.1	7021	ENSMUSG00000073795	6430531B16Rik	RIKEN cDNA 6430531B16 gene	SMRT CpG 6hr
chr7	139974451	139974576	126	*	Intron (ENSMUST00000139218.1/ENSMUST00000139218.1, intron 2 of 4)	7	139972442	139978719	6278	2	381933	ENSMUST00000209335.1	4143	ENSMUSG00000073795	6430531B16Rik	RIKEN cDNA 6430531B16 gene	SMRT CpG 6hr
chr7	139979495	139979620	126	*	Promoter	7	139972303	139978755	6453	2	381933	ENSMUST00000097970.8	-740	ENSMUSG00000073795	6430531B16Rik	RIKEN cDNA 6430531B16 gene	SMRT CpG 6hr
chr7	140953959	140954084	126	*	Intron (ENSMUST00000211129.1/80876, intron 1 of 1)	7	140949222	140955937	6716	2	80876	ENSMUST00000211129.1	1853	ENSMUSG00000060591	Ifitm2	interferon induced transmembrane protein 2	SMRT CpG 6hr
chr7	140971491	140971616	126	*	Distal Intergenic	7	140968040	140969825	1786	1	68713	ENSMUST00000026564.8	3451	ENSMUSG00000025491	Ifitm1	interferon induced transmembrane protein 1	SMRT CpG 6hr
chr7	140981912	140982037	126	*	Distal Intergenic	7	140968040	140969825	1786	1	68713	ENSMUST00000026564.8	13872	ENSMUSG00000025491	Ifitm1	interferon induced transmembrane protein 1	SMRT CpG 6hr
chr7	140987396	140987521	126	*	Distal Intergenic	7	140968040	140969825	1786	1	68713	ENSMUST00000026564.8	19356	ENSMUSG00000025491	Ifitm1	interferon induced transmembrane protein 1	SMRT CpG 6hr
chr7	141475270	141475395	126	*	Promoter	7	141475240	141493427	18188	1	64540	ENSMUST00000026585.13	30	ENSMUSG00000025511	Tspan4	tetraspanin 4	SMRT CpG 6hr
chr8	3493044	3493169	126	*	Promoter	8	3493138	3497208	4071	1	140482	ENSMUST00000061508.7	0	ENSMUSG00000047264	Zfp358	zinc finger protein 358	SMRT CpG 6hr
chr8	25448761	25448886	126	*	Exon (ENSMUST00000211157.1/ENSMUST00000211157.1, exon 3 of 3)	8	25513654	25555568	41915	1	14182	ENSMUST00000155564.7	-64768	ENSMUSG00000031565	Fgfr1	fibroblast growth factor receptor 1	SMRT CpG 6hr
chr8	25518680	25518805	126	*	Promoter	8	25518759	25575718	56960	1	14182	ENSMUST00000084027.12	0	ENSMUSG00000031565	Fgfr1	fibroblast growth factor receptor 1	SMRT CpG 6hr
chr8	26952996	26953121	126	*	Distal Intergenic	8	26977325	26978672	1348	1	353310	ENSMUST00000209610.1	-24204	ENSMUSG00000085795	Zfp703	zinc finger protein 703	SMRT CpG 6hr
chr8	26963447	26963572	126	*	Distal Intergenic	8	26977325	26978672	1348	1	353310	ENSMUST00000209610.1	-13753	ENSMUSG00000085795	Zfp703	zinc finger protein 703	SMRT CpG 6hr
chr8	26976747	26976872	126	*	Promoter	8	26977325	26978672	1348	1	353310	ENSMUST00000209610.1	-453	ENSMUSG00000085795	Zfp703	zinc finger protein 703	SMRT CpG 6hr
chr8	26978681	26978806	126	*	Promoter	8	26978185	26978692	508	1	353310	ENSMUST00000209411.1	496	ENSMUSG00000085795	Zfp703	zinc finger protein 703	SMRT CpG 6hr
chr8	70768339	70768464	126	*	Promoter	8	70768461	70769388	928	2	18709	ENSMUST00000143785.1	924	ENSMUSG00000031834	Pik3r2	phosphoinositide-3-kinase regulatory subunit 2	SMRT CpG 6hr
chr8	70769466	70769591	126	*	Promoter	8	70768640	70769664	1025	2	18709	ENSMUST00000146707.1	73	ENSMUSG00000031834	Pik3r2	phosphoinositide-3-kinase regulatory subunit 2	SMRT CpG 6hr
chr8	71671701	71671826	126	*	Promoter	8	71624417	71671757	47341	2	382018	ENSMUST00000030170.14	0	ENSMUSG00000034799	Unc13a	unc-13 homolog A	SMRT CpG 6hr
chr8	71676389	71676514	126	*	Promoter	8	71676552	71680306	3755	1	16453	ENSMUST00000133263.7	-38	ENSMUSG00000031805	Jak3	Janus kinase 3	SMRT CpG 6hr
chr8	72322621	72322746	126	*	Distal Intergenic	8	72319033	72321656	2624	1	16598	ENSMUST00000067912.7	3588	ENSMUSG00000055148	Klf2	Kruppel-like factor 2 (lung)	SMRT CpG 6hr
chr8	95672919	95673044	126	*	Distal Intergenic	8	95676980	95709144	32165	1	234593	ENSMUST00000160964.7	-3936	ENSMUSG00000036564	Ndrg4	N-myc downstream regulated gene 4	SMRT CpG 6hr
chr8	105339096	105339221	126	*	Intron (ENSMUST00000132777.7/234686, intron 1 of 19)	8	105336553	105337907	1355	2	234686	ENSMUST00000136439.1	-1189	ENSMUSG00000014778	Fhod1	formin homology 2 domain containing 1	SMRT CpG 6hr
chr8	105345159	105345284	126	*	Intron (ENSMUST00000132777.7/234686, intron 1 of 19)	8	105329163	105347909	18747	2	234686	ENSMUST00000132777.7	2625	ENSMUSG00000014778	Fhod1	formin homology 2 domain containing 1	SMRT CpG 6hr
chr8	106338108	106338233	126	*	Promoter	8	106252548	106337988	85441	2	58994	ENSMUST00000067512.7	-120	ENSMUSG00000031906	Smpd3	sphingomyelin phosphodiesterase 3, neutral	SMRT CpG 6hr
chr8	106338988	106339113	126	*	Promoter	8	106252548	106337988	85441	2	58994	ENSMUST00000067512.7	-1000	ENSMUSG00000031906	Smpd3	sphingomyelin phosphodiesterase 3, neutral	SMRT CpG 6hr
chr8	116627915	116628040	126	*	Intron (ENSMUST00000109102.3/75796, intron 1 of 6)	8	116574400	116732991	158592	2	75796	ENSMUST00000109102.3	104951	ENSMUSG00000031758	Cdyl2	chromodomain protein, Y chromosome-like 2	SMRT CpG 6hr
chr8	116629019	116629144	126	*	Intron (ENSMUST00000109102.3/75796, intron 1 of 6)	8	116574400	116732991	158592	2	75796	ENSMUST00000109102.3	103847	ENSMUSG00000031758	Cdyl2	chromodomain protein, Y chromosome-like 2	SMRT CpG 6hr
chr8	116633953	116634078	126	*	Intron (ENSMUST00000109102.3/75796, intron 1 of 6)	8	116574400	116732991	158592	2	75796	ENSMUST00000109102.3	98913	ENSMUSG00000031758	Cdyl2	chromodomain protein, Y chromosome-like 2	SMRT CpG 6hr
chr8	116636142	116636267	126	*	Intron (ENSMUST00000109102.3/75796, intron 1 of 6)	8	116574400	116732991	158592	2	75796	ENSMUST00000109102.3	96724	ENSMUSG00000031758	Cdyl2	chromodomain protein, Y chromosome-like 2	SMRT CpG 6hr
chr8	125568421	125568546	126	*	Intron (ENSMUST00000212168.1/244668, intron 1 of 21)	8	125516932	125569703	52772	2	244668	ENSMUST00000212604.1	1157	ENSMUSG00000001995	Sipa1l2	signal-induced proliferation-associated 1 like 2	SMRT CpG 6hr
chr9	7240087	7240212	126	*	Distal Intergenic	9	7272514	7283331	10818	1	17386	ENSMUST00000015394.9	-32302	ENSMUSG00000050578	Mmp13	matrix metallopeptidase 13	SMRT CpG 6hr
chr9	15045104	15045229	126	*	Promoter	9	15002128	15045478	43351	2	55991	ENSMUST00000164273.8	249	ENSMUSG00000031934	Panx1	pannexin 1	SMRT CpG 6hr
chr9	35101746	35101871	126	*	Intron (ENSMUST00000034537.7/20443, intron 1 of 10)	9	35054435	35099116	44682	2	20443	ENSMUST00000217149.1	-2630	ENSMUSG00000032038	St3gal4	ST3 beta-galactoside alpha-2,3-sialyltransferase 4	SMRT CpG 6hr
chr9	35124235	35124360	126	*	Intron (ENSMUST00000093873.8/78934, intron 3 of 5)	9	35054063	35119268	65206	2	20443	ENSMUST00000215089.1	-4967	ENSMUSG00000032038	St3gal4	ST3 beta-galactoside alpha-2,3-sialyltransferase 4	SMRT CpG 6hr
chr9	45961993	45962118	126	*	Downstream (<1kb)	9	45937857	45955258	17402	2	214597	ENSMUST00000038488.16	-6735	ENSMUSG00000034908	Sidt2	SID1 transmembrane family, member 2	SMRT CpG 6hr
chr9	48816797	48816922	126	*	Intron (ENSMUST00000093852.4/235320, intron 2 of 6)	9	48654297	48835945	181649	2	235320	ENSMUST00000093852.4	19023	ENSMUSG00000066687	Zbtb16	zinc finger and BTB domain containing 16	SMRT CpG 6hr
chr9	48817428	48817553	126	*	Intron (ENSMUST00000093852.4/235320, intron 2 of 6)	9	48654297	48835945	181649	2	235320	ENSMUST00000093852.4	18392	ENSMUSG00000066687	Zbtb16	zinc finger and BTB domain containing 16	SMRT CpG 6hr
chr9	53764891	53765016	126	*	Distal Intergenic	9	53771538	53818154	46617	1	72022	ENSMUST00000048670.9	-6522	ENSMUSG00000042195	Slc35f2	solute carrier family 35, member F2	SMRT CpG 6hr
chr9	53827601	53827726	126	*	Distal Intergenic	9	53810717	53818154	7438	1	72022	ENSMUST00000216515.1	16884	ENSMUSG00000042195	Slc35f2	solute carrier family 35, member F2	SMRT CpG 6hr
chr9	59707362	59707487	126	*	Promoter	9	59707637	59718874	11238	1	546134	ENSMUST00000128944.7	-150	ENSMUSG00000074259	Gramd2	GRAM domain containing 2	SMRT CpG 6hr
chr9	64789405	64789530	126	*	Distal Intergenic	9	64811340	64919667	108328	1	102442	ENSMUST00000038890.5	-21810	ENSMUSG00000053641	Dennd4a	DENN/MADD domain containing 4A	SMRT CpG 6hr
chr9	64811039	64811164	126	*	Promoter	9	64811340	64919667	108328	1	102442	ENSMUST00000038890.5	-176	ENSMUSG00000053641	Dennd4a	DENN/MADD domain containing 4A	SMRT CpG 6hr
chr9	64830136	64830261	126	*	Intron (ENSMUST00000038890.5/102442, intron 1 of 33)	9	64811544	64843925	32382	1	102442	ENSMUST00000213437.1	18592	ENSMUSG00000053641	Dennd4a	DENN/MADD domain containing 4A	SMRT CpG 6hr
chr9	92249973	92250098	126	*	Promoter	9	92249750	92272278	22529	1	22038	ENSMUST00000093801.9	223	ENSMUSG00000032369	Plscr1	phospholipid scramblase 1	SMRT CpG 6hr
chr9	92252838	92252963	126	*	Intron (ENSMUST00000093801.9/22038, intron 1 of 8)	9	92250342	92271975	21634	1	22038	ENSMUST00000186364.1	2496	ENSMUSG00000032369	Plscr1	phospholipid scramblase 1	SMRT CpG 6hr
chr9	95574547	95574672	126	*	Distal Intergenic	9	95559657	95568023	8367	1	75552	ENSMUST00000079597.6	14890	ENSMUSG00000064225	Paqr9	progestin and adipoQ receptor family member IX	SMRT CpG 6hr
chr9	99090071	99090196	126	*	Exon (ENSMUST00000035037.13/74769, exon 7 of 24)	9	99038401	99139925	101525	2	74769	ENSMUST00000136965.7	49729	ENSMUSG00000032462	Pik3cb	phosphatidylinositol-4,5-bisphosphate 3-kinase catalytic subunit beta	SMRT CpG 6hr
chr9	99109726	99109851	126	*	Intron (ENSMUST00000035037.13/74769, intron 2 of 23)	9	99038401	99139925	101525	2	74769	ENSMUST00000136965.7	30074	ENSMUSG00000032462	Pik3cb	phosphatidylinositol-4,5-bisphosphate 3-kinase catalytic subunit beta	SMRT CpG 6hr
chr9	99416867	99416992	126	*	Intron (ENSMUST00000035045.14/17532, intron 1 of 5)	9	99393001	99420152	27152	2	17532	ENSMUST00000123771.1	3160	ENSMUSG00000032470	Mras	muscle and microspikes RAS	SMRT CpG 6hr
chr9	99423129	99423254	126	*	Intron (ENSMUST00000035045.14/17532, intron 1 of 5)	9	99387979	99425896	37918	2	17532	ENSMUST00000119472.7	2642	ENSMUSG00000032470	Mras	muscle and microspikes RAS	SMRT CpG 6hr
chr9	124037830	124037955	126	*	Distal Intergenic	9	124021972	124031689	9718	1	12771	ENSMUST00000039171.8	15858	ENSMUSG00000035448	Ccr3	chemokine (C-C motif) receptor 3	SMRT CpG 6hr
chr9	124056200	124056325	126	*	Distal Intergenic	9	124021972	124031689	9718	1	12771	ENSMUST00000039171.8	34228	ENSMUSG00000035448	Ccr3	chemokine (C-C motif) receptor 3	SMRT CpG 6hr
chr9	124143814	124143939	126	*	Intron (ENSMUST00000097855.3/ENSMUST00000097855.3, intron 2 of 2)	9	124121581	124124731	3151	1	12774	ENSMUST00000171499.2	22233	ENSMUSG00000079227	Ccr5	chemokine (C-C motif) receptor 5	SMRT CpG 6hr
chr9	124146469	124146594	126	*	Intron (ENSMUST00000097855.3/ENSMUST00000097855.3, intron 2 of 2)	9	124121581	124124731	3151	1	12774	ENSMUST00000171499.2	24888	ENSMUSG00000079227	Ccr5	chemokine (C-C motif) receptor 5	SMRT CpG 6hr
chrX	20929863	20929988	126	*	Intron (ENSMUST00000001156.7/18636, intron 2 of 8)	20	20925454	20931555	6102	2	18636	ENSMUST00000001156.7	1567	ENSMUSG00000001128	Cfp	complement factor properdin	SMRT CpG 6hr
chrX	20932086	20932211	126	*	Promoter	20	20925454	20931555	6102	2	18636	ENSMUST00000001156.7	-531	ENSMUSG00000001128	Cfp	complement factor properdin	SMRT CpG 6hr
chrX	73915076	73915201	126	*	Intron (ENSMUST00000128329.1/171207, intron 6 of 14)	20	73891442	73911336	19895	2	171207	ENSMUST00000114405.7	-3740	ENSMUSG00000031389	Arhgap4	Rho GTPase activating protein 4	SMRT CpG 6hr

## Sheet: SMRT bound 6hr Up
seqnames	start	end	width	strand	annotation	geneChr	geneStart	geneEnd	geneLength	geneStrand	geneId	transcriptId	distanceToTSS	ENSEMBL	SYMBOL	GENENAME	Clusters
chr1	23433416	23433541	126	*	Distal Intergenic	1	23370268	23397541	27274	2	70155	ENSMUST00000188677.1	-35875	ENSMUSG00000026158	Ogfrl1	opioid growth factor receptor-like 1	SMRT CpG 6hr
chr1	40051274	40051399	126	*	Distal Intergenic	1	40074079	40112136	38058	1	16178	ENSMUST00000191671.5	-22680	ENSMUSG00000026073	Il1r2	interleukin 1 receptor, type II	SMRT CpG 6hr
chr1	40084426	40084551	126	*	Promoter	1	40084698	40125231	40534	1	16178	ENSMUST00000027243.12	-147	ENSMUSG00000026073	Il1r2	interleukin 1 receptor, type II	SMRT CpG 6hr
chr1	40087599	40087724	126	*	Intron (ENSMUST00000191671.5/16178, intron 1 of 3)	1	40085985	40102436	16452	1	16178	ENSMUST00000194913.1	1614	ENSMUSG00000026073	Il1r2	interleukin 1 receptor, type II	SMRT CpG 6hr
chr1	52119331	52119456	126	*	Promoter	1	52119440	52155412	35973	1	20846	ENSMUST00000186574.6	0	ENSMUSG00000026104	Stat1	signal transducer and activator of transcription 1	SMRT CpG 6hr
chr1	52722753	52722878	126	*	Intron (ENSMUST00000156876.7/98682, intron 1 of 6)	1	52675623	52727358	51736	2	98682	ENSMUST00000147421.1	4480	ENSMUSG00000041439	Mfsd6	major facilitator superfamily domain containing 6	SMRT CpG 6hr
chr1	52800436	52800561	126	*	Promoter	1	52797066	52800371	3306	2	16329	ENSMUST00000159725.1	-65	ENSMUSG00000026102	Inpp1	inositol polyphosphate-1-phosphatase	SMRT CpG 6hr
chr1	52801612	52801737	126	*	Intron (ENSMUST00000027271.8/16329, intron 1 of 5)	1	52797066	52800371	3306	2	16329	ENSMUST00000159725.1	-1241	ENSMUSG00000026102	Inpp1	inositol polyphosphate-1-phosphatase	SMRT CpG 6hr
chr1	62720289	62720414	126	*	Intron (ENSMUST00000126344.1/18187, intron 2 of 2)	1	62703702	62818695	114994	1	18187	ENSMUST00000114157.2	16587	ENSMUSG00000025969	Nrp2	neuropilin 2	SMRT CpG 6hr
chr1	62722416	62722541	126	*	Intron (ENSMUST00000126344.1/18187, intron 2 of 2)	1	62703702	62818695	114994	1	18187	ENSMUST00000114157.2	18714	ENSMUSG00000025969	Nrp2	neuropilin 2	SMRT CpG 6hr
chr1	74712974	74713099	126	*	Promoter	1	74713574	74737892	24319	1	104086	ENSMUST00000027356.6	-475	ENSMUSG00000026170	Cyp27a1	cytochrome P450, family 27, subfamily a, polypeptide 1	SMRT CpG 6hr
chr1	79752519	79752644	126	*	Intron (ENSMUST00000113512.7/69368, intron 1 of 11)	1	79733620	79761721	28102	2	69368	ENSMUST00000186464.1	9077	ENSMUSG00000073643	Wdfy1	WD repeat and FYVE domain containing 1	SMRT CpG 6hr
chr1	79762902	79763027	126	*	Promoter	1	79733853	79762047	28195	2	69368	ENSMUST00000125641.1	-855	ENSMUSG00000073643	Wdfy1	WD repeat and FYVE domain containing 1	SMRT CpG 6hr
chr1	85600835	85600960	126	*	Promoter	1	85600703	85645037	44335	1	434484	ENSMUST00000080204.10	132	ENSMUSG00000070031	Sp140	Sp140 nuclear body protein	SMRT CpG 6hr
chr1	85604233	85604358	126	*	Exon (ENSMUST00000161763.1/ENSMUST00000161763.1, exon 3 of 3)	1	85600703	85645037	44335	1	434484	ENSMUST00000080204.10	3530	ENSMUSG00000070031	Sp140	Sp140 nuclear body protein	SMRT CpG 6hr
chr1	85605475	85605600	126	*	Intron (ENSMUST00000113385.2/434484, intron 2 of 3)	1	85600703	85645037	44335	1	434484	ENSMUST00000080204.10	4772	ENSMUSG00000070031	Sp140	Sp140 nuclear body protein	SMRT CpG 6hr
chr1	85624572	85624697	126	*	Intron (ENSMUST00000080204.10/434484, intron 7 of 16)	1	85632478	85644942	12465	1	434484	ENSMUST00000161497.1	-7781	ENSMUSG00000070031	Sp140	Sp140 nuclear body protein	SMRT CpG 6hr
chr1	105991465	105991590	126	*	Promoter	1	105990689	106034067	43379	1	227449	ENSMUST00000119166.7	776	ENSMUSG00000038866	Zcchc2	zinc finger, CCHC domain containing 2	SMRT CpG 6hr
chr1	131698888	131699013	126	*	Intron (ENSMUST00000064679.8/226421, intron 4 of 5)	1	131696638	131705699	9062	1	226421	ENSMUST00000130848.1	2250	ENSMUSG00000052688	Rab7b	RAB7B, member RAS oncogene family	SMRT CpG 6hr
chr1	131700511	131700636	126	*	Intron (ENSMUST00000064679.8/226421, intron 4 of 5)	1	131696638	131705699	9062	1	226421	ENSMUST00000130848.1	3873	ENSMUSG00000052688	Rab7b	RAB7B, member RAS oncogene family	SMRT CpG 6hr
chr1	131867133	131867258	126	*	Promoter	1	131867224	131872739	5516	1	226422	ENSMUST00000112386.7	0	ENSMUSG00000026433	Rab29	RAB29, member RAS oncogene family	SMRT CpG 6hr
chr1	134302847	134302972	126	*	Intron (ENSMUST00000168515.7/68507, intron 25 of 28)	1	134296789	134304808	8020	2	68507	ENSMUST00000189862.6	1836	ENSMUSG00000026458	Ppfia4	protein tyrosine phosphatase, receptor type, f polypeptide (PTPRF), interacting protein (liprin), alpha 4	SMRT CpG 6hr
chr1	135815552	135815677	126	*	Distal Intergenic	1	135818598	135833342	14745	1	16763	ENSMUST00000038760.9	-2921	ENSMUSG00000041782	Lad1	ladinin	SMRT CpG 6hr
chr1	138930294	138930419	126	*	Distal Intergenic	1	138963435	139063718	100284	1	329260	ENSMUST00000200533.4	-33016	ENSMUSG00000056268	Dennd1b	DENN/MADD domain containing 1B	SMRT CpG 6hr
chr1	138939796	138939921	126	*	Distal Intergenic	1	138963435	139063718	100284	1	329260	ENSMUST00000200533.4	-23514	ENSMUSG00000056268	Dennd1b	DENN/MADD domain containing 1B	SMRT CpG 6hr
chr1	138963576	138963701	126	*	Promoter	1	138963709	139176043	212335	1	329260	ENSMUST00000168527.7	-8	ENSMUSG00000056268	Dennd1b	DENN/MADD domain containing 1B	SMRT CpG 6hr
chr1	143916608	143916733	126	*	Distal Intergenic	1	144001883	144004032	2150	2	19735	ENSMUST00000153527.2	87299	ENSMUSG00000026360	Rgs2	regulator of G-protein signaling 2	SMRT CpG 6hr
chr1	143999392	143999517	126	*	Exon (ENSMUST00000127206.7/19735, exon 5 of 5)	1	144001883	144004032	2150	2	19735	ENSMUST00000153527.2	4515	ENSMUSG00000026360	Rgs2	regulator of G-protein signaling 2	SMRT CpG 6hr
chr1	156680939	156681064	126	*	Exon (ENSMUST00000122424.7/215015, exon 9 of 9)	1	156653617	156674356	20740	2	30935	ENSMUST00000150557.7	-6583	ENSMUSG00000060519	Tor3a	torsin family 3, member A	SMRT CpG 6hr
chr1	172590486	172590611	126	*	Promoter	1	172581758	172590568	8811	2	74748	ENSMUST00000065679.7	0	ENSMUSG00000053318	Slamf8	SLAM family member 8	SMRT CpG 6hr
chr1	173409143	173409268	126	*	Intron (ENSMUST00000147604.7/383619, intron 2 of 11)	1	173419196	173427781	8586	1	383619	ENSMUST00000174263.1	-9928	ENSMUSG00000037860	Aim2	absent in melanoma 2	SMRT CpG 6hr
chr1	177282124	177282249	126	*	Distal Intergenic	1	177022116	177258203	236088	2	23797	ENSMUST00000111159.1	-23921	ENSMUSG00000019699	Akt3	thymoma viral proto-oncogene 3	SMRT CpG 6hr
chr1	177333149	177333274	126	*	Distal Intergenic	1	177022116	177258203	236088	2	23797	ENSMUST00000111159.1	-74946	ENSMUSG00000019699	Akt3	thymoma viral proto-oncogene 3	SMRT CpG 6hr
chr1	181888932	181889057	126	*	Distal Intergenic	1	181905478	181906838	1361	2	13800	ENSMUST00000191649.1	17781	ENSMUSG00000022995	Enah	ENAH actin regulator	SMRT CpG 6hr
chr1	183979829	183979954	126	*	Distal Intergenic	1	184013302	184037274	23973	1	63953	ENSMUST00000139839.1	-33348	ENSMUSG00000039384	Dusp10	dual specificity phosphatase 10	SMRT CpG 6hr
chr1	184027056	184027181	126	*	Intron (ENSMUST00000139839.1/63953, intron 2 of 2)	1	184033032	184033998	967	2	73363	ENSMUST00000050306.7	6817	ENSMUSG00000044854	1700056E22Rik	RIKEN cDNA 1700056E22 gene	SMRT CpG 6hr
chr1	184033741	184033866	126	*	Promoter	1	184033032	184033998	967	2	73363	ENSMUST00000050306.7	132	ENSMUSG00000044854	1700056E22Rik	RIKEN cDNA 1700056E22 gene	SMRT CpG 6hr
chr1	184067056	184067181	126	*	Intron (ENSMUST00000048655.7/63953, intron 2 of 3)	1	184034381	184075636	41256	1	63953	ENSMUST00000048655.7	32675	ENSMUSG00000039384	Dusp10	dual specificity phosphatase 10	SMRT CpG 6hr
chr1	184079536	184079661	126	*	Distal Intergenic	1	184034381	184075636	41256	1	63953	ENSMUST00000048655.7	45155	ENSMUSG00000039384	Dusp10	dual specificity phosphatase 10	SMRT CpG 6hr
chr1	184182320	184182445	126	*	Distal Intergenic	1	184034381	184075636	41256	1	63953	ENSMUST00000048655.7	147939	ENSMUSG00000039384	Dusp10	dual specificity phosphatase 10	SMRT CpG 6hr
chr10	4601728	4601853	126	*	Distal Intergenic	10	4611593	4893083	281491	1	13982	ENSMUST00000149195.7	-9740	ENSMUSG00000019768	Esr1	estrogen receptor 1 (alpha)	SMRT CpG 6hr
chr10	4977631	4977756	126	*	Intron (ENSMUST00000105590.7/13982, intron 8 of 9)	10	4936526	5001656	65131	1	13982	ENSMUST00000137012.1	41105	ENSMUSG00000019768	Esr1	estrogen receptor 1 (alpha)	SMRT CpG 6hr
chr10	5500041	5500166	126	*	Intron (ENSMUST00000215295.1/64009, intron 2 of 145)	10	5020917	5550678	529762	2	64009	ENSMUST00000215295.1	50512	ENSMUSG00000096054	Syne1	spectrin repeat containing, nuclear envelope 1	SMRT CpG 6hr
chr10	7063087	7063212	126	*	Distal Intergenic	10	6911543	7052478	140936	2	320495	ENSMUST00000086896.9	-10609	ENSMUSG00000064065	Ipcef1	interaction protein for cytohesin exchange factors 1	SMRT CpG 6hr
chr10	8759308	8759433	126	*	Intron (ENSMUST00000015449.5/70097, intron 8 of 19)	10	8744599	8756761	12163	2	70097	ENSMUST00000212869.1	-2547	ENSMUSG00000015305	Sash1	SAM and SH3 domain containing 1	SMRT CpG 6hr
chr10	8834003	8834128	126	*	Intron (ENSMUST00000015449.5/70097, intron 2 of 19)	10	8813722	8886052	72331	2	70097	ENSMUST00000213032.1	51924	ENSMUSG00000015305	Sash1	SAM and SH3 domain containing 1	SMRT CpG 6hr
chr10	8885922	8886047	126	*	Promoter	10	8813722	8886052	72331	2	70097	ENSMUST00000213032.1	5	ENSMUSG00000015305	Sash1	SAM and SH3 domain containing 1	SMRT CpG 6hr
chr10	10457116	10457241	126	*	Intron (ENSMUST00000179956.7/215772, intron 1 of 36)	10	10335703	10472314	136612	2	215772	ENSMUST00000179956.7	15073	ENSMUSG00000050994	Adgb	androglobin	SMRT CpG 6hr
chr10	10476672	10476797	126	*	Distal Intergenic	10	10400560	10472326	71767	2	215772	ENSMUST00000132573.1	-4346	ENSMUSG00000050994	Adgb	androglobin	SMRT CpG 6hr
chr10	12573722	12573847	126	*	Intron (ENSMUST00000076817.4/22288, intron 50 of 73)	10	12382190	12548879	166690	2	22288	ENSMUST00000219003.1	-24843	ENSMUSG00000019820	Utrn	utrophin	SMRT CpG 6hr
chr10	12599601	12599726	126	*	Intron (ENSMUST00000076817.4/22288, intron 50 of 73)	10	12384188	12614831	230644	2	22288	ENSMUST00000217994.1	15105	ENSMUSG00000019820	Utrn	utrophin	SMRT CpG 6hr
chr10	12735852	12735977	126	*	Intron (ENSMUST00000076817.4/22288, intron 11 of 73)	10	12666423	12688862	22440	2	22288	ENSMUST00000219724.1	-46990	ENSMUSG00000019820	Utrn	utrophin	SMRT CpG 6hr
chr10	12743914	12744039	126	*	Intron (ENSMUST00000076817.4/22288, intron 8 of 73)	10	12666423	12688862	22440	2	22288	ENSMUST00000219724.1	-55052	ENSMUSG00000019820	Utrn	utrophin	SMRT CpG 6hr
chr10	14325076	14325201	126	*	Distal Intergenic	10	14530916	14544995	14080	2	215798	ENSMUST00000207953.1	219794	ENSMUSG00000039116	Adgrg6	adhesion G protein-coupled receptor G6	SMRT CpG 6hr
chr10	14475092	14475217	126	*	Intron (ENSMUST00000041168.5/215798, intron 2 of 24)	10	14530916	14544995	14080	2	215798	ENSMUST00000207953.1	69778	ENSMUSG00000039116	Adgrg6	adhesion G protein-coupled receptor G6	SMRT CpG 6hr
chr10	14517424	14517549	126	*	Intron (ENSMUST00000041168.5/215798, intron 2 of 24)	10	14530916	14544995	14080	2	215798	ENSMUST00000207953.1	27446	ENSMUSG00000039116	Adgrg6	adhesion G protein-coupled receptor G6	SMRT CpG 6hr
chr10	19570297	19570422	126	*	Distal Intergenic	10	19591949	19610229	18281	1	15979	ENSMUST00000020188.12	-21527	ENSMUSG00000020009	Ifngr1	interferon gamma receptor 1	SMRT CpG 6hr
chr10	19592197	19592322	126	*	Promoter	10	19592073	19610229	18157	1	15979	ENSMUST00000164591.2	124	ENSMUSG00000020009	Ifngr1	interferon gamma receptor 1	SMRT CpG 6hr
chr10	20770454	20770579	126	*	Intron (ENSMUST00000213510.1/ENSMUST00000213510.1, intron 3 of 4)	10	20398004	20725078	327075	2	29863	ENSMUST00000020165.13	-45376	ENSMUSG00000019990	Pde7b	phosphodiesterase 7B	SMRT CpG 6hr
chr10	20772164	20772289	126	*	Intron (ENSMUST00000213510.1/ENSMUST00000213510.1, intron 3 of 4)	10	20398004	20725078	327075	2	29863	ENSMUST00000020165.13	-47086	ENSMUSG00000019990	Pde7b	phosphodiesterase 7B	SMRT CpG 6hr
[truncated: 817 more rows]
