# Supplementary material for: SMRT and NCoR1 fine-tune inflammatory versus tolerogenic balance in dendritic cells by differentially regulating STAT3 signaling
Source: Front Immunol. 2022 Sep 27;13:910705. doi: 10.3389/fimmu.2022.910705 (PMC9552960; doi:10.3389/fimmu.2022.910705)
Supplement: Supplementary File 3 — Excel file having list of enriched Ingenuity pathway terms for direct target genes of SMRT that upregulated and downregulated in SMRT KD compared to control at 6h CpG stimulation. [file Table_3.xlsx]

## Sheet: SMRT 0hr up pathways (IPA)
© 2000-2019 QIAGEN. All rights reserved.
Ingenuity Canonical Pathways	-log(p-value)	Ratio	z-score	Molecules
VEGF Family Ligand-Receptor Interactions	4.89	0.103	NaN	VEGFA,PLA2G2D,NRP2,FLT4,PIK3R6,PIK3R5,AKT3,IRS2,PRKCH,NRP1
Th1 and Th2 Activation Pathway	4.08	0.0706	NaN	CCR1,KLRD1,CXCR4,HLA-A,HAVCR2,ICOS,HLA-DMB,PIK3R6,PIK3R5,IRS2,CD274,TIMD4
GP6 Signaling Pathway	3.74	0.0758	NaN	COL4A1,COL12A1,LAMB3,PIK3R6,PIK3R5,AKT3,IRS2,PRKCH,COL4A2,COL25A1
Eicosanoid Signaling	3.7	0.108	NaN	PLA2G2D,PTGER3,LTC4S,PTGS1,ALOX5AP,HPGDS,PTGER2
ILK Signaling	3.52	0.0615	NaN	VEGFA,MYH10,SNAI2,CASP3,LIMS1,ARHGEF6,PIK3R6,PIK3R5,AKT3,IRS2,RHOH,MMP9
Inhibition of Angiogenesis by TSP1	3.48	0.152	NaN	VEGFA,CASP3,AKT3,MAPK11,MMP9
Colorectal Cancer Metastasis Signaling	3.42	0.0538	NaN	TCF4,CASP3,PTGER3,PIK3R5,RHOH,VEGFA,PIK3R6,Tlr13,AKT3,IRS2,PTGER2,MMP9,GNG12,LRP1
Th1 Pathway	3.29	0.0726	NaN	KLRD1,HLA-A,HAVCR2,ICOS,HLA-DMB,PIK3R6,PIK3R5,IRS2,CD274
T Cell Exhaustion Signaling Pathway	3.12	0.0633	NaN	VEGFA,HLA-G,HLA-A,HAVCR2,HLA-DMB,PIK3R6,PIK3R5,AKT3,IRS2,CD274
Role of Tissue Factor in Cancer	3.11	0.0687	NaN	VEGFA,CASP3,EGR1,PIK3R6,PIK3R5,AKT3,IRS2,MAPK11,FGR
Relaxin Signaling	3.1	0.0629	NaN	VEGFA,GUCY2C,NPR3,PIK3R6,PIK3R5,AKT3,IRS2,CTH,MMP9,GNG12
Neuroinflammation Signaling Pathway	3	0.0488	NaN	IRF7,CD200,PLA2G2D,CASP3,HLA-A,HLA-DMB,PIK3R6,PIK3R5,AKT3,Tlr13,IRS2,CFLAR,MAPK11,MMP9
Chondroitin Sulfate Biosynthesis (Late Stages)	2.98	0.119	NaN	HS3ST3B1,CHSY3,CHST3,NDST1,HS3ST3A1
Th2 Pathway	2.97	0.0657	NaN	CCR1,CXCR4,HLA-A,ICOS,HLA-DMB,PIK3R6,PIK3R5,IRS2,TIMD4
Nitric Oxide Signaling in the Cardiovascular System	2.96	0.0721	NaN	VEGFA,GUCY2C,FLT4,PIK3R5,PIK3R6,AKT3,IRS2,PRKCH
Glioma Invasiveness Signaling	2.93	0.0805	NaN	F2R,PIK3R6,PIK3R5,IRS2,PLAU,RHOH,MMP9
eNOS Signaling	2.92	0.0595	NaN	VEGFA,CASP3,FLT4,PIK3R6,PIK3R5,AKT3,IRS2,PRKCH,CHRNA5,LPAR3
Antiproliferative Role of Somatostatin Receptor 2	2.84	0.0778	NaN	GUCY2C,NPR3,PIK3R5,PIK3R6,IRS2,CTH,GNG12
Dendritic Cell Maturation	2.84	0.0581	NaN	CD1D,IL1A,HLA-A,FSCN1,HLA-DMB,PIK3R6,PIK3R5,AKT3,IRS2,MAPK11
PEDF Signaling	2.66	0.0722	NaN	TCF4,PIK3R6,PIK3R5,AKT3,IRS2,CFLAR,MAPK11
Xenobiotic Metabolism Signaling	2.65	0.0466	NaN	IL1A,PIK3R5,MAPK11,CYP1B1,HS3ST3A1,HS3ST3B1,ALDH3A2,CHST3,PIK3R6,IRS2,PRKCH,ABCC3,NDST1
Chondroitin Sulfate Biosynthesis	2.64	0.1	NaN	HS3ST3B1,CHSY3,CHST3,NDST1,HS3ST3A1
HIF1α Signaling	2.63	0.064	NaN	VEGFA,PIK3R6,PIK3R5,AKT3,IRS2,MAPK11,SLC2A3,MMP9
Dermatan Sulfate Biosynthesis	2.56	0.0962	NaN	HS3ST3B1,CHSY3,CHST3,NDST1,HS3ST3A1
Acute Myeloid Leukemia Signaling	2.53	0.0686	NaN	TCF4,CSF2RA,PIK3R5,PIK3R6,AKT3,KIT,IRS2
Docosahexaenoic Acid (DHA) Signaling	2.49	0.0926	NaN	CASP3,PIK3R5,PIK3R6,AKT3,IRS2
Trehalose Degradation II (Trehalase)	2.48	0.4	NaN	HK1,HK3
Endothelin-1 Signaling	2.4	0.0505	NaN	PLA2G2D,CASP3,GUCY2C,PTGS1,PIK3R6,PIK3R5,IRS2,PRKCH,PTGER2,MAPK11
Allograft Rejection Signaling	2.39	0.0877	NaN	HLA-G,HLA-A,H2-K2/H2-Q9,H2-M5,HLA-DMB
Altered T Cell and B Cell Signaling in Rheumatoid Arthritis	2.38	0.0732	NaN	IL1A,SPP1,HLA-A,HLA-DMB,Tlr13,TNFSF13B
HMGB1 Signaling	2.36	0.0533	NaN	IL1A,LIF,PIK3R6,PIK3R5,AKT3,IRS2,RHOH,MAPK11,TNFSF13B
LXR/RXR Activation	2.35	0.0636	NaN	LYZ,IL1A,SREBF1,MYLIP,LPL,PLTP,MMP9
Graft-versus-Host Disease Signaling	2.28	0.105	NaN	HLA-G,IL1A,HLA-A,HLA-DMB
IL-8 Signaling	2.28	0.0485	NaN	VEGFA,FLT4,PIK3R6,PIK3R5,AKT3,IRS2,PRKCH,RHOH,MMP9,GNG12
Adrenomedullin signaling pathway	2.28	0.0485	NaN	IL1A,CASP3,GUCY2C,NPR3,PIK3R6,PIK3R5,AKT3,IRS2,CTH,MAPK11
Leukocyte Extravasation Signaling	2.26	0.0483	NaN	CXCR4,CLDN1,PIK3R6,PIK3R5,IRS2,PRKCH,RHOH,MAPK11,MMP9,SELPLG
Atherosclerosis Signaling	2.25	0.0609	NaN	IL1A,LYZ,PLA2G2D,CXCR4,LPL,MMP9,SELPLG
Mouse Embryonic Stem Cell Pluripotency	2.25	0.0609	NaN	TCF4,LIF,PIK3R6,PIK3R5,AKT3,IRS2,MAPK11
Dermatan Sulfate Biosynthesis (Late Stages)	2.24	0.103	NaN	HS3ST3B1,CHST3,NDST1,HS3ST3A1
Natural Killer Cell Signaling	2.23	0.0603	NaN	KLRD1,KLRB1,PIK3R5,PIK3R6,AKT3,IRS2,PRKCH
CXCR4 Signaling	2.21	0.0506	NaN	CXCR4,EGR1,PIK3R6,PIK3R5,AKT3,IRS2,PRKCH,RHOH,GNG12
Hepatic Fibrosis / Hepatic Stellate Cell Activation	2.2	0.0503	NaN	VEGFA,MYH10,IL1A,COL4A1,COL12A1,FLT4,COL4A2,COL25A1,MMP9
iCOS-iCOSL Signaling in T Helper Cells	2.19	0.0593	NaN	HLA-A,HLA-DMB,ICOS,PIK3R6,PIK3R5,AKT3,IRS2
OX40 Signaling Pathway	2.15	0.0769	NaN	HLA-G,HLA-A,H2-K2/H2-Q9,H2-M5,HLA-DMB
IL-3 Signaling	2.13	0.0652	NaN	IL3RA,PIK3R5,PIK3R6,AKT3,PRKCH,IRS2
FGF Signaling	2.13	0.0652	NaN	PIK3R5,PIK3R6,AKT3,IRS2,MAPK11,FGF13
IL-7 Signaling Pathway	2.13	0.0652	NaN	IL7R,PIK3R5,PIK3R6,AKT3,IRS2,MAPK11
Paxillin Signaling	2.13	0.0579	NaN	ITGAE,ARHGEF6,ITGA8,PIK3R5,PIK3R6,IRS2,MAPK11
Thrombin Signaling	2.12	0.0461	NaN	F2R,ARHGEF6,PIK3R6,PIK3R5,AKT3,IRS2,PRKCH,RHOH,MAPK11,GNG12
Melanoma Signaling	2.12	0.0758	NaN	MITF,PIK3R5,PIK3R6,AKT3,IRS2
Ovarian Cancer Signaling	2.1	0.0523	NaN	VEGFA,TCF4,PTGS1,PIK3R6,PIK3R5,AKT3,IRS2,MMP9
UVB-Induced MAPK Signaling	2.09	0.0746	NaN	PIK3R5,PIK3R6,PRKCH,IRS2,MAPK11
Role of NFAT in Regulation of the Immune Response	2.09	0.0484	NaN	AKAP5,HLA-A,HLA-DMB,PIK3R6,PIK3R5,AKT3,IRS2,MEF2C,GNG12
Reelin Signaling in Neurons	2.09	0.0638	NaN	ARHGEF6,PIK3R5,PIK3R6,IRS2,LRP8,FGR
IL-4 Signaling	2.09	0.0638	NaN	HLA-A,HLA-DMB,PIK3R5,PIK3R6,AKT3,IRS2
Endocannabinoid Cancer Inhibition Pathway	2.07	0.0516	NaN	VEGFA,TCF4,SNAI2,CASP3,PIK3R6,PIK3R5,AKT3,IRS2
Lymphotoxin β Receptor Signaling	2.06	0.0735	NaN	CASP3,PIK3R5,PIK3R6,AKT3,IRS2
Role of Pattern Recognition Receptors in Recognition of Bacteria and Viruses	2.05	0.0513	NaN	IL1A,IRF7,LIF,PIK3R5,PIK3R6,IRS2,PRKCH,TNFSF13B
Crosstalk between Dendritic Cells and Natural Killer Cells	2.04	0.0725	NaN	HLA-G,IL3RA,KLRD1,HLA-A,FSCN1
Fc Epsilon RI Signaling	2.04	0.0556	NaN	PLA2G2D,PIK3R6,PIK3R5,AKT3,IRS2,PRKCH,MAPK11
Role of NFAT in Cardiac Hypertrophy	2.03	0.0446	NaN	AKAP5,LIF,PIK3R6,PIK3R5,AKT3,IRS2,PRKCH,MEF2C,MAPK11,GNG12
EGF Signaling	2.01	0.0714	NaN	PIK3R5,PIK3R6,AKT3,IRS2,MAPK11
IL-12 Signaling and Production in Macrophages	1.97	0.0538	NaN	LYZ,PIK3R6,PIK3R5,AKT3,IRS2,PRKCH,MAPK11
Prostanoid Biosynthesis	1.94	0.222	NaN	PTGS1,HPGDS
GDP-glucose Biosynthesis	1.94	0.222	NaN	HK1,HK3
RANK Signaling in Osteoclasts	1.92	0.0588	NaN	MITF,PIK3R5,PIK3R6,AKT3,IRS2,MAPK11
CCR3 Signaling in Eosinophils	1.91	0.0526	NaN	PLA2G2D,PIK3R6,PIK3R5,IRS2,PRKCH,MAPK11,GNG12
Communication between Innate and Adaptive Immune Cells	1.91	0.0676	NaN	HLA-G,IL1A,HLA-A,Tlr13,TNFSF13B
Regulation of the Epithelial-Mesenchymal Transition Pathway	1.91	0.0452	NaN	TCF4,SNAI2,EGR1,PIK3R6,PIK3R5,AKT3,IRS2,MMP9,FGF13
Cdc42 Signaling	1.88	0.0519	NaN	HLA-G,HLA-A,H2-K2/H2-Q9,HLA-DMB,ARHGEF6,H2-M5,MAPK11
Gαq Signaling	1.87	0.0476	NaN	RGS7,PIK3R5,PIK3R6,AKT3,IRS2,PRKCH,RHOH,GNG12
IL-17A Signaling in Airway Cells	1.87	0.0658	NaN	PIK3R5,PIK3R6,AKT3,IRS2,MAPK11
IL-6 Signaling	1.87	0.0515	NaN	VEGFA,IL1A,PIK3R6,PIK3R5,AKT3,IRS2,MAPK11
Glucose and Glucose-1-phosphate Degradation	1.85	0.2	NaN	HK1,HK3
LPS/IL-1 Mediated Inhibition of RXR Function	1.84	0.0441	NaN	HS3ST3B1,IL1A,SREBF1,ALDH3A2,CHST3,PLTP,ABCC3,NDST1,HS3ST3A1
B Cell Development	1.83	0.107	NaN	IL7R,HLA-A,HLA-DMB
Antigen Presentation Pathway	1.83	0.107	NaN	HLA-G,HLA-A,HLA-DMB
Molecular Mechanisms of Cancer	1.82	0.0358	NaN	RASGRF2,TCF4,CASP3,ARHGEF6,PIK3R6,PIK3R5,AKT3,IRS2,PRKCH,CFLAR,Aph1c,RHOH,MAPK11,LRP1
Gap Junction Signaling	1.82	0.0437	NaN	TUBA1A,GUCY2C,NPR3,PIK3R6,PIK3R5,AKT3,IRS2,PRKCH,CTH
Corticotropin Releasing Hormone Signaling	1.82	0.0504	NaN	VEGFA,GUCY2C,NPR3,MEF2C,PRKCH,CTH,MAPK11
Tec Kinase Signaling	1.82	0.0465	NaN	TNFRSF21,PIK3R5,PIK3R6,IRS2,PRKCH,RHOH,GNG12,FGR
p53 Signaling	1.79	0.055	NaN	TP53INP1,SNAI2,PIK3R5,PIK3R6,AKT3,IRS2
P2Y Purigenic Receptor Signaling Pathway	1.79	0.0496	NaN	PIK3R5,PIK3R6,AKT3,PRKCH,IRS2,P2RY1,GNG12
G-Protein Coupled Receptor Signaling	1.79	0.0391	NaN	NPR3,PTGER3,RGS7,RGS10,PIK3R6,PIK3R5,AKT3,IRS2,PTGER2,ADRB2,XCR1
CD40 Signaling	1.78	0.0625	NaN	PTGS1,PIK3R5,PIK3R6,IRS2,MAPK11
Myc Mediated Apoptosis Signaling	1.78	0.0625	NaN	CASP3,PIK3R5,PIK3R6,AKT3,IRS2
UDP-N-acetyl-D-galactosamine Biosynthesis II	1.77	0.182	NaN	HK1,HK3
Amyotrophic Lateral Sclerosis Signaling	1.76	0.0541	NaN	VEGFA,CASP3,PIK3R5,PIK3R6,AKT3,IRS2
Gα12/13 Signaling	1.76	0.049	NaN	F2R,PIK3R5,PIK3R6,AKT3,IRS2,MEF2C,LPAR3
VEGF Signaling	1.76	0.0541	NaN	VEGFA,FLT4,PIK3R5,PIK3R6,AKT3,IRS2
L-cysteine Degradation II	1.73	1	NaN	CTH
UVA-Induced MAPK Signaling	1.72	0.0531	NaN	CASP3,PIK3R5,PIK3R6,PARP8,IRS2,MAPK11
Apelin Cardiomyocyte Signaling Pathway	1.72	0.0531	NaN	PIK3R5,PIK3R6,AKT3,PRKCH,IRS2,MAPK11
Axonal Guidance Signaling	1.72	0.0331	NaN	PLXNC1,NRP2,CXCR4,PIK3R5,VEGFA,TUBA1A,ADAMTS6,ARHGEF6,PIK3R6,AKT3,ADAM23,IRS2,PRKCH,MMP9,GNG12,NRP1
GM-CSF Signaling	1.7	0.0595	NaN	CSF2RA,PIK3R5,PIK3R6,AKT3,IRS2
IL-15 Signaling	1.66	0.0581	NaN	PIK3R5,PIK3R6,AKT3,IRS2,MAPK11
Integrin Signaling	1.66	0.0409	NaN	ITGAE,LIMS1,ITGA8,PIK3R6,PIK3R5,TSPAN2,AKT3,IRS2,RHOH
Actin Cytoskeleton Signaling	1.6	0.04	NaN	MYH10,F2R,ARHGEF6,PIK3R6,PIK3R5,IRS2,GNG12,FGF13,NCKAP1
Renal Cell Carcinoma Signaling	1.6	0.0562	NaN	VEGFA,PIK3R5,PIK3R6,AKT3,IRS2
IL-23 Signaling Pathway	1.6	0.0667	NaN	PIK3R5,PIK3R6,AKT3,IRS2
IL-17 Signaling	1.58	0.0556	NaN	PIK3R5,PIK3R6,AKT3,IRS2,MAPK11
Pancreatic Adenocarcinoma Signaling	1.58	0.0492	NaN	VEGFA,PIK3R5,PIK3R6,AKT3,IRS2,MMP9
Production of Nitric Oxide and Reactive Oxygen Species in Macrophages	1.58	0.0419	NaN	LYZ,PIK3R5,PIK3R6,AKT3,IRS2,PRKCH,RHOH,MAPK11
Coagulation System	1.57	0.0857	NaN	F2R,VWF,PLAU
Erythropoietin Signaling	1.56	0.0549	NaN	PIK3R5,PIK3R6,AKT3,PRKCH,IRS2
Gαi Signaling	1.56	0.0488	NaN	NPR3,PTGER3,RGS10,RGS7,GNG12,XCR1
Role of Osteoblasts, Osteoclasts and Chondrocytes in Rheumatoid Arthritis	1.56	0.0393	NaN	TCF4,IL1A,SPP1,PIK3R6,PIK3R5,AKT3,IRS2,ALPL,LRP1
CTLA4 Signaling in Cytotoxic T Lymphocytes	1.53	0.0538	NaN	HLA-A,PIK3R5,PIK3R6,AKT3,IRS2
Systemic Lupus Erythematosus Signaling	1.53	0.041	NaN	HLA-G,IL1A,HLA-A,PIK3R6,PIK3R5,AKT3,IRS2,TNFSF13B
CD28 Signaling in T Helper Cells	1.52	0.0476	NaN	HLA-A,HLA-DMB,PIK3R5,PIK3R6,AKT3,IRS2
Clathrin-mediated Endocytosis Signaling	1.52	0.0408	NaN	VEGFA,LYZ,F2R,PIK3R6,PIK3R5,IRS2,MYO1E,FGF13
FLT3 Signaling in Hematopoietic Progenitor Cells	1.51	0.0532	NaN	PIK3R5,PIK3R6,AKT3,IRS2,MAPK11
Sphingosine-1-phosphate Signaling	1.49	0.0469	NaN	CASP3,PIK3R5,PIK3R6,AKT3,IRS2,RHOH
Phagosome Formation	1.49	0.0469	NaN	PIK3R5,PIK3R6,Tlr13,PRKCH,IRS2,RHOH
Apelin Endothelial Signaling Pathway	1.49	0.0469	NaN	PIK3R5,PIK3R6,AKT3,PRKCH,IRS2,MEF2C
Autoimmune Thyroid Disease Signaling	1.48	0.0789	NaN	HLA-G,HLA-A,HLA-DMB
TR/RXR Activation	1.48	0.0521	NaN	SREBF1,PIK3R5,PIK3R6,AKT3,IRS2
LPS-stimulated MAPK Signaling	1.48	0.0521	NaN	PIK3R5,PIK3R6,PRKCH,IRS2,MAPK11
Role of IL-17A in Arthritis	1.46	0.0606	NaN	PIK3R5,PIK3R6,IRS2,MAPK11
Endocannabinoid Developing Neuron Pathway	1.46	0.0462	NaN	PIK3R5,PIK3R6,AKT3,PAX6,IRS2,MAPK11
HER-2 Signaling in Breast Cancer	1.46	0.0515	NaN	PIK3R5,PIK3R6,AKT3,PRKCH,IRS2
Role of Macrophages, Fibroblasts and Endothelial Cells in Rheumatoid Arthritis	1.46	0.0348	NaN	VEGFA,TCF4,IL1A,PIK3R6,PIK3R5,AKT3,Tlr13,IRS2,PRKCH,TNFSF13B,LRP1
Parkinson's Signaling	1.46	0.125	NaN	CASP3,MAPK11
Renin-Angiotensin Signaling	1.45	0.0458	NaN	PIK3R5,PIK3R6,PRKCH,IRS2,PTGER2,MAPK11
Agranulocyte Adhesion and Diapedesis	1.45	0.0422	NaN	MYH10,IL1A,CXCR4,CLDN1,Ccl2,MMP9,SELPLG
NF-κB Activation by Viruses	1.44	0.051	NaN	PIK3R5,PIK3R6,AKT3,PRKCH,IRS2
Heparan Sulfate Biosynthesis (Late Stages)	1.44	0.0597	NaN	HS3ST3B1,CHST3,NDST1,HS3ST3A1
Osteoarthritis Pathway	1.44	0.0394	NaN	VEGFA,TCF4,SPP1,CASP3,MEF2C,ALPL,LRP1,MMP9
Asparagine Degradation I	1.43	0.5	NaN	ASRGL1
Alanine Degradation III	1.43	0.5	NaN	GPT2
Alanine Biosynthesis II	1.43	0.5	NaN	GPT2
Cysteine Biosynthesis/Homocysteine Degradation	1.43	0.5	NaN	CTH
Huntington's Disease Signaling	1.43	0.0372	NaN	TGM2,CASP3,SGK1,PIK3R6,PIK3R5,AKT3,IRS2,PRKCH,GNG12
Role of PI3K/AKT Signaling in the Pathogenesis of Influenza	1.42	0.0588	NaN	PIK3R5,PIK3R6,AKT3,IRS2
Caveolar-mediated Endocytosis Signaling	1.4	0.058	NaN	ITGAE,HLA-A,ITGA8,CD48
STAT3 Pathway	1.39	0.0444	NaN	VEGFA,IL7R,IL1A,IL3RA,FLT4,MAPK11
Breast Cancer Regulation by Stathmin1	1.39	0.0385	NaN	STMN1,TUBA1A,ARHGEF6,PIK3R5,PIK3R6,IRS2,PRKCH,GNG12
Type I Diabetes Mellitus Signaling	1.38	0.049	NaN	HLA-G,CASP3,HLA-A,HLA-DMB,MAPK11
mTOR Signaling	1.37	0.0381	NaN	VEGFA,PIK3R6,PIK3R5,AKT3,IRS2,PRKCH,PRR5L,RHOH
MSP-RON Signaling Pathway	1.37	0.0563	NaN	IL3RA,PIK3R6,PIK3R5,IRS2
SPINK1 General Cancer Pathway	1.35	0.0556	NaN	PIK3R5,PIK3R6,AKT3,IRS2
Role of p14/p19ARF in Tumor Suppression	1.34	0.0698	NaN	PIK3R5,PIK3R6,IRS2
14-3-3-mediated Signaling	1.33	0.0429	NaN	TUBA1A,PIK3R5,PIK3R6,AKT3,PRKCH,IRS2
ErbB Signaling	1.32	0.0472	NaN	PIK3R5,PIK3R6,PRKCH,IRS2,MAPK11
p70S6K Signaling	1.32	0.0426	NaN	F2R,PIK3R5,PIK3R6,AKT3,PRKCH,IRS2
Retinoic acid Mediated Apoptosis Signaling	1.32	0.0682	NaN	CASP3,PARP8,CFLAR
Heparan Sulfate Biosynthesis	1.31	0.0541	NaN	HS3ST3B1,CHST3,NDST1,HS3ST3A1
Melanocyte Development and Pigmentation Signaling	1.31	0.0467	NaN	MITF,PIK3R5,PIK3R6,KIT,IRS2
PFKFB4 Signaling Pathway	1.29	0.0667	NaN	HK1,XDH,HK3
Thrombopoietin Signaling	1.29	0.0533	NaN	PIK3R6,PIK3R5,PRKCH,IRS2
Endometrial Cancer Signaling	1.29	0.0533	NaN	PIK3R5,PIK3R6,AKT3,IRS2
IL-2 Signaling	1.29	0.0533	NaN	PIK3R5,PIK3R6,AKT3,IRS2
PAK Signaling	1.29	0.0463	NaN	CASP3,ARHGEF6,PIK3R5,PIK3R6,IRS2
cAMP-mediated signaling	1.29	0.0367	NaN	AKAP5,NPR3,PTGER3,RGS10,RGS7,PTGER2,ADRB2,XCR1
FAK Signaling	1.28	0.0459	NaN	ARHGEF6,PIK3R5,PIK3R6,AKT3,IRS2
FAT10 Cancer Signaling Pathway	1.27	0.0652	NaN	TCF4,CXCR4,AKT3
NF-κB Signaling	1.27	0.0385	NaN	IL1A,FLT4,PIK3R6,PIK3R5,AKT3,IRS2,TNFSF13B
IL-9 Signaling	1.25	0.0638	NaN	PIK3R5,PIK3R6,IRS2
Role of MAPK Signaling in the Pathogenesis of Influenza	1.23	0.0506	NaN	CASP3,PLA2G2D,AKT3,MAPK11
B Cell Receptor Signaling	1.22	0.0374	NaN	EGR1,PIK3R5,PIK3R6,AKT3,IRS2,MEF2C,MAPK11
Role of JAK1 and JAK3 in γc Cytokine Signaling	1.21	0.05	NaN	IL7R,PIK3R6,PIK3R5,IRS2
Tumoricidal Function of Hepatic Natural Killer Cells	1.21	0.0909	NaN	CASP3,LYVE1
FXR/RXR Activation	1.2	0.0435	NaN	IL1A,SREBF1,LPL,AKT3,PLTP
IL-15 Production	1.2	0.0435	NaN	CSF2RA,FLT4,KIT,AXL,FGR
Cardiac Hypertrophy Signaling (Enhanced)	1.19	0.0292	NaN	IL1A,LIF,IL3RA,PIK3R5,MAPK11,FGF13,IL7R,PIK3R6,AKT3,PRKCH,IRS2,MEF2C,TNFSF13B,ADRB2
Virus Entry via Endocytic Pathways	1.19	0.0431	NaN	HLA-A,PIK3R5,PIK3R6,PRKCH,IRS2
Triacylglycerol Degradation	1.18	0.06	NaN	LPL,LIPG,NDST1
ErbB4 Signaling	1.18	0.0488	NaN	PIK3R6,PIK3R5,PRKCH,IRS2
Growth Hormone Signaling	1.16	0.0482	NaN	PIK3R6,PIK3R5,PRKCH,IRS2
Nur77 Signaling in T Lymphocytes	1.16	0.0588	NaN	CASP3,HLA-A,HLA-DMB
Granulocyte Adhesion and Diapedesis	1.16	0.0387	NaN	IL1A,CXCR4,CLDN1,Ccl2,MMP9,SELPLG
Phenylethylamine Degradation I	1.14	0.25	NaN	ALDH3A2
Proline Biosynthesis I	1.14	0.25	NaN	PYCR1
IL-22 Signaling	1.14	0.0833	NaN	AKT3,MAPK11
HGF Signaling	1.12	0.0413	NaN	PIK3R5,PIK3R6,AKT3,PRKCH,IRS2
3-phosphoinositide Biosynthesis	1.11	0.0354	NaN	ICOS,PIK3R6,PIK3R5,KIT,IRS2,MTMR7,ALPL
Glutathione-mediated Detoxification	1.11	0.08	NaN	LTC4S,HPGDS
Small Cell Lung Cancer Signaling	1.1	0.046	NaN	PIK3R5,PIK3R6,AKT3,IRS2
Leptin Signaling in Obesity	1.1	0.046	NaN	PIK3R5,PIK3R6,AKT3,IRS2
Angiopoietin Signaling	1.09	0.0455	NaN	PIK3R5,PIK3R6,AKT3,IRS2
Factors Promoting Cardiogenesis in Vertebrates	1.09	0.0455	NaN	TCF4,MEF2C,PRKCH,LRP1
Non-Small Cell Lung Cancer Signaling	1.09	0.0455	NaN	PIK3R5,PIK3R6,AKT3,IRS2
Glioma Signaling	1.09	0.0403	NaN	PIK3R5,PIK3R6,AKT3,PRKCH,IRS2
Estrogen-Dependent Breast Cancer Signaling	1.08	0.0449	NaN	PIK3R5,PIK3R6,AKT3,IRS2
Death Receptor Signaling	1.08	0.0449	NaN	TNFRSF21,CASP3,PARP8,CFLAR
Cardiac Hypertrophy Signaling	1.06	0.0327	NaN	PIK3R5,PIK3R6,IRS2,MEF2C,RHOH,MAPK11,GNG12,ADRB2
Cytotoxic T Lymphocyte-mediated Apoptosis of Target Cells	1.05	0.0741	NaN	CASP3,HLA-A
Macropinocytosis Signaling	1.05	0.044	NaN	PIK3R6,PIK3R5,PRKCH,IRS2
Serine Biosynthesis	1.05	0.2	NaN	PHGDH
Galactose Degradation I (Leloir Pathway)	1.05	0.2	NaN	GALM
fMLP Signaling in Neutrophils	1.03	0.0388	NaN	PIK3R5,PIK3R6,PRKCH,IRS2,GNG12
Calcium-induced T Lymphocyte Apoptosis	1.03	0.0517	NaN	HLA-A,HLA-DMB,PRKCH
Apelin Pancreas Signaling Pathway	1.03	0.0517	NaN	PIK3R5,PIK3R6,IRS2
Role of Hypercytokinemia/hyperchemokinemia in the Pathogenesis of Influenza	1.02	0.0714	NaN	CCR1,IL1A
Prolactin Signaling	1.02	0.043	NaN	PIK3R6,PIK3R5,PRKCH,IRS2
Signaling by Rho Family GTPases	1.01	0.0319	NaN	STMN1,SEPT3,ARHGEF6,PIK3R5,PIK3R6,IRS2,RHOH,GNG12
Role of NANOG in Mammalian Embryonic Stem Cell Pluripotency	1.01	0.0382	NaN	LIF,PIK3R5,PIK3R6,AKT3,IRS2
JAK/Stat Signaling	1.01	0.0426	NaN	PIK3R5,PIK3R6,AKT3,IRS2
PXR/RXR Activation	1	0.05	NaN	ALDH3A2,AKT3,ABCC3
Bladder Cancer Signaling	0.996	0.0421	NaN	VEGFA,DAPK1,MMP9,FGF13
Hepatic Cholestasis	0.983	0.0347	NaN	IL1A,LIF,SREBF1,PRKCH,ABCC3,TNFSF13B
Ephrin A Signaling	0.983	0.0492	NaN	PIK3R5,PIK3R6,IRS2
Sperm Motility	0.979	0.0327	NaN	PLA2G2D,CSF2RA,FLT4,KIT,PRKCH,AXL,FGR
Pathogenesis of Multiple Sclerosis	0.975	0.167	NaN	CCR1
Proline Biosynthesis II (from Arginine)	0.975	0.167	NaN	PYCR1
Chondroitin and Dermatan Biosynthesis	0.975	0.167	NaN	CHSY3
Arginine Degradation VI (Arginase 2 Pathway)	0.975	0.167	NaN	PYCR1
Aryl Hydrocarbon Receptor Signaling	0.959	0.0368	NaN	TGM2,NCOA7,IL1A,ALDH3A2,CYP1B1
EIF2 Signaling	0.947	0.0321	NaN	VEGFA,SREBF1,ATF5,PIK3R5,PIK3R6,AKT3,IRS2
Pyridoxal 5'-phosphate Salvage Pathway	0.936	0.0469	NaN	DAPK1,SGK1,PRKCH
AMPK Signaling	0.917	0.0315	NaN	PIK3R6,PIK3R5,AKT3,IRS2,CHRNA5,MAPK11,ADRB2
Ceramide Signaling	0.914	0.0392	NaN	PIK3R5,PIK3R6,AKT3,IRS2
Airway Pathology in Chronic Obstructive Pulmonary Disease	0.91	0.143	NaN	MMP9
Superpathway of Serine and Glycine Biosynthesis I	0.91	0.143	NaN	PHGDH
IL-10 Signaling	0.907	0.0455	NaN	CCR1,IL1A,MAPK11
T Helper Cell Differentiation	0.893	0.0448	NaN	HLA-A,ICOS,HLA-DMB
Human Embryonic Stem Cell Pluripotency	0.883	0.0347	NaN	TCF4,PIK3R5,PIK3R6,AKT3,IRS2
Antioxidant Action of Vitamin C	0.879	0.0381	NaN	PLA2G2D,CSF2RA,MAPK11,SLC2A3
RAR Activation	0.873	0.0323	NaN	VEGFA,NSD1,IL3RA,AKT3,PRKCH,MAPK11
Synaptogenesis Signaling Pathway	0.873	0.0286	NaN	PIK3R6,SYT11,PIK3R5,SYT5,AKT3,IRS2,LRP8,LRP1,FGR
Prostate Cancer Signaling	0.87	0.0377	NaN	PIK3R5,PIK3R6,AKT3,IRS2
Epithelial Adherens Junction Signaling	0.866	0.0342	NaN	MYH10,TCF4,TUBA1A,SNAI2,AKT3
Sucrose Degradation V (Mammalian)	0.857	0.125	NaN	GALM
Tryptophan Degradation to 2-amino-3-carboxymuconate Semialdehyde	0.857	0.125	NaN	IDO1
Superpathway of Inositol Phosphate Compounds	0.848	0.0302	NaN	ICOS,PIK3R6,PIK3R5,KIT,IRS2,MTMR7,ALPL
Insulin Receptor Signaling	0.848	0.0338	NaN	SGK1,PIK3R5,PIK3R6,AKT3,IRS2
ERK5 Signaling	0.839	0.0423	NaN	LIF,SGK1,MEF2C
Hematopoiesis from Pluripotent Stem Cells	0.824	0.0541	NaN	IL1A,LIF
Inhibition of Matrix Metalloproteases	0.824	0.0541	NaN	MMP9,LRP1
CNTF Signaling	0.812	0.0411	NaN	PIK3R5,PIK3R6,IRS2
p38 MAPK Signaling	0.81	0.0357	NaN	IL1A,PLA2G2D,MEF2C,MAPK11
Type II Diabetes Mellitus Signaling	0.807	0.0327	NaN	PIK3R5,PIK3R6,AKT3,PRKCH,IRS2
Phospholipase C Signaling	0.807	0.0294	NaN	TGM2,PLA2G2D,ARHGEF6,PRKCH,MEF2C,RHOH,GNG12
Retinol Biosynthesis	0.804	0.0526	NaN	LPL,LIPG
Cholecystokinin/Gastrin-mediated Signaling	0.799	0.0354	NaN	IL1A,MEF2C,PRKCH,RHOH
IGF-1 Signaling	0.788	0.0351	NaN	PIK3R5,PIK3R6,AKT3,IRS2
Neuropathic Pain Signaling In Dorsal Horn Neurons	0.78	0.0348	NaN	PIK3R6,PIK3R5,PRKCH,IRS2
Chronic Myeloid Leukemia Signaling	0.78	0.0348	NaN	PIK3R5,PIK3R6,AKT3,IRS2
VDR/RXR Activation	0.752	0.0385	NaN	SPP1,PRKCH,KLF4
B Cell Activating Factor Signaling	0.752	0.0488	NaN	MAPK11,TNFSF13B
Primary Immunodeficiency Signaling	0.752	0.0488	NaN	IL7R,ICOS
Telomerase Signaling	0.752	0.0339	NaN	PIK3R5,PIK3R6,AKT3,IRS2
Regulation of eIF4 and p70S6K Signaling	0.75	0.0312	NaN	PIK3R5,PIK3R6,AKT3,IRS2,MAPK11
ErbB2-ErbB3 Signaling	0.742	0.038	NaN	PIK3R5,PIK3R6,IRS2
G Beta Gamma Signaling	0.735	0.0333	NaN	ARHGEF6,AKT3,PRKCH,GNG12
PKCθ Signaling in T Lymphocytes	0.728	0.0307	NaN	HLA-A,HLA-DMB,PIK3R5,PIK3R6,IRS2
Acute Phase Response Signaling	0.699	0.0299	NaN	TCF4,IL1A,VWF,AKT3,MAPK11
Leukotriene Biosynthesis	0.695	0.0833	NaN	LTC4S
Guanosine Nucleotides Degradation III	0.695	0.0833	NaN	XDH
Rac Signaling	0.693	0.032	NaN	PIK3R5,PIK3R6,IRS2,NCKAP1
PTEN Signaling	0.693	0.032	NaN	CASP3,FLT4,PIK3R5,AKT3
Aldosterone Signaling in Epithelial Cells	0.686	0.0296	NaN	SGK1,PIK3R5,PIK3R6,PRKCH,IRS2
NGF Signaling	0.684	0.0317	NaN	PIK3R5,PIK3R6,AKT3,IRS2
GDNF Family Ligand-Receptor Interactions	0.668	0.0349	NaN	PIK3R5,PIK3R6,IRS2
NAD biosynthesis II (from tryptophan)	0.666	0.0769	NaN	IDO1
Urate Biosynthesis/Inosine 5'-phosphate Degradation	0.666	0.0769	NaN	XDH
Neurotrophin/TRK Signaling	0.658	0.0345	NaN	PIK3R5,PIK3R6,IRS2
CREB Signaling in Neurons	0.652	0.0274	NaN	PIK3R5,PIK3R6,AKT3,PRKCH,IRS2,GNG12
IL-1 Signaling	0.64	0.0337	NaN	IL1A,MAPK11,GNG12
Phenylalanine Degradation IV (Mammalian, via Side Chain)	0.636	0.0714	NaN	ALDH3A2
Glioblastoma Multiforme Signaling	0.633	0.0282	NaN	PIK3R5,PIK3R6,AKT3,IRS2,RHOH
FcγRIIB Signaling in B Lymphocytes	0.631	0.0333	NaN	PIK3R5,PIK3R6,IRS2
CCR5 Signaling in Macrophages	0.631	0.0333	NaN	PRKCH,MAPK11,GNG12
Amyloid Processing	0.623	0.04	NaN	AKT3,MAPK11
Salvage Pathways of Pyrimidine Ribonucleotides	0.622	0.033	NaN	DAPK1,SGK1,PRKCH
Germ Cell-Sertoli Cell Junction Signaling	0.62	0.0279	NaN	TUBA1A,PIK3R5,PIK3R6,IRS2,RHOH
α-Adrenergic Signaling	0.613	0.0326	NaN	PRKCH,GNG12,PHKA2
Fcγ Receptor-mediated Phagocytosis in Macrophages and Monocytes	0.613	0.0326	NaN	AKT3,PRKCH,FGR
Granzyme B Signaling	0.611	0.0667	NaN	CASP3
Adenosine Nucleotides Degradation II	0.611	0.0667	NaN	XDH
Vitamin-C Transport	0.611	0.0667	NaN	SLC2A3
UVC-Induced MAPK Signaling	0.6	0.0385	NaN	PRKCH,MAPK11
Synaptic Long Term Depression	0.59	0.0272	NaN	PLA2G2D,GUCY2C,NPR3,PRKCH,CTH
Chondroitin Sulfate Degradation (Metazoa)	0.587	0.0625	NaN	ARSB
Glucocorticoid Receptor Signaling	0.57	0.0243	NaN	SGK1,PIK3R6,PIK3R5,AKT3,IRS2,PLAU,MAPK11,ADRB2
Unfolded protein response	0.565	0.0364	NaN	INSIG1,SREBF1
Cardiomyocyte Differentiation via BMP Receptors	0.564	0.0588	NaN	MEF2C
Differential Regulation of Cytokine Production in Intestinal Epithelial Cells by IL-17A and IL-17F	0.564	0.0588	NaN	IL1A
D-myo-inositol (1,4,5)-trisphosphate Degradation	0.564	0.0588	NaN	INPP1
Histamine Degradation	0.564	0.0588	NaN	ALDH3A2
Semaphorin Signaling in Neurons	0.554	0.0357	NaN	RHOH,NRP1
Glutamate Receptor Signaling	0.554	0.0357	NaN	SLC1A4,SLC38A1
Ubiquinol-10 Biosynthesis (Eukaryotic)	0.542	0.0556	NaN	COQ2
Purine Nucleotides Degradation II (Aerobic)	0.542	0.0556	NaN	XDH
Apelin Muscle Signaling Pathway	0.542	0.0556	NaN	AKT3
PDGF Signaling	0.539	0.0297	NaN	PIK3R5,PIK3R6,IRS2
Calcium Signaling	0.527	0.0256	NaN	MYH10,AKAP5,MEF2C,CHRNA5,Tpm2
Oxidative Ethanol Degradation III	0.523	0.0526	NaN	ALDH3A2
DNA damage-induced 14-3-3σ Signaling	0.523	0.0526	NaN	AKT3
Gαs Signaling	0.516	0.0288	NaN	PTGER2,GNG12,ADRB2
Induction of Apoptosis by HIV1	0.513	0.0333	NaN	CASP3,CXCR4
Lipid Antigen Presentation by CD1	0.504	0.05	NaN	CD1D
Hereditary Breast Cancer Signaling	0.504	0.0263	NaN	PIK3R5,PIK3R6,AKT3,IRS2
Fatty Acid α-oxidation	0.504	0.05	NaN	ALDH3A2
Endoplasmic Reticulum Stress Pathway	0.504	0.05	NaN	CASP3
Phospholipases	0.503	0.0328	NaN	PLA2G2D,LIPG
Neuroprotective Role of THOP1 in Alzheimer's Disease	0.495	0.028	NaN	HLA-G,HLA-A,MMP9
Putrescine Degradation III	0.487	0.0476	NaN	ALDH3A2
Cysteine Biosynthesis III (mammalia)	0.487	0.0476	NaN	CTH
GPCR-Mediated Nutrient Sensing in Enteroendocrine Cells	0.475	0.0273	NaN	FFAR4,PRKCH,GNG12
Polyamine Regulation in Colon Cancer	0.471	0.0455	NaN	TCF4
IL-17A Signaling in Gastric Cells	0.471	0.0455	NaN	MAPK11
Bupropion Degradation	0.471	0.0455	NaN	CYP1B1
Apelin Cardiac Fibroblast Signaling Pathway	0.471	0.0455	NaN	AKT3
SAPK/JNK Signaling	0.469	0.027	NaN	PIK3R5,PIK3R6,IRS2
Tryptophan Degradation X (Mammalian, via Tryptamine)	0.456	0.0435	NaN	ALDH3A2
Superpathway of D-myo-inositol (1,4,5)-trisphosphate Metabolism	0.456	0.0435	NaN	INPP1
Ethanol Degradation IV	0.456	0.0435	NaN	ALDH3A2
Tight Junction Signaling	0.45	0.0247	NaN	MYH10,CLDN1,RAB13,AKT3
TREM1 Signaling	0.434	0.029	NaN	AKT3,Tlr13
Role of JAK family kinases in IL-6-type Cytokine Signaling	0.427	0.04	NaN	MAPK11
CDP-diacylglycerol Biosynthesis I	0.427	0.04	NaN	LPCAT2
Tryptophan Degradation III (Eukaryotic)	0.427	0.04	NaN	IDO1
RhoA Signaling	0.425	0.0254	NaN	NRP2,SEPT3,LPAR3
Ephrin B Signaling	0.419	0.0282	NaN	CXCR4,GNG12
T Cell Receptor Signaling	0.419	0.0252	NaN	PIK3R5,PIK3R6,IRS2
Toll-like Receptor Signaling	0.411	0.0278	NaN	IL1A,MAPK11
Phosphatidylglycerol Biosynthesis II (Non-plastidic)	0.401	0.037	NaN	LPCAT2
Acetone Degradation I (to Methylglyoxal)	0.401	0.037	NaN	CYP1B1
Hypoxia Signaling in the Cardiovascular System	0.397	0.027	NaN	VEGFA,UBE2E2
Chemokine Signaling	0.39	0.0267	NaN	CXCR4,MAPK11
Ethanol Degradation II	0.388	0.0357	NaN	ALDH3A2
Ephrin Receptor Signaling	0.379	0.0226	NaN	VEGFA,CXCR4,AKT3,GNG12
Sertoli Cell-Sertoli Cell Junction Signaling	0.367	0.0222	NaN	TUBA1A,CLDN1,AKT3,MAPK11
Dopamine Degradation	0.367	0.0333	NaN	ALDH3A2
Adipogenesis pathway	0.362	0.0231	NaN	EGR2,SREBF1,LPL
4-1BB Signaling in T Lymphocytes	0.356	0.0323	NaN	MAPK11
G Protein Signaling Mediated by Tubby	0.356	0.0323	NaN	GNG12
Noradrenaline and Adrenaline Degradation	0.356	0.0323	NaN	ALDH3A2
Interferon Signaling	0.356	0.0323	NaN	IFITM3
MIF-mediated Glucocorticoid Regulation	0.346	0.0312	NaN	PLA2G2D
IL-17A Signaling in Fibroblasts	0.346	0.0312	NaN	MAPK11
Role of JAK2 in Hormone-like Cytokine Signaling	0.346	0.0312	NaN	IRS2
Role of RIG1-like Receptors in Antiviral Innate Immunity	0.335	0.0303	NaN	IRF7
PI3K Signaling in B Lymphocytes	0.333	0.0221	NaN	ATF5,AKT3,IRS2
Opioid Signaling Pathway	0.333	0.0207	NaN	RGS10,RGS7,AKT3,PRKCH,FGR
Superpathway of Methionine Degradation	0.326	0.0294	NaN	CTH
TWEAK Signaling	0.318	0.0286	NaN	CASP3
NRF2-mediated Oxidative Stress Response	0.305	0.0204	NaN	PIK3R6,PIK3R5,PRKCH,IRS2
Role of Cytokines in Mediating Communication between Immune Cells	0.3	0.027	NaN	IL1A
Estrogen Biosynthesis	0.3	0.027	NaN	CYP1B1
ERK/MAPK Signaling	0.292	0.02	NaN	PLA2G2D,PIK3R5,PIK3R6,IRS2
Mechanisms of Viral Exit from Host Cells	0.285	0.0256	NaN	PRKCH
April Mediated Signaling	0.285	0.0256	NaN	MAPK11
TGF-β Signaling	0.281	0.0213	NaN	IRF7,MAPK11
Role of PKR in Interferon Induction and Antiviral Response	0.277	0.025	NaN	CASP3
MIF Regulation of Innate Immunity	0.277	0.025	NaN	PLA2G2D
Neuregulin Signaling	0.277	0.0211	NaN	AKT3,PRKCH
ATM Signaling	0.277	0.0211	NaN	ZNF420,MAPK11
Oncostatin M Signaling	0.264	0.0238	NaN	PLAU
BAG2 Signaling Pathway	0.264	0.0238	NaN	CASP3
iNOS Signaling	0.25	0.0227	NaN	MAPK11
Triacylglycerol Biosynthesis	0.25	0.0227	NaN	LPCAT2
Role of Oct4 in Mammalian Embryonic Stem Cell Pluripotency	0.244	0.0222	NaN	SPP1
nNOS Signaling in Neurons	0.244	0.0222	NaN	PRKCH
Nicotine Degradation III	0.238	0.0217	NaN	CYP1B1
CDK5 Signaling	0.234	0.019	NaN	EGR1,MAPK11
TNFR1 Signaling	0.226	0.0208	NaN	CASP3
Thyroid Cancer Signaling	0.221	0.0204	NaN	TCF4
Phototransduction Pathway	0.221	0.0204	NaN	GUCY2C
Melatonin Degradation I	0.215	0.02	NaN	CYP1B1
Activation of IRF by Cytosolic Pattern Recognition Receptors	0.206	0.0192	NaN	IRF7
CD27 Signaling in Lymphocytes	0.206	0.0192	NaN	CASP3
Transcriptional Regulatory Network in Embryonic Stem Cells	0.206	0.0192	NaN	PAX6
Synaptic Long Term Potentiation	0	0.00787	NaN	PRKCH
PPARα/RXRα Activation	0	0.0111	NaN	LPL,MEF2C
Mitochondrial Dysfunction	0	0.0126	NaN	CASP3,XDH
Regulation of Actin-based Motility by Rho	0	0.0116	NaN	RHOH
Melatonin Signaling	0	0.0145	NaN	PRKCH
Cellular Effects of Sildenafil (Viagra)	0	0.0161	NaN	MYH10,GUCY2C
Agrin Interactions at Neuromuscular Junction	0	0.0133	NaN	ARHGEF6
GNRH Signaling	0	0.018	NaN	EGR1,PRKCH,MAPK11
Androgen Signaling	0	0.0152	NaN	PRKCH,GNG12
Basal Cell Carcinoma Signaling	0	0.0143	NaN	TCF4
Protein Kinase A Signaling	0	0.0186	NaN	AKAP5,MYH10,TCF4,DUSP22,PRKCH,GNG12,PHKA2
Role of Wnt/GSK-3β Signaling in the Pathogenesis of Influenza	0	0.0154	NaN	TCF4
Actin Nucleation by ARP-WASP Complex	0	0.0149	NaN	RHOH
Dopamine-DARPP32 Feedback in cAMP Signaling	0	0.0126	NaN	KCNJ2,PRKCH
RhoGDI Signaling	0	0.0173	NaN	ARHGEF6,RHOH,GNG12
Netrin Signaling	0	0.0156	NaN	ENAH
D-myo-inositol-5-phosphate Metabolism	0	0.0129	NaN	MTMR7,ALPL
D-myo-inositol (1,4,5,6)-Tetrakisphosphate Biosynthesis	0	0.0146	NaN	MTMR7,ALPL
Nicotine Degradation II	0	0.0182	NaN	CYP1B1
Serotonin Degradation	0	0.0179	NaN	ALDH3A2
D-myo-inositol (3,4,5,6)-tetrakisphosphate Biosynthesis	0	0.0146	NaN	MTMR7,ALPL
3-phosphoinositide Degradation	0	0.0132	NaN	MTMR7,ALPL
Superpathway of Melatonin Degradation	0	0.0182	NaN	CYP1B1
Remodeling of Epithelial Adherens Junctions	0	0.0154	NaN	TUBA1A
PI3K/AKT Signaling	0	0.0154	NaN	LIMS1,AKT3
Cardiac β-adrenergic Signaling	0	0.0152	NaN	AKAP5,GNG12
Protein Ubiquitination Pathway	0	0.0115	NaN	USP35,HLA-A,UBE2E2
Wnt/β-catenin Signaling	0	0.0179	NaN	TCF4,AKT3,LRP1
PPAR Signaling	0	0.0098	NaN	IL1A
Apoptosis Signaling	0	0.0102	NaN	CASP3
BMP signaling pathway	0	0.0123	NaN	MAPK11
GPCR-Mediated Integration of Enteroendocrine Signaling Exemplified by an L Cell	0	0.0143	NaN	ADRB2
Gustation Pathway	0	0.00719	NaN	P2RY1
Phagosome Maturation	0	0.0146	NaN	TUBA1A,HLA-A
Cancer Drug Resistance By Drug Efflux	0	0.0172	NaN	AKT3
Sumoylation Pathway	0	0.0103	NaN	RHOH
Sirtuin Signaling Pathway	0	0.00743	NaN	TUBA1A,SREBF1
Iron homeostasis signaling pathway	0	0.0154	NaN	SLC48A1,LRP1
Th17 Activation Pathway	0	0.0147	NaN	PTGER2
Endocannabinoid Neuronal Synapse Pathway	0	0.00787	NaN	MAPK11
Apelin Adipocyte Signaling Pathway	0	0.0133	NaN	MAPK11

## Sheet: SMRT 0hr down pathways (IPA)
© 2000-2019 QIAGEN. All rights reserved.
Ingenuity Canonical Pathways	-log(p-value)	Ratio	z-score	Molecules
IL-10 Signaling	4.84	0.106	NaN	SOCS3,CCR5,IL18,FCGR2A,CD14,NFKB2,FCGR2B
Phagosome Formation	3.78	0.0625	NaN	PLCD3,ITGAM,FCGR2A,RHOT1,PRKCE,FCGR2B,RAC3,FCGR3A/FCGR3B
Dendritic Cell Maturation	3.6	0.0523	NaN	PLCD3,IL18,HLA-DOA,TYROBP,FCGR2A,NFKB2,FCGR2B,TNFRSF1B,FCGR3A/FCGR3B
Sperm Motility	3.55	0.0467	NaN	PRKACB,PLCD3,PDE2A,PDE1B,PRKCE,TNK2,JAK3,CSF1R,DDR1,DYRK3
Natural Killer Cell Signaling	3.28	0.0603	NaN	SYNJ2,RASD2,TYROBP,FCGR2A,PRKCE,RAC3,FCGR3A/FCGR3B
Th1 Pathway	3.11	0.0565	NaN	SOCS3,HLA-DOA,IL18,CCR5,PSEN2,CD8A,JAK3
Th1 and Th2 Activation Pathway	2.96	0.0471	NaN	SOCS3,HLA-DOA,IL18,CCR5,MAF,PSEN2,CD8A,JAK3
Inflammasome pathway	2.84	0.158	NaN	IL18,NFKB2,NLRC4
TREM1 Signaling	2.83	0.0725	NaN	IL18,TYROBP,NFKB2,FCGR2B,NLRC4
P2Y Purigenic Receptor Signaling Pathway	2.78	0.0496	NaN	PRKACB,P2RY2,PLCD3,RASD2,P2RY6,PRKCE,NFKB2
Role of Macrophages, Fibroblasts and Endothelial Cells in Rheumatoid Arthritis	2.78	0.0348	NaN	SOCS3,PLCD3,IL18,LRP5,RASD2,TRAF4,PRKCE,TNFRSF1B,WNT11,FCGR3A/FCGR3B,TRAF1
Toll-like Receptor Signaling	2.75	0.0694	NaN	IL18,TRAF4,CD14,NFKB2,TRAF1
NAD Salvage Pathway II	2.65	0.136	NaN	NT5C3B,NMRK1,PXYLP1
Production of Nitric Oxide and Reactive Oxygen Species in Macrophages	2.64	0.0419	NaN	MAP3K9,RHOT1,PRKCE,NFKB2,JAK3,TNFRSF1B,RAC3,SIRPA
Phospholipase C Signaling	2.6	0.0378	NaN	PLCD3,RASD2,AHNAK,RHOT1,FCGR2A,PRKCE,NFKB2,FCGR2B,RAC3
IL-15 Production	2.56	0.0522	NaN	NFKB2,TNK2,JAK3,CSF1R,DDR1,DYRK3
Molecular Mechanisms of Cancer	2.53	0.0307	NaN	PRKACB,CDK18,LRP5,RASD2,CCND2,RHOT1,PRKCE,PSEN2,NFKB2,JAK3,RAC3,WNT11
Colorectal Cancer Metastasis Signaling	2.35	0.0346	NaN	PRKACB,LRP5,RASD2,RHOT1,NFKB2,JAK3,RAC3,WNT11,MMP19
Salvage Pathways of Pyrimidine Ribonucleotides	2.31	0.0549	NaN	CDK18,MAP3K9,APOBEC1,PRKCE,LIMK1
Hepatic Cholestasis	2.29	0.0405	NaN	PRKACB,IL18,PRKCE,CD14,NFKB2,TNFRSF1B,CYP8B1
Integrin Signaling	2.27	0.0364	NaN	PARVB,RASD2,ITGAM,RHOT1,GRB7,TNK2,TSPAN4,RAC3
TNFR2 Signaling	2.26	0.1	NaN	NFKB2,TNFRSF1B,TRAF1
IL-6 Signaling	2.21	0.0441	NaN	SOCS3,IL18,RASD2,CD14,NFKB2,TNFRSF1B
Protein Kinase A Signaling	2.2	0.0292	NaN	PRKACB,PLCD3,PDE2A,H3F3A/H3F3B,PTPRJ,PTPRO,PDE1B,PRKCE,NFKB2,PTPN21,SIRPA
Th2 Pathway	2.19	0.0438	NaN	SOCS3,CCR5,HLA-DOA,MAF,PSEN2,JAK3
Apoptosis Signaling	2.17	0.051	NaN	RASD2,PRKCE,LMNA,NFKB2,TNFRSF1B
Gustation Pathway	2.16	0.0432	NaN	PRKACB,P2RY2,PDE2A,P2RY14,P2RY6,PDE1B
Pyridoxal 5'-phosphate Salvage Pathway	2.13	0.0625	NaN	CDK18,MAP3K9,PRKCE,LIMK1
Neuroinflammation Signaling Pathway	2.08	0.0314	NaN	IL18,HLA-DOA,TYROBP,GLUL,PSEN2,NFKB2,JAK3,CSF1R,NFE2L2
Opioid Signaling Pathway	2.04	0.0332	NaN	FOSB,RGS9,PRKACB,RASD2,PDE1B,PRKCE,NFKB2,RAC3
Crosstalk between Dendritic Cells and Natural Killer Cells	2.01	0.058	NaN	IL18,TYROBP,NFKB2,TNFRSF1B
3-phosphoinositide Degradation	1.99	0.0397	NaN	SYNJ2,SOCS3,PTPRJ,PTPRO,SIRPA,PXYLP1
LXR/RXR Activation	1.97	0.0455	NaN	IL18,SERPINF1,CD14,NFKB2,TNFRSF1B
D-myo-inositol-5-phosphate Metabolism	1.94	0.0387	NaN	SOCS3,PLCD3,PTPRJ,PTPRO,SIRPA,PXYLP1
Role of Pattern Recognition Receptors in Recognition of Bacteria and Viruses	1.93	0.0385	NaN	IL18,PRKCE,C1QA,NFKB2,OAS3,NLRC4
Cholecystokinin/Gastrin-mediated Signaling	1.92	0.0442	NaN	IL18,RASD2,RHOT1,PRKCE,RAC3
Glutamine Biosynthesis I	1.92	1	NaN	GLUL
IL-8 Signaling	1.89	0.034	NaN	RASD2,CCND2,ITGAM,RHOT1,PRKCE,RAC3,LIMK1
Cardiac Hypertrophy Signaling (Enhanced)	1.85	0.025	NaN	PRKACB,MAP3K9,PLCD3,IL18,RASD2,PDE2A,MAPKAPK3,PDE1B,PRKCE,NFKB2,TNFRSF1B,WNT11
VDR/RXR Activation	1.83	0.0513	NaN	SERPINB1,LRP5,PRKCE,CD14
iNOS Signaling	1.8	0.0682	NaN	CD14,NFKB2,JAK3
Acute Phase Response Signaling	1.79	0.0359	NaN	SOCS3,IL18,RASD2,SERPINF1,NFKB2,TNFRSF1B
HMGB1 Signaling	1.77	0.0355	NaN	IL18,RASD2,RHOT1,NFKB2,TNFRSF1B,RAC3
NGF Signaling	1.73	0.0397	NaN	MAP3K9,RASD2,TRAF4,TRIO,NFKB2
IL-9 Signaling	1.72	0.0638	NaN	SOCS3,NFKB2,JAK3
IL-15 Signaling	1.69	0.0465	NaN	RASD2,NFKB2,JAK3,RAC3
G-Protein Coupled Receptor Signaling	1.67	0.0285	NaN	PRKACB,RASD2,PDE2A,P2RY14,PDE1B,ADORA3,PRKCE,NFKB2
Renin-Angiotensin Signaling	1.67	0.0382	NaN	PRKACB,RASD2,PRKCE,NFKB2,SHE
Amyloid Processing	1.65	0.06	NaN	PRKACB,PRKCE,PSEN2
Death Receptor Signaling	1.64	0.0449	NaN	LMNA,NFKB2,TNFRSF1B,LIMK1
Superpathway of Inositol Phosphate Compounds	1.64	0.0302	NaN	SYNJ2,SOCS3,PLCD3,PTPRJ,PTPRO,PXYLP1,SIRPA
Erythropoietin Signaling	1.61	0.044	NaN	SOCS3,RASD2,PRKCE,NFKB2
Macropinocytosis Signaling	1.61	0.044	NaN	RASD2,CD14,PRKCE,CSF1R
Fcγ Receptor-mediated Phagocytosis in Macrophages and Monocytes	1.6	0.0435	NaN	FCGR2A,PRKCE,RAC3,FCGR3A/FCGR3B
D-myo-inositol (1,4,5,6)-Tetrakisphosphate Biosynthesis	1.59	0.0365	NaN	SOCS3,PTPRJ,PTPRO,SIRPA,PXYLP1
D-myo-inositol (3,4,5,6)-tetrakisphosphate Biosynthesis	1.59	0.0365	NaN	SOCS3,PTPRJ,PTPRO,SIRPA,PXYLP1
Role of NFAT in Regulation of the Immune Response	1.59	0.0323	NaN	RASD2,HLA-DOA,FCGR2A,NFKB2,FCGR2B,FCGR3A/FCGR3B
B Cell Receptor Signaling	1.58	0.0321	NaN	SYNJ2,MAP3K9,RASD2,FCGR2A,NFKB2,FCGR2B
JAK/Stat Signaling	1.57	0.0426	NaN	SOCS3,RASD2,NFKB2,JAK3
IL-4 Signaling	1.57	0.0426	NaN	SYNJ2,HLA-DOA,RASD2,JAK3
LPS-stimulated MAPK Signaling	1.54	0.0417	NaN	RASD2,PRKCE,CD14,NFKB2
Cardiac Hypertrophy Signaling	1.53	0.0286	NaN	PRKACB,MAP3K9,PLCD3,RASD2,MAPKAPK3,RHOT1,RAC3
Semaphorin Signaling in Neurons	1.52	0.0536	NaN	RHOT1,RAC3,LIMK1
NF-κB Activation by Viruses	1.51	0.0408	NaN	CCR5,RASD2,PRKCE,NFKB2
Calcium-induced T Lymphocyte Apoptosis	1.48	0.0517	NaN	HLA-DOA,NR4A1,PRKCE
Type I Diabetes Mellitus Signaling	1.45	0.0392	NaN	SOCS3,HLA-DOA,NFKB2,TNFRSF1B
PPAR Signaling	1.45	0.0392	NaN	IL18,RASD2,NFKB2,TNFRSF1B
Induction of Apoptosis by HIV1	1.44	0.05	NaN	NFKB2,TNFRSF1B,TRAF1
Synaptogenesis Signaling Pathway	1.42	0.0254	NaN	PRKACB,NSF,RASD2,ITSN1,CDH17,PRKCE,SHE,LIMK1
Adrenomedullin signaling pathway	1.41	0.0291	NaN	PRKACB,PLCD3,IL18,RASD2,NFKB2,SHE
Granulocyte Adhesion and Diapedesis	1.4	0.0323	NaN	IL18,ITGAM,TNFRSF1B,MMP19,Ccl9
T Cell Exhaustion Signaling Pathway	1.37	0.0316	NaN	RASD2,HLA-DOA,MGAT5,PRDM1,JAK3
GPCR-Mediated Nutrient Sensing in Enteroendocrine Cells	1.35	0.0364	NaN	PRKACB,PLCD3,LPAR5,PRKCE
Role of Hypercytokinemia/hyperchemokinemia in the Pathogenesis of Influenza	1.35	0.0714	NaN	CCR5,IL18
Nitric Oxide Signaling in the Cardiovascular System	1.34	0.036	NaN	PRKACB,PDE2A,PDE1B,PRKCE
Tight Junction Signaling	1.33	0.0309	NaN	PRKACB,NSF,YBX3,NFKB2,TNFRSF1B
p38 MAPK Signaling	1.33	0.0357	NaN	IL18,H3F3A/H3F3B,MAPKAPK3,TNFRSF1B
T Helper Cell Differentiation	1.32	0.0448	NaN	HLA-DOA,IL18,TNFRSF1B
Actin Nucleation by ARP-WASP Complex	1.32	0.0448	NaN	RASD2,RHOT1,RAC3
PKCθ Signaling in T Lymphocytes	1.32	0.0307	NaN	MAP3K9,RASD2,HLA-DOA,NFKB2,RAC3
Thrombin Signaling	1.31	0.0276	NaN	PLCD3,RASD2,RHOT1,PRKCE,NFKB2,RAC3
Lymphotoxin β Receptor Signaling	1.31	0.0441	NaN	TRAF4,NFKB2,TRAF1
Th17 Activation Pathway	1.31	0.0441	NaN	SOCS3,NFKB2,JAK3
Caveolar-mediated Endocytosis Signaling	1.29	0.0435	NaN	ITGAM,ITSN1,DYRK3
Melatonin Signaling	1.29	0.0435	NaN	PRKACB,PLCD3,PRKCE
Virus Entry via Endocytic Pathways	1.28	0.0345	NaN	RASD2,ITSN1,PRKCE,RAC3
GNRH Signaling	1.28	0.0299	NaN	PRKACB,MAP3K9,RASD2,PRKCE,NFKB2
4-1BB Signaling in T Lymphocytes	1.27	0.0645	NaN	NFKB2,TRAF1
Ephrin B Signaling	1.26	0.0423	NaN	ITSN1,RAC3,LIMK1
MIF-mediated Glucocorticoid Regulation	1.24	0.0625	NaN	CD14,NFKB2
Role of JAK2 in Hormone-like Cytokine Signaling	1.24	0.0625	NaN	SOCS3,SIRPA
Tec Kinase Signaling	1.24	0.0291	NaN	RHOT1,PRKCE,NFKB2,JAK3,RAC3
Protein Citrullination	1.23	0.2	NaN	PADI2
NAD Salvage Pathway III	1.23	0.2	NaN	NMRK1
Complement System	1.22	0.0606	NaN	ITGAM,C1QA
Communication between Innate and Adaptive Immune Cells	1.22	0.0405	NaN	IL18,CD8A,Ccl9
Gαi Signaling	1.21	0.0325	NaN	PRKACB,RASD2,P2RY14,ADORA3
Chemokine Signaling	1.2	0.04	NaN	CCR5,RASD2,LIMK1
DNA Methylation and Transcriptional Repression Signaling	1.2	0.0588	NaN	DNMT3B,H3F3A/H3F3B
Cellular Effects of Sildenafil (Viagra)	1.2	0.0323	NaN	PRKACB,PLCD3,PDE2A,PDE1B
Glioblastoma Multiforme Signaling	1.19	0.0282	NaN	PLCD3,RASD2,RHOT1,RAC3,WNT11
PTEN Signaling	1.19	0.032	NaN	SYNJ2,RASD2,NFKB2,RAC3
Germ Cell-Sertoli Cell Junction Signaling	1.18	0.0279	NaN	MAP3K9,RASD2,RHOT1,RAC3,LIMK1
Fc Epsilon RI Signaling	1.18	0.0317	NaN	SYNJ2,RASD2,PRKCE,RAC3
TWEAK Signaling	1.18	0.0571	NaN	NFKB2,TRAF1
Sertoli Cell-Sertoli Cell Junction Signaling	1.17	0.0278	NaN	SPTBN1,PRKACB,MAP3K9,RASD2,YBX3
Synaptic Long Term Potentiation	1.17	0.0315	NaN	PRKACB,PLCD3,RASD2,PRKCE
Apelin Endothelial Signaling Pathway	1.16	0.0312	NaN	RASD2,PRKCE,NFKB2,KLF2
NF-κB Signaling	1.15	0.0275	NaN	PRKACB,IL18,RASD2,NFKB2,TNFRSF1B
Pathogenesis of Multiple Sclerosis	1.15	0.167	NaN	CCR5
CD40 Signaling	1.14	0.0375	NaN	NFKB2,JAK3,TRAF1
Role of JAK1 and JAK3 in γc Cytokine Signaling	1.14	0.0375	NaN	SOCS3,RASD2,JAK3
IL-12 Signaling and Production in Macrophages	1.14	0.0308	NaN	IL18,MAF,PRKCE,NFKB2
PI3K/AKT Signaling	1.14	0.0308	NaN	SYNJ2,RASD2,NFKB2,JAK3
BMP signaling pathway	1.13	0.037	NaN	PRKACB,RASD2,NFKB2
Graft-versus-Host Disease Signaling	1.11	0.0526	NaN	HLA-DOA,IL18
Altered T Cell and B Cell Signaling in Rheumatoid Arthritis	1.11	0.0366	NaN	HLA-DOA,IL18,NFKB2
ErbB4 Signaling	1.11	0.0366	NaN	RASD2,PRKCE,PSEN2
April Mediated Signaling	1.09	0.0513	NaN	NFKB2,TRAF1
Aryl Hydrocarbon Receptor Signaling	1.08	0.0294	NaN	CCND2,NFIA,NFKB2,NFE2L2
PI3K Signaling in B Lymphocytes	1.08	0.0294	NaN	PLCD3,RASD2,NFKB2,FCGR2B
MIF Regulation of Innate Immunity	1.08	0.05	NaN	CD14,NFKB2
tRNA Splicing	1.08	0.05	NaN	PDE2A,PDE1B
Signaling by Rho Family GTPases	1.07	0.0239	NaN	MAP3K9,RHOT1,CDH17,NFKB2,RAC3,LIMK1
Regulation of Actin-based Motility by Rho	1.07	0.0349	NaN	RHOT1,RAC3,LIMK1
B Cell Activating Factor Signaling	1.06	0.0488	NaN	NFKB2,TRAF1
Primary Immunodeficiency Signaling	1.06	0.0488	NaN	CD8A,JAK3
Systemic Lupus Erythematosus Signaling	1.06	0.0256	NaN	IL18,RASD2,FCGR2A,FCGR2B,FCGR3A/FCGR3B
Small Cell Lung Cancer Signaling	1.05	0.0345	NaN	TRAF4,NFKB2,TRAF1
Leptin Signaling in Obesity	1.05	0.0345	NaN	PRKACB,SOCS3,PLCD3
Glioma Invasiveness Signaling	1.05	0.0345	NaN	RASD2,RHOT1,RAC3
14-3-3-mediated Signaling	1.05	0.0286	NaN	SRPK2,PLCD3,RASD2,PRKCE
Angiopoietin Signaling	1.04	0.0341	NaN	RASD2,GRB7,NFKB2
Factors Promoting Cardiogenesis in Vertebrates	1.04	0.0341	NaN	LRP5,PRKCE,WNT11
Oncostatin M Signaling	1.04	0.0476	NaN	RASD2,JAK3
3-phosphoinositide Biosynthesis	1.03	0.0253	NaN	SOCS3,PTPRJ,PTPRO,SIRPA,PXYLP1
Regulation of the Epithelial-Mesenchymal Transition Pathway	1.03	0.0251	NaN	RASD2,PSEN2,NFKB2,JAK3,WNT11
Gα12/13 Signaling	1.02	0.028	NaN	RASD2,CDH17,LPAR5,NFKB2
ERK/MAPK Signaling	1.02	0.025	NaN	PRKACB,RASD2,H3F3A/H3F3B,PRKCE,RAC3
α-Adrenergic Signaling	1	0.0326	NaN	PRKACB,RASD2,PRKCE
Prolactin Signaling	0.987	0.0323	NaN	SOCS3,RASD2,PRKCE
Insulin Receptor Signaling	0.979	0.027	NaN	SYNJ2,PRKACB,SOCS3,RASD2
FAT10 Cancer Signaling Pathway	0.975	0.0435	NaN	NFKB2,TNFRSF1B
Neuregulin Signaling	0.967	0.0316	NaN	RASD2,GRB7,PRKCE
PEDF Signaling	0.947	0.0309	NaN	RASD2,SERPINF1,NFKB2
Sumoylation Pathway	0.947	0.0309	NaN	RHOT1,NFKB2,RAC3
NAD Phosphorylation and Dephosphorylation	0.943	0.1	NaN	PXYLP1
Type II Diabetes Mellitus Signaling	0.939	0.0261	NaN	SOCS3,PRKCE,NFKB2,TNFRSF1B
Phototransduction Pathway	0.928	0.0408	NaN	PRKACB,RGS9
Xenobiotic Metabolism Signaling	0.91	0.0215	NaN	MAP3K9,RASD2,MAF,PRKCE,NFKB2,NFE2L2
PDGF Signaling	0.91	0.0297	NaN	SYNJ2,RASD2,JAK3
cAMP-mediated signaling	0.903	0.0229	NaN	PRKACB,PDE2A,P2RY14,PDE1B,ADORA3
Ceramide Signaling	0.9	0.0294	NaN	RASD2,NFKB2,TNFRSF1B
Acute Myeloid Leukemia Signaling	0.9	0.0294	NaN	RASD2,NFKB2,CSF1R
Nur77 Signaling in T Lymphocytes	0.9	0.0392	NaN	HLA-DOA,NR4A1
Relaxin Signaling	0.896	0.0252	NaN	PRKACB,PDE2A,PDE1B,NFKB2
CD27 Signaling in Lymphocytes	0.886	0.0385	NaN	MAP3K9,NFKB2
Transcriptional Regulatory Network in Embryonic Stem Cells	0.886	0.0385	NaN	H3F3A/H3F3B,FOXC1
UVC-Induced MAPK Signaling	0.886	0.0385	NaN	RASD2,PRKCE
Axonal Guidance Signaling	0.879	0.0186	NaN	PRKACB,PLCD3,RASD2,ITSN1,PRKCE,RAC3,WNT11,ADAM8,LIMK1
CDK5 Signaling	0.873	0.0286	NaN	PRKACB,FOSB,RASD2
Bile Acid Biosynthesis, Neutral Pathway	0.866	0.0833	NaN	CYP8B1
Guanosine Nucleotides Degradation III	0.866	0.0833	NaN	NT5C3B
Actin Cytoskeleton Signaling	0.863	0.0222	NaN	RASD2,CD14,TRIO,RAC3,LIMK1
Role of Osteoblasts, Osteoclasts and Chondrocytes in Rheumatoid Arthritis	0.839	0.0218	NaN	IL18,LRP5,TNFRSF1B,CSF1R,WNT11
Urate Biosynthesis/Inosine 5'-phosphate Degradation	0.836	0.0769	NaN	NT5C3B
Gαq Signaling	0.836	0.0238	NaN	RHOT1,PRKCE,NFKB2,RAC3
Glutamate Receptor Signaling	0.833	0.0357	NaN	SLC17A7,GLUL
SAPK/JNK Signaling	0.821	0.027	NaN	MAP3K9,RASD2,RAC3
Apelin Pancreas Signaling Pathway	0.81	0.0345	NaN	PRKACB,NFKB2
DNA Double-Strand Break Repair by Non-Homologous End Joining	0.804	0.0714	NaN	XRCC5
Telomere Extension by Telomerase	0.804	0.0714	NaN	XRCC5
RhoGDI Signaling	0.801	0.0231	NaN	RHOT1,CDH17,RAC3,LIMK1
IGF-1 Signaling	0.796	0.0263	NaN	PRKACB,SOCS3,RASD2
FXR/RXR Activation	0.788	0.0261	NaN	IL18,SERPINF1,CYP8B1
Neuropathic Pain Signaling In Dorsal Horn Neurons	0.788	0.0261	NaN	PRKACB,PLCD3,PRKCE
IL-23 Signaling Pathway	0.785	0.0333	NaN	SOCS3,NFKB2
Adenosine Nucleotides Degradation II	0.777	0.0667	NaN	NT5C3B
Ephrin Receptor Signaling	0.777	0.0226	NaN	RASD2,ITSN1,RAC3,LIMK1
CXCR4 Signaling	0.772	0.0225	NaN	RASD2,RHOT1,PRKCE,RAC3
Hepatic Fibrosis / Hepatic Stellate Cell Activation	0.767	0.0223	NaN	CCR5,CD14,NFKB2,TNFRSF1B
Wnt/Ca+ pathway	0.764	0.0323	NaN	PLCD3,NFKB2
PPARα/RXRα Activation	0.759	0.0222	NaN	PRKACB,PLCD3,RASD2,NFKB2
T Cell Receptor Signaling	0.759	0.0252	NaN	RASD2,NFKB2,CD8A
G Beta Gamma Signaling	0.752	0.025	NaN	PRKACB,RASD2,PRKCE
HGF Signaling	0.745	0.0248	NaN	MAP3K9,RASD2,PRKCE
Netrin Signaling	0.742	0.0312	NaN	PRKACB,RAC3
OX40 Signaling Pathway	0.733	0.0308	NaN	HLA-DOA,NFKB2
D-myo-inositol (1,4,5)-trisphosphate Degradation	0.728	0.0588	NaN	SYNJ2
RAR Activation	0.726	0.0215	NaN	PRKACB,PRKCE,NFKB2,ZBTB16
Rac Signaling	0.717	0.024	NaN	RASD2,NFKB2,LIMK1
UVB-Induced MAPK Signaling	0.712	0.0299	NaN	H3F3A/H3F3B,PRKCE
1D-myo-inositol Hexakisphosphate Biosynthesis II (Mammalian)	0.706	0.0556	NaN	SYNJ2
Purine Nucleotides Degradation II (Aerobic)	0.706	0.0556	NaN	NT5C3B
D-myo-inositol (1,3,4)-trisphosphate Biosynthesis	0.706	0.0556	NaN	SYNJ2
Role of PI3K/AKT Signaling in the Pathogenesis of Influenza	0.703	0.0294	NaN	CCR5,NFKB2
Sphingosine-1-phosphate Signaling	0.695	0.0234	NaN	PLCD3,RHOT1,RAC3
fMLP Signaling in Neutrophils	0.688	0.0233	NaN	RASD2,PRKCE,NFKB2
GADD45 Signaling	0.686	0.0526	NaN	CCND2
Methionine Degradation I (to Homocysteine)	0.686	0.0526	NaN	AHCY
GPCR-Mediated Integration of Enteroendocrine Signaling Exemplified by an L Cell	0.684	0.0286	NaN	PRKACB,PLCD3
Endocannabinoid Developing Neuron Pathway	0.682	0.0231	NaN	PRKACB,RASD2,RAC3
Role of NANOG in Mammalian Embryonic Stem Cell Pluripotency	0.676	0.0229	NaN	RASD2,JAK3,WNT11
ILK Signaling	0.676	0.0205	NaN	PARVB,RHOT1,NFKB2,RAC3
NRF2-mediated Oxidative Stress Response	0.672	0.0204	NaN	RASD2,MAF,PRKCE,NFE2L2
Androgen Signaling	0.67	0.0227	NaN	PRKACB,PRKCE,NFKB2
Cardiac β-adrenergic Signaling	0.67	0.0227	NaN	PRKACB,PDE2A,PDE1B
Fatty Acid α-oxidation	0.666	0.05	NaN	BCO2
SPINK1 General Cancer Pathway	0.666	0.0278	NaN	RASD2,JAK3
CCR3 Signaling in Eosinophils	0.664	0.0226	NaN	RASD2,PRKCE,LIMK1
Endothelin-1 Signaling	0.662	0.0202	NaN	PLCD3,RASD2,PRKCE,SHE
Cdc42 Signaling	0.65	0.0222	NaN	HLA-DOA,TNK2,LIMK1
STAT3 Pathway	0.65	0.0222	NaN	SOCS3,MAP3K9,RASD2
Role of JAK1, JAK2 and TYK2 in Interferon Signaling	0.648	0.0476	NaN	NFKB2
Cysteine Biosynthesis III (mammalia)	0.648	0.0476	NaN	AHCY
Dopamine Receptor Signaling	0.648	0.027	NaN	PRKACB,NCS1
Thrombopoietin Signaling	0.64	0.0267	NaN	RASD2,PRKCE
Agrin Interactions at Neuromuscular Junction	0.64	0.0267	NaN	RASD2,RAC3
IL-2 Signaling	0.64	0.0267	NaN	RASD2,JAK3
IL-17A Signaling in Airway Cells	0.631	0.0263	NaN	NFKB2,JAK3
Corticotropin Releasing Hormone Signaling	0.627	0.0216	NaN	PRKACB,NR4A1,PRKCE
Gap Junction Signaling	0.622	0.0194	NaN	PRKACB,PLCD3,RASD2,PRKCE
p70S6K Signaling	0.614	0.0213	NaN	PLCD3,RASD2,PRKCE
Breast Cancer Regulation by Stathmin1	0.613	0.0192	NaN	PRKACB,RASD2,PRKCE,LIMK1
Superpathway of D-myo-inositol (1,4,5)-trisphosphate Metabolism	0.613	0.0435	NaN	SYNJ2
ErbB2-ErbB3 Signaling	0.607	0.0253	NaN	RASD2,JAK3
mTOR Signaling	0.604	0.019	NaN	RASD2,RHOT1,PRKCE,RAC3
IL-22 Signaling	0.597	0.0417	NaN	SOCS3
Role of JAK family kinases in IL-6-type Cytokine Signaling	0.582	0.04	NaN	SOCS3
CDP-diacylglycerol Biosynthesis I	0.582	0.04	NaN	CDS1
Growth Hormone Signaling	0.577	0.0241	NaN	SOCS3,PRKCE
CREB Signaling in Neurons	0.564	0.0183	NaN	PRKACB,PLCD3,RASD2,PRKCE
D-myo-inositol (1,4,5)-Trisphosphate Biosynthesis	0.553	0.037	NaN	PLCD3
Phosphatidylglycerol Biosynthesis II (Non-plastidic)	0.553	0.037	NaN	CDS1
Ovarian Cancer Signaling	0.55	0.0196	NaN	PRKACB,RASD2,WNT11
Role of NFAT in Cardiac Hypertrophy	0.544	0.0179	NaN	PRKACB,PLCD3,RASD2,PRKCE
Regulation of IL-2 Expression in Activated and Anergic T Lymphocytes	0.541	0.0227	NaN	RASD2,NFKB2
B Cell Development	0.539	0.0357	NaN	HLA-DOA
Antigen Presentation Pathway	0.539	0.0357	NaN	HLA-DOA
Sonic Hedgehog Signaling	0.539	0.0357	NaN	PRKACB
Estrogen-Dependent Breast Cancer Signaling	0.535	0.0225	NaN	RASD2,NFKB2
IL-1 Signaling	0.535	0.0225	NaN	PRKACB,NFKB2
FcγRIIB Signaling in B Lymphocytes	0.527	0.0222	NaN	RASD2,FCGR2B
CCR5 Signaling in Macrophages	0.527	0.0222	NaN	CCR5,PRKCE
Dopamine-DARPP32 Feedback in cAMP Signaling	0.52	0.0189	NaN	PRKACB,PLCD3,PRKCE
IL-3 Signaling	0.516	0.0217	NaN	RASD2,PRKCE
Bladder Cancer Signaling	0.496	0.0211	NaN	RASD2,MMP19
IL-17A Signaling in Fibroblasts	0.492	0.0312	NaN	NFKB2
Agranulocyte Adhesion and Diapedesis	0.488	0.0181	NaN	IL18,MMP19,Ccl9
HER-2 Signaling in Breast Cancer	0.484	0.0206	NaN	RASD2,PRKCE
VEGF Family Ligand-Receptor Interactions	0.484	0.0206	NaN	RASD2,PRKCE
Role of RIG1-like Receptors in Antiviral Innate Immunity	0.48	0.0303	NaN	NFKB2
eNOS Signaling	0.48	0.0179	NaN	PRKACB,LPAR5,PRKCE
Aldosterone Signaling in Epithelial Cells	0.475	0.0178	NaN	PLCD3,PRKCE,AHCY
Superpathway of Methionine Degradation	0.47	0.0294	NaN	AHCY
RANK Signaling in Osteoclasts	0.456	0.0196	NaN	MAP3K9,NFKB2
Role of Cytokines in Mediating Communication between Immune Cells	0.441	0.027	NaN	IL18
Hematopoiesis from Pluripotent Stem Cells	0.441	0.027	NaN	CD8A
Inhibition of Matrix Metalloproteases	0.441	0.027	NaN	MMP19
Notch Signaling	0.441	0.027	NaN	PSEN2
Antioxidant Action of Vitamin C	0.44	0.019	NaN	PLCD3,NFKB2
Prostate Cancer Signaling	0.435	0.0189	NaN	RASD2,NFKB2
ErbB Signaling	0.435	0.0189	NaN	RASD2,PRKCE
Autoimmune Thyroid Disease Signaling	0.432	0.0263	NaN	HLA-DOA
Melanocyte Development and Pigmentation Signaling	0.431	0.0187	NaN	PRKACB,RASD2
PAK Signaling	0.425	0.0185	NaN	RASD2,LIMK1
Mechanisms of Viral Exit from Host Cells	0.423	0.0256	NaN	PRKCE
Synaptic Long Term Depression	0.416	0.0163	NaN	PLCD3,RASD2,PRKCE
Role of PKR in Interferon Induction and Antiviral Response	0.415	0.025	NaN	NFKB2
Role of IL-17F in Allergic Inflammatory Airway Diseases	0.415	0.025	NaN	NFKB2
UVA-Induced MAPK Signaling	0.401	0.0177	NaN	PLCD3,RASD2
Apelin Cardiomyocyte Signaling Pathway	0.401	0.0177	NaN	PLCD3,PRKCE
BAG2 Signaling Pathway	0.398	0.0238	NaN	NFKB2
Chronic Myeloid Leukemia Signaling	0.391	0.0174	NaN	RASD2,NFKB2
Atherosclerosis Signaling	0.391	0.0174	NaN	IL18,NFKB2
Mouse Embryonic Stem Cell Pluripotency	0.391	0.0174	NaN	RASD2,JAK3
Sirtuin Signaling Pathway	0.388	0.0149	NaN	H3F3A/H3F3B,NFKB2,NFE2L2,XRCC5
iCOS-iCOSL Signaling in T Helper Cells	0.379	0.0169	NaN	HLA-DOA,NFKB2
RhoA Signaling	0.379	0.0169	NaN	LPAR5,LIMK1
nNOS Signaling in Neurons	0.375	0.0222	NaN	PRKCE
PFKFB4 Signaling Pathway	0.375	0.0222	NaN	PRKACB
Paxillin Signaling	0.366	0.0165	NaN	RASD2,ITGAM
Pancreatic Adenocarcinoma Signaling	0.362	0.0164	NaN	NFKB2,JAK3
TNFR1 Signaling	0.355	0.0208	NaN	NFKB2
Glioma Signaling	0.354	0.0161	NaN	RASD2,PRKCE
HIF1α Signaling	0.35	0.016	NaN	RASD2,MMP19
LPS/IL-1 Mediated Inhibition of RXR Function	0.349	0.0147	NaN	IL18,CD14,TNFRSF1B
Thyroid Cancer Signaling	0.348	0.0204	NaN	RASD2
CD28 Signaling in T Helper Cells	0.346	0.0159	NaN	HLA-DOA,NFKB2
Endocannabinoid Neuronal Synapse Pathway	0.342	0.0157	NaN	PRKACB,PLCD3
Leukocyte Extravasation Signaling	0.339	0.0145	NaN	ITGAM,PRKCE,MMP19
Iron homeostasis signaling pathway	0.331	0.0154	NaN	JAK3,SLC11A1
Activation of IRF by Cytosolic Pattern Recognition Receptors	0.329	0.0192	NaN	NFKB2
Role of Tissue Factor in Cancer	0.327	0.0153	NaN	RASD2,LIMK1
Cell Cycle Control of Chromosomal Replication	0.323	0.0189	NaN	CDK18
Docosahexaenoic Acid (DHA) Signaling	0.317	0.0185	NaN	SERPINF1
SPINK1 Pancreatic Cancer Pathway	0.317	0.0185	NaN	CPM
Estrogen Receptor Signaling	0.316	0.0149	NaN	RASD2,H3F3A/H3F3B
Unfolded protein response	0.312	0.0182	NaN	NFE2L2
Phagosome Maturation	0.305	0.0146	NaN	NSF,CTSH
Allograft Rejection Signaling	0.301	0.0175	NaN	HLA-DOA
Autophagy	0.296	0.0172	NaN	CTSH
Cancer Drug Resistance By Drug Efflux	0.296	0.0172	NaN	RASD2
PXR/RXR Activation	0.286	0.0167	NaN	PRKACB
Ephrin A Signaling	0.281	0.0164	NaN	LIMK1
Phospholipases	0.281	0.0164	NaN	PLCD3
PCP pathway	0.281	0.0164	NaN	WNT11
Regulation of Cellular Mechanics by Calpain Protease	0.267	0.0156	NaN	RASD2
Cell Cycle: G1/S Checkpoint Regulation	0.267	0.0156	NaN	CCND2
Role of Wnt/GSK-3β Signaling in the Pathogenesis of Influenza	0.262	0.0154	NaN	WNT11
Melanoma Signaling	0.258	0.0152	NaN	RASD2
Role of IL-17A in Arthritis	0.258	0.0152	NaN	NFKB2
Endocannabinoid Cancer Inhibition Pathway	0.251	0.0129	NaN	PRKACB,CCND2
Basal Cell Carcinoma Signaling	0.241	0.0143	NaN	WNT11
ERK5 Signaling	0.237	0.0141	NaN	RASD2
MSP-RON Signaling Pathway	0.237	0.0141	NaN	ITGAM
CNTF Signaling	0.23	0.0137	NaN	RASD2
Endometrial Cancer Signaling	0.223	0.0133	NaN	RASD2
Apelin Adipocyte Signaling Pathway	0.223	0.0133	NaN	PRKACB
Cyclins and Cell Cycle Regulation	0.213	0.0128	NaN	CCND2
Role of MAPK Signaling in the Pathogenesis of Influenza	0.209	0.0127	NaN	RASD2
Myc Mediated Apoptosis Signaling	0.206	0.0125	NaN	RASD2
Glucocorticoid Receptor Signaling	0	0.00912	NaN	PRKACB,RASD2,JAK3
Amyotrophic Lateral Sclerosis Signaling	0	0.00901	NaN	GLUL
Huntington's Disease Signaling	0	0.00826	NaN	NSF,PRKCE
p53 Signaling	0	0.00917	NaN	CCND2
Mitochondrial Dysfunction	0	0.00629	NaN	PSEN2
Clathrin-mediated Endocytosis Signaling	0	0.0051	NaN	STON2
IL-17 Signaling	0	0.0111	NaN	RASD2
CTLA4 Signaling in Cytotoxic T Lymphocytes	0	0.0108	NaN	CD8A
Reelin Signaling in Neurons	0	0.0106	NaN	MAP3K9
FLT3 Signaling in Hematopoietic Progenitor Cells	0	0.0106	NaN	RASD2
Human Embryonic Stem Cell Pluripotency	0	0.00694	NaN	WNT11
Antiproliferative Role of Somatostatin Receptor 2	0	0.0111	NaN	RASD2
Renal Cell Carcinoma Signaling	0	0.0112	NaN	RASD2
Non-Small Cell Lung Cancer Signaling	0	0.0114	NaN	RASD2
FAK Signaling	0	0.00917	NaN	RASD2
EIF2 Signaling	0	0.00917	NaN	RASD2,RPL3L
AMPK Signaling	0	0.00901	NaN	PRKACB,RAB27A
Hereditary Breast Cancer Signaling	0	0.00658	NaN	RASD2
Regulation of eIF4 and p70S6K Signaling	0	0.00625	NaN	RASD2
Neuroprotective Role of THOP1 in Alzheimer's Disease	0	0.00935	NaN	PRKACB
Telomerase Signaling	0	0.00847	NaN	RASD2
GDNF Family Ligand-Receptor Interactions	0	0.0116	NaN	RASD2
Epithelial Adherens Junction Signaling	0	0.00685	NaN	RASD2
Gαs Signaling	0	0.00962	NaN	PRKACB
GABA Receptor Signaling	0	0.011	NaN	NSF
Wnt/β-catenin Signaling	0	0.0119	NaN	LRP5,WNT11
Neurotrophin/TRK Signaling	0	0.0115	NaN	RASD2
TGF-β Signaling	0	0.0106	NaN	RASD2
VEGF Signaling	0	0.00901	NaN	RASD2
Osteoarthritis Pathway	0	0.00985	NaN	NFKB2,TNFRSF1B
GP6 Signaling Pathway	0	0.00758	NaN	PRKCE
IL-7 Signaling Pathway	0	0.0109	NaN	JAK3
NER Pathway	0	0.01	NaN	H3F3A/H3F3B
Calcium Signaling	0	0.00513	NaN	PRKACB
GM-CSF Signaling	0	0.0119	NaN	RASD2

## Sheet: SMRT 6hr CpG up pathways (IPA)
© 2000-2019 QIAGEN. All rights reserved.
Ingenuity Canonical Pathways	-log(p-value)	Ratio	z-score	Molecules
Colorectal Cancer Metastasis Signaling	4.22	0.056	NaN	RAP2B,SRC,TCF4,CASP3,PTGER3,IL6,RHOH,RRAS2,TGFB3,AKT3,PTGER2,MMP9,GNG12,LRP1
Crosstalk between Dendritic Cells and Natural Killer Cells	4.01	0.0899	NaN	IL3RA,IL12B,KLRD1,CD69,FSCN1,IL15,IFNB1,IL6
Thrombin Signaling	3.81	0.0577	NaN	RAP2B,SRC,RRAS2,F2R,ITPR2,ARHGEF6,AKT3,PRKCH,ARHGEF3,PLCL2,RHOH,GNG12
Molecular Mechanisms of Cancer	3.68	0.0438	NaN	RAP2B,SRC,TCF4,CASP3,RHOH,RASGRF2,RRAS2,CCND3,ARHGEF6,TGFB3,AKT3,PRKCH,ARHGEF3,CFLAR,BCL2L11,LRP1,BIRC2
Apelin Cardiac Fibroblast Signaling Pathway	3.41	0.182	NaN	PRKAB2,TGFB3,AKT3,IL6
Osteoarthritis Pathway	3.27	0.0537	NaN	TCF4,SPP1,CASP3,PRKAB2,RUNX2,SIRT1,MEF2C,ALPL,MMP9,LRP1,NKX3-2
Eicosanoid Signaling	3.16	0.0909	NaN	PTGER3,LTC4S,PTGS1,ALOX5AP,HPGDS,PTGER2
Fcγ Receptor-mediated Phagocytosis in Macrophages and Monocytes	3.13	0.0761	NaN	SRC,NCF1,YES1,AKT3,PRKCH,FYB1,FGR
Chondroitin Sulfate Biosynthesis (Late Stages)	3.11	0.111	NaN	HS3ST3B1,CHSY3,CHST3,HS3ST1,NDST1
Hepatic Fibrosis / Hepatic Stellate Cell Activation	3.1	0.0549	NaN	IGFBP4,CXCL3,MYH10,COL4A1,FLT4,TGFB3,COL4A2,IL6,COL25A1,MMP9
Gαi Signaling	3.08	0.0656	NaN	RAP2B,SRC,RRAS2,NPR3,PTGER3,RGS10,RGS12,GNG12
FAT10 Cancer Signaling Pathway	3.07	0.109	NaN	TCF4,CXCR4,TGFB3,AKT3,IL6
IL-15 Production	3	0.143	NaN	IL15,IFNB1,IL6,IRF1
Role of NFAT in Cardiac Hypertrophy	2.97	0.0493	NaN	RAP2B,SRC,RRAS2,ITPR2,TGFB3,AKT3,PRKCH,MEF2C,PLCL2,IL6,GNG12
STAT3 Pathway	2.85	0.0606	NaN	IL7R,RAP2B,SRC,RRAS2,IL3RA,FLT4,IFNLR1,SOCS2
Role of Cytokines in Mediating Communication between Immune Cells	2.82	0.0962	NaN	IL12B,IL15,IFNB1,IL6,IL23A
Chondroitin Sulfate Biosynthesis	2.79	0.0943	NaN	HS3ST3B1,CHSY3,CHST3,HS3ST1,NDST1
Glioma Invasiveness Signaling	2.78	0.0769	NaN	RAP2B,RRAS2,F2R,PLAU,RHOH,MMP9
Phospholipase C Signaling	2.78	0.0466	NaN	RAP2B,TGM2,SRC,RRAS2,ITPR2,ARHGEF6,PRKCH,MEF2C,ARHGEF3,RHOH,GNG12
Cholecystokinin/Gastrin-mediated Signaling	2.75	0.0654	NaN	RAP2B,SRC,RRAS2,ITPR2,PRKCH,MEF2C,RHOH
IL-8 Signaling	2.75	0.0493	NaN	RAP2B,SRC,RRAS2,CCND3,FLT4,AKT3,PRKCH,RHOH,MMP9,GNG12
Gap Junction Signaling	2.73	0.049	NaN	RAP2B,SRC,TUBA1A,RRAS2,NPR3,ITPR2,AKT3,PRKCH,PLCL2,CTH
CXCR4 Signaling	2.72	0.0526	NaN	RAP2B,SRC,RRAS2,CXCR4,ITPR2,AKT3,PRKCH,RHOH,GNG12
Dermatan Sulfate Biosynthesis	2.71	0.0909	NaN	HS3ST3B1,CHSY3,CHST3,HS3ST1,NDST1
Altered T Cell and B Cell Signaling in Rheumatoid Arthritis	2.64	0.0723	NaN	SPP1,IL12B,IL15,IL6,IL23A,TNFSF13B
Gα12/13 Signaling	2.64	0.0559	NaN	RAP2B,SRC,RRAS2,F2R,AKT3,MEF2C,CDH15,LPAR3
Antiproliferative Role of Somatostatin Receptor 2	2.62	0.0714	NaN	RAP2B,SRC,RRAS2,NPR3,CTH,GNG12
Trehalose Degradation II (Trehalase)	2.6	0.4	NaN	HK1,HK3
Retinoic acid Mediated Apoptosis Signaling	2.58	0.0847	NaN	CASP3,IFNB1,PARP8,CFLAR,IRF1
Heparan Sulfate Biosynthesis (Late Stages)	2.58	0.0847	NaN	HS3ST3B1,CHST3,LIPE,HS3ST1,NDST1
Epithelial Adherens Junction Signaling	2.58	0.0548	NaN	RAP2B,SRC,MYH10,TCF4,YES1,RRAS2,TUBA1A,AKT3
Paxillin Signaling	2.51	0.0593	NaN	ITGAE,RAP2B,SRC,RRAS2,ARF1,ARHGEF6,GIT2
G Beta Gamma Signaling	2.49	0.0588	NaN	RAP2B,SRC,RRAS2,ARHGEF6,AKT3,PRKCH,GNG12
Dendritic Cell Maturation	2.47	0.0484	NaN	CD1D,IL12B,FSCN1,IL15,IFNB1,AKT3,PLCL2,IL6,IL23A
Neuroinflammation Signaling Pathway	2.4	0.0396	NaN	IRF7,CD200,CASP3,TICAM2,IL12B,TGFB3,IFNB1,AKT3,CFLAR,IL6,MMP9,BIRC2
Role of Hypercytokinemia/hyperchemokinemia in the Pathogenesis of Influenza	2.37	0.0976	NaN	IL12B,IL15,IFNB1,IL6
Triacylglycerol Degradation	2.37	0.0976	NaN	LPL,LIPE,LIPG,NDST1
Heparan Sulfate Biosynthesis	2.37	0.0758	NaN	HS3ST3B1,CHST3,LIPE,HS3ST1,NDST1
Endothelin-1 Signaling	2.34	0.0462	NaN	RAP2B,SRC,RRAS2,CASP3,ITPR2,PTGS1,PRKCH,PLCL2,PTGER2
Dermatan Sulfate Biosynthesis (Late Stages)	2.33	0.0952	NaN	HS3ST3B1,CHST3,HS3ST1,NDST1
VEGF Family Ligand-Receptor Interactions	2.33	0.0625	NaN	RAP2B,RRAS2,NRP2,FLT4,AKT3,PRKCH
Role of Tissue Factor in Cancer	2.31	0.0547	NaN	RAP2B,SRC,YES1,RRAS2,CASP3,AKT3,FGR
Acute Myeloid Leukemia Signaling	2.29	0.0612	NaN	RAP2B,TCF4,RRAS2,CSF2RA,KIT,AKT3
ERK5 Signaling	2.29	0.0725	NaN	RAP2B,SRC,RRAS2,SGK1,MEF2C
Superpathway of Serine and Glycine Biosynthesis I	2.28	0.286	NaN	PHGDH,SHMT1
Tryptophan Degradation to 2-amino-3-carboxymuconate Semialdehyde	2.28	0.286	NaN	KMO,IDO1
Opioid Signaling Pathway	2.23	0.0417	NaN	RAP2B,SRC,YES1,RRAS2,ITPR2,RGS10,AKT3,PRKCH,RGS12,FGR
Role of Pattern Recognition Receptors in Recognition of Bacteria and Viruses	2.22	0.0526	NaN	IFIH1,IRF7,IL12B,TGFB3,IFNB1,PRKCH,IL6
Airway Pathology in Chronic Obstructive Pulmonary Disease	2.16	0.25	NaN	CXCL3,MMP9
Aryl Hydrocarbon Receptor Signaling	2.16	0.0511	NaN	TGM2,SRC,NCOA7,CCND3,GSTM4,TGFB3,IL6
14-3-3-mediated Signaling	2.14	0.0507	NaN	RAP2B,SRC,TUBA1A,RRAS2,AKT3,PRKCH,PLCL2
Glutathione-mediated Detoxification	2.13	0.12	NaN	LTC4S,GSTM4,HPGDS
PPARα/RXRα Activation	2.12	0.046	NaN	RAP2B,RRAS2,PRKAB2,LPL,TGFB3,MEF2C,PLCL2,IL6
RhoGDI Signaling	2.12	0.046	NaN	SRC,ARHGAP6,ARHGEF6,ARHGEF3,CDH15,RHOH,GNG12,ARHGDIB
HMGB1 Signaling	2.12	0.0504	NaN	RAP2B,RRAS2,IL12B,TGFB3,AKT3,IL6,RHOH
p70S6K Signaling	2.12	0.0504	NaN	RAP2B,SRC,RRAS2,F2R,AKT3,PRKCH,PLCL2
FAK Signaling	2.12	0.0566	NaN	RAP2B,SRC,RRAS2,ARHGEF6,AKT3,GIT2
Breast Cancer Regulation by Stathmin1	2.12	0.0427	NaN	RAP2B,STMN1,TUBA1A,RRAS2,ITPR2,ARHGEF6,PRKCH,ARHGEF3,GNG12
UVC-Induced MAPK Signaling	2.1	0.0816	NaN	RAP2B,SRC,RRAS2,PRKCH
Role of MAPK Signaling in the Pathogenesis of Influenza	2.09	0.0649	NaN	RAP2B,RRAS2,CASP3,IFNB1,AKT3
Prostanoid Biosynthesis	2.06	0.222	NaN	PTGS1,HPGDS
GDP-glucose Biosynthesis	2.06	0.222	NaN	HK1,HK3
IL-12 Signaling and Production in Macrophages	2.01	0.0479	NaN	LYZ,IL12B,TGFB3,AKT3,PRKCH,IL23A,IRF1
Glucose and Glucose-1-phosphate Degradation	1.97	0.2	NaN	HK1,HK3
Ovarian Cancer Signaling	1.95	0.0467	NaN	RAP2B,SRC,TCF4,RRAS2,PTGS1,AKT3,MMP9
IL-15 Signaling	1.93	0.0595	NaN	RAP2B,RRAS2,IL15,AKT3,IL6
Role of Macrophages, Fibroblasts and Endothelial Cells in Rheumatoid Arthritis	1.89	0.0354	NaN	RAP2B,SRC,TCF4,RRAS2,IL15,AKT3,PRKCH,PLCL2,IL6,TNFSF13B,LRP1
Role of Osteoblasts, Osteoclasts and Chondrocytes in Rheumatoid Arthritis	1.89	0.0391	NaN	SRC,TCF4,SPP1,RUNX2,AKT3,IL6,ALPL,LRP1,BIRC2
Estrogen-Dependent Breast Cancer Signaling	1.89	0.0581	NaN	RAP2B,SRC,RRAS2,HSD17B11,AKT3
UDP-N-acetyl-D-galactosamine Biosynthesis II	1.89	0.182	NaN	HK1,HK3
Communication between Innate and Adaptive Immune Cells	1.87	0.0575	NaN	IL12B,IL15,IFNB1,IL6,TNFSF13B
LXR/RXR Activation	1.86	0.0496	NaN	LYZ,LPL,MYLIP,IL6,PLTP,MMP9
Erythropoietin Signaling	1.85	0.0568	NaN	RAP2B,SRC,RRAS2,AKT3,PRKCH
Endocannabinoid Cancer Inhibition Pathway	1.85	0.0446	NaN	SRC,TCF4,CASP3,CCND3,PRKAB2,AKT3,CAMKK2
Inhibition of Angiogenesis by TSP1	1.83	0.0938	NaN	CASP3,AKT3,MMP9
Factors Promoting Cardiogenesis in Vertebrates	1.83	0.0562	NaN	TCF4,TGFB3,PRKCH,MEF2C,LRP1
PTEN Signaling	1.82	0.0488	NaN	RAP2B,RRAS2,CASP3,FLT4,AKT3,BCL2L11
α-Adrenergic Signaling	1.81	0.0556	NaN	RAP2B,RRAS2,ITPR2,PRKCH,GNG12
IL-3 Signaling	1.81	0.0556	NaN	RAP2B,RRAS2,IL3RA,AKT3,PRKCH
Neuregulin Signaling	1.79	0.0549	NaN	RAP2B,SRC,RRAS2,AKT3,PRKCH
Prolactin Signaling	1.79	0.0549	NaN	RAP2B,RRAS2,SOCS2,PRKCH,IRF1
JAK/Stat Signaling	1.79	0.0549	NaN	RAP2B,RRAS2,SOCS2,AKT3,IL6
L-cysteine Degradation II	1.79	1	NaN	CTH
G-Protein Coupled Receptor Signaling	1.78	0.0356	NaN	RAP2B,SRC,RRAS2,NPR3,PTGER3,RGS10,AKT3,PTGER2,RGS12,ADORA2A
Apelin Endothelial Signaling Pathway	1.78	0.0476	NaN	RAP2B,RRAS2,PRKAB2,AKT3,PRKCH,MEF2C
Death Receptor Signaling	1.77	0.0543	NaN	CASP3,PARP8,CFLAR,ARHGDIB,BIRC2
Xenobiotic Metabolism Signaling	1.77	0.0355	NaN	RAP2B,HS3ST3B1,RRAS2,CHST3,GSTM4,PRKCH,HS3ST1,IL6,ABCC3,NDST1
Activation of IRF by Cytosolic Pattern Recognition Receptors	1.77	0.0656	NaN	IFIH1,IRF7,IFNB1,IL6
Adrenomedullin signaling pathway	1.76	0.0396	NaN	RAP2B,RRAS2,CASP3,NPR3,ITPR2,AKT3,PLCL2,CTH
TGF-β Signaling	1.75	0.0538	NaN	RAP2B,IRF7,RRAS2,RUNX2,TGFB3
Natural Killer Cell Signaling	1.75	0.0469	NaN	RAP2B,RRAS2,KLRD1,KLRB1,AKT3,PRKCH
fMLP Signaling in Neutrophils	1.75	0.0469	NaN	RAP2B,NCF1,RRAS2,ITPR2,PRKCH,GNG12
NAD biosynthesis II (from tryptophan)	1.74	0.154	NaN	KMO,IDO1
Reelin Signaling in Neurons	1.74	0.0532	NaN	SRC,YES1,ARHGEF6,ARHGEF3,FGR
Coagulation System	1.73	0.0857	NaN	F2R,VWF,PLAU
Melanoma Signaling	1.72	0.0635	NaN	RAP2B,RRAS2,MITF,AKT3
PEDF Signaling	1.72	0.0526	NaN	RAP2B,TCF4,RRAS2,AKT3,CFLAR
Apoptosis Signaling	1.72	0.0526	NaN	RAP2B,RRAS2,CASP3,BCL2L11,BIRC2
eNOS Signaling	1.72	0.0419	NaN	CASP3,PRKAB2,ITPR2,FLT4,AKT3,PRKCH,LPAR3
Interferon Signaling	1.69	0.0833	NaN	IFITM3,IFNB1,IRF1
Leukocyte Extravasation Signaling	1.69	0.0385	NaN	SRC,NCF1,ARHGAP6,CXCR4,CLDN1,PRKCH,RHOH,MMP9
Glioblastoma Multiforme Signaling	1.69	0.0414	NaN	RAP2B,SRC,RRAS2,ITPR2,AKT3,PLCL2,RHOH
Retinol Biosynthesis	1.63	0.0789	NaN	LPL,LIPE,LIPG
Integrin Signaling	1.63	0.0374	NaN	ITGAE,RAP2B,SRC,RRAS2,ARF1,AKT3,TSPAN2,RHOH
Acute Phase Response Signaling	1.62	0.04	NaN	RAP2B,TCF4,RRAS2,VWF,SOCS2,AKT3,IL6
Axonal Guidance Signaling	1.61	0.0292	NaN	RAP2B,PLXNA1,PLXNC1,NRP2,CXCR4,PLCL2,TUBA1A,RRAS2,ARHGEF6,ADAM23,AKT3,PRKCH,MMP9,GNG12
P2Y Purigenic Receptor Signaling Pathway	1.59	0.0432	NaN	RAP2B,RRAS2,AKT3,PRKCH,PLCL2,GNG12
Sertoli Cell-Sertoli Cell Junction Signaling	1.59	0.0393	NaN	RAP2B,SRC,TUBA1A,RRAS2,CLDN1,TGFB3,AKT3
Oncostatin M Signaling	1.57	0.075	NaN	RAP2B,RRAS2,PLAU
Synaptic Long Term Depression	1.56	0.0389	NaN	RAP2B,RRAS2,NPR3,ITPR2,PRKCH,PLCL2,CTH
Melanocyte Development and Pigmentation Signaling	1.55	0.0476	NaN	RAP2B,SRC,RRAS2,MITF,KIT
Role of PKR in Interferon Induction and Antiviral Response	1.55	0.0732	NaN	CASP3,IFNB1,IRF1
Th1 and Th2 Activation Pathway	1.54	0.0385	NaN	KLRD1,CXCR4,IL12B,CD274,IL6,TIMD4,IRF1
Role of RIG1-like Receptors in Antiviral Innate Immunity	1.52	0.0714	NaN	IFIH1,IRF7,IFNB1
Agrin Interactions at Neuromuscular Junction	1.51	0.0548	NaN	RAP2B,SRC,RRAS2,ARHGEF6
VEGF Signaling	1.51	0.0463	NaN	RAP2B,SRC,RRAS2,FLT4,AKT3
Chemokine Signaling	1.5	0.0541	NaN	RAP2B,SRC,RRAS2,CXCR4
SPINK1 General Cancer Pathway	1.5	0.0541	NaN	RAP2B,RRAS2,AKT3,IL6
Alanine Degradation III	1.49	0.5	NaN	GPT2
Alanine Biosynthesis II	1.49	0.5	NaN	GPT2
Cysteine Biosynthesis/Homocysteine Degradation	1.49	0.5	NaN	CTH
Glycine Biosynthesis I	1.49	0.5	NaN	SHMT1
Differential Regulation of Cytokine Production in Macrophages and T Helper Cells by IL-17A and IL-17F	1.47	0.111	NaN	IL12B,IL6
Apelin Muscle Signaling Pathway	1.47	0.111	NaN	PRKAB2,AKT3
Role of JAK1 and JAK3 in γc Cytokine Signaling	1.46	0.0526	NaN	RAP2B,IL7R,RRAS2,IL15
UVA-Induced MAPK Signaling	1.45	0.0446	NaN	RAP2B,RRAS2,CASP3,PARP8,PLCL2
Thyroid Cancer Signaling	1.44	0.0667	NaN	RAP2B,TCF4,RRAS2
VDR/RXR Activation	1.44	0.0519	NaN	SPP1,RUNX2,PRKCH,KLF4
Myc Mediated Apoptosis Signaling	1.44	0.0519	NaN	RAP2B,RRAS2,CASP3,AKT3
IGF-1 Signaling	1.44	0.0442	NaN	RAP2B,IGFBP4,RRAS2,SOCS2,AKT3
Cardiac Hypertrophy Signaling	1.39	0.0335	NaN	RAP2B,RRAS2,TGFB3,MEF2C,PLCL2,IL6,RHOH,GNG12
GM-CSF Signaling	1.37	0.0494	NaN	RAP2B,RRAS2,CSF2RA,AKT3
HGF Signaling	1.34	0.0417	NaN	RAP2B,RRAS2,AKT3,PRKCH,IL6
RhoA Signaling	1.33	0.0413	NaN	PLXNA1,ARHGAP6,NRP2,CDC42EP3,LPAR3
mTOR Signaling	1.31	0.0343	NaN	RAP2B,RRAS2,PRKAB2,AKT3,PRKCH,PRR5L,RHOH
Non-Small Cell Lung Cancer Signaling	1.31	0.0471	NaN	RAP2B,RRAS2,ITPR2,AKT3
Synaptic Long Term Potentiation	1.3	0.0407	NaN	RAP2B,RRAS2,ITPR2,PRKCH,PLCL2
HIF1α Signaling	1.29	0.0403	NaN	RAP2B,RRAS2,AKT3,MMP9,SLC2A3
Atherosclerosis Signaling	1.28	0.04	NaN	LYZ,CXCR4,LPL,IL6,MMP9
Th17 Activation Pathway	1.26	0.0455	NaN	IL12B,IL6,PTGER2,IL23A
LPS/IL-1 Mediated Inhibition of RXR Function	1.26	0.0333	NaN	HS3ST3B1,CHST3,GSTM4,HS3ST1,PLTP,ABCC3,NDST1
Macropinocytosis Signaling	1.25	0.0449	NaN	RAP2B,SRC,RRAS2,PRKCH
Tumoricidal Function of Hepatic Natural Killer Cells	1.24	0.0833	NaN	SERPINB9,CASP3
Tryptophan Degradation III (Eukaryotic)	1.24	0.0833	NaN	KMO,IDO1
Tec Kinase Signaling	1.24	0.0355	NaN	SRC,YES1,PRKCH,RHOH,GNG12,FGR
Endocannabinoid Developing Neuron Pathway	1.24	0.0391	NaN	RAP2B,SRC,RRAS2,AKT3,PAX6
Renin-Angiotensin Signaling	1.23	0.0388	NaN	RAP2B,RRAS2,ITPR2,PRKCH,PTGER2
Cancer Drug Resistance By Drug Efflux	1.23	0.0545	NaN	RAP2B,RRAS2,AKT3
PI3K Signaling in B Lymphocytes	1.21	0.0382	NaN	RAP2B,RRAS2,ITPR2,AKT3,PLCL2
Proline Biosynthesis I	1.2	0.25	NaN	PYCR1
CREB Signaling in Neurons	1.2	0.0323	NaN	RAP2B,RRAS2,ITPR2,AKT3,PRKCH,PLCL2,GNG12
Th1 Pathway	1.2	0.0379	NaN	KLRD1,IL12B,CD274,IL6,IRF1
GP6 Signaling Pathway	1.2	0.0379	NaN	COL4A1,AKT3,PRKCH,COL4A2,COL25A1
IL-17 Signaling	1.19	0.043	NaN	RAP2B,RRAS2,AKT3,IL6
CCR3 Signaling in Eosinophils	1.19	0.0376	NaN	RAP2B,RRAS2,ITPR2,PRKCH,GNG12
Ephrin Receptor Signaling	1.18	0.0343	NaN	RAP2B,SRC,RRAS2,CXCR4,AKT3,GNG12
Germ Cell-Sertoli Cell Junction Signaling	1.18	0.0341	NaN	RAP2B,SRC,TUBA1A,RRAS2,TGFB3,RHOH
T Cell Exhaustion Signaling Pathway	1.18	0.0341	NaN	RAP2B,RRAS2,IL12B,AKT3,CD274,IL6
NF-κB Activation by Viruses	1.17	0.0421	NaN	RAP2B,RRAS2,AKT3,PRKCH
HER-2 Signaling in Breast Cancer	1.15	0.0417	NaN	RAP2B,RRAS2,AKT3,PRKCH
cAMP-mediated signaling	1.14	0.0312	NaN	SRC,NPR3,PTGER3,RGS10,PTGER2,RGS12,ADORA2A
Induction of Apoptosis by HIV1	1.14	0.05	NaN	CASP3,CXCR4,BIRC2
Actin Cytoskeleton Signaling	1.13	0.0311	NaN	RAP2B,MYH10,RRAS2,F2R,ARHGEF6,GNG12,NCKAP1
Corticotropin Releasing Hormone Signaling	1.12	0.036	NaN	NPR3,ITPR2,PRKCH,MEF2C,CTH
Regulation of Cellular Mechanics by Calpain Protease	1.12	0.0492	NaN	RAP2B,SRC,RRAS2
Serine Biosynthesis	1.11	0.2	NaN	PHGDH
Galactose Degradation I (Leloir Pathway)	1.11	0.2	NaN	GALM
dTMP De Novo Biosynthesis	1.11	0.2	NaN	SHMT1
Folate Polyglutamylation	1.11	0.2	NaN	SHMT1
Actin Nucleation by ARP-WASP Complex	1.1	0.0484	NaN	RAP2B,RRAS2,RHOH
Superpathway of Inositol Phosphate Compounds	1.09	0.0304	NaN	SRC,ITPKC,KIT,MTMR7,PPM1K,ALPL,UBLCP1
PXR/RXR Activation	1.09	0.0476	NaN	AKT3,IL6,ABCC3
Insulin Receptor Signaling	1.08	0.035	NaN	RAP2B,RRAS2,SGK1,LIPE,AKT3
RANK Signaling in Osteoclasts	1.08	0.0392	NaN	SRC,MITF,AKT3,BIRC2
Role of NFAT in Regulation of the Immune Response	1.07	0.0319	NaN	RAP2B,RRAS2,ITPR2,AKT3,MEF2C,GNG12
Proline Biosynthesis II (from Arginine)	1.03	0.167	NaN	PYCR1
Chondroitin and Dermatan Biosynthesis	1.03	0.167	NaN	CHSY3
Arginine Degradation VI (Arginase 2 Pathway)	1.03	0.167	NaN	PYCR1
Gαs Signaling	1.03	0.0377	NaN	SRC,PTGER2,ADORA2A,GNG12
ILK Signaling	1.03	0.0311	NaN	MYH10,CASP3,ARHGEF6,AKT3,RHOH,MMP9
Protein Kinase A Signaling	1.03	0.0261	NaN	MYH10,TCF4,ITPR2,TGFB3,LIPE,TNNI3,DUSP22,PRKCH,PLCL2,GNG12
Type I Diabetes Mellitus Signaling	1.02	0.0374	NaN	CASP3,IL12B,SOCS2,IRF1
Production of Nitric Oxide and Reactive Oxygen Species in Macrophages	1.01	0.0308	NaN	LYZ,NCF1,AKT3,PRKCH,RHOH,IRF1
Regulation of the Epithelial-Mesenchymal Transition Pathway	1.01	0.0308	NaN	RAP2B,TCF4,RRAS2,TGFB3,AKT3,MMP9
PAK Signaling	1.01	0.037	NaN	RAP2B,RRAS2,CASP3,ARHGEF6
3-phosphoinositide Biosynthesis	1	0.0306	NaN	SRC,KIT,MTMR7,PPM1K,ALPL,UBLCP1
Lymphotoxin β Receptor Signaling	0.996	0.0435	NaN	CASP3,AKT3,BIRC2
Nitric Oxide Signaling in the Cardiovascular System	0.987	0.0364	NaN	ITPR2,FLT4,AKT3,PRKCH
Calcium Signaling	0.987	0.0303	NaN	RAP2B,MYH10,ITPR2,TNNI3,MEF2C,CAMKK2
TREM1 Signaling	0.983	0.0429	NaN	CXCL3,AKT3,IL6
TWEAK Signaling	0.983	0.0588	NaN	CASP3,BIRC2
EGF Signaling	0.983	0.0429	NaN	SRC,ITPR2,AKT3
GPCR-Mediated Nutrient Sensing in Enteroendocrine Cells	0.975	0.036	NaN	ITPR2,PRKCH,PLCL2,GNG12
Glucocorticoid Receptor Signaling	0.967	0.0262	NaN	RAP2B,CXCL3,RRAS2,PRKAB2,SGK1,TGFB3,AKT3,PLAU,IL6
Chronic Myeloid Leukemia Signaling	0.967	0.0357	NaN	RAP2B,RRAS2,TGFB3,AKT3
Thrombopoietin Signaling	0.955	0.0417	NaN	RAP2B,RRAS2,PRKCH
Endometrial Cancer Signaling	0.955	0.0417	NaN	RAP2B,RRAS2,AKT3
Mouse Embryonic Stem Cell Pluripotency	0.955	0.0354	NaN	RAP2B,TCF4,RRAS2,AKT3
IL-2 Signaling	0.955	0.0417	NaN	RAP2B,RRAS2,AKT3
Hepatic Cholestasis	0.943	0.0316	NaN	IL12B,TGFB3,PRKCH,IL6,ABCC3
Signaling by Rho Family GTPases	0.943	0.0279	NaN	STMN1,ARHGEF6,CDC42EP3,ARHGEF3,CDH15,RHOH,GNG12
Relaxin Signaling	0.928	0.0312	NaN	NPR3,AKT3,CTH,GNG12,MMP9
Gαq Signaling	0.928	0.0312	NaN	ITPR2,AKT3,PRKCH,RHOH,GNG12
Neuropathic Pain Signaling In Dorsal Horn Neurons	0.924	0.0345	NaN	SRC,ITPR2,PRKCH,PLCL2
Sucrose Degradation V (Mammalian)	0.914	0.125	NaN	GALM
Virus Entry via Endocytic Pathways	0.903	0.0339	NaN	RAP2B,SRC,RRAS2,PRKCH
Inhibition of Matrix Metalloproteases	0.9	0.0526	NaN	MMP9,LRP1
ErbB4 Signaling	0.879	0.0385	NaN	RAP2B,RRAS2,PRKCH
Glioma Signaling	0.876	0.0331	NaN	RAP2B,RRAS2,AKT3,PRKCH
Tight Junction Signaling	0.87	0.0299	NaN	MYH10,CLDN1,RAB13,TGFB3,AKT3
GNRH Signaling	0.87	0.0299	NaN	RAP2B,SRC,RRAS2,ITPR2,PRKCH
Folate Transformations I	0.863	0.111	NaN	SHMT1
IL-17A Signaling in Airway Cells	0.854	0.0375	NaN	CXCL3,AKT3,IL6
Wnt/β-catenin Signaling	0.854	0.0296	NaN	SRC,TCF4,TGFB3,AKT3,LRP1
BMP signaling pathway	0.854	0.0375	NaN	RAP2B,RRAS2,RUNX2
AMPK Signaling	0.845	0.0275	NaN	SRC,PRKAB2,SIRT1,LIPE,AKT3,CAMKK2
Sphingosine-1-phosphate Signaling	0.839	0.032	NaN	CASP3,AKT3,PLCL2,RHOH
Hematopoiesis from Pluripotent Stem Cells	0.83	0.0476	NaN	IL12B,IL6
Glycine Betaine Degradation	0.824	0.1	NaN	SHMT1
Fc Epsilon RI Signaling	0.821	0.0315	NaN	RAP2B,RRAS2,AKT3,PRKCH
GDNF Family Ligand-Receptor Interactions	0.81	0.0357	NaN	RAP2B,RRAS2,ITPR2
Agranulocyte Adhesion and Diapedesis	0.804	0.0284	NaN	CXCL3,MYH10,CXCR4,CLDN1,MMP9
Angiopoietin Signaling	0.799	0.0353	NaN	RAP2B,RRAS2,AKT3
Regulation of IL-2 Expression in Activated and Anergic T Lymphocytes	0.799	0.0353	NaN	RAP2B,RRAS2,TGFB3
FLT3 Signaling in Hematopoietic Progenitor Cells	0.767	0.0341	NaN	RAP2B,RRAS2,AKT3
Renal Cell Carcinoma Signaling	0.767	0.0341	NaN	RAP2B,RRAS2,AKT3
IL-7 Signaling Pathway	0.767	0.0341	NaN	IL7R,CCND3,AKT3
Estrogen Receptor Signaling	0.764	0.0299	NaN	RAP2B,SRC,RRAS2,RUNX2
Hematopoiesis from Multipotent Stem Cells	0.75	0.0833	NaN	IL15
Guanosine Nucleotides Degradation III	0.75	0.0833	NaN	XDH
NF-κB Signaling	0.747	0.0272	NaN	RAP2B,RRAS2,FLT4,AKT3,TNFSF13B
IL-6 Signaling	0.747	0.0294	NaN	RAP2B,RRAS2,AKT3,IL6
TNFR1 Signaling	0.74	0.0417	NaN	CASP3,BIRC2
D-myo-inositol (1,4,5,6)-Tetrakisphosphate Biosynthesis	0.733	0.029	NaN	MTMR7,PPM1K,ALPL,UBLCP1
D-myo-inositol (3,4,5,6)-tetrakisphosphate Biosynthesis	0.733	0.029	NaN	MTMR7,PPM1K,ALPL,UBLCP1
RAR Activation	0.728	0.0267	NaN	SRC,IL3RA,TGFB3,AKT3,PRKCH
Bladder Cancer Signaling	0.719	0.0323	NaN	RAP2B,RRAS2,MMP9
Role of IL-17A in Psoriasis	0.719	0.0769	NaN	CXCL3
Leukotriene Biosynthesis	0.719	0.0769	NaN	LTC4S
Urate Biosynthesis/Inosine 5'-phosphate Degradation	0.719	0.0769	NaN	XDH
IL-4 Signaling	0.719	0.0323	NaN	RAP2B,RRAS2,AKT3
LPS-stimulated MAPK Signaling	0.701	0.0316	NaN	RAP2B,RRAS2,PRKCH
Sumoylation Pathway	0.693	0.0312	NaN	SIRT1,RHOH,ARHGDIB
Chondroitin Sulfate Degradation (Metazoa)	0.69	0.0714	NaN	ARSB
Methylglyoxal Degradation III	0.69	0.0714	NaN	ZADH2
Semaphorin Signaling in Neurons	0.688	0.0385	NaN	PLXNA1,RHOH
PDGF Signaling	0.674	0.0306	NaN	RAP2B,SRC,RRAS2
Huntington's Disease Signaling	0.664	0.0241	NaN	TGM2,CASP3,SGK1,AKT3,PRKCH,GNG12
Docosahexaenoic Acid (DHA) Signaling	0.664	0.037	NaN	CASP3,AKT3
Adenosine Nucleotides Degradation II	0.664	0.0667	NaN	XDH
Vitamin-C Transport	0.664	0.0667	NaN	SLC2A3
Ceramide Signaling	0.65	0.0297	NaN	RAP2B,RRAS2,AKT3
Prostate Cancer Signaling	0.65	0.0297	NaN	RAP2B,RRAS2,AKT3
Granzyme B Signaling	0.638	0.0625	NaN	CASP3
Parkinson's Signaling	0.638	0.0625	NaN	CASP3
3-phosphoinositide Degradation	0.635	0.0263	NaN	MTMR7,PPM1K,ALPL,UBLCP1
Type II Diabetes Mellitus Signaling	0.627	0.0261	NaN	PRKAB2,SOCS2,AKT3,PRKCH
ErbB Signaling	0.618	0.0286	NaN	RAP2B,RRAS2,PRKCH
Antioxidant Action of Vitamin C	0.618	0.0286	NaN	CSF2RA,PLCL2,SLC2A3
D-myo-inositol-5-phosphate Metabolism	0.609	0.0256	NaN	MTMR7,PPM1K,ALPL,UBLCP1
Clathrin-mediated Endocytosis Signaling	0.606	0.024	NaN	SRC,LYZ,SH3BP4,F2R,MYO1E
Calcium-induced T Lymphocyte Apoptosis	0.597	0.0333	NaN	ITPR2,PRKCH
Phospholipases	0.597	0.0333	NaN	LIPG,PLCL2
1D-myo-inositol Hexakisphosphate Biosynthesis II (Mammalian)	0.595	0.0556	NaN	ITPKC
Purine Nucleotides Degradation II (Aerobic)	0.595	0.0556	NaN	XDH
D-myo-inositol (1,3,4)-trisphosphate Biosynthesis	0.595	0.0556	NaN	ITPKC
Dopamine-DARPP32 Feedback in cAMP Signaling	0.59	0.0252	NaN	ITPR2,PRKCH,PLCL2,CAMKK2
Cardiomyocyte Differentiation via BMP Receptors	0.573	0.0526	NaN	MEF2C
GADD45 Signaling	0.573	0.0526	NaN	CCND3
DNA damage-induced 14-3-3σ Signaling	0.573	0.0526	NaN	AKT3
Amyotrophic Lateral Sclerosis Signaling	0.565	0.0268	NaN	CASP3,AKT3,BIRC2
Pyridoxal 5'-phosphate Salvage Pathway	0.558	0.0312	NaN	SGK1,PRKCH
Role of Lipids/Lipid Rafts in the Pathogenesis of Influenza	0.556	0.05	NaN	IFNB1
Apelin Cardiomyocyte Signaling Pathway	0.551	0.0263	NaN	AKT3,PRKCH,PLCL2
Granulocyte Adhesion and Diapedesis	0.55	0.0241	NaN	CXCL3,CXCR4,CLDN1,MMP9
Telomerase Signaling	0.539	0.0259	NaN	RAP2B,RRAS2,AKT3
Remodeling of Epithelial Adherens Junctions	0.539	0.0303	NaN	SRC,TUBA1A
Cell Cycle: G1/S Checkpoint Regulation	0.539	0.0303	NaN	CCND3,TGFB3
Endoplasmic Reticulum Stress Pathway	0.538	0.0476	NaN	CASP3
CNTF Signaling	0.53	0.0299	NaN	RAP2B,RRAS2
Aldosterone Signaling in Epithelial Cells	0.529	0.0235	NaN	ITPR2,SGK1,PRKCH,PLCL2
Systemic Lupus Erythematosus Signaling	0.523	0.0222	NaN	RAP2B,RRAS2,AKT3,IL6,TNFSF13B
Polyamine Regulation in Colon Cancer	0.52	0.0455	NaN	TCF4
Cysteine Biosynthesis III (mammalia)	0.52	0.0455	NaN	CTH
T Helper Cell Differentiation	0.513	0.029	NaN	IL12B,IL6
Sperm Motility	0.506	0.0248	NaN	ITPR2,PRKCH,PLCL2
Melatonin Signaling	0.504	0.0286	NaN	PRKCH,PLCL2
Differential Regulation of Cytokine Production in Intestinal Epithelial Cells by IL-17A and IL-17F	0.504	0.0435	NaN	IL12B
Superpathway of D-myo-inositol (1,4,5)-trisphosphate Metabolism	0.504	0.0435	NaN	ITPKC
Pancreatic Adenocarcinoma Signaling	0.5	0.0246	NaN	TGFB3,AKT3,MMP9
Caveolar-mediated Endocytosis Signaling	0.496	0.0282	NaN	ITGAE,SRC
Rac Signaling	0.495	0.0244	NaN	RAP2B,RRAS2,NCKAP1
Phagosome Formation	0.495	0.0244	NaN	PRKCH,PLCL2,RHOH
IL-22 Signaling	0.489	0.0417	NaN	AKT3
Lipid Antigen Presentation by CD1	0.489	0.0417	NaN	CD1D
Role of JAK1, JAK2 and TYK2 in Interferon Signaling	0.489	0.0417	NaN	IFNB1
NGF Signaling	0.488	0.0242	NaN	RAP2B,RRAS2,AKT3
Ephrin B Signaling	0.488	0.0278	NaN	CXCR4,GNG12
GPCR-Mediated Integration of Enteroendocrine Signaling Exemplified by an L Cell	0.488	0.0278	NaN	ITPR2,PLCL2
FXR/RXR Activation	0.483	0.024	NaN	LPL,AKT3,PLTP
Role of Wnt/GSK-3β Signaling in the Pathogenesis of Influenza	0.48	0.0274	NaN	TCF4,IFNB1
Cellular Effects of Sildenafil (Viagra)	0.476	0.0238	NaN	MYH10,ITPR2,PLCL2
Role of JAK family kinases in IL-6-type Cytokine Signaling	0.475	0.04	NaN	IL6
CDP-diacylglycerol Biosynthesis I	0.475	0.04	NaN	LPCAT2
MSP-RON Signaling Pathway	0.472	0.027	NaN	IL3RA,IL12B
PI3K/AKT Signaling	0.471	0.0236	NaN	RAP2B,RRAS2,AKT3
Role of NANOG in Mammalian Embryonic Stem Cell Pluripotency	0.465	0.0234	NaN	RAP2B,RRAS2,AKT3
Toll-like Receptor Signaling	0.465	0.0267	NaN	TICAM2,IL12B
Antiproliferative Role of TOB in T Cell Signaling	0.461	0.0385	NaN	TGFB3
Cdc42 Signaling	0.46	0.0233	NaN	EXOC1,SRC,ARHGEF6
ErbB2-ErbB3 Signaling	0.457	0.0263	NaN	RAP2B,RRAS2
Role of PI3K/AKT Signaling in the Pathogenesis of Influenza	0.45	0.026	NaN	IFNB1,AKT3
Apelin Adipocyte Signaling Pathway	0.45	0.026	NaN	PRKAB2,LIPE
Phosphatidylglycerol Biosynthesis II (Non-plastidic)	0.449	0.037	NaN	LPCAT2
B Cell Receptor Signaling	0.437	0.0212	NaN	RAP2B,RRAS2,AKT3,MEF2C
Cyclins and Cell Cycle Regulation	0.429	0.025	NaN	CCND3,TGFB3
Androgen Signaling	0.428	0.0222	NaN	SRC,PRKCH,GNG12
B Cell Development	0.424	0.0345	NaN	IL7R
TNFR2 Signaling	0.424	0.0345	NaN	BIRC2
Acetone Degradation I (to Methylglyoxal)	0.424	0.0345	NaN	ZADH2
G Protein Signaling Mediated by Tubby	0.412	0.0333	NaN	GNG12
Neurotrophin/TRK Signaling	0.403	0.0238	NaN	RAP2B,RRAS2
Cytotoxic T Lymphocyte-mediated Apoptosis of Target Cells	0.401	0.0323	NaN	CASP3
NRF2-mediated Oxidative Stress Response	0.396	0.0201	NaN	RAP2B,RRAS2,GSTM4,PRKCH
Human Embryonic Stem Cell Pluripotency	0.394	0.0211	NaN	TCF4,TGFB3,AKT3
Growth Hormone Signaling	0.391	0.0233	NaN	SOCS2,PRKCH
Role of JAK2 in Hormone-like Cytokine Signaling	0.39	0.0312	NaN	SOCS2
FcγRIIB Signaling in B Lymphocytes	0.385	0.023	NaN	RAP2B,RRAS2
Small Cell Lung Cancer Signaling	0.385	0.023	NaN	AKT3,BIRC2
Leptin Signaling in Obesity	0.385	0.023	NaN	AKT3,PLCL2
Th2 Pathway	0.367	0.0203	NaN	IL12B,CXCR4,TIMD4
Hereditary Breast Cancer Signaling	0.363	0.0201	NaN	RAP2B,RRAS2,AKT3
IL-17A Signaling in Fibroblasts	0.362	0.0286	NaN	IL6
Superpathway of Methionine Degradation	0.362	0.0286	NaN	CTH
CCR5 Signaling in Macrophages	0.357	0.0217	NaN	PRKCH,GNG12
Salvage Pathways of Pyrimidine Ribonucleotides	0.341	0.0211	NaN	SGK1,PRKCH
Estrogen Biosynthesis	0.327	0.0256	NaN	HSD17B11
PPAR Signaling	0.326	0.0204	NaN	RAP2B,RRAS2
B Cell Activating Factor Signaling	0.312	0.0244	NaN	TNFSF13B
Mechanisms of Viral Exit from Host Cells	0.312	0.0244	NaN	PRKCH
Role of IL-17F in Allergic Inflammatory Airway Diseases	0.312	0.0244	NaN	IL6
Regulation of eIF4 and p70S6K Signaling	0.311	0.0185	NaN	RAP2B,RRAS2,AKT3
CDK5 Signaling	0.298	0.0192	NaN	RAP2B,RRAS2
Stearate Biosynthesis I (Animals)	0.298	0.0233	NaN	ZADH2
Primary Immunodeficiency Signaling	0.291	0.0227	NaN	IL7R
Graft-versus-Host Disease Signaling	0.291	0.0227	NaN	IL6
iNOS Signaling	0.291	0.0227	NaN	IRF1
Role of Oct4 in Mammalian Embryonic Stem Cell Pluripotency	0.284	0.0222	NaN	SPP1
Triacylglycerol Biosynthesis	0.284	0.0222	NaN	LPCAT2
nNOS Signaling in Neurons	0.277	0.0217	NaN	PRKCH
IL-9 Signaling	0.271	0.0213	NaN	SOCS2
SAPK/JNK Signaling	0.269	0.018	NaN	RAP2B,RRAS2
p53 Signaling	0.261	0.0177	NaN	SIRT1,AKT3
Amyloid Processing	0.253	0.02	NaN	AKT3
T Cell Receptor Signaling	0.25	0.0172	NaN	RAP2B,RRAS2
CD27 Signaling in Lymphocytes	0.243	0.0192	NaN	CASP3
p38 MAPK Signaling	0.243	0.0169	NaN	TGFB3,MEF2C
Nur77 Signaling in T Lymphocytes	0.237	0.0189	NaN	CASP3
autophagy	0.237	0.0189	NaN	ATG10
iCOS-iCOSL Signaling in T Helper Cells	0.236	0.0167	NaN	ITPR2,AKT3
Transcriptional Regulatory Network in Embryonic Stem Cells	0.232	0.0185	NaN	PAX6
Glutamate Receptor Signaling	0.223	0.0179	NaN	SLC38A1
Apelin Pancreas Signaling Pathway	0.213	0.0172	NaN	PRKAB2
Wnt/Ca+ pathway	0.2	0.0164	NaN	PLCL2
IL-10 Signaling	0	0.0145	NaN	IL6
Mitochondrial Dysfunction	0	0.0121	NaN	CASP3,XDH
TR/RXR Activation	0	0.01	NaN	AKT3
Regulation of Actin-based Motility by Rho	0	0.0118	NaN	RHOH
CD40 Signaling	0	0.0125	NaN	PTGS1
CTLA4 Signaling in Cytotoxic T Lymphocytes	0	0.01	NaN	AKT3
CD28 Signaling in T Helper Cells	0	0.0155	NaN	ITPR2,AKT3
ATM Signaling	0	0.0104	NaN	ZNF420
Basal Cell Carcinoma Signaling	0	0.0145	NaN	TCF4
EIF2 Signaling	0	0.0136	NaN	RAP2B,RRAS2,AKT3
IL-1 Signaling	0	0.011	NaN	GNG12
Neuroprotective Role of THOP1 in Alzheimer's Disease	0	0.00885	NaN	MMP9
PKCθ Signaling in T Lymphocytes	0	0.0123	NaN	RAP2B,RRAS2
Role of IL-17A in Arthritis	0	0.0143	NaN	CXCL3
UVB-Induced MAPK Signaling	0	0.0147	NaN	PRKCH
Adipogenesis pathway	0	0.0152	NaN	LPL,SIRT1
ERK/MAPK Signaling	0	0.0147	NaN	RAP2B,SRC,RRAS2
Cardiac β-adrenergic Signaling	0	0.00719	NaN	GNG12
Protein Ubiquitination Pathway	0	0.00752	NaN	USP35,BIRC2
FGF Signaling	0	0.0109	NaN	AKT3
Gustation Pathway	0	0.00662	NaN	ITPR2
Phagosome Maturation	0	0.00725	NaN	TUBA1A
Sirtuin Signaling Pathway	0	0.0141	NaN	TUBA1A,ATG10,SIRT1,BCL2L11
Iron homeostasis signaling pathway	0	0.0153	NaN	IL6,LRP1

## Sheet: SMRT 6hr CpG down pathways (IPA
© 2000-2019 QIAGEN. All rights reserved.
Ingenuity Canonical Pathways	-log(p-value)	Ratio	z-score	Molecules
T Cell Exhaustion Signaling Pathway	4.99	0.0739	NaN	HLA-DOA,IL10,BATF,FGFR1,FOS,PDCD1LG2,PPM1J,PPM1L,FCER1G,MRAS,HLA-DOB,PRDM1,PIK3CB
Dendritic Cell Maturation	4.73	0.0699	NaN	TLR2,HLA-DOA,FCGR2A,ZBTB12,TYROBP,IL10,FGFR1,FCER1G,HLA-DOB,PIK3CB,TNFRSF1B,FCGR2B,FCGR3A/FCGR3B
JAK/Stat Signaling	4.61	0.0989	NaN	FOS,SOCS3,STAT5A,BCL2L1,FGFR1,SOS1,PTPN1,MRAS,PIK3CB
Ceramide Signaling	4.25	0.0891	NaN	FOS,FGFR1,PPM1J,PPM1L,MRAS,SMPD1,PIK3CB,TNFRSF1B,SMPD3
Integrin Signaling	4.1	0.0607	NaN	PARVB,FYN,ITGAM,ARHGAP26,FGFR1,GRB7,SOS1,MRAS,ITGA1,PIK3CB,VCL,TNK2,TSPAN4
Role of Macrophages, Fibroblasts and Endothelial Cells in Rheumatoid Arthritis	4.05	0.0514	NaN	MAP2K6,SOCS3,PDGFA,IL10,FGFR1,TLR2,IL16,FOS,TLR1,MRAS,SMO,PIK3CB,MAPKAPK2,TNFRSF1B,FCGR3A/FCGR3B,RYK
Role of NFAT in Regulation of the Immune Response	4.03	0.0638	NaN	FOS,FYN,HLA-DOA,FCGR2A,FGFR1,SOS1,MRAS,FCER1G,HLA-DOB,PIK3CB,FCGR2B,FCGR3A/FCGR3B
PKCθ Signaling in T Lymphocytes	3.98	0.0679	NaN	FOS,FYN,MAP3K9,HLA-DOA,GRAP2,FGFR1,SOS1,MRAS,FCER1G,HLA-DOB,PIK3CB
Prolactin Signaling	3.8	0.0879	NaN	FOS,FYN,SOCS3,STAT5A,FGFR1,SOS1,MRAS,PIK3CB
IL-10 Signaling	3.78	0.101	NaN	MAP2K6,SOCS3,FOS,CCR5,IL10,FCGR2A,FCGR2B
Caveolar-mediated Endocytosis Signaling	3.7	0.0986	NaN	FYN,ITGAM,ITSN1,ZBTB12,PTPN1,FLOT1,ITGA1
Th2 Pathway	3.65	0.0676	NaN	SOCS3,STAT5A,CCR3,CCR5,HLA-DOA,IL10,FGFR1,HLA-DOB,PSEN2,PIK3CB
Phagosome Formation	3.6	0.0732	NaN	TLR2,ITGAM,FCGR2A,FGFR1,TLR1,FCER1G,PIK3CB,FCGR2B,FCGR3A/FCGR3B
Acute Myeloid Leukemia Signaling	3.58	0.0816	NaN	MAP2K6,STAT5A,FGFR1,SOS1,MRAS,PIK3CB,CSF1R,PIM2
Th1 and Th2 Activation Pathway	3.54	0.0604	NaN	MAP2K6,SOCS3,STAT5A,CCR3,CCR5,HLA-DOA,IL10,FGFR1,HLA-DOB,PSEN2,PIK3CB
CTLA4 Signaling in Cytotoxic T Lymphocytes	3.52	0.08	NaN	FYN,ZBTB12,GRAP2,FGFR1,PPM1J,PPM1L,FCER1G,PIK3CB
G-Protein Coupled Receptor Signaling	3.47	0.0498	NaN	FYN,HRH2,FGFR1,PDE4B,P2RY13,P2RY14,DUSP1,PDE1B,SOS1,HTR7,MRAS,P2RY12,PIK3CB,PTGER2
Natural Killer Cell Signaling	3.47	0.0703	NaN	FYN,TYROBP,FCGR2A,FGFR1,SOS1,MRAS,FCER1G,PIK3CB,FCGR3A/FCGR3B
Th1 Pathway	3.37	0.0682	NaN	MAP2K6,SOCS3,CCR5,HLA-DOA,IL10,FGFR1,HLA-DOB,PSEN2,PIK3CB
IL-6 Signaling	3.27	0.0662	NaN	MAP2K6,FOS,SOCS3,FGFR1,SOS1,MRAS,PIK3CB,TNFRSF1B,MAPKAPK2
Erythropoietin Signaling	3.13	0.0795	NaN	FOS,SOCS3,STAT5A,FGFR1,SOS1,MRAS,PIK3CB
T Helper Cell Differentiation	2.95	0.087	NaN	HLA-DOA,IL10,IL21R,FCER1G,HLA-DOB,TNFRSF1B
TREM1 Signaling	2.92	0.0857	NaN	TLR2,STAT5A,IL10,TYROBP,TLR1,FCGR2B
Colorectal Cancer Metastasis Signaling	2.91	0.048	NaN	TLR2,FOS,BCL2L1,FGFR1,TLR1,SOS1,MRAS,SMO,PIK3CB,PTGER2,MMP25,RALGDS
NGF Signaling	2.9	0.0645	NaN	MAP3K9,FGFR1,SOS1,MRAS,TRIO,PIK3CB,SMPD1,SMPD3
Thrombopoietin Signaling	2.86	0.0833	NaN	FOS,STAT5A,FGFR1,SOS1,MRAS,PIK3CB
IL-2 Signaling	2.86	0.0833	NaN	FOS,STAT5A,FGFR1,SOS1,MRAS,PIK3CB
Fc Epsilon RI Signaling	2.83	0.063	NaN	MAP2K6,FYN,GRAP2,FGFR1,SOS1,FCER1G,MRAS,PIK3CB
CD28 Signaling in T Helper Cells	2.79	0.062	NaN	FYN,FOS,HLA-DOA,GRAP2,FGFR1,FCER1G,HLA-DOB,PIK3CB
Systemic Lupus Erythematosus Signaling	2.77	0.0489	NaN	FOS,IL10,FCGR2A,FGFR1,SOS1,MRAS,FCER1G,PIK3CB,FCGR2B,FCGR3A/FCGR3B,PIM2
Role of JAK1 and JAK3 in γc Cytokine Signaling	2.74	0.0789	NaN	SOCS3,STAT5A,FGFR1,IL21R,MRAS,PIK3CB
Production of Nitric Oxide and Reactive Oxygen Species in Macrophages	2.72	0.0513	NaN	TLR2,FOS,MAP3K9,FGFR1,PPM1J,PPM1L,NCF2,PIK3CB,TNFRSF1B,SIRPA
3-phosphoinositide Biosynthesis	2.71	0.051	NaN	FYN,SOCS3,DUSP1,PTPRO,FGFR1,PTPN1,PIK3CB,SIRPA,DUSP2,DUSP16
Role of JAK2 in Hormone-like Cytokine Signaling	2.7	0.125	NaN	SOCS3,STAT5A,PTPN1,SIRPA
Neuroinflammation Signaling Pathway	2.67	0.0429	NaN	TLR2,FOS,HLA-DOA,ZBTB12,TYROBP,IL10,FGFR1,TLR1,NCF2,HLA-DOB,PIK3CB,PSEN2,CSF1R
FAK Signaling	2.66	0.066	NaN	FYN,ARHGAP26,FGFR1,SOS1,MRAS,PIK3CB,VCL
ERK/MAPK Signaling	2.58	0.049	NaN	FOS,FYN,DUSP1,FGFR1,PPM1J,PPM1L,SOS1,MRAS,PIK3CB,DUSP2
Molecular Mechanisms of Cancer	2.56	0.0387	NaN	MAP2K6,CDK18,FYN,FGFR1,PSEN2,CDKN2B,BCL2L1,CASP6,FOS,SOS1,SMO,E2F5,MRAS,PIK3CB,RALGDS
Altered T Cell and B Cell Signaling in Rheumatoid Arthritis	2.54	0.0723	NaN	TLR2,HLA-DOA,IL10,TLR1,FCER1G,HLA-DOB
Chronic Myeloid Leukemia Signaling	2.52	0.0625	NaN	STAT5A,BCL2L1,FGFR1,SOS1,E2F5,MRAS,PIK3CB
UVA-Induced MAPK Signaling	2.52	0.0625	NaN	BCL2L1,FOS,FGFR1,MRAS,SMPD1,PIK3CB,SMPD3
Neurotrophin/TRK Signaling	2.51	0.0714	NaN	MAP2K6,FOS,FGFR1,SOS1,MRAS,PIK3CB
Acute Phase Response Signaling	2.51	0.0514	NaN	MAP2K6,FOS,SOCS3,SOS1,CFB,MRAS,CP,PIK3CB,TNFRSF1B
Complement System	2.5	0.111	NaN	ITGAM,CFB,C1QC,C1QA
Angiopoietin Signaling	2.49	0.0706	NaN	STAT5A,FGFR1,SOS1,GRB7,MRAS,PIK3CB
T Cell Receptor Signaling	2.44	0.0603	NaN	FOS,FYN,GRAP2,FGFR1,SOS1,MRAS,PIK3CB
Th17 Activation Pathway	2.41	0.0682	NaN	SOCS3,IL10,IL21R,BATF,FCER1G,PTGER2
Virus Entry via Endocytic Pathways	2.39	0.0593	NaN	FYN,ITSN1,ZBTB12,FGFR1,MRAS,ITGA1,PIK3CB
Paxillin Signaling	2.39	0.0593	NaN	ITGAM,FGFR1,SOS1,MRAS,ITGA1,PIK3CB,VCL
IL-3 Signaling	2.37	0.0667	NaN	FOS,STAT5A,FGFR1,SOS1,MRAS,PIK3CB
Glioma Signaling	2.33	0.0579	NaN	PDGFA,FGFR1,SOS1,E2F5,MRAS,PIK3CB,CDKN2B
Rac Signaling	2.3	0.0569	NaN	CYFIP1,FGFR1,BAIAP2,NCF2,MRAS,PIK3CB,IQGAP3
IL-4 Signaling	2.3	0.0645	NaN	HLA-DOA,FGFR1,SOS1,MRAS,HLA-DOB,PIK3CB
B Cell Receptor Signaling	2.29	0.0476	NaN	MAP2K6,BCL2L1,MAP3K9,FCGR2A,FGFR1,SOS1,MRAS,PIK3CB,FCGR2B
Actin Cytoskeleton Signaling	2.28	0.0444	NaN	CYFIP1,PDGFA,FGFR1,BAIAP2,SOS1,MRAS,TRIO,PIK3CB,VCL,IQGAP3
Autoimmune Thyroid Disease Signaling	2.26	0.0952	NaN	HLA-DOA,IL10,FCER1G,HLA-DOB
CNTF Signaling	2.25	0.0746	NaN	LIFR,FGFR1,SOS1,MRAS,PIK3CB
Superpathway of Inositol Phosphate Compounds	2.21	0.0435	NaN	FYN,SOCS3,DUSP1,PTPRO,FGFR1,PTPN1,PIK3CB,SIRPA,DUSP2,DUSP16
Endothelin-1 Signaling	2.2	0.0462	NaN	FOS,CASP6,FGFR1,SOS1,MRAS,ECE1,PIK3CB,PTGER2,SHE
PPAR Signaling	2.19	0.0612	NaN	FOS,STAT5A,PDGFA,SOS1,MRAS,TNFRSF1B
PDGF Signaling	2.19	0.0612	NaN	FOS,PDGFA,FGFR1,SOS1,MRAS,PIK3CB
Renin-Angiotensin Signaling	2.19	0.0543	NaN	FOS,FGFR1,SOS1,MRAS,PIK3CB,PTGER2,SHE
Cdc42 Signaling	2.19	0.0543	NaN	FOS,HLA-DOA,BAIAP2,FCER1G,HLA-DOB,TNK2,IQGAP3
Iron homeostasis signaling pathway	2.15	0.0534	NaN	STAT5A,SLC46A1,PDGFA,SLC11A2,CP,SLC11A1,FTH1
Sphingomyelin Metabolism	2.12	0.25	NaN	SMPD1,SMPD3
Role of Pattern Recognition Receptors in Recognition of Bacteria and Viruses	2.11	0.0526	NaN	TLR2,IL10,FGFR1,TLR1,PIK3CB,C1QC,C1QA
IL-9 Signaling	2.09	0.0851	NaN	SOCS3,STAT5A,FGFR1,PIK3CB
Chemokine Signaling	2.07	0.0676	NaN	FOS,CCR3,CCR5,CCL4,MRAS
Allograft Rejection Signaling	2.05	0.0833	NaN	HLA-DOA,IL10,FCER1G,HLA-DOB
ErbB Signaling	2.04	0.0571	NaN	MAP2K6,FOS,FGFR1,SOS1,MRAS,PIK3CB
Xenobiotic Metabolism Signaling	2.04	0.039	NaN	MAP2K6,HS6ST1,MAP3K9,SMOX,FGFR1,PPM1J,PPM1L,MRAS,CHST11,PIK3CB,CHST15
D-myo-inositol (1,4,5,6)-Tetrakisphosphate Biosynthesis	2.03	0.0507	NaN	SOCS3,PTPRO,DUSP1,PTPN1,DUSP2,SIRPA,DUSP16
D-myo-inositol (3,4,5,6)-tetrakisphosphate Biosynthesis	2.03	0.0507	NaN	SOCS3,PTPRO,DUSP1,PTPN1,DUSP2,SIRPA,DUSP16
ErbB2-ErbB3 Signaling	2.02	0.0658	NaN	STAT5A,FGFR1,SOS1,MRAS,PIK3CB
UVC-Induced MAPK Signaling	2.02	0.0816	NaN	FOS,MRAS,SMPD1,SMPD3
Pathogenesis of Multiple Sclerosis	2.02	0.222	NaN	CCR5,CCL4
Type I Diabetes Mellitus Signaling	2.01	0.0561	NaN	MAP2K6,SOCS3,HLA-DOA,FCER1G,HLA-DOB,TNFRSF1B
VEGF Signaling	1.99	0.0556	NaN	BCL2L1,FGFR1,SOS1,MRAS,PIK3CB,VCL
ErbB4 Signaling	1.98	0.0641	NaN	FGFR1,SOS1,MRAS,PIK3CB,PSEN2
Insulin Receptor Signaling	1.95	0.049	NaN	SOCS3,FYN,FGFR1,SOS1,PTPN1,MRAS,PIK3CB
CD27 Signaling in Lymphocytes	1.94	0.0769	NaN	MAP2K6,BCL2L1,FOS,MAP3K9
CD40 Signaling	1.93	0.0625	NaN	MAP2K6,FOS,FGFR1,PIK3CB,MAPKAPK2
SAPK/JNK Signaling	1.93	0.0541	NaN	MAP3K9,FGFR1,SOS1,FCER1G,MRAS,PIK3CB
GM-CSF Signaling	1.91	0.0617	NaN	BCL2L1,FGFR1,SOS1,MRAS,PIK3CB
Nur77 Signaling in T Lymphocytes	1.91	0.0755	NaN	HLA-DOA,FCER1G,NR4A1,HLA-DOB
Mouse Embryonic Stem Cell Pluripotency	1.9	0.0531	NaN	LIFR,FGFR1,SOS1,MRAS,SMO,PIK3CB
IGF-1 Signaling	1.9	0.0531	NaN	FOS,SOCS3,FGFR1,SOS1,MRAS,PIK3CB
NF-κB Signaling	1.87	0.0435	NaN	MAP2K6,TLR2,FGFR1,TLR1,FCER1G,MRAS,PIK3CB,TNFRSF1B
OX40 Signaling Pathway	1.85	0.0727	NaN	BCL2L1,HLA-DOA,FCER1G,HLA-DOB
IL-15 Signaling	1.85	0.0595	NaN	BCL2L1,STAT5A,FGFR1,MRAS,PIK3CB
GDNF Family Ligand-Receptor Interactions	1.85	0.0595	NaN	FOS,FGFR1,SOS1,MRAS,PIK3CB
Telomerase Signaling	1.84	0.0517	NaN	FGFR1,PPM1J,SOS1,PPM1L,MRAS,PIK3CB
cAMP-mediated signaling	1.84	0.0402	NaN	P2RY13,HRH2,P2RY14,DUSP1,HTR7,PDE1B,P2RY12,PDE4B,PTGER2
RAR Activation	1.83	0.0428	NaN	STAT5A,FOS,DHRS3,SMARCA2,DUSP1,PIK3CB,MAPKAPK2,ZBTB16
Gustation Pathway	1.83	0.0464	NaN	P2RY13,P2RY14,P2RY6,PDE1B,P2RY12,PDE4B,PANX1
Cytotoxic T Lymphocyte-mediated Apoptosis of Target Cells	1.82	0.0968	NaN	CASP6,ZBTB12,FCER1G
3-phosphoinositide Degradation	1.82	0.0461	NaN	SOCS3,PTPRO,DUSP1,PTPN1,DUSP2,SIRPA,DUSP16
Growth Hormone Signaling	1.81	0.0581	NaN	FOS,SOCS3,STAT5A,FGFR1,PIK3CB
Estrogen-Dependent Breast Cancer Signaling	1.81	0.0581	NaN	FOS,STAT5A,FGFR1,MRAS,PIK3CB
FcγRIIB Signaling in B Lymphocytes	1.79	0.0575	NaN	FGFR1,SOS1,MRAS,PIK3CB,FCGR2B
Communication between Innate and Adaptive Immune Cells	1.79	0.0575	NaN	TLR2,CCL4,IL10,TLR1,FCER1G
iCOS-iCOSL Signaling in T Helper Cells	1.78	0.05	NaN	HLA-DOA,GRAP2,FGFR1,FCER1G,HLA-DOB,PIK3CB
HGF Signaling	1.78	0.05	NaN	FOS,MAP3K9,FGFR1,SOS1,MRAS,PIK3CB
FLT3 Signaling in Hematopoietic Progenitor Cells	1.77	0.0568	NaN	STAT5A,FGFR1,SOS1,MRAS,PIK3CB
Renal Cell Carcinoma Signaling	1.77	0.0568	NaN	FOS,FGFR1,SOS1,MRAS,PIK3CB
S-methyl-5'-thioadenosine Degradation II	1.77	1	NaN	MTAP
Sulfite Oxidation IV	1.77	1	NaN	SUOX
IL-7 Signaling Pathway	1.77	0.0568	NaN	FYN,STAT5A,FGFR1,SOS1,PIK3CB
D-myo-inositol-5-phosphate Metabolism	1.76	0.0449	NaN	SOCS3,PTPRO,DUSP1,PTPN1,DUSP2,SIRPA,DUSP16
ILK Signaling	1.76	0.0415	NaN	MAP2K6,FOS,PARVB,PPM1J,FGFR1,PPM1L,PIK3CB,VCL
Macropinocytosis Signaling	1.75	0.0562	NaN	PDGFA,FGFR1,MRAS,PIK3CB,CSF1R
Pancreatic Adenocarcinoma Signaling	1.75	0.0492	NaN	BCL2L1,FGFR1,E2F5,PIK3CB,CDKN2B,RALGDS
Heparan Sulfate Biosynthesis (Late Stages)	1.75	0.0678	NaN	HS6ST1,EXT1,CHST11,CHST15
Gαi Signaling	1.75	0.0492	NaN	P2RY13,P2RY14,SOS1,MRAS,P2RY12,RALGDS
Calcium-induced T Lymphocyte Apoptosis	1.72	0.0667	NaN	HLA-DOA,FCER1G,NR4A1,HLA-DOB
Sphingosine-1-phosphate Signaling	1.7	0.048	NaN	CASP6,PDGFA,FGFR1,PIK3CB,SMPD1,SMPD3
CCR5 Signaling in Macrophages	1.69	0.0543	NaN	FOS,CCR5,CCL4,FCER1G,MRAS
FGF Signaling	1.69	0.0543	NaN	MAP2K6,FGFR1,SOS1,PIK3CB,MAPKAPK2
IL-17 Signaling	1.68	0.0538	NaN	MAP2K6,FGFR1,MRAS,PIK3CB,MAPKAPK2
TGF-β Signaling	1.68	0.0538	NaN	MAP2K6,FOS,SKI,SOS1,MRAS
PI3K/AKT Signaling	1.67	0.0472	NaN	BCL2L1,PPM1J,SOS1,PPM1L,MRAS,PIK3CB
Reelin Signaling in Neurons	1.66	0.0532	NaN	FYN,MAP3K9,FGFR1,ITGA1,PIK3CB
Role of NANOG in Mammalian Embryonic Stem Cell Pluripotency	1.66	0.0469	NaN	LIFR,FGFR1,SOS1,MRAS,SMO,PIK3CB
Role of Tissue Factor in Cancer	1.66	0.0469	NaN	BCL2L1,FYN,STAT5A,FGFR1,MRAS,PIK3CB
LPS-stimulated MAPK Signaling	1.64	0.0526	NaN	MAP2K6,FOS,FGFR1,MRAS,PIK3CB
NF-κB Activation by Viruses	1.64	0.0526	NaN	CCR5,FGFR1,MRAS,ITGA1,PIK3CB
Salvage Pathways of Pyrimidine Ribonucleotides	1.64	0.0526	NaN	MAP2K6,CDK18,MAP3K9,DMPK,APOBEC1
PEDF Signaling	1.64	0.0526	NaN	BCL2L1,ARHGAP22,FGFR1,MRAS,PIK3CB
Apoptosis Signaling	1.64	0.0526	NaN	BCL2L1,CASP6,MRAS,LMNA,TNFRSF1B
Pyridoxal 5'-phosphate Salvage Pathway	1.63	0.0625	NaN	MAP2K6,CDK18,MAP3K9,DMPK
VEGF Family Ligand-Receptor Interactions	1.62	0.0521	NaN	FOS,FGFR1,SOS1,MRAS,PIK3CB
PI3K Signaling in B Lymphocytes	1.61	0.0458	NaN	FOS,FYN,MRAS,PIK3CB,ATF6,FCGR2B
Cell Cycle Regulation by BTG Family Proteins	1.61	0.0811	NaN	PPM1J,PPM1L,E2F5
Glioblastoma Multiforme Signaling	1.59	0.0414	NaN	PDGFA,FGFR1,SOS1,E2F5,MRAS,SMO,PIK3CB
Tec Kinase Signaling	1.59	0.0414	NaN	FOS,FYN,STAT5A,FGFR1,MRAS,FCER1G,PIK3CB
Heparan Sulfate Biosynthesis	1.59	0.0606	NaN	HS6ST1,EXT1,CHST11,CHST15
Leukocyte Extravasation Signaling	1.58	0.0385	NaN	ITGAM,FGFR1,NCF2,ARHGAP4,ITGA1,PIK3CB,VCL,MMP25
Breast Cancer Regulation by Stathmin1	1.55	0.0379	NaN	PPM1J,FGFR1,PPM1L,TUBB2A,SOS1,MRAS,E2F5,PIK3CB
Signaling by Rho Family GTPases	1.55	0.0359	NaN	FOS,MAP3K9,CYFIP1,FGFR1,BAIAP2,NCF2,CDH17,MRAS,PIK3CB
RANK Signaling in Osteoclasts	1.52	0.049	NaN	MAP2K6,FOS,MAP3K9,FGFR1,PIK3CB
Oncostatin M Signaling	1.52	0.075	NaN	STAT5A,SOS1,MRAS
Germ Cell-Sertoli Cell Junction Signaling	1.51	0.0398	NaN	MAP2K6,MAP3K9,FGFR1,TUBB2A,MRAS,PIK3CB,VCL
Role of IL-17A in Arthritis	1.51	0.0571	NaN	MAP2K6,FGFR1,PIK3CB,MAPKAPK2
EGF Signaling	1.51	0.0571	NaN	FOS,FGFR1,SOS1,PIK3CB
HMGB1 Signaling	1.5	0.0432	NaN	MAP2K6,FOS,FGFR1,MRAS,PIK3CB,TNFRSF1B
p70S6K Signaling	1.5	0.0432	NaN	FGFR1,PPM1J,SOS1,PPM1L,MRAS,PIK3CB
P2Y Purigenic Receptor Signaling Pathway	1.5	0.0432	NaN	FOS,FGFR1,P2RY6,MRAS,P2RY12,PIK3CB
Glycine Degradation (Creatine Biosynthesis)	1.47	0.5	NaN	GAMT
Endometrial Cancer Signaling	1.47	0.0556	NaN	FGFR1,SOS1,MRAS,PIK3CB
Dermatan Sulfate Biosynthesis (Late Stages)	1.47	0.0714	NaN	HS6ST1,CHST11,CHST15
Gαs Signaling	1.46	0.0472	NaN	HRH2,RAPGEF2,HTR7,MRAS,PTGER2
Axonal Guidance Signaling	1.46	0.0292	NaN	FYN,ITSN1,PDGFA,FGFR1,TUBB2A,MMP25,PLXND1,BAIAP2,SOS1,SMO,MRAS,PIK3CB,SEMA3B,SEMA3F
Differential Regulation of Cytokine Production in Macrophages and T Helper Cells by IL-17A and IL-17F	1.44	0.111	NaN	CCL4,IL10
PAK Signaling	1.43	0.0463	NaN	PDGFA,FGFR1,SOS1,MRAS,PIK3CB
MSP-RON Signaling Pathway	1.43	0.0541	NaN	TLR2,ITGAM,FGFR1,PIK3CB
Graft-versus-Host Disease Signaling	1.41	0.0682	NaN	HLA-DOA,FCER1G,HLA-DOB
Toll-like Receptor Signaling	1.41	0.0533	NaN	MAP2K6,TLR2,FOS,TLR1
Dopamine Receptor Signaling	1.39	0.0526	NaN	SMOX,PPM1J,PPM1L,NCS1
Chondroitin Sulfate Biosynthesis (Late Stages)	1.39	0.0667	NaN	HS6ST1,CHST11,CHST15
Myc Mediated Apoptosis Signaling	1.38	0.0519	NaN	FGFR1,SOS1,MRAS,PIK3CB
Role of Osteoblasts, Osteoclasts and Chondrocytes in Rheumatoid Arthritis	1.36	0.0348	NaN	MAP2K6,FOS,IL10,FGFR1,SMO,PIK3CB,TNFRSF1B,CSF1R
Type II Diabetes Mellitus Signaling	1.33	0.0392	NaN	SOCS3,FGFR1,PIK3CB,SMPD1,TNFRSF1B,SMPD3
Cyclins and Cell Cycle Regulation	1.33	0.05	NaN	PPM1J,PPM1L,E2F5,CDKN2B
Phospholipase C Signaling	1.31	0.0339	NaN	FYN,GRAP2,FCGR2A,SOS1,FCER1G,MRAS,FCGR2B,RALGDS
Regulation of the Epithelial-Mesenchymal Transition Pathway	1.31	0.0359	NaN	MAP2K6,FGFR1,SOS1,MRAS,SMO,PSEN2,PIK3CB
Glycerol-3-phosphate Shuttle	1.3	0.333	NaN	GPD2
N-acetylglucosamine Degradation I	1.3	0.333	NaN	GNPDA1
Endocannabinoid Cancer Inhibition Pathway	1.29	0.0382	NaN	MAP2K6,CASP6,FGFR1,PIK3CB,SMPD1,SMPD3
NRF2-mediated Oxidative Stress Response	1.27	0.0352	NaN	MAP2K6,FOS,FGFR1,MRAS,PIK3CB,FTH1,BACH1
RhoA Signaling	1.26	0.0413	NaN	RAPGEF2,BAIAP2,ARHGAP4,LPAR5,SEMA3F
Relaxin Signaling	1.25	0.0375	NaN	FOS,FGFR1,PDE1B,MRAS,PIK3CB,PDE4B
Non-Small Cell Lung Cancer Signaling	1.25	0.0471	NaN	FGFR1,SOS1,MRAS,PIK3CB
Regulation of IL-2 Expression in Activated and Anergic T Lymphocytes	1.25	0.0471	NaN	FOS,FYN,SOS1,MRAS
Adrenomedullin signaling pathway	1.24	0.0347	NaN	MAP2K6,FOS,FGFR1,SOS1,MRAS,PIK3CB,SHE
Differential Regulation of Cytokine Production in Intestinal Epithelial Cells by IL-17A and IL-17F	1.24	0.087	NaN	CCL4,IL10
Regulation of eIF4 and p70S6K Signaling	1.23	0.037	NaN	FGFR1,PPM1J,SOS1,PPM1L,MRAS,PIK3CB
IL-8 Signaling	1.23	0.0345	NaN	FOS,BCL2L1,ITGAM,FGFR1,NCF2,MRAS,PIK3CB
PTEN Signaling	1.23	0.0407	NaN	BCL2L1,FGFR1,SOS1,MRAS,PIK3CB
Small Cell Lung Cancer Signaling	1.22	0.046	NaN	BCL2L1,FGFR1,PIK3CB,CDKN2B
Chondroitin Sulfate Biosynthesis	1.21	0.0566	NaN	HS6ST1,CHST11,CHST15
IL-22 Signaling	1.21	0.0833	NaN	SOCS3,STAT5A
Docosahexaenoic Acid (DHA) Signaling	1.2	0.0556	NaN	BCL2L1,FGFR1,PIK3CB
Apelin Endothelial Signaling Pathway	1.2	0.0397	NaN	FOS,FGFR1,MRAS,PIK3CB,KLF2
Granulocyte Adhesion and Diapedesis	1.19	0.0361	NaN	HRH2,ITGAM,CCL4,ITGA1,MMP25,TNFRSF1B
Spermine and Spermidine Degradation I	1.18	0.25	NaN	SMOX
Melatonin Degradation II	1.18	0.25	NaN	SMOX
N-acetylglucosamine Degradation II	1.18	0.25	NaN	GNPDA1
Role of JAK family kinases in IL-6-type Cytokine Signaling	1.18	0.08	NaN	SOCS3,STAT5A
Dermatan Sulfate Biosynthesis	1.18	0.0545	NaN	HS6ST1,CHST11,CHST15
Neuregulin Signaling	1.16	0.044	NaN	STAT5A,SOS1,GRB7,MRAS
Glucocorticoid Receptor Signaling	1.16	0.0291	NaN	FOS,STAT5A,BCL2L1,DUSP1,SMARCA2,IL10,FGFR1,SOS1,MRAS,PIK3CB
Role of CHK Proteins in Cell Cycle Checkpoint Control	1.14	0.0526	NaN	PPM1J,PPM1L,E2F5
STAT3 Pathway	1.13	0.0379	NaN	SOCS3,MAP3K9,FGFR1,IL21R,MRAS
GP6 Signaling Pathway	1.13	0.0379	NaN	FYN,GRAP2,FGFR1,FCER1G,PIK3CB
AMPK Signaling	1.1	0.0321	NaN	RAB27A,SMARCA2,PPM1J,FGFR1,PPM1L,MRAS,PIK3CB
HER-2 Signaling in Breast Cancer	1.09	0.0417	NaN	FGFR1,SOS1,MRAS,PIK3CB
Glycerol Degradation I	1.09	0.2	NaN	GPD2
14-3-3-mediated Signaling	1.06	0.0362	NaN	FOS,FGFR1,TUBB2A,MRAS,PIK3CB
B Cell Development	1.06	0.069	NaN	HLA-DOA,HLA-DOB
TNFR2 Signaling	1.06	0.069	NaN	FOS,TNFRSF1B
Actin Nucleation by ARP-WASP Complex	1.05	0.0484	NaN	BAIAP2,SOS1,MRAS
Ephrin A Signaling	1.05	0.0484	NaN	FYN,FGFR1,PIK3CB
Cardiac β-adrenergic Signaling	1.05	0.036	NaN	PPM1J,PPM1L,PDE1B,MRAS,PDE4B
Hepatic Fibrosis / Hepatic Stellate Cell Activation	1.04	0.033	NaN	CCR5,IL10,PDGFA,FGFR1,ECE1,TNFRSF1B
Melanoma Signaling	1.04	0.0476	NaN	FGFR1,MRAS,PIK3CB
Prostate Cancer Signaling	1.03	0.0396	NaN	FGFR1,SOS1,MRAS,PIK3CB
Human Embryonic Stem Cell Pluripotency	1.02	0.0352	NaN	PDGFA,FGFR1,MRAS,SMO,PIK3CB
Gα12/13 Signaling	1.01	0.035	NaN	FGFR1,CDH17,LPAR5,MRAS,PIK3CB
IL-12 Signaling and Production in Macrophages	0.987	0.0342	NaN	TLR2,FOS,IL10,FGFR1,PIK3CB
Epithelial Adherens Junction Signaling	0.987	0.0342	NaN	FGFR1,BAIAP2,TUBB2A,MRAS,VCL
Melanocyte Development and Pigmentation Signaling	0.983	0.0381	NaN	FGFR1,SOS1,MRAS,PIK3CB
Cholecystokinin/Gastrin-mediated Signaling	0.963	0.0374	NaN	MAP2K6,FOS,SOS1,MRAS
UVB-Induced MAPK Signaling	0.963	0.0441	NaN	FOS,FGFR1,PIK3CB
Lymphotoxin β Receptor Signaling	0.951	0.0435	NaN	BCL2L1,FGFR1,PIK3CB
Phosphatidylcholine Biosynthesis I	0.947	0.143	NaN	CEPT1
Cardiac Hypertrophy Signaling	0.943	0.0293	NaN	MAP2K6,MAP3K9,FGFR1,SOS1,MRAS,PIK3CB,MAPKAPK2
Opioid Signaling Pathway	0.939	0.0292	NaN	MAP2K6,RGS9,FYN,FOS,PDE1B,SOS1,MRAS
p53 Signaling	0.9	0.0354	NaN	BCL2L1,CASP6,FGFR1,PIK3CB
Phosphatidylethanolamine Biosynthesis II	0.893	0.125	NaN	CEPT1
Notch Signaling	0.886	0.0541	NaN	FURIN,PSEN2
SPINK1 General Cancer Pathway	0.883	0.0405	NaN	FGFR1,MRAS,PIK3CB
Antigen Presentation Pathway	0.866	0.0526	NaN	HLA-DOA,HLA-DOB
Osteoarthritis Pathway	0.863	0.0293	NaN	TLR2,CASP6,CASR,FGFR1,SMO,TNFRSF1B
p38 MAPK Signaling	0.851	0.0339	NaN	MAP2K6,DUSP1,TNFRSF1B,MAPKAPK2
VDR/RXR Activation	0.845	0.039	NaN	CASR,PDGFA,SEMA3B
Role of PI3K/AKT Signaling in the Pathogenesis of Influenza	0.845	0.039	NaN	CCR5,FGFR1,PIK3CB
Leucine Degradation I	0.845	0.111	NaN	MCCC1
Glioma Invasiveness Signaling	0.833	0.0385	NaN	FGFR1,MRAS,PIK3CB
Role of Hypercytokinemia/hyperchemokinemia in the Pathogenesis of Influenza	0.815	0.0488	NaN	CCR5,CCL4
Tight Junction Signaling	0.81	0.0299	NaN	FOS,PPM1J,PPM1L,VCL,TNFRSF1B
GNRH Signaling	0.81	0.0299	NaN	MAP2K6,FOS,MAP3K9,SOS1,MRAS
NAD Phosphorylation and Dephosphorylation	0.804	0.1	NaN	ACP2
Hematopoiesis from Pluripotent Stem Cells	0.799	0.0476	NaN	IL10,FCER1G
tRNA Splicing	0.799	0.0476	NaN	PDE1B,PDE4B
Serotonin Receptor Signaling	0.799	0.0476	NaN	SMOX,HTR7
HIF1α Signaling	0.796	0.0323	NaN	FGFR1,MRAS,PIK3CB,MMP25
Wnt/β-catenin Signaling	0.793	0.0296	NaN	PPM1J,PPM1L,TLE4,SMO,TLE1
Aldosterone Signaling in Epithelial Cells	0.785	0.0294	NaN	DUSP1,FGFR1,SOS1,SMO,PIK3CB
Antiproliferative Role of Somatostatin Receptor 2	0.767	0.0357	NaN	FGFR1,MRAS,PIK3CB
Role of p14/p19ARF in Tumor Suppression	0.767	0.0455	NaN	FGFR1,PIK3CB
Purine Nucleotides De Novo Biosynthesis II	0.764	0.0909	NaN	ADSSL1
UDP-N-acetyl-D-galactosamine Biosynthesis II	0.764	0.0909	NaN	GNPDA1
fMLP Signaling in Neutrophils	0.762	0.0312	NaN	FGFR1,NCF2,MRAS,PIK3CB
Endocannabinoid Developing Neuron Pathway	0.762	0.0312	NaN	MAP2K6,FGFR1,MRAS,PIK3CB
Role of Oct4 in Mammalian Embryonic Stem Cell Pluripotency	0.752	0.0444	NaN	CASP6,PCGF6
Ephrin Receptor Signaling	0.75	0.0286	NaN	FYN,ITSN1,PDGFA,SOS1,MRAS
Leptin Signaling in Obesity	0.735	0.0345	NaN	SOCS3,FGFR1,PIK3CB
Sertoli Cell-Sertoli Cell Junction Signaling	0.73	0.0281	NaN	SPTBN1,MAP3K9,TUBB2A,MRAS,VCL
Glycogen Degradation II	0.73	0.0833	NaN	MTAP
CCR3 Signaling in Eosinophils	0.721	0.0301	NaN	CCR3,FGFR1,MRAS,PIK3CB
TNFR1 Signaling	0.708	0.0417	NaN	FOS,CASP6
Choline Biosynthesis III	0.699	0.0769	NaN	CEPT1
IL-1 Signaling	0.697	0.033	NaN	MAP2K6,FOS,MRAS
Fcγ Receptor-mediated Phagocytosis in Macrophages and Monocytes	0.688	0.0326	NaN	FYN,FCGR2A,FCGR3A/FCGR3B
Protein Kinase A Signaling	0.688	0.0235	NaN	DUSP1,PTPRO,PDE1B,PTPN1,SMO,PDE4B,SIRPA,DUSP2,DUSP16
Death Receptor Signaling	0.688	0.0326	NaN	CASP6,LMNA,TNFRSF1B
Phagosome Maturation	0.682	0.029	NaN	CTSZ,ZBTB12,TUBB2A,NCF2
Chondroitin Sulfate Degradation (Metazoa)	0.672	0.0714	NaN	CEMIP2
Glycogen Degradation III	0.672	0.0714	NaN	MTAP
Phenylalanine Degradation IV (Mammalian, via Side Chain)	0.672	0.0714	NaN	SMOX
Phototransduction Pathway	0.67	0.0392	NaN	RGS9,OPN3
Dermatan Sulfate Degradation (Metazoa)	0.644	0.0667	NaN	CEMIP2
Cancer Drug Resistance By Drug Efflux	0.62	0.0364	NaN	MRAS,PIK3CB
Hereditary Breast Cancer Signaling	0.607	0.0268	NaN	SMARCA2,FGFR1,MRAS,PIK3CB
Ovarian Cancer Signaling	0.6	0.0267	NaN	FGFR1,MRAS,SMO,PIK3CB
Apelin Pancreas Signaling Pathway	0.588	0.0345	NaN	FGFR1,PIK3CB
CDK5 Signaling	0.587	0.0288	NaN	PPM1J,PPM1L,MRAS
Fatty Acid α-oxidation	0.577	0.0556	NaN	BCO2
Apelin Muscle Signaling Pathway	0.577	0.0556	NaN	MRAS
mTOR Signaling	0.575	0.0245	NaN	FGFR1,PPM1J,PPM1L,MRAS,PIK3CB
Gap Junction Signaling	0.575	0.0245	NaN	FGFR1,TUBB2A,SOS1,MRAS,PIK3CB
Induction of Apoptosis by HIV1	0.567	0.0333	NaN	BCL2L1,TNFRSF1B
Regulation of Cellular Mechanics by Calpain Protease	0.558	0.0328	NaN	MRAS,VCL
The Visual Cycle	0.556	0.0526	NaN	DHRS3
Putrescine Degradation III	0.556	0.0526	NaN	SMOX
Clathrin-mediated Endocytosis Signaling	0.554	0.024	NaN	STON2,PICALM,PDGFA,FGFR1,PIK3CB
LPS/IL-1 Mediated Inhibition of RXR Function	0.544	0.0238	NaN	HS6ST1,SMOX,CHST11,TNFRSF1B,CHST15
Nitric Oxide Signaling in the Cardiovascular System	0.542	0.0273	NaN	FGFR1,PDE1B,PIK3CB
Mitotic Roles of Polo-Like Kinase	0.538	0.0317	NaN	PPM1J,PPM1L
Tryptophan Degradation X (Mammalian, via Tryptamine)	0.538	0.05	NaN	SMOX
Inflammasome pathway	0.538	0.05	NaN	PANX1
GPCR-Mediated Nutrient Sensing in Enteroendocrine Cells	0.535	0.027	NaN	CASR,LPAR5,FFAR2
Amyotrophic Lateral Sclerosis Signaling	0.529	0.0268	NaN	BCL2L1,FGFR1,PIK3CB
NAD Salvage Pathway II	0.52	0.0476	NaN	ACP2
Endoplasmic Reticulum Stress Pathway	0.52	0.0476	NaN	ATF6
Mitochondrial Dysfunction	0.511	0.0242	NaN	FURIN,GPD2,PSEN2,GPX4
Remodeling of Epithelial Adherens Junctions	0.51	0.0303	NaN	TUBB2A,VCL
Cell Cycle: G1/S Checkpoint Regulation	0.51	0.0303	NaN	E2F5,CDKN2B
Polyamine Regulation in Colon Cancer	0.503	0.0455	NaN	AZIN1
Glutathione Redox Reactions I	0.503	0.0455	NaN	GPX4
Neuropathic Pain Signaling In Dorsal Horn Neurons	0.502	0.0259	NaN	FOS,FGFR1,PIK3CB
ERK5 Signaling	0.484	0.029	NaN	FOS,MRAS
Role of NFAT in Cardiac Hypertrophy	0.483	0.0224	NaN	MAP2K6,FGFR1,SOS1,MRAS,PIK3CB
CXCR4 Signaling	0.48	0.0234	NaN	FOS,FGFR1,MRAS,PIK3CB
Lipid Antigen Presentation by CD1	0.472	0.0417	NaN	FCER1G
Tumoricidal Function of Hepatic Natural Killer Cells	0.472	0.0417	NaN	CASP6
Sperm Motility	0.471	0.0248	NaN	PDE1B,MRAS,PDE4B
PPARα/RXRα Activation	0.466	0.023	NaN	MAP2K6,GPD2,SOS1,MRAS
Ephrin B Signaling	0.461	0.0278	NaN	ITSN1,MRAS
IL-17A Signaling in Gastric Cells	0.458	0.04	NaN	FOS
Agrin Interactions at Neuromuscular Junction	0.453	0.0274	NaN	MRAS,ITGA1
Estrogen-mediated S-phase Entry	0.445	0.0385	NaN	E2F5
Role of MAPK Signaling in the Pathogenesis of Influenza	0.424	0.026	NaN	MAP2K6,MRAS
Apelin Adipocyte Signaling Pathway	0.424	0.026	NaN	NCF2,GPX4
Sonic Hedgehog Signaling	0.407	0.0345	NaN	SMO
Role of BRCA1 in DNA Damage Response	0.403	0.025	NaN	SMARCA2,E2F5
IL-17A Signaling in Airway Cells	0.403	0.025	NaN	FGFR1,PIK3CB
BMP signaling pathway	0.403	0.025	NaN	SOS1,MRAS
Estrogen Receptor Signaling	0.4	0.0224	NaN	SOS1,MED21,MRAS
G Protein Signaling Mediated by Tubby	0.396	0.0333	NaN	MRAS
Dopamine Degradation	0.396	0.0333	NaN	SMOX
Retinoate Biosynthesis I	0.385	0.0323	NaN	DHRS3
Huntington's Disease Signaling	0.381	0.0201	NaN	BCL2L1,CASP6,FGFR1,SOS1,PIK3CB
HIPPO signaling	0.378	0.0238	NaN	PPM1J,PPM1L
Corticotropin Releasing Hormone Signaling	0.376	0.0216	NaN	FOS,NR4A1,SMO
Inhibition of Angiogenesis by TSP1	0.375	0.0312	NaN	FYN
Noradrenaline and Adrenaline Degradation	0.375	0.0312	NaN	SMOX
Circadian Rhythm Signaling	0.365	0.0303	NaN	NR1D1
TWEAK Signaling	0.355	0.0294	NaN	CASP6
Crosstalk between Dendritic Cells and Natural Killer Cells	0.349	0.0225	NaN	TYROBP,TNFRSF1B
IL-17A Signaling in Fibroblasts	0.346	0.0286	NaN	FOS
Superpathway of Methionine Degradation	0.346	0.0286	NaN	SUOX
Interferon Signaling	0.337	0.0278	NaN	IFITM2
Bladder Cancer Signaling	0.328	0.0215	NaN	MRAS,MMP25
Thrombin Signaling	0.327	0.0192	NaN	FGFR1,SOS1,MRAS,PIK3CB
tRNA Charging	0.32	0.0263	NaN	TARSL2
Retinol Biosynthesis	0.32	0.0263	NaN	DHRS3
Inhibition of Matrix Metalloproteases	0.32	0.0263	NaN	MMP25
ATM Signaling	0.312	0.0208	NaN	PPM1J,PPM1L
April Mediated Signaling	0.312	0.0256	NaN	FOS
CREB Signaling in Neurons	0.298	0.0184	NaN	FGFR1,SOS1,MRAS,PIK3CB
Role of PKR in Interferon Induction and Antiviral Response	0.297	0.0244	NaN	MAP2K6
B Cell Activating Factor Signaling	0.297	0.0244	NaN	FOS
Role of IL-17F in Allergic Inflammatory Airway Diseases	0.297	0.0244	NaN	CCL4
TR/RXR Activation	0.294	0.02	NaN	FGFR1,PIK3CB
Dopamine-DARPP32 Feedback in cAMP Signaling	0.294	0.0189	NaN	PPM1J,CAMKK1,PPM1L
Gαq Signaling	0.291	0.0188	NaN	FGFR1,MRAS,PIK3CB
MIF Regulation of Innate Immunity	0.29	0.0238	NaN	FOS
EIF2 Signaling	0.288	0.0182	NaN	FGFR1,SOS1,MRAS,PIK3CB
iNOS Signaling	0.276	0.0227	NaN	FOS
Thyroid Cancer Signaling	0.269	0.0222	NaN	MRAS
eNOS Signaling	0.267	0.018	NaN	FGFR1,LPAR5,PIK3CB
FAT10 Cancer Signaling Pathway	0.264	0.0217	NaN	TNFRSF1B
RhoGDI Signaling	0.245	0.0172	NaN	ARHGAP4,CDH17,MRAS
Neuroprotective Role of THOP1 in Alzheimer's Disease	0.241	0.0177	NaN	PRSS16,ECE1
Amyloid Processing	0.24	0.02	NaN	PSEN2
Agranulocyte Adhesion and Diapedesis	0.239	0.017	NaN	CCL4,ITGA1,MMP25
Apelin Cardiomyocyte Signaling Pathway	0.237	0.0175	NaN	FGFR1,PIK3CB
Role of Cytokines in Mediating Communication between Immune Cells	0.229	0.0192	NaN	IL10
Semaphorin Signaling in Neurons	0.229	0.0192	NaN	FYN
autophagy	0.224	0.0189	NaN	CTSZ
Unfolded protein response	0.215	0.0182	NaN	ATF6
SPINK1 Pancreatic Cancer Pathway	0.215	0.0182	NaN	CPD
Cell Cycle Control of Chromosomal Replication	0.21	0.0179	NaN	CDK18
Synaptic Long Term Potentiation	0	0.00813	NaN	MRAS
Synaptic Long Term Depression	0	0.0167	NaN	PPM1J,PPM1L,MRAS
Aryl Hydrocarbon Receptor Signaling	0	0.0146	NaN	FOS,NFIA
Hepatic Cholestasis	0	0.00633	NaN	TNFRSF1B
LXR/RXR Activation	0	0.00826	NaN	TNFRSF1B
Regulation of Actin-based Motility by Rho	0	0.0118	NaN	BAIAP2
α-Adrenergic Signaling	0	0.0111	NaN	MRAS
Activation of IRF by Cytosolic Pattern Recognition Receptors	0	0.0164	NaN	IL10
Melatonin Signaling	0	0.0143	NaN	MAP2K6
Cellular Effects of Sildenafil (Viagra)	0	0.0159	NaN	PDE1B,PDE4B
Factors Promoting Cardiogenesis in Vertebrates	0	0.0112	NaN	SMO
Androgen Signaling	0	0.00741	NaN	MRAS
Basal Cell Carcinoma Signaling	0	0.0145	NaN	SMO
G Beta Gamma Signaling	0	0.0168	NaN	SOS1,MRAS
Atherosclerosis Signaling	0	0.016	NaN	CCR3,PDGFA
Role of Wnt/GSK-3β Signaling in the Pathogenesis of Influenza	0	0.0137	NaN	SMO
Serotonin Degradation	0	0.0161	NaN	SMOX
Superpathway of Melatonin Degradation	0	0.0161	NaN	SMOX
Antioxidant Action of Vitamin C	0	0.00952	NaN	STAT5A
Adipogenesis pathway	0	0.0152	NaN	FGFR1,SMO
PCP pathway	0	0.0167	NaN	SMO
Wnt/Ca+ pathway	0	0.0164	NaN	SMO
Protein Ubiquitination Pathway	0	0.00752	NaN	ZBTB12,SMO
GABA Receptor Signaling	0	0.0106	NaN	MRAS
Sumoylation Pathway	0	0.0104	NaN	FOS
Calcium Signaling	0	0.0101	NaN	CAMKK1,ASPH
Eicosanoid Signaling	0	0.0152	NaN	PTGER2
