# Supplementary material for: SMRT and NCoR1 fine-tune inflammatory versus tolerogenic balance in dendritic cells by differentially regulating STAT3 signaling
Source: Front Immunol. 2022 Sep 27;13:910705. doi: 10.3389/fimmu.2022.910705 (PMC9552960; doi:10.3389/fimmu.2022.910705)
Supplement: Supplementary File 4 — Excel file having list of DEGs divided in 6 k-means clusters based on Log2 fold change in NCoR1 KD and SMRT KD compared to Control DCs in Uns and 6h CpG stimulated condition [file Table_4.xlsx]

## Sheet: NCoR1_SMRT_Kmeans_clusters
Genes	SMRT_0hr	NCoR1_0hr	SMRT_6hr_CpG	NCoR1_6hr_CpG	Clusters
1600014C10Rik	0.323913	-0.392993	2.49503	2.2843	Cluster1
1810020O05Rik	-0.139628	1.7016	1.94726	1.06529	Cluster1
2210013O21Rik	1.95651	1.95091	1.15021	2.14288	Cluster1
4930486L24Rik	1.88184	1.09606	2.92634	1.38645	Cluster1
4930552P12Rik	-0.939715	0.713396	0.627592	1.21026	Cluster1
4930599N23Rik	0.474992	-0.114947	1.89235	0.838525	Cluster1
4933402N22Rik	0	-2.59998	1.54937	3.09907	Cluster1
5730508B09Rik	0.49189	-0.0146069	1.24643	1.79398	Cluster1
9330111N05Rik	2.43258	1.4562	2.47965	0.955611	Cluster1
9330159M07Rik	1.61926	0.145844	1.81518	0.770608	Cluster1
9430020K01Rik	1.76086	3.46286	3.38942	1.66184	Cluster1
9930111J21Rik1	0.0620616	0.884168	2.01878	2.7374	Cluster1
9930111J21Rik2	0.630034	1.552	1.82973	2.61253	Cluster1
A930015D03Rik	1.08079	0.206066	1.16734	0.910647	Cluster1
Abcc3	2.45773	1.98029	0.641834	-0.850708	Cluster1
Abcg1	0.24949	0.803957	1.59628	1.45552	Cluster1
Adam23	1.90046	1.6873	0.512785	0.366052	Cluster1
Adgb	2.88774	1.79036	2.71263	1.60837	Cluster1
Adgre5	2.0485	0.678594	0.499004	1.36324	Cluster1
Adh1	0.939297	4.82633	1.43709	6.83362	Cluster1
Adm	1.08904	1.23349	-0.600947	1.93077	Cluster1
Adprm	0.936647	-0.0954022	0.867709	1.88215	Cluster1
Afap1	1.0295	0.733654	2.3428	1.88162	Cluster1
Agpat4	0.652693	0.911087	0.827617	1.10019	Cluster1
AI607873	-0.597557	0.804649	0.589086	1.5753	Cluster1
Aida	0.228161	0.347161	0.829125	1.68885	Cluster1
Aim1	0.289447	0.559583	1.21158	1.51521	Cluster1
Akap7	0.406761	0.888934	0.854123	1.29773	Cluster1
Akt3	1.12941	0.906108	1.3986	1.31889	Cluster1
Alox5ap	1.13046	0.376982	1.93805	2.21258	Cluster1
Als2	0.9762	0.415764	1.36213	1.46631	Cluster1
Amer1	1.22307	1.08645	1.66767	1.35338	Cluster1
Amer2	0	2.21591	1.4202	4.78372	Cluster1
Ankrd61	1.18553	0.795251	1.2561	1.42731	Cluster1
Anxa1	0.896131	0.218778	1.12881	1.46332	Cluster1
Ap3m2	0.553354	-0.0605141	1.28093	0.743114	Cluster1
Apobr	0.732503	-0.125577	0.597752	1.02079	Cluster1
Apod	-1.05821	-0.226624	1.63895	1.94615	Cluster1
Apol9a	-2.3696	0	1.54494	3.84966	Cluster1
Apol9b	-3.33539	0	1.73646	4.19267	Cluster1
Apon	-0.29639	-0.33407	2.10561	1.40805	Cluster1
Arc	2.29437	-0.716239	1.36133	0.688364	Cluster1
Arel1	0.239421	0.0189071	0.903425	1.25478	Cluster1
Arhgap28	-0.875052	2.43302	1.8516	2.17055	Cluster1
Arhgap8	1.62369	-1.61762	3.41777	2.12152	Cluster1
Arhgef6	1.16756	1.08278	1.4681	-0.348574	Cluster1
Arl11	1.62586	0.0219162	2.8798	0.695533	Cluster1
Arrdc4	0.0872386	-0.0129943	1.01508	0.739636	Cluster1
Asb11	1.51552	0.561053	4.73668	3.00826	Cluster1
Asb13	0.491537	0.17288	1.8415	1.66988	Cluster1
Atf5	1.91775	0.812395	1.41932	0.83123	Cluster1
Atp10b	2.55652	-0.231608	3.90469	1.73918	Cluster1
Atp10d	1.35162	1.30296	1.76765	0.748898	Cluster1
Atp6v1d	0.435956	0.117163	0.655289	1.02205	Cluster1
Atp8a1	0.840878	0.689442	0.204211	1.13089	Cluster1
Atp8b4	0.392254	0.803744	1.61903	0.814718	Cluster1
AW011738	-0.610668	-1.05016	1.1554	1.88129	Cluster1
AW112010	3.01315	0.76535	1.32745	1.41734	Cluster1
Axl	1.29011	-0.163837	1.87572	1.45986	Cluster1
Azi2	0.538586	0.0320506	0.810421	1.03752	Cluster1
B4galnt4	-0.259102	0.708262	1.36537	2.00628	Cluster1
Bbx	0.192166	0.90453	0.920835	1.4106	Cluster1
BC037034	1.77111	1.09699	1.17249	1.87782	Cluster1
BC051226	0.272562	-0.797646	1.59177	1.37374	Cluster1
BC094916	1.50847	0.184293	4.77098	4.20294	Cluster1
BC147527	-0.0923478	-0.491864	1.64601	1.22181	Cluster1
Bcl2	0.706624	1.1721	1.5118	0.913085	Cluster1
Bcl9	0.13165	1.34151	0.899923	2.04421	Cluster1
Bend4	2.46491	1.28042	1.56216	0.715266	Cluster1
Bhlhe40	0.435117	0.251284	1.07224	1.12	Cluster1
Bri3	0.306219	0.807628	0.726215	1.92878	Cluster1
Bst2	-0.451921	-0.23428	1.45815	0.998553	Cluster1
Btbd11	-0.909457	4.15587	0.908541	3.68468	Cluster1
Cadm4	-0.828709	-0.613286	0.709164	0.9064	Cluster1
Car13	1.64245	0.379342	-0.786135	2.9449	Cluster1
Card6	0.89834	0.270173	2.76918	0.734111	Cluster1
Cask	0.250087	1.70003	0.997845	1.78089	Cluster1
Casp1	1.03587	2.42321	0.378045	2.82301	Cluster1
Ccdc146	2.62771	0.706628	1.44693	1.22976	Cluster1
Ccdc23	-0.0626106	-0.597974	1.4092	1.12081	Cluster1
Ccng2	0.84601	0.299423	1.7632	0.64008	Cluster1
Ccnyl1	0.774391	0.922236	0.634512	1.25017	Cluster1
Ccrl2	1.3338	0.146606	1.64939	2.63537	Cluster1
Cd200	3.08182	0.404238	2.16851	2.7959	Cluster1
Cd200r1	0.862782	1.76785	1.44184	-0.117847	Cluster1
Cd200r4	2.70671	1.65969	2.6976	0.759538	Cluster1
Cd274	3.78099	1.30227	1.59944	1.22955	Cluster1
Cdc42bpa	2.74139	1.07064	2.7467	1.4258	Cluster1
Cdc42ep3	0.798717	1.02453	1.10413	0.0121707	Cluster1
Cdk6	0.0298383	4.94812	0.602515	4.63949	Cluster1
Cdkl2	0.974745	0.451021	0.750416	0.61031	Cluster1
Cdkl3	1.04725	-0.331577	1.51908	0.952336	Cluster1
Celsr2	0.906209	0.93617	1.42551	6.38571	Cluster1
Cfh	0.830226	0.913391	0.598623	2.21439	Cluster1
Cgref1	0.812977	0.878461	1.34229	0.945593	Cluster1
Chac1	2.11847	-0.560662	2.31756	2.46561	Cluster1
Chpt1	-0.303227	1.00179	1.4872	2.16928	Cluster1
Chsy3	1.05884	1.05179	0.883751	1.82626	Cluster1
Ciart	0.740645	0.799195	1.83799	1.62322	Cluster1
Cldn7	0.614601	-0.627122	2.59407	1.34146	Cluster1
Clec12a	1.24857	2.16757	-0.00350377	2.45532	Cluster1
Clec5a	1.06128	2.754	0.971365	3.02257	Cluster1
Clip1	0.43671	0.458425	1.12741	1.00816	Cluster1
Cmya5	2.3819	2.81931	1.87827	2.23775	Cluster1
Cnn3	0.745614	-1.5797	0.104885	0.935832	Cluster1
Commd8	1.09368	0.865943	1.36273	0.271088	Cluster1
Cpeb2	1.02289	1.4958	0.348451	1.88736	Cluster1
Cpeb3	-0.552559	1.20999	1.55024	1.2912	Cluster1
Cpne8	2.59658	2.51285	1.70099	3.42145	Cluster1
Cpq	0.726931	-0.0125308	0.705671	2.08003	Cluster1
Csf1	1.15961	-1.21569	2.42368	2.14882	Cluster1
Csf2ra	1.28692	0.448047	0.893429	1.00926	Cluster1
Csrp2	2.34334	-0.0916497	3.83749	0.868103	Cluster1
Ctgf	0.595873	2.01107	2.41189	4.20328	Cluster1
Ctla2b	1.83824	0.662879	1.79152	1.60777	Cluster1
Ctla4	3.12806	2.85614	0.936699	3.97446	Cluster1
Ctsc	0.645596	1.05566	0.0621332	0.971237	Cluster1
Ctsl	0.835599	0.74594	0.769672	1.71581	Cluster1
Cubn	1.11177	3.02474	1.9714	4.15376	Cluster1
Cwh43	2.7258	-0.217998	1.01941	3.15519	Cluster1
Cxcl11	1.54733	0	-0.729929	5.07502	Cluster1
Cxcl13	0.0937843	0	1.87157	4.98737	Cluster1
Cxcr4	2.33969	1.40688	1.55539	0.989529	Cluster1
Cxx1a	1.20791	1.36572	-0.801154	0.394467	Cluster1
Cxx1b	1.1478	0.673488	0.204746	-0.230122	Cluster1
Cxx1c	0.658146	0.690409	0.484626	1.5065	Cluster1
Cybb	-0.541444	1.98258	1.73258	4.0305	Cluster1
Cyp26b1	0.627858	1.66281	2.27037	1.19283	Cluster1
Cyp27a1	0.92742	0.728067	2.10474	2.41027	Cluster1
Cyp8b1	-1.36923	1.67422	1.02052	0.41777	Cluster1
Cysltr1	0.826571	1.60907	-0.459143	2.68056	Cluster1
D1Ertd622e	-0.532381	0.907274	0.607432	2.34213	Cluster1
D5Ertd579e	1.09941	0.792621	1.15045	0.996602	Cluster1
Dap	1.48524	0.297102	1.63053	0.882852	Cluster1
Daxx	-0.238695	-0.663826	1.01805	1.28423	Cluster1
Ddit3	1.24894	0.91365	1.15356	2.02574	Cluster1
Ddx4	2.06802	2.03153	3.41295	1.72064	Cluster1
Ddx58	-0.313389	0.24884	3.29917	2.84973	Cluster1
Ddx60	0.0800917	-3.1865	2.54385	2.66175	Cluster1
Dennd1b	0.216494	0.594505	1.11	1.29939	Cluster1
Dgkh	2.49026	1.539	2.26157	2.65755	Cluster1
Dhh	0.923671	-1.42861	3.71326	1.5015	Cluster1
Diap2	0.984975	0.838926	1.12311	1.42872	Cluster1
Dll1	-0.108724	1.97489	2.64074	3.07186	Cluster1
Dlx1	0.252445	-0.373635	2.1665	1.26478	Cluster1
Dock11	0.459439	0.483821	0.923014	1.16813	Cluster1
Dopey2	0.271402	0.290238	1.41781	2.05204	Cluster1
Dpy19l1	0.604471	0.101195	1.76183	0.857548	Cluster1
Dsel	1.35886	2.52005	0.889784	2.76029	Cluster1
Dtnbp1	1.03671	0.241521	1.27391	1.27358	Cluster1
Dusp22	1.84257	1.3285	0.870719	0.700654	Cluster1
Dusp28	0.836056	0.286273	1.25273	1.37863	Cluster1
Dusp9	0.553225	2.24311	2.12578	1.34594	Cluster1
Dync2li1	1.78629	-0.560766	2.64537	0.934177	Cluster1
Ece2	-0.226895	0.265205	0.691345	1.06936	Cluster1
Egr1	1.55689	1.90264	1.29362	1.52898	Cluster1
Egr2	2.03072	3.08438	1.20133	0.649604	Cluster1
Egr3	1.50839	1.20438	1.92765	0.754776	Cluster1
Eif2ak1	0.642943	-0.00464378	1.45143	1.88818	Cluster1
Eif2ak2	0.0538738	-0.0328988	1.06214	0.98116	Cluster1
Elk3	1.0057	1.47989	1.19959	2.4588	Cluster1
Ell3	0.504016	-1.05955	2.18064	1.91421	Cluster1
Elmod2	1.11149	0.247441	1.00873	1.11869	Cluster1
Elovl2	1.66012	-0.190289	2.85221	1.37699	Cluster1
Emb	0.895928	1.11018	1.24364	1.28736	Cluster1
Emp2	1.18855	0.587352	-0.606261	1.02783	Cluster1
Enah	2.45022	2.60667	1.89624	2.37791	Cluster1
Endod1	0.729018	0.382179	1.43552	0.632923	Cluster1
Eno1	0.348031	0.19902	0.776848	1.13282	Cluster1
Eno4	0.846214	0.700427	2.18073	1.48697	Cluster1
Enpp4	0.34462	-0.248421	1.72385	1.56507	Cluster1
Epcam	2.005	0.908634	1.68325	2.54517	Cluster1
Evi5	1.10739	0.807034	0.684303	0.661724	Cluster1
F8a	1.49042	1.45265	0.888584	1.09987	Cluster1
Fam161a	1.95041	1.03078	0.91882	0.788512	Cluster1
Fam171b	0.980701	-1.12589	1.4968	0.711837	Cluster1
Fam26f	3.24915	0.922285	1.24795	3.54055	Cluster1
Fam3b	1.49648	1.89372	1.92077	0.832612	Cluster1
Fam46a	1.77454	2.04751	3.26258	2.3699	Cluster1
Fat3	2.8937	0.262632	1.74344	1.59521	Cluster1
Fcho2	0.985092	0.895029	0.310143	1.00998	Cluster1
Fermt2	1.04219	4.04829	2.59787	3.07302	Cluster1
Fez2	0.60064	0.837028	0.615509	1.17393	Cluster1
Fgfrl1	0.580944	0.532334	1.61549	1.71898	Cluster1
Fgl2	1.98124	0.792457	0.930882	0.261136	Cluster1
Fhl2	4.21616	-0.000184647	1.53588	1.9946	Cluster1
Flrt2	0.834822	-0.277701	0.61115	0.632992	Cluster1
Flt4	1.75543	0.468875	3.96086	2.05826	Cluster1
Fmn1	0.623565	2.93972	2.31288	3.35295	Cluster1
Fnip1	0.710052	0.714398	0.72949	1.20465	Cluster1
Foxa1	0	1.21239	1.42486	5.37177	Cluster1
Fpr2	-1.34555	3.08444	1.13648	3.86195	Cluster1
Frmd4a	-0.121779	0.790234	1.6714	2.21073	Cluster1
Frmd4b	0.0575862	0.645595	0.904896	1.12084	Cluster1
Fsd1l	2.26162	1.31466	1.10529	1.10787	Cluster1
Fut8	0.437097	0.0709882	1.17958	1.49221	Cluster1
Fxyd5	1.19193	0.406669	1.20443	1.59775	Cluster1
Fyb	3.58767	1.73631	0.460043	0.756077	Cluster1
Fzd5	0.760652	1.23305	0.734748	2.3224	Cluster1
Galm	1.54134	0.198741	1.44629	1.13349	Cluster1
Galnt18	1.49219	-0.188475	4.1592	3.16127	Cluster1
Galnt6	2.12506	0.823218	1.69556	1.79299	Cluster1
Gas2l3	0.753254	1.06812	0.309987	0.489706	Cluster1
Gas7	1.81403	0.709595	1.10394	0.895365	Cluster1
Gata2	0.170145	1.27484	1.1775	1.3325	Cluster1
Gbp6	-1.25223	0	2.33715	2.52833	Cluster1
Gch1	1.82377	0.667316	2.1647	2.6893	Cluster1
Gcnt1	0.254954	0.855057	0.631682	1.43932	Cluster1
Gcnt2	0.588798	0.0401623	1.22593	1.88861	Cluster1
Gcnt4	1.52556	1.77026	2.38946	2.76948	Cluster1
Gjb2	1.6966	0.0469467	2.02857	2.02012	Cluster1
Glipr2	1.35798	-0.746157	1.02087	1.22143	Cluster1
Glrx	0.408921	1.11995	0.631993	0.976607	Cluster1
Gm12185	0.963051	0.658665	3.01955	2.83869	Cluster1
Gm12250	1.98592	-0.821872	3.61294	2.47202	Cluster1
Gm13212	2.17737	1.27305	1.50092	1.36696	Cluster1
Gm16675	-0.0737898	0.450192	1.18495	2.45505	Cluster1
Gm1965	1.69789	0.440266	2.17474	2.87175	Cluster1
Gm1966	0.368698	4.69501	1.49026	1.36967	Cluster1
Gm3604	2.51668	1.17983	1.36961	2.86062	Cluster1
Gm5431	-0.923033	0.620353	1.2869	2.26653	Cluster1
Gm5861	0	1.27588	3.76161	4.27021	Cluster1
Gm6377	1.00357	0.781301	1.02946	0.661001	Cluster1
Gm6548	0.15887	0.099745	1.29384	0.920502	Cluster1
Gm7030	0.851222	-0.492705	1.29993	2.71304	Cluster1
Gm8369	0	-1.61868	3.35821	1.79939	Cluster1
Gng12	1.49824	1.16778	1.4865	1.04452	Cluster1
Gpc1	0.869003	1.63496	0.134102	1.28952	Cluster1
Gpr155	-0.0109524	0.598945	0.958072	1.33752	Cluster1
Gpr183	1.67646	1.026	0.814222	2.4346	Cluster1
Gpr33	0.709835	0.179639	3.62568	1.49058	Cluster1
Gpr34	1.14945	1.58116	1.8376	-0.479687	Cluster1
Gpr82	1.26911	1.30348	0.464811	1.38519	Cluster1
Gpr85	1.88859	3.02871	0.777748	2.94413	Cluster1
Gramd1a	1.35498	0.196301	0.698664	1.27479	Cluster1
Gramd3	0.10531	0.191544	1.95969	2.71827	Cluster1
Gsap	1.11478	0.822765	0.822934	1.47457	Cluster1
Gstm1	0.623123	4.57615	0.895133	2.74698	Cluster1
Gstm4	2.13624	1.94767	2.49515	1.5553	Cluster1
Gtf2ird2	0.699108	-0.239525	0.849313	0.595101	Cluster1
Gtpbp6	0.841567	0.832142	0.825599	1.96319	Cluster1
H1fx	0.607816	0.768575	0.658903	1.45573	Cluster1
H2-K1	1.05054	-0.0218375	0.778376	0.588303	Cluster1
H2-M5	1.56114	1.03244	1.30591	1.73171	Cluster1
H2-Q10	2.47032	2.04741	2.38308	1.09449	Cluster1
H2-Q4	1.27312	-0.127667	1.08089	0.581988	Cluster1
H2-T10	1.53397	-0.530543	1.75409	0.636234	Cluster1
H2-T23	0.814101	-0.409584	0.986336	1.0523	Cluster1
H2-T24	0.358228	0.54562	1.71615	2.45134	Cluster1
Haao	0.539321	0.1095	1.19035	0.659407	Cluster1
Havcr2	1.81935	1.37971	4.1832	0.665851	Cluster1
Hcar1	2.0872	1.27972	3.59846	0.878847	Cluster1
Hepacam2	0.142569	1.29232	1.07607	1.12189	Cluster1
Herc3	0.717299	0.46999	1.57062	1.4211	Cluster1
Herc6	0.412754	-0.135642	1.18769	1.9077	Cluster1
Hip1	0.824102	0.642774	1.91382	-0.376146	Cluster1
Hip1r	-0.0943033	-0.184985	1.51113	0.634649	Cluster1
Hk1	1.5274	0.259525	2.38309	1.14192	Cluster1
Hpgds	1.82795	1.31973	1.01542	2.74904	Cluster1
Hs3st1	2.09159	2.87269	3.21634	1.34784	Cluster1
Hs3st3a1	3.01036	0.929633	1.01648	1.45489	Cluster1
Hs3st3b1	1.94166	0.954199	2.21386	0.602484	Cluster1
Hsd17b11	0.761246	0.530398	1.67464	1.72442	Cluster1
Hspa4l	0.644621	1.06675	0.949127	0.960944	Cluster1
Ifi203	0.497359	1.51267	2.09735	2.85246	Cluster1
Ifi205	0.207409	0.204498	0.736191	2.25028	Cluster1
Ifi27l2a	1.17543	2.47416	1.59914	2.78336	Cluster1
Ifih1	0.197922	0.310513	0.904878	1.69395	Cluster1
Ifit1	-1.33241	0.355338	2.52254	4.10653	Cluster1
Ifit1bl1	-1.10052	2.95995	1.53071	3.93027	Cluster1
Ifit1bl2	0.0668747	-1.11509	4.07336	3.73976	Cluster1
Ifit2	0.236318	0.243227	3.02151	3.23378	Cluster1
Ifit3	-0.961499	0.919945	2.89252	3.53123	Cluster1
Ifit3b	-0.668557	1.88373	3.46369	3.61514	Cluster1
Ifitm6	2.20012	2.39292	1.76957	0.404827	Cluster1
Ifnb1	-0.915011	0	2.99128	3.56458	Cluster1
Ifnlr1	0.97143	3.45062	3.02948	1.95693	Cluster1
Ift43	1.06126	0.719737	1.78516	1.22295	Cluster1
Igf2bp2	1.5231	1.24402	1.69616	1.08877	Cluster1
Igtp	1.04602	-0.328641	2.44933	2.58542	Cluster1
Iigp1	-1.33856	0	3.85856	3.90385	Cluster1
Il12a	0	0	3.4515	6.95064	Cluster1
Il12b	1.58917	2.00684	2.72007	1.9477	Cluster1
Il15	0.985566	-0.084926	1.72087	1.99276	Cluster1
Il1a	3.59619	1.07339	2.34961	0.564331	Cluster1
Il1r2	0.661862	0.972235	1.98067	1.81812	Cluster1
Il1rap	0.509563	1.28195	1.05537	1.49819	Cluster1
Il2	0	-3.62714	2.3066	7.1661	Cluster1
Il27	-0.159776	0.491296	1.13478	5.65417	Cluster1
Il6	-0.0228359	1.1326	2.49644	2.77173	Cluster1
Inpp1	1.37852	0.352097	1.74545	1.05204	Cluster1
Insig1	1.02992	1.21973	0.241928	0.86732	Cluster1
Ipcef1	2.68066	1.39769	1.22492	0.0703638	Cluster1
Irf2	0.0767543	0.13453	1.02089	1.30479	Cluster1
Irf8	0.122227	-0.314542	1.82567	1.101	Cluster1
Irg1	1.15564	-2.60189	2.37667	1.61627	Cluster1
Irgm1	0.297515	-0.257869	1.82455	2.08105	Cluster1
Irgm2	1.63388	-0.365297	2.82469	2.54315	Cluster1
Irs2	1.58381	-0.559177	1.78478	1.62595	Cluster1
Isg15	-0.307817	-1.00664	1.49865	1.30377	Cluster1
Isg20	0.0420598	0.324759	2.00857	1.55548	Cluster1
Itgb5	1.1546	0.170858	0.762577	1.00199	Cluster1
Itk	0.152707	0.160328	3.20374	1.17096	Cluster1
Itm2b	0.151817	0.316517	0.697492	1.16814	Cluster1
Itpr1	0.182175	0.14305	0.7585	1.11795	Cluster1
Itpr2	0.939144	0.724076	1.11345	1.06101	Cluster1
Kdelc2	1.71111	1.06799	2.00003	0.209403	Cluster1
Kif5c	0.126097	1.17773	1.53092	2.88436	Cluster1
Klf6	0.477537	0.0989854	0.63269	1.64573	Cluster1
Klf7	1.20767	1.18715	-0.0643415	0.330965	Cluster1
Klra17	0.0899271	1.69952	1.86071	2.83949	Cluster1
Klrb1b	1.64993	0.945864	1.29477	0.702131	Cluster1
Lap3	0.106406	0.267022	1.52016	0.710168	Cluster1
Large	0.121586	0.782276	0.999587	1.30531	Cluster1
Leprotl1	1.05857	-0.0954893	1.9179	0.910378	Cluster1
Lgals8	0.594453	0.0179378	1.07587	1.20263	Cluster1
Lhx8	0.746681	-1.04478	0.631425	0.603313	Cluster1
Lipg	2.23947	1.85003	1.10938	3.11577	Cluster1
Lnpep	0.547806	0.51344	1.17563	0.673786	Cluster1
Lonrf1	1.43365	0.308248	0.747655	1.30336	Cluster1
Lpin1	0.788394	1.0604	0.620103	-0.144213	Cluster1
Lppr4	1.64448	2.46631	1.4208	5.831	Cluster1
Lrp1	3.38696	1.91401	1.75703	2.23414	Cluster1
Lrrc32	-3.49252	4.29184	1.85764	2.40536	Cluster1
Lrrk2	0.677136	0.770304	1.3072	0.296741	Cluster1
Ltc4s	2.32027	0.405531	-1.36447	0.695082	Cluster1
Ly6a	0.0898178	0.586096	1.27433	2.04719	Cluster1
Lyrm1	1.0773	-0.192814	0.992824	1.29221	Cluster1
Lyz1	1.4511	1.36701	0.123352	2.2775	Cluster1
Lyz2	1.89732	2.61606	1.76754	6.23657	Cluster1
Macc1	1.58402	3.28876	1.22113	1.17075	Cluster1
Macrod2	1.05838	2.09317	1.82459	2.56444	Cluster1
Mafk	0.487168	0.501191	1.18065	1.74051	Cluster1
Magi3	1.28188	1.18675	0.758457	1.74663	Cluster1
Mapk11	1.60742	2.0179	0.665524	2.24942	Cluster1
Mapre3	1.04575	-0.493841	0.656862	0.790182	Cluster1
2021-03-03	0.546025	0.564986	1.07812	1.41312	Cluster1
Marveld2	0.387827	0.065833	1.76045	0.609114	Cluster1
Max	0.33787	0.147051	0.975228	1.13754	Cluster1
Mblac2	1.92937	0.810251	1.13193	1.42807	Cluster1
Mdfic	0.405705	-0.0251607	1.04045	0.890656	Cluster1
Megf9	1.28782	1.02586	-0.358713	1.37469	Cluster1
Mfsd2a	0.383443	0.946563	0.835329	2.00593	Cluster1
Mgat1	0.194947	-0.0838592	0.702244	1.06848	Cluster1
Misp	0.283742	1.12745	0.931734	3.53256	Cluster1
Mitd1	0.185009	-0.0561458	0.914862	1.84153	Cluster1
Mitf	2.42585	-0.0109942	2.33397	1.2376	Cluster1
Mixl1	1.49121	2.12291	1.55392	5.70656	Cluster1
Mllt3	0.195162	-0.000373687	1.22331	0.766009	Cluster1
Mndal	0.244085	0.700416	1.67423	1.86047	Cluster1
Mob1b	0.603301	0.702012	0.705417	1.00643	Cluster1
Mocos	-0.0910664	-0.120948	0.882785	1.3004	Cluster1
Morc3	0.258468	0.160703	0.823203	1.29273	Cluster1
Mov10	-0.34052	0.0425508	0.860003	1.73487	Cluster1
Mpp1	0.890014	0.154874	1.97519	1.01373	Cluster1
Ms4a6d	1.9994	1.35688	-1.20949	-0.141013	Cluster1
Msx3	3.09614	0	2.83213	1.96035	Cluster1
Mthfr	0.22626	0.253895	1.69775	2.82654	Cluster1
Mtm1	0.701553	0.862626	1.3805	1.76446	Cluster1
Mtss1	1.99332	2.44146	-0.388981	4.43564	Cluster1
Mx1	0.607024	1.42129	1.94316	2.83999	Cluster1
Mx2	0.0105597	0.659004	1.22871	3.15812	Cluster1
Mxd1	-0.225436	-0.583705	0.605345	3.15222	Cluster1
Mycl	0.574895	-0.0931498	1.82759	1.29188	Cluster1
Mylip	1.26738	1.15522	2.30355	1.43166	Cluster1
Myo10	-1.79562	-1.22927	1.76185	2.64498	Cluster1
Myo1e	1.87359	0.991581	1.04139	0.930288	Cluster1
Naa25	0.35598	0.338277	1.26561	0.898658	Cluster1
Naalad2	0.66541	0.731835	1.04596	1.92129	Cluster1
Naip5	0.980617	-0.313866	1.45664	1.05969	Cluster1
Naip6	1.13855	-0.240155	1.31015	1.10163	Cluster1
Ncoa7	1.04148	0.672095	1.3457	0.615115	Cluster1
Ndel1	0.751225	0.683186	0.50605	1.22549	Cluster1
Nek6	0.214766	0.364347	1.12474	0.702289	Cluster1
Net1	0.241537	-0.348565	0.935689	1.06654	Cluster1
Neu3	1.24203	0.13691	1.07748	0.92716	Cluster1
Nfkbiz	0.694791	1.01508	-0.227874	-0.822178	Cluster1
Nid1	0.748479	-2.12214	5.23578	3.04405	Cluster1
Nid2	1.11274	1.74083	1.0728	2.63535	Cluster1
Nipal1	1.08279	0.791583	0.732175	2.51578	Cluster1
Nkx3-2	0.969368	-0.309301	1.5167	1.03724	Cluster1
Nlrc5	2.28416	-0.382272	1.98602	0.858591	Cluster1
Nmral1	1.1	0.226727	1.79845	0.61898	Cluster1
Nol7	0.316383	0.0584417	0.957098	1.10111	Cluster1
Npc2	0.0463581	-0.143482	0.824025	1.10123	Cluster1
Nqo2	1.22874	0.308692	1.0088	2.65298	Cluster1
Nr4a3	0.241697	-0.584249	1.73192	1.71247	Cluster1
Nrp1	1.53301	1.36368	1.91113	1.63891	Cluster1
Nt5c3	0.604095	0.0143135	2.27166	2.02881	Cluster1
Nupr1	3.65762	-0.0663917	0.767834	2.56317	Cluster1
Oas1a	-0.246166	-0.673507	1.53179	1.38794	Cluster1
Oas1b	0.338318	0.325296	1.9631	3.34854	Cluster1
Oas1c	-0.243931	0.823622	1.72062	2.34929	Cluster1
Oas1g	-0.700705	-1.16332	0.946918	1.66724	Cluster1
Oas2	-0.700855	1.80468	2.28723	2.94934	Cluster1
Oas3	-1.72645	0.435667	1.26316	2.39853	Cluster1
Oasl1	0.323422	0.801417	2.04641	2.4661	Cluster1
Oasl2	0.122304	0.916194	1.95517	2.16181	Cluster1
Ogfrl1	0.645453	1.36118	1.72215	2.17007	Cluster1
Osgin1	1.32635	0.589075	1.42401	1.18365	Cluster1
Osr2	0.133817	0.721319	1.13112	1.28801	Cluster1
Otof	1.5264	-1.60857	3.93461	2.32202	Cluster1
Otud1	-0.382922	1.21428	1.18256	1.58311	Cluster1
P2rx4	0.608632	0.752186	0.0520042	2.1091	Cluster1
P2ry10	0.828058	0.724134	1.22009	0.321144	Cluster1
Pag1	-0.970098	1.33844	0.511278	1.79973	Cluster1
Pald1	0.758712	1.52203	0.625569	0.843558	Cluster1
Pank1	2.49946	1.08018	2.69937	0.225714	Cluster1
Papd7	0.486049	0.79141	1.26855	1.66328	Cluster1
Parp10	-0.125585	-0.410552	1.1334	1.17348	Cluster1
Parp11	0.302824	0.0529704	1.56342	1.50176	Cluster1
Parp14	-0.0262412	0.422323	1.21171	1.96453	Cluster1
Parp8	1.40724	0.858826	2.67616	0.783753	Cluster1
Pcdh1	-0.321882	1.18964	0.806309	0.82487	Cluster1
Pcdhgb2	1.58756	1.5396	1.49031	2.18289	Cluster1
Pcgf5	0.0771568	0.668523	1.12775	1.03575	Cluster1
Pclo	0	0	0.897581	7.06346	Cluster1
Pcsk2	1.10652	3.25839	3.40784	2.70279	Cluster1
Pfkp	0.891487	0.303685	1.1878	1.07181	Cluster1
Pgm2l1	0.63402	-0.361878	0.826612	1.73138	Cluster1
Phf11c	-0.299373	-0.340449	0.844122	1.29896	Cluster1
Phf11d	-0.942283	-0.37312	1.19627	1.44478	Cluster1
Phka2	1.31156	0.950757	0.799297	0.328075	Cluster1
Phlda1	0.0345813	0.886215	1.23993	1.69971	Cluster1
Pik3cg	0.609636	0.90323	0.212099	1.08489	Cluster1
Pilrb1	0.729783	-0.131461	0.752484	1.57249	Cluster1
Pilrb2	1.36156	0.000423176	1.71723	2.00179	Cluster1
Pkib	0.867916	1.00267	0.872018	1.1339	Cluster1
Pla2g16	0.829062	-0.480149	1.49756	0.89029	Cluster1
Pla2g5	0.153396	2.48828	1.42019	2.97878	Cluster1
Plagl1	1.2911	2.12814	1.7152	2.13361	Cluster1
Plat	1.50571	0.797386	4.19125	5.27178	Cluster1
Plaur	-1.51469	1.21801	1.36914	3.31057	Cluster1
Plcb4	0.350199	-0.518643	3.0654	1.28989	Cluster1
Plcxd1	0.804485	1.48271	1.08518	1.55038	Cluster1
Plek2	1.47802	-0.695564	1.89484	2.79856	Cluster1
Plin2	0.355042	-0.23277	1.43699	0.906232	Cluster1
Plk2	1.93633	2.3799	2.01977	1.82633	Cluster1
Plp2	0.332978	0.999401	0.79175	1.33471	Cluster1
Plxnb2	1.26768	1.8514	-0.126516	2.65796	Cluster1
Pmepa1	-0.118127	0.348409	1.34081	1.29394	Cluster1
Pml	-1.04867	-1.45255	0.991499	1.53541	Cluster1
Pmp22	2.53687	2.64657	1.98897	4.8325	Cluster1
Pnp2	2.60649	-0.405339	2.71023	1.84822	Cluster1
Ppap2a	0.639256	0.966939	1.27493	1.14279	Cluster1
Pparg	0.368216	2.63641	0.615079	2.17438	Cluster1
Ppm1h	0.739461	0.310448	1.36398	0.962653	Cluster1
Ppm1k	0.949487	0.0804668	1.39077	1.45796	Cluster1
Prdx4	0.376828	0.0422012	0.639056	1.78123	Cluster1
Prickle3	0.538904	1.18847	1.41182	1.41945	Cluster1
Prkch	1.73472	0.164091	2.02138	0.698105	Cluster1
Prkcz	0.333543	2.11682	1.952	1.60899	Cluster1
Prnp	1.02372	1.27921	1.99352	1.73531	Cluster1
Procr	0.377823	0.469547	3.17618	2.83723	Cluster1
Prodh	0.747101	1.40889	1.87395	1.14836	Cluster1
Prr15	2.43265	0.885166	-1.21766	1.28168	Cluster1
Prrg4	1.29538	2.07628	3.90443	2.25602	Cluster1
Psmb10	0.410404	-0.170074	1.0444	0.662081	Cluster1
Ptger2	2.34039	0.719487	-1.03861	2.30183	Cluster1
Ptgs1	1.97465	2.0125	0.91518	0.955429	Cluster1
Ptpn7	0.767949	1.36898	1.07752	-0.738472	Cluster1
Pttg1	-0.279665	-0.282997	1.16904	0.65336	Cluster1
Pwwp2b	1.07576	-0.28285	1.45872	0.768183	Cluster1
Pxdc1	0.539137	3.23894	3.37163	5.20833	Cluster1
Pxmp2	0.44488	0.179888	0.764142	1.35953	Cluster1
Pydc3	0.625177	2.22038	3.70235	4.99476	Cluster1
Pyhin1	2.07843	2.56946	2.51018	2.37929	Cluster1
Qpct	0.935216	0.373424	2.76602	1.25152	Cluster1
Qsox1	2.05313	1.41767	-1.01042	1.26273	Cluster1
Rab28	0.892167	0.656091	0.977515	1.32864	Cluster1
Rab29	0.18381	0.0119395	1.32535	1.93047	Cluster1
Rabgap1l	1.45618	0.585092	0.863113	0.635414	Cluster1
Ralgps2	1.65699	2.27231	1.26766	2.5426	Cluster1
Rap2b	2.23241	2.03468	1.60765	2.29292	Cluster1
Rasa4	0.586179	-0.216731	1.74406	1.80873	Cluster1
Rasd1	-0.0586183	-0.388353	1.09586	2.03059	Cluster1
Rbm43	0.275402	-0.13813	1.86083	1.97764	Cluster1
Rcn1	1.00581	2.73351	1.91891	3.09302	Cluster1
Rell1	0.99873	0.109976	0.588929	1.78744	Cluster1
Rgs1	0.186165	2.86439	1.09145	2.14474	Cluster1
Rgs14	0.0760069	0.455855	1.65871	2.4587	Cluster1
Rgs2	0.606655	0.611713	1.29371	1.01208	Cluster1
Rilpl1	0.756735	1.44443	2.00917	2.41151	Cluster1
Rin2	0.182403	0.0701207	1.87128	1.52885	Cluster1
Ripk2	0.737753	0.805052	0.377253	1.45857	Cluster1
Rnaset2b	0.756432	0.0381103	1.788	0.763249	Cluster1
Rnf125	0.22386	1.97946	0.766483	5.61912	Cluster1
Rnf128	2.79509	0.674934	1.54997	1.88235	Cluster1
Rnf19b	0.0631859	0.0322025	0.817086	1.30518	Cluster1
Ryr2	-0.137767	-0.622995	0.615915	2.47232	Cluster1
Samd9l	2.20521	-0.520676	3.00449	1.65036	Cluster1
Samsn1	3.38121	1.31138	0.518209	1.93193	Cluster1
Sap30	0.125694	0.263445	0.757419	1.14008	Cluster1
Sash1	0.391578	0.0641104	1.54592	1.39547	Cluster1
Sat1	0.980118	0.946231	0.811925	1.36699	Cluster1
Sbds	0.193924	0.541548	0.636506	1.37484	Cluster1
Scn1b	1.11184	-0.250779	0.980152	3.02047	Cluster1
Sco1	0.947722	0.498862	1.80101	2.51037	Cluster1
Sec24d	1.28895	-0.440546	2.25239	0.65367	Cluster1
Selplg	1.08259	-0.404547	1.71041	0.783597	Cluster1
Sema4d	0.64647	-0.319029	2.01851	0.91949	Cluster1
Sema4f	-0.913113	-0.394714	1.66057	1.07867	Cluster1
Sept10	0.848663	0.569284	0.851904	1.22646	Cluster1
Serpinb1b	0.648139	0.228676	1.07193	1.59487	Cluster1
Serpinb6a	1.21941	-0.587616	1.12045	0.699829	Cluster1
Serpinb6b	0.99873	0.608436	2.68274	1.58634	Cluster1
Serpinb8	-0.683398	1.32858	0.741739	2.26433	Cluster1
Serpinb9	0.921476	1.32289	3.04083	2.95696	Cluster1
Serpinb9b	0.704758	1.18828	2.51762	2.70659	Cluster1
Sestd1	1.52156	0.681128	1.62649	1.42787	Cluster1
Sft2d2	0.795533	0.557491	0.642797	1.00718	Cluster1
Sgcb	0.563873	-0.235029	1.17359	1.40184	Cluster1
Sgk1	1.19708	1.03092	2.11818	2.04215	Cluster1
Sh3bgrl	2.15865	0.985488	1.93279	1.05508	Cluster1
Sh3bp2	0.207058	0.693134	1.91209	2.52968	Cluster1
Sh3bp5	1.14731	0.839279	0.242158	-0.260758	Cluster1
Siglecf	2.2926	0.974761	1.51917	1.64377	Cluster1
Slamf9	1.34015	1.30622	0.143002	0.6364	Cluster1
Slc12a7	2.3257	2.74132	2.11235	2.69142	Cluster1
Slc14a1	1.90205	0.610284	1.01131	2.09664	Cluster1
Slc16a10	1.38337	2.20273	1.18008	1.44823	Cluster1
Slc1a3	2.53378	0.114985	1.01598	4.61738	Cluster1
Slc1a4	2.38949	0.175872	2.47766	2.38415	Cluster1
Slc22a15	3.0626	1.01314	0.885035	0.395008	Cluster1
Slc22a21	0.885853	0.56608	0.957899	1.38882	Cluster1
Slc25a22	-0.0581572	0.212979	1.2842	2.01599	Cluster1
Slc25a43	0.648161	0.466854	1.32221	2.16395	Cluster1
Slc2a6	0.918233	0.689543	0.711442	1.40047	Cluster1
Slc30a1	-0.752413	1.34572	0.420181	1.31346	Cluster1
Slc30a4	0.849825	-0.25919	1.05763	0.888206	Cluster1
Slc35e3	-0.00820191	0.467125	0.889218	1.13987	Cluster1
Slc6a9	2.02899	0.167035	2.74535	1.69431	Cluster1
Slc9a2	-0.356407	4.40548	3.4133	5.84579	Cluster1
Slfn5	-0.389567	-0.282593	1.01882	2.12558	Cluster1
Slfn8	0.174408	-0.89547	1.3325	1.22892	Cluster1
Slfn9	2.26368	-1.46849	2.07295	1.45605	Cluster1
Smad3	0.0721597	2.87943	0.634383	1.96977	Cluster1
Smim14	1.16363	0.676857	1.23717	1.01345	Cluster1
Smim3	0.461615	-0.262075	1.33306	0.944262	Cluster1
Smpdl3a	1.4038	0.352166	0.764782	0.927343	Cluster1
Snx18	0.783369	0.631974	0.613663	1.52429	Cluster1
Soat2	2.02469	0.112074	-0.894836	2.46455	Cluster1
Sp110	0.008671	0.379255	0.607302	1.45536	Cluster1
Sp140	0.0919139	0.205639	1.02518	1.354	Cluster1
Specc1	-0.895038	3.84708	4.07601	2.48034	Cluster1
Spock1	0	0.791877	2.90136	1.77954	Cluster1
Spryd7	0.443059	1.16412	0.704943	1.05138	Cluster1
Sptb	2.31582	1.80643	2.04536	0.70698	Cluster1
Srd5a3	0.739223	0.579197	1.00353	1.08601	Cluster1
Sri	2.29002	0.736758	1.6349	0.997936	Cluster1
St14	0.598992	-1.1001	0.86546	0.798851	Cluster1
Stac	2.14334	-0.550039	2.97818	4.59956	Cluster1
Stard8	0.84841	1.05048	0.52175	2.47639	Cluster1
Stat1	0.128394	-0.0225581	1.30699	0.975831	Cluster1
Stat2	0.430312	0.528126	1.23418	1.91179	Cluster1
Stau2	1.40545	0.352082	1.82358	0.756521	Cluster1
Stoml1	0.383965	0.0620769	0.842772	1.97411	Cluster1
Stxbp1	-0.314234	0.232888	0.815834	1.59355	Cluster1
Syne1	0.969401	1.13727	1.08536	0.901772	Cluster1
Syt17	1.50454	3.61234	1.35846	5.47297	Cluster1
Sytl3	0	-2.51048	0.899253	5.05177	Cluster1
Taok3	0.612827	0.251703	0.791565	1.05513	Cluster1
Tbc1d19	2.19096	1.53005	2.46608	1.31268	Cluster1
Tctn1	0.903598	0.897741	0.787767	1.697	Cluster1
Tdrd7	0.217425	0.231224	0.823865	1.26077	Cluster1
Tec	0.533059	1.7127	2.21022	1.60573	Cluster1
Tgfbr1	0.421537	1.10901	1.18582	1.49552	Cluster1
Tgif1	0.47186	0.600325	1.51762	1.241	Cluster1
Tgtp1	0.0747395	-0.249811	3.4711	3.70369	Cluster1
Tgtp2	1.44065	-0.82559	4.10728	2.93023	Cluster1
Timeless	0.970612	-0.253765	2.14764	0.854875	Cluster1
Tmcc3	0.979478	0.611252	1.86061	0.169506	Cluster1
Tmem140	1.05474	-0.442681	1.22461	2.21096	Cluster1
Tmem165	0.714983	0.735202	0.699682	1.38136	Cluster1
Tmem184b	-0.414088	0.0891644	0.806948	1.82033	Cluster1
Tmem221	0.719838	-0.776613	2.13101	0.729896	Cluster1
Tmem237	1.17071	0.862027	1.01283	1.42028	Cluster1
Tnfaip8l3	1.63849	1.38112	4.75628	2.05865	Cluster1
Tnfsf14	0	0	2.80554	7.35892	Cluster1
Tnfsf8	0.0938767	0.987404	2.31921	0.956094	Cluster1
Tor3a	-0.130825	0.573637	1.06124	1.88441	Cluster1
Tppp	1.69298	0.612761	2.0835	0.624138	Cluster1
Tppp3	1.99144	-0.965776	1.25847	1.74116	Cluster1
Tpst1	0.466947	0.166135	1.21802	1.14657	Cluster1
Trafd1	0.500171	0.0779995	1.26569	1.16629	Cluster1
Trex1	-0.0935821	-0.350488	0.839079	1.20008	Cluster1
Trib3	1.98659	0.107988	2.34119	1.99953	Cluster1
Trim25	-0.40774	-0.523009	0.759394	1.2036	Cluster1
Trim30b	-0.292713	-2.36121	0.906374	2.10038	Cluster1
Trim34a	0.727632	-0.679343	1.3527	0.599016	Cluster1
Trim56	0.68023	0.288174	1.1164	0.67766	Cluster1
Trp53i11	0.0801505	0.0786279	1.26872	3.04023	Cluster1
Tsc22d3	1.706	0.288514	1.13301	0.588373	Cluster1
Tspan15	2.30878	0.444692	2.46979	0.878173	Cluster1
Tspan17	0.782838	0.595347	0.839547	1.25098	Cluster1
Tspan2	1.33034	1.15799	1.45436	1.71616	Cluster1
Tspyl4	1.38465	-0.600068	1.44366	0.857108	Cluster1
Tuba8	-3.49246	4.14538	3.10614	2.34487	Cluster1
Tusc1	0.756509	0.604914	0.647585	1.1702	Cluster1
Uaca	1.63181	1.38092	0.753108	4.56817	Cluster1
Uba6	0.484472	0.939611	0.653043	1.2758	Cluster1
Uba7	1.24601	-0.0273234	0.918339	1.05655	Cluster1
Ube2l6	0.374734	-0.379608	1.21334	1.21096	Cluster1
Ubl4a	0.837889	1.0542	0.620442	0.974258	Cluster1
Ulk2	1.28471	0.150033	0.62252	0.598947	Cluster1
Unc119b	0.947059	0.356065	1.16896	0.621041	Cluster1
Usp18	-0.3979	1.51396	0.7592	1.8651	Cluster1
Usp25	0.276943	0.661407	1.06944	1.51229	Cluster1
Usp27x	0.690426	1.60743	0.62456	1.78443	Cluster1
Utrn	0.528384	0.944862	1.03138	1.73512	Cluster1
Vgll4	0.202888	0.0406002	1.25093	1.21193	Cluster1
Vps37b	0.728597	-0.0718508	2.09121	0.838416	Cluster1
Wbscr27	-0.769253	0.905008	1.28132	4.49713	Cluster1
Wdfy1	0.543333	0.996453	1.01951	1.69259	Cluster1
Wdfy3	0.66458	1.17689	0.208907	1.30751	Cluster1
Wdr86	0.231509	0.0214858	0.989176	1.31258	Cluster1
Wwtr1	1.48952	5.41697	2.34274	5.98815	Cluster1
Xaf1	0.468491	-0.288098	1.09803	1.44257	Cluster1
Xdh	1.14164	-0.0357439	3.01916	1.58354	Cluster1
Xk	1.86391	2.63017	1.56378	0.786635	Cluster1
Yes1	1.45119	2.71919	1.31637	4.50726	Cluster1
Zadh2	0.861307	0.332025	0.957519	1.40327	Cluster1
Zbp1	0.597143	-1.33308	1.62904	1.4377	Cluster1
Zcchc2	0.164992	0.527602	1.01425	1.43809	Cluster1
Zdhhc9	0.70463	1.52149	0.263911	1.13553	Cluster1
Zfp318	0.22857	0.798263	1.41649	0.961738	Cluster1
Zfp334	2.02325	0.786886	1.61613	1.23921	Cluster1
Zfp558	0.267983	0.737661	1.10979	1.4009	Cluster1
Zfp781	1.61428	1.05518	2.00434	1.38427	Cluster1
Zhx2	3.49281	1.05941	1.40356	0.514359	Cluster1
Znfx1	-0.459599	0.00112994	0.80207	2.01799	Cluster1
Znrf3	0.991461	1.73859	1.63393	1.92245	Cluster1
Zufsp	0.39291	0.25883	0.841116	1.63983	Cluster1
2810025M15Rik	-1.31634	4.47462	-4.24612	4.1499	Cluster2
2900026A02Rik	-2.02985	-0.399312	-3.01563	1.02885	Cluster2
3110002H16Rik	-0.667711	0.493218	-1.52089	0.864281	Cluster2
4632415L05Rik	-0.431367	0.723859	-1.21238	1.4584	Cluster2
4930539E08Rik	2.46366	-2.10566	-2.60055	3.32847	Cluster2
4933430I17Rik	0.1341	0.416282	-0.858045	2.75604	Cluster2
6430548M08Rik	-1.91547	0.629199	-0.875315	0.988582	Cluster2
6530402F18Rik	-0.573899	0.62618	-1.50252	1.63827	Cluster2
A230028O05Rik	0	0	-0.866519	3.50567	Cluster2
Abca1	1.0913	4.34969	-1.43643	5.81262	Cluster2
Adamts4	0.0900827	-0.498371	-1.44315	0.677826	Cluster2
Adap2	-1.76724	-0.346042	-1.13796	0.779435	Cluster2
Adora2a	0.0893912	3.21333	-0.666344	1.50148	Cluster2
Agap1	-0.89164	1.38642	-0.239382	1.42499	Cluster2
Ak4	-2.27955	2.78029	-1.27156	1.6814	Cluster2
Alpk2	-1.35985	0	-1.58348	2.17258	Cluster2
Ankrd50	-0.0425644	1.08733	-0.75449	1.84796	Cluster2
Anxa2	-4.04353	3.2599	-2.99605	3.25514	Cluster2
Anxa3	-1.36759	1.7069	-0.977159	1.84787	Cluster2
Apobec1	-3.40752	0.529994	-1.70799	1.57804	Cluster2
Arap1	0.664749	-1.28203	-2.15561	1.0226	Cluster2
Arhgap22	0.150375	-0.0408021	-1.33513	1.0191	Cluster2
Arhgap23	-2.49655	-0.511533	-3.69076	1.50767	Cluster2
Arid3a	-1.27205	0.385042	-1.84289	0.993244	Cluster2
Arid5a	1.10233	-1.08246	-1.30066	1.82653	Cluster2
Arl4c	-0.059625	1.42623	-0.657374	3.66392	Cluster2
Asgr2	-0.95334	-0.932889	-1.09604	1.20461	Cluster2
Asph	-0.712891	0.288772	-1.94704	0.78281	Cluster2
Atf6	-0.316636	0.60913	-1.10812	1.21977	Cluster2
Atp10a	-1.05582	0.795356	-0.900213	1.70017	Cluster2
Atp11b	-0.615655	0.961736	-0.169239	1.25364	Cluster2
Atp13a3	-0.390896	0.321784	-0.723365	1.50077	Cluster2
Atp13a4	0	0.765079	-3.1247	7.92154	Cluster2
B4galt3	-0.39409	-0.319263	-1.76161	1.7419	Cluster2
B4galt5	-0.73543	0.259698	-1.17035	1.47121	Cluster2
BC005561	-1.17861	1.60333	-1.93572	0.692081	Cluster2
Bcl11a	-2.03888	-0.126241	-5.28955	2.87202	Cluster2
Bin2	-0.158765	-0.28252	-2.01572	0.967015	Cluster2
Bmf	-2.07933	0.0118561	-1.93981	0.693585	Cluster2
Bmp1	-1.69459	0.196213	-2.5676	0.825909	Cluster2
Bmp2	-1.23477	3.06987	-1.6005	4.11042	Cluster2
Btbd16	-0.267077	0.585338	-2.34804	1.06998	Cluster2
C130026I21Rik	-1.19586	2.71376	-0.75558	3.44062	Cluster2
C130083M11Rik	-1.25429	0.0435688	-0.662922	1.54515	Cluster2
C77370	0	0	-1.30596	2.14701	Cluster2
C920009B18Rik	-1.29846	1.54875	-3.4015	2.25455	Cluster2
Cacna1b	0.547758	3.38893	-0.614445	2.53919	Cluster2
Cacna1f	-2.19797	2.09993	-2.58855	3.05806	Cluster2
Caln1	-1.92291	-0.099231	-1.99202	0.648441	Cluster2
Casq1	0.829306	2.44967	-0.710193	0.698467	Cluster2
Casr	-1.23287	2.21749	-3.61712	2.95525	Cluster2
Ccdc149	-1.35432	4.8462	-2.09198	3.62625	Cluster2
Ccdc64	-0.657524	1.33241	-1.43252	2.99819	Cluster2
Ccdc91	-1.17448	0.513792	-1.09668	0.737454	Cluster2
Ccl12	0	0	-2.37847	7.92472	Cluster2
Ccl4	-1.37271	0.77546	-1.90313	2.52323	Cluster2
Ccl7	-0.910682	1.78769	-1.31148	5.12257	Cluster2
Ccl8	0	0	-2.42941	8.1269	Cluster2
Ccnd2	-2.03605	1.29902	0.561596	0.842565	Cluster2
Ccr3	0.0858982	-0.205277	-2.29463	2.70512	Cluster2
Ccser2	-0.273865	0.50649	-0.863553	1.20429	Cluster2
Cd244	1.29865	1.00058	-1.34131	1.0785	Cluster2
Cd300a	-3.22872	2.29321	-1.149	4.57766	Cluster2
Cd38	0.413539	1.52732	-4.21937	2.85909	Cluster2
Cd53	-0.105862	0.398081	-1.56813	1.9324	Cluster2
Cdh1	-1.63911	2.56597	-1.48308	3.30803	Cluster2
Cdh17	-1.66021	-0.147649	-2.99567	1.14358	Cluster2
Cdkn1a	-0.905429	1.04158	-0.421376	2.01501	Cluster2
Cds1	-1.38176	1.27696	0.235789	2.39235	Cluster2
Cdyl2	-0.785921	-0.20052	-1.44729	1.65786	Cluster2
Cebpb	0.811531	0.533565	-0.823126	2.34848	Cluster2
Cfb	0.124918	-0.696615	-2.39549	1.04978	Cluster2
Cfp	-0.206018	0.788949	-1.58589	3.01031	Cluster2
Chd7	0.0605423	0.307696	-0.58098	1.99997	Cluster2
Chic1	-0.841594	6.73606	-0.631164	8.66305	Cluster2
Chst11	0.0938128	0.464148	-1.59782	2.3948	Cluster2
Chst15	-1.35897	0.426893	-1.42725	1.7035	Cluster2
Chst7	0.785109	2.56524	-0.874022	1.96942	Cluster2
Cldn4	0	1.23355	-1.5895	7.67233	Cluster2
Clec4a1	-2.64884	4.41944	0.127724	0.159806	Cluster2
Clec4a2	-3.28761	3.52089	-3.67423	0.221546	Cluster2
Clec4b1	-1.55823	2.35402	-3.48198	1.26415	Cluster2
Cmpk2	-2.21202	0.846671	0.793022	6.26766	Cluster2
Cnbd2	-0.54173	-0.238425	-1.91157	0.868519	Cluster2
Cnksr3	-1.91649	0.539441	-1.92572	0.920714	Cluster2
Cnnm1	-0.967263	1.4523	-2.15697	1.80279	Cluster2
Cnnm3	-0.40462	0.541477	-0.614372	1.15217	Cluster2
Col15a1	-0.730485	0.653187	-1.35514	1.5255	Cluster2
Col17a1	-0.113894	-0.62127	-3.6324	0.736154	Cluster2
Coro2a	-1.24524	0.593972	-0.873776	1.57977	Cluster2
Cp	0.423965	0.952711	-1.34657	3.34063	Cluster2
Cpt1a	-1.35645	0.385292	-1.13878	1.50999	Cluster2
Crot	-0.489049	0.517266	-2.26642	1.97339	Cluster2
Csf2rb2	-1.74599	-0.391328	-0.998678	1.35837	Cluster2
Csrnp1	-1.54106	1.76584	-1.28661	2.36878	Cluster2
Ctsa	-1.1047	0.694118	-1.46076	0.706118	Cluster2
Ctsb	-0.287931	0.18679	-0.848034	1.04471	Cluster2
Ctsd	-1.26067	1.40977	-1.40335	1.25852	Cluster2
Cyfip1	-0.0760092	-0.0557725	-1.03586	1.18955	Cluster2
Cyp4f16	0.87404	0.177873	-3.38869	1.42445	Cluster2
Cystm1	-1.06296	-0.0910613	-0.801293	0.848878	Cluster2
Cyth4	-1.65352	-0.512009	-3.83109	0.679131	Cluster2
D630045J12Rik	-0.478216	1.43411	-0.950733	0.8298	Cluster2
D930016D06Rik	-1.04342	1.35672	-2.21127	0.668484	Cluster2
Dab2	0.56295	3.12919	-4.01132	2.62275	Cluster2
Dennd3	-1.42117	-1.16002	-2.13581	0.927055	Cluster2
Dgka	-2.12627	-1.24997	-3.45817	1.43089	Cluster2
Dgkg	-0.597743	0.69682	-1.42584	1.05843	Cluster2
Dirc2	0.230328	2.44987	-1.15546	2.86557	Cluster2
Dmbx1	-3.68521	0.521742	-2.76218	3.35719	Cluster2
Dmpk	-0.815828	0.249379	-2.30727	1.18033	Cluster2
Dnase1l1	0.100794	0.615955	-1.06884	1.6478	Cluster2
Dock10	0.167525	0.516782	-1.3712	1.26207	Cluster2
Dock9	-1.54863	0.939094	-1.67206	0.634446	Cluster2
Dpep2	0.0186761	1.14944	-0.653122	3.16386	Cluster2
Dpysl2	0.446225	0.0858782	-0.755205	2.16604	Cluster2
Dusp1	-0.166967	-1.38822	-4.82368	1.10546	Cluster2
Dusp3	-1.2151	0.091753	-1.26126	1.64711	Cluster2
Dusp7	0.175822	-0.113945	-0.992916	1.33767	Cluster2
Dyrk2	-1.03602	2.08613	-0.54252	2.77987	Cluster2
Dyrk3	-2.78606	1.40683	-1.13448	3.52631	Cluster2
E230029C05Rik	0.0202243	0.412418	-4.14304	1.9206	Cluster2
E2f5	-1.38465	0.907312	-1.15591	0.820131	Cluster2
Ebi3	-1.22881	0.341126	-0.88061	1.23832	Cluster2
Ell2	-1.01727	0.63066	-1.20532	1.1295	Cluster2
Enpp1	-1.56296	-0.0750221	-1.09229	1.25599	Cluster2
Epb4.1l1	-2.40239	2.02781	-2.08928	2.1434	Cluster2
Ephb3	1.64935	4.75757	-1.4248	6.62587	Cluster2
Esyt3	-1.5411	0.523701	-1.76804	1.29777	Cluster2
Etv3	-1.23049	-0.418526	-2.64849	0.699928	Cluster2
Ext1	-0.53851	0.381561	-1.60779	1.05632	Cluster2
F2rl2	-1.40439	0.0501368	-1.20132	3.76057	Cluster2
Fam102b	-0.377011	1.17781	-0.72666	1.53506	Cluster2
Fam178a	-0.586649	0.345158	-2.20349	0.757081	Cluster2
Fam213a	-0.890316	3.1341	-0.97292	3.25512	Cluster2
Fam53b	-2.94259	1.392	-2.225	1.08251	Cluster2
Fam65a	0.272763	-0.146987	-0.611713	1.3007	Cluster2
Fam89a	-1.26772	-0.990068	-0.493302	1.83083	Cluster2
Fam8a1	0.127941	-0.165076	-0.963837	1.18461	Cluster2
Fcamr	-1.36369	-1.59571	-5.12905	2.23438	Cluster2
Fcer1g	-1.69487	2.40489	-1.17231	3.17317	Cluster2
Fcgr3	-1.78011	3.46977	-5.55714	4.99162	Cluster2
Fcgr4	-3.1579	1.17943	-2.31805	3.37273	Cluster2
Ffar2	-1.48157	-0.811126	-3.71334	0.945773	Cluster2
Fgfbp3	-1.42212	0.228525	-1.18927	3.47517	Cluster2
Fgfr1	-0.322376	1.54155	-1.1512	1.98722	Cluster2
Firre	-2.50501	2.69331	-3.22349	2.12845	Cluster2
Flot1	0.116599	-0.356074	-3.58431	1.64466	Cluster2
Fndc4	0.44762	0.0264365	-2.43121	0.624954	Cluster2
Fos	-0.726024	0.47956	-3.57327	0.720046	Cluster2
Fosl2	1.33157	0.561416	-1.75934	3.87522	Cluster2
Foxc1	-1.38248	1.0025	-1.11108	1.35102	Cluster2
Foxp1	0.96024	0.226542	-0.800827	1.34601	Cluster2
Foxp4	-1.86873	0.23778	-1.64762	1.25585	Cluster2
Furin	0.479356	0.97737	-1.20876	1.00677	Cluster2
Fyn	0.0719898	0.427312	-1.30785	1.22852	Cluster2
Fzd7	0.114885	1.10891	-0.920036	2.33958	Cluster2
Fzd8	-0.0676688	3.184	-1.23449	4.24133	Cluster2
G530011O06Rik	-0.0103374	1.24415	-0.722074	4.822	Cluster2
Gamt	-1.18452	-0.466399	-2.08011	0.815584	Cluster2
Gatsl3	-0.50867	0.480383	-1.1738	0.984082	Cluster2
Gbp3	-3.74661	-0.509252	-1.63018	1.41268	Cluster2
Gbp7	-2.12159	0.150124	-0.902876	2.93841	Cluster2
Gcsam	0.346426	-0.0706674	-1.78131	1.96365	Cluster2
Gdpd5	0.243396	0.38229	-1.20787	1.23638	Cluster2
Gfi1	1.60499	0.154523	-2.7341	3.27298	Cluster2
Ggta1	-0.865945	-0.00145771	-4.14033	2.41713	Cluster2
Gk5	-0.743986	1.20363	-0.963558	1.49993	Cluster2
Gm15663	0	5.4262	-3.01804	6.85465	Cluster2
Gm21188	-0.680347	0.263859	-0.834571	1.47888	Cluster2
Gm3336	-1.19322	0.265427	-2.79355	2.007	Cluster2
Gnpda1	-0.381458	0.660082	-1.26336	0.623036	Cluster2
Gorasp1	0.217929	2.0434	-0.912328	1.41733	Cluster2
Gpr146	0.914629	2.06323	-2.50585	4.61835	Cluster2
Gpr65	-2.23668	1.54964	-1.4377	1.94668	Cluster2
Gpx4	-0.544234	0.0213536	-1.65777	1.0372	Cluster2
Gramd2	-1.68851	0.201584	-2.318	0.810354	Cluster2
Grap2	-2.8025	0.0567204	-3.98831	3.32659	Cluster2
Gucd1	-0.272196	0.362317	-1.21669	1.00634	Cluster2
Gyg	-0.693988	0.476688	-1.39516	1.53238	Cluster2
H2-Aa	0.145328	-0.172145	-0.639334	1.25032	Cluster2
H2-DMb1	0.351526	0.167934	-0.633631	2.04583	Cluster2
Hamp	0	0	-3.83816	3.4739	Cluster2
Hcn2	-3.26845	-0.263236	-2.03527	0.860228	Cluster2
Hivep3	-0.0829629	0.562983	-0.756692	1.4691	Cluster2
Hotairm1	-3.67747	2.2295	-4.49288	2.88972	Cluster2
Hoxa1	-3.77844	2.34483	-5.95458	4.90165	Cluster2
Hoxc10	-5.04901	-1.05195	-0.670822	3.08548	Cluster2
Hpcal1	0.441142	0.084956	-0.886595	1.37519	Cluster2
Hrh2	0.274124	2.61808	-4.37628	5.01294	Cluster2
Hs6st1	-0.397346	0.329791	-1.2249	2.42217	Cluster2
Htr7	-0.592601	0.382059	-1.22189	1.03031	Cluster2
Htra1	0	4.36058	-3.07778	3.0651	Cluster2
Ier3	0.818743	-0.939461	-3.62498	1.52555	Cluster2
Ifi30	0.00845952	0.0256117	-2.26655	0.952744	Cluster2
Ifi44	-4.33084	1.27748	-0.87318	4.05323	Cluster2
Ifitm1	-1.90946	3.2089	-1.94004	0.724481	Cluster2
Ifitm2	-2.4642	1.30973	-1.1113	-0.229059	Cluster2
Il10	-0.327214	1.97744	-4.07987	3.50593	Cluster2
Il13ra1	-0.179108	0.788746	-0.605144	1.54812	Cluster2
Il17ra	-0.067767	-0.217729	-0.840717	2.05952	Cluster2
Il17rd	1.50675	2.45111	-0.932497	2.88305	Cluster2
Il1r1	0.997792	2.52091	-2.74291	4.68536	Cluster2
Il1rn	1.5274	1.23347	-1.50847	2.07275	Cluster2
Il21r	-1.64989	-1.17136	-2.37728	1.03278	Cluster2
Il2ra	1.51834	0.783405	-2.52836	2.77529	Cluster2
Inafm2	-1.144	0.374751	-0.848366	1.10702	Cluster2
Itga1	0.22254	1.24582	-2.29392	2.11235	Cluster2
Itga6	-0.454386	-0.269893	-0.920492	1.11065	Cluster2
Itga8	2.26532	3.27283	-1.40941	2.24062	Cluster2
Itgam	-1.49627	2.08463	-1.87456	0.919315	Cluster2
Itpkb	-0.68415	1.3417	-0.711123	2.49237	Cluster2
Jdp2	0.742136	-0.092413	-1.86378	0.606585	Cluster2
Kcnc3	-2.13643	0.581951	-2.55651	1.27629	Cluster2
Kcnh3	0.322383	0.745572	-1.62227	4.56657	Cluster2
Kdm5b	-0.725466	4.64728	-1.19019	2.7267	Cluster2
Kif1a	2.46835	0.0209372	-1.6423	1.36189	Cluster2
Kif21b	0.139849	1.32085	-1.90683	0.994035	Cluster2
Kif3b	0.482926	0.246533	-0.917291	1.05426	Cluster2
Klhl24	0.177867	0.741589	-1.01504	1.29714	Cluster2
Klrg2	-2.7424	-0.329101	-3.048	2.03083	Cluster2
Klri1	-1.30385	0.764176	-2.1259	0.732426	Cluster2
Lamc1	-1.28515	1.19837	-1.01522	1.40914	Cluster2
Larp1b	-1.05066	0.97463	-0.902217	1.66962	Cluster2
Lats2	-0.315112	1.52396	-0.589831	2.09582	Cluster2
Lcn2	0	1.2573	-8.2962	2.94078	Cluster2
Lcor	-0.682699	0.665339	-0.735267	1.0884	Cluster2
Leng9	0.198105	-0.039813	-1.79832	1.07853	Cluster2
Lifr	-0.769647	0.930517	-1.27725	1.63104	Cluster2
Lmln	-0.659815	0.475053	-1.15512	1.0349	Cluster2
Lrp11	-1.93578	1.79599	-0.666034	1.48998	Cluster2
Lrrcc1	-0.871516	0.855375	-1.70324	0.882678	Cluster2
Lzts2	-0.627736	-1.03989	-1.67201	1.11513	Cluster2
Mafb	-0.921501	0.277964	-0.877243	2.76914	Cluster2
Maff	-0.0191036	0.574044	-1.27046	1.31195	Cluster2
Mamld1	-0.149762	1.40804	-1.78896	1.74896	Cluster2
Mapk6	-0.585304	0.459599	-1.788	0.788522	Cluster2
Marcks	-1.05987	0.323847	-1.22284	0.621189	Cluster2
Mcu	-0.822039	1.47635	-0.368072	1.42691	Cluster2
Mesdc1	0.268839	0.215535	-0.773345	1.36781	Cluster2
Metrnl	-2.82825	0.544795	-3.18024	1.62061	Cluster2
Mgat5	-2.09879	1.1859	-1.5446	1.81807	Cluster2
Midn	-0.0635566	0.776882	-1.0496	1.47919	Cluster2
Mlxip	0.251673	0.665403	-0.726824	1.15238	Cluster2
Mmp10	0	-1.65093	-3.76017	6.16145	Cluster2
Mmp12	-1.58859	2.01904	-0.970755	5.38229	Cluster2
Mmp13	-1.35417	3.43463	-4.53834	8.83209	Cluster2
Ms4a1	-2.0299	3.34855	-3.1216	-1.34234	Cluster2
Ms4a7	0.300246	2.03616	-1.34788	-0.844817	Cluster2
Mtfr1	-0.943749	0.763814	-0.838398	1.01401	Cluster2
Mtmr6	0.0846247	0.478437	-1.42127	2.3061	Cluster2
Muc1	0.636916	-1.45128	-5.16642	1.67742	Cluster2
Myom1	0.182005	1.04834	-1.09495	2.07956	Cluster2
Napsa	-1.72328	0.131661	-1.22477	0.695347	Cluster2
Nck2	-0.295434	1.07676	-0.980113	1.19489	Cluster2
Nckap5l	-0.930968	-0.155346	-3.48211	0.956127	Cluster2
Ncs1	-1.91107	1.80476	-1.98809	1.44985	Cluster2
Ndrg1	0.962298	-0.160477	-0.997447	1.08241	Cluster2
Neat1	-0.298046	0.241361	-1.77074	1.19251	Cluster2
Neo1	-4.16253	5.06478	-1.96746	6.42051	Cluster2
Nfia	-2.82443	0.0324861	-3.09794	0.641658	Cluster2
Nlrc4	-1.4404	-0.478238	-0.863225	0.714214	Cluster2
Nppc	1.86306	-0.369854	-1.32459	1.7328	Cluster2
Nr4a2	-0.0243935	-0.269644	-1.26565	1.41921	Cluster2
Ntng2	-0.819756	0.775611	-2.48262	1.99632	Cluster2
Nudt17	-1.30992	-0.898423	-0.738891	1.14651	Cluster2
Nupl1	-0.265325	0.105702	-0.714218	1.58906	Cluster2
Nxph3	-1.39694	0.607528	-2.12896	0.75081	Cluster2
Ocln	-1.33434	-1.61285	0.414129	1.52378	Cluster2
Ocstamp	-2.36925	-0.16057	-5.07653	2.24373	Cluster2
P2ry12	-0.915471	-0.682177	-2.15561	1.06455	Cluster2
P2ry13	-0.873725	0.798751	-2.37297	1.39205	Cluster2
P2ry14	-1.0443	0.14809	-1.72525	1.14007	Cluster2
P3h1	-1.3447	0.192956	-1.12606	0.669666	Cluster2
P3h2	-0.612853	2.52049	0.0763795	3.13886	Cluster2
P4ha2	1.48228	2.13917	-1.04739	3.63578	Cluster2
Panx1	1.13119	2.83874	-1.84055	3.17351	Cluster2
Paqr8	1.05458	2.36699	-2.90028	1.98771	Cluster2
Paqr9	1.27593	-0.417117	-2.73435	3.92002	Cluster2
Parvb	-1.30758	0.190362	-1.46395	0.610724	Cluster2
Pawr	-3.31053	0.871751	-2.50833	0.883229	Cluster2
Pcdh15	-3.06804	5.5569	-4.43111	2.43177	Cluster2
Pced1b	-1.33381	0.67978	-0.689802	0.672487	Cluster2
Pcsk2os1	2.05416	4.29416	-1.43346	4.22432	Cluster2
Pde4b	-0.448012	0.114532	-2.00879	0.709081	Cluster2
Pdk1	-1.1524	0.674263	-0.213949	1.02719	Cluster2
Peak1	-0.915514	1.20421	-0.558035	0.157948	Cluster2
Pf4	0.00710804	5.341	-2.41624	7.12755	Cluster2
Pgbd5	-1.16611	0.188135	-1.19161	0.898888	Cluster2
Pgpep1	-1.117	-0.915793	-1.66718	0.963334	Cluster2
Pgrmc2	-0.593491	0.982731	-0.841023	1.04506	Cluster2
Picalm	-0.0092254	0.317774	-1.29632	1.20883	Cluster2
Pid1	0.100001	1.78229	-2.79157	2.24583	Cluster2
Pik3c2b	-0.645105	-0.620164	-2.74161	1.01103	Cluster2
Pirb	-0.27501	-0.566183	-2.04878	0.693959	Cluster2
Piwil2	0.112766	3.65932	-2.22584	2.40355	Cluster2
Plagl2	-0.609762	0.137479	-1.50299	0.857857	Cluster2
Plek	0.282263	0.101171	-0.612805	1.50288	Cluster2
Plekha6	-0.555398	0.149193	-0.838182	1.01879	Cluster2
Plet1	1.41599	4.54796	-1.55647	1.46599	Cluster2
Plxnd1	-0.789835	0.340512	-3.01625	0.725944	Cluster2
Pnkd	-0.11447	-0.473263	-0.791102	1.30654	Cluster2
Pofut1	-0.261744	0.151183	-1.59649	0.790671	Cluster2
Pon2	-1.00832	0.46651	-1.58918	1.12853	Cluster2
Ppap2b	-2.01733	-0.28242	-0.990972	0.769216	Cluster2
Ppm1j	-0.468765	-1.40171	-1.49126	1.23393	Cluster2
Ppp1r15a	-0.788366	-0.0312702	-0.935392	1.15576	Cluster2
Psen2	-1.27355	0.625347	-1.41946	0.763117	Cluster2
Ptgis	0.194174	-0.509431	-1.20353	0.797447	Cluster2
Ptk2b	-0.114685	0.160524	-0.82185	1.42312	Cluster2
Ptpn1	-0.510541	-0.0812944	-2.11041	1.54975	Cluster2
Ptpn2	-0.0974471	-0.195798	-0.874128	1.22459	Cluster2
Ptpro	-1.36775	1.17365	-3.99056	5.05665	Cluster2
Pvr	-1.81638	-0.048938	-1.62445	0.603028	Cluster2
Pygb	-1.12655	0.120879	-1.21552	0.58825	Cluster2
Rab11fip1	0.229775	0.761365	-0.619673	1.2883	Cluster2
Rab11fip5	0.463172	2.17837	-0.97093	3.7507	Cluster2
Rab3il1	-2.59685	-0.359793	-4.02356	1.6918	Cluster2
Ralgds	-2.10271	-0.140499	-1.6685	1.37983	Cluster2
Rarg	0.205581	-1.28535	-1.3098	1.92545	Cluster2
Rasal2	-1.34985	3.97553	-4.02239	4.57931	Cluster2
Rassf2	-1.40642	0.21306	-3.59572	0.960905	Cluster2
Rdm1	-0.935874	0.604368	-1.55122	0.784698	Cluster2
Rec114	-1.13133	2.02935	-1.15065	1.61756	Cluster2
Rgl1	1.74783	2.49174	-2.02124	2.71411	Cluster2
Rgs9	-3.5568	2.01797	-2.76805	1.34205	Cluster2
Rhbdl3	-3.81441	-1.79543	-0.794271	2.03157	Cluster2
Rhoq	-0.221188	0.402898	-0.957667	1.38598	Cluster2
Rhou	-0.0177209	0.889831	-0.977356	2.59721	Cluster2
Ripk3	-2.0152	0.574774	-1.86566	1.41729	Cluster2
Rnasel	-0.790258	-0.2457	-4.87328	1.13424	Cluster2
Rnd1	-1.69046	-0.565731	-3.5563	1.3478	Cluster2
Rragd	0.73434	5.38334	-3.07554	2.51403	Cluster2
Rsad2	-2.12438	2.2365	0.909757	7.01926	Cluster2
Rtp4	-4.6683	-1.53912	1.99485	3.16907	Cluster2
Ryk	-0.963217	1.52898	-1.28023	0.895856	Cluster2
S1pr1	0	1.24199	-1.83826	3.51458	Cluster2
S1pr2	-1.13965	0.779118	-1.12621	1.99349	Cluster2
Sbno2	0.1805	0.253664	-1.16527	1.43106	Cluster2
Scnn1a	-0.298247	-0.787608	-2.95656	0.712494	Cluster2
Sdc2	-1.25661	3.46049	-0.854131	1.5767	Cluster2
Sdc4	-1.71575	1.42038	-1.65362	2.39881	Cluster2
Sema4c	0.666828	0.458689	-0.856628	1.99376	Cluster2
Sema6c	-2.8917	0.765111	-4.36694	1.67322	Cluster2
Sema7a	-0.516841	0.636187	-2.80459	0.639124	Cluster2
Serpina3f	-1.35816	0	-4.29575	3.95033	Cluster2
Serpina3g	-3.5991	-0.698738	-4.05123	3.47193	Cluster2
Serpinb1a	-4.93128	-1.32106	0.0545392	3.43365	Cluster2
Serpine1	-3.66983	2.78967	-1.24812	2.90629	Cluster2
Sh2d1b1	-0.399494	3.22225	-2.31851	1.58233	Cluster2
Sh3kbp1	-0.94094	1.1246	-1.1747	0.234948	Cluster2
Shc2	0	0	-1.4408	3.28264	Cluster2
Shc4	0.316806	0.661135	-2.12773	2.01672	Cluster2
Sipa1l2	-0.318023	0.112351	-3.3473	1.66499	Cluster2
Sirpa	-2.67998	3.16643	-3.71747	2.09707	Cluster2
Six1	-3.82824	2.69001	-2.6823	4.10123	Cluster2
Six5	0.422877	-0.553332	-4.56837	1.02632	Cluster2
Ski	-0.791152	0.461959	-1.67719	0.779981	Cluster2
Slamf1	0	-0.722146	-4.57807	2.47775	Cluster2
Slc25a42	-0.51063	-0.157186	-1.62977	0.897331	Cluster2
Slc26a10	-0.406655	0.347222	-1.6484	1.38623	Cluster2
Slc44a1	0.490947	-0.0353325	-0.68536	1.32786	Cluster2
Slc45a3	-2.95515	-0.440754	-1.78946	1.61016	Cluster2
Slfn10-ps	-1.10133	-0.585906	-0.615407	1.44464	Cluster2
Smagp	-2.11801	-0.777864	-3.38205	1.25031	Cluster2
Smox	-3.70632	2.05636	-2.70763	3.84928	Cluster2
Smpd2	-0.384543	0.271028	-1.18567	0.879708	Cluster2
Smpd3	-0.182362	0.681698	-1.07563	1.12096	Cluster2
Snai1	-0.776559	-1.08265	-3.186	1.59484	Cluster2
Snn	-0.88951	0.524806	-2.04113	1.37314	Cluster2
Snx21	-0.402961	-0.30347	-1.0604	2.39935	Cluster2
Socs3	-1.97056	-2.14378	-2.96301	2.00923	Cluster2
Sorl1	-2.56501	1.38789	-1.89206	0.904048	Cluster2
Spata31d1b	0	0	-4.46041	4.53159	Cluster2
Speer1	0	-0.11494	-1.4408	3.01699	Cluster2
Spire2	-2.04045	0.13126	-0.722725	1.1383	Cluster2
Spry4	-0.429321	1.60698	-1.08273	3.16674	Cluster2
Spsb1	-1.51496	-0.212061	-2.45708	2.62763	Cluster2
Sptbn1	-2.82152	1.15915	-3.40245	1.31819	Cluster2
Ssh1	-0.415115	0.538979	-0.902286	1.74881	Cluster2
St3gal3	-1.02503	-0.208854	-0.919931	1.10526	Cluster2
Stk32c	-0.020687	0.0916942	-1.51128	1.92256	Cluster2
Stom	-0.194558	0.882385	-0.819998	2.64012	Cluster2
Stra6	0	0	-4.76022	2.86752	Cluster2
Suox	-0.603408	-1.12805	-2.84933	0.881937	Cluster2
Syne3	-1.23938	-1.15492	-3.52184	0.905288	Cluster2
Sytl2	-1.94746	2.6764	-3.58482	5.20165	Cluster2
Tchh	0.343434	1.4972	-0.800406	1.71646	Cluster2
Tet2	0.0201194	0.776551	-0.980416	1.81062	Cluster2
Tmem120a	-0.0540689	0.445658	-0.6065	1.02602	Cluster2
Tmem243	0.322412	0.44143	-0.897527	1.61575	Cluster2
Tmem39a	-0.265203	0.485737	-0.894384	1.87186	Cluster2
Tmem63b	-0.22984	0.768843	-0.701658	2.11706	Cluster2
Tnfaip3	-0.184475	0.819556	-0.80656	2.26161	Cluster2
Tnfrsf9	0.0724313	3.21319	-4.17971	2.46006	Cluster2
Tnfsf10	-2.21617	2.23006	0.894184	4.48618	Cluster2
Tnfsf9	-0.26634	0.322218	-1.87212	2.34745	Cluster2
Tnip2	-0.0626973	0.365691	-0.6995	1.31111	Cluster2
Tnip3	-1.41015	1.2923	-3.74208	1.33189	Cluster2
Tnk2	-1.67429	0.468648	-1.91052	0.608476	Cluster2
Tns2	-1.05103	-0.536125	-2.06945	1.38663	Cluster2
Tpm1	-0.499136	-0.4336	-1.40381	1.39322	Cluster2
Traf1	-1.71024	2.01332	0.188036	0.996294	Cluster2
Traf4	-2.2379	-0.863936	-0.448044	1.51382	Cluster2
Tram2	0.511688	1.41153	-2.42841	1.66512	Cluster2
Trim3	0.101697	-0.541396	-0.716198	1.02153	Cluster2
Tspan13	0.212253	0.675095	-2.26469	1.11511	Cluster2
Tspan14	-0.807381	0.994044	-1.13682	1.02309	Cluster2
Ttc9	-0.77948	2.79827	-3.42038	4.38768	Cluster2
Tubb2a	-0.264732	0.111797	-2.59482	1.61951	Cluster2
Txlnb	-0.91695	4.98105	-1.22884	1.30092	Cluster2
Ubtd1	-0.798086	-0.433638	-1.98809	1.61516	Cluster2
Ugt1a7c	0.355924	1.10428	-1.15641	1.11195	Cluster2
Usp2	-0.475304	0.337118	-1.2446	1.51564	Cluster2
Vdr	1.73274	3.21802	-1.64728	2.91358	Cluster2
Vgf	-0.653096	-0.682586	-1.48469	1.90821	Cluster2
Wdfy2	-0.50122	-0.36753	-1.46732	0.821558	Cluster2
Zc3h12d	0.670087	0.271578	-0.589714	3.32757	Cluster2
Zdhhc23	-0.025868	0.583493	-2.0613	1.85056	Cluster2
Zfp217	-0.295017	0.404288	-0.775313	1.22974	Cluster2
Zfp36	0.946801	-0.0483225	-1.87354	1.32145	Cluster2
Zfp36l2	-0.68272	0.316914	-2.20266	1.04138	Cluster2
Zfp608	-0.289601	0.764738	-1.15788	1.00643	Cluster2
Zmat3	-1.40188	0.645411	-1.42287	0.000880377	Cluster2
Znrf1	-0.96514	0.103047	-1.55103	1.06653	Cluster2
1110051M20Rik	0.817122	-1.45614	1.22491	-1.68349	Cluster3
1700049G17Rik	0.952931	-0.248659	0.619367	-1.44469	Cluster3
2410006H16Rik	1.3157	-0.0839687	1.19519	-0.626613	Cluster3
2610020H08Rik	1.07909	-0.842038	0.650851	-0.977701	Cluster3
5730403I07Rik	-0.888215	-1.64584	2.12312	-2.96081	Cluster3
6720489N17Rik	1.81952	-1.03812	0.808178	-1.73329	Cluster3
9330175E14Rik	1.23361	-1.86504	1.92853	0.716442	Cluster3
A230050P20Rik	0.304714	-1.6781	2.39705	0.618684	Cluster3
Abca17	1.87588	-2.86979	2.69581	-1.95676	Cluster3
Adgrb2	-1.34442	-2.55729	2.57685	-1.77337	Cluster3
Ankrd55	2.11328	-0.308431	1.30107	-0.705306	Cluster3
Apba1	3.32959	-3.97248	6.16159	-3.16178	Cluster3
Arap2	-0.183361	-0.809846	0.897542	-1.11459	Cluster3
Arhgap25	1.36433	-0.311212	2.08963	-0.786123	Cluster3
Arhgap33	2.2454	0.0624805	1.32545	-0.638406	Cluster3
Arhgef9	2.05259	-2.20735	2.61039	-1.38789	Cluster3
Arvcf	-0.54124	-1.29137	1.16173	-1.1871	Cluster3
Asb2	0.00165907	-0.517445	0.814828	-1.1651	Cluster3
Asrgl1	1.42599	-1.83931	3.04188	-1.09983	Cluster3
Atoh8	1.47435	-0.787153	4.79599	-2.57753	Cluster3
Atp1b3	1.19678	-2.34696	1.04004	-1.21068	Cluster3
Atp2a3	0.631506	-0.132992	0.589329	-1.22711	Cluster3
B3gat1	6.55498	-5.84078	1.4472	-3.97471	Cluster3
Bbs9	1.13353	-0.0322597	1.66399	-1.25672	Cluster3
Bcat1	4.2313	0.214495	3.12125	-0.839637	Cluster3
Bcl6b	1.08707	-3.92351	2.7004	-1.36615	Cluster3
Btg2	0.818896	-0.760094	0.851778	-2.06513	Cluster3
C030034I22Rik	0.877832	-0.769557	0.778762	-1.21724	Cluster3
Capg	0.859244	-2.23138	0.214855	-1.13439	Cluster3
Casp3	1.23739	-0.669004	2.15612	-0.555075	Cluster3
Cass4	0.727312	-0.428028	2.83722	-2.08715	Cluster3
Ccdc175	3.9391	-3.66893	4.33657	-3.40975	Cluster3
Ccdc28a	0.888149	-1.53806	2.06662	-0.724872	Cluster3
Ccdc36	1.8903	0.0314646	4.65542	-2.44942	Cluster3
Ccdc97	0.652804	-0.531184	1.04065	-1.0044	Cluster3
Ccnd1	0.427384	-0.713957	1.47998	-1.27682	Cluster3
Ccr9	2.19194	-2.03039	3.15081	0.320811	Cluster3
Cd207	3.0495	-0.697195	1.89068	-2.79208	Cluster3
Cd36	0.696223	1.04547	0.298568	-2.77408	Cluster3
Cdh15	1.37313	-3.41247	6.02004	0.662867	Cluster3
Cebpz	0.185037	-0.0886209	0.584336	-1.03432	Cluster3
Cend1	3.45491	-1.31833	2.95844	-1.02893	Cluster3
Cers4	2.91584	-3.29239	2.45409	-3.39099	Cluster3
Cfap97	0.556411	-0.770147	0.604884	-1.0173	Cluster3
Chd3os	0.603739	-1.61051	0.77796	-1.44474	Cluster3
Chst3	3.80975	1.54564	2.15248	-1.03663	Cluster3
Clec2i	0.657819	0.130031	0.892086	-1.50004	Cluster3
Col23a1	1.37386	-3.15363	3.07138	-2.11305	Cluster3
Col25a1	1.66081	0.757718	0.906867	-0.655143	Cluster3
Crip2	0.313994	-1.85115	0.699771	-1.4319	Cluster3
Cttn	0.62017	-4.47535	0.507227	-4.31682	Cluster3
Cxcr3	-0.232926	-2.17629	1.59931	-1.40801	Cluster3
D330045A20Rik	4.63708	-2.31257	4.10722	-3.69176	Cluster3
Dand5	0.138846	-1.01048	0.591712	-1.45587	Cluster3
Dapk1	1.06621	0.256904	2.19265	-1.19976	Cluster3
Ddr2	0.386201	-4.06575	1.99934	1.90981	Cluster3
Decr1	4.27755	-1.65775	3.46795	-0.884379	Cluster3
Derl3	1.13433	-0.846772	0.345466	-1.43172	Cluster3
Dlg3	5.23507	-1.36703	3.89081	-1.60359	Cluster3
Dlx2	3.10956	-0.452867	5.39038	-2.05108	Cluster3
Dmtn	1.43852	-3.15528	4.85224	2.10941	Cluster3
Dok2	0.0278874	0.050834	1.53124	-1.02559	Cluster3
Dusp10	0.124963	0.3842	1.79519	-0.819548	Cluster3
Efcab11	1.16634	-0.359634	1.1856	-0.709212	Cluster3
Emilin2	2.35194	-1.90759	1.60343	-2.40793	Cluster3
Enpep	2.53326	-0.301706	6.65432	-4.2042	Cluster3
Enpp5	2.4541	-3.41073	2.34857	-0.992029	Cluster3
Eps8l2	1.82018	-1.60662	3.645	-1.41102	Cluster3
Eva1a	2.06071	-1.7705	0.476674	0.209902	Cluster3
Evi2a	0.58533	0.261005	0.686058	-1.02667	Cluster3
F2r	1.82468	0.59195	2.54019	-0.708077	Cluster3
Fam160a1	5.97506	-3.68615	8.08025	-3.22889	Cluster3
Fam168a	0.837051	-0.0869744	0.598578	-1.86249	Cluster3
Fam189a1	1.8806	-1.01217	4.74925	-2.40787	Cluster3
Fam83g	2.7487	-0.00808977	3.43669	-1.10924	Cluster3
Filip1	3.33837	0.881845	2.55056	-1.00618	Cluster3
Flt3	0.539658	-1.03884	0.602829	-1.06927	Cluster3
Fndc5	-0.213345	-2.69039	0.797745	-2.93231	Cluster3
Fscn1	1.17339	-1.1911	0.0451687	-0.444708	Cluster3
Gal3st1	4.89247	-1.12118	6.94874	-3.80421	Cluster3
Galnt12	2.50727	-1.77508	0.0685221	-5.11186	Cluster3
Gca	1.38553	-1.44315	1.61402	0.0325259	Cluster3
Gm12159	0.715702	-0.65113	0.833271	-1.01377	Cluster3
Gm13157	1.44843	-0.74005	0.787499	-0.995386	Cluster3
Gm19897	3.33475	-1.1895	1.59451	-1.0552	Cluster3
Golm1	2.43422	-0.296609	1.45677	-1.077	Cluster3
Guca1a	2.10832	-0.873475	2.97795	-0.622624	Cluster3
Gucy2c	1.12628	-0.240607	2.09159	-3.60294	Cluster3
H2-Q5	2.19324	-1.21101	1.48092	-0.17752	Cluster3
Hectd2	4.78851	0.325586	3.07624	-1.65488	Cluster3
Hk3	1.32465	-0.729566	2.3839	0.393297	Cluster3
Hnf1b	1.53557	0	1.49081	-1.58979	Cluster3
Hpgd	2.86151	-4.90431	4.05577	-5.01164	Cluster3
Hr	4.32322	-2.34729	2.42152	0.306086	Cluster3
Icos	3.63764	-3.36911	3.59992	-2.93674	Cluster3
Icosl	0.864912	0.326789	0.875855	-1.03531	Cluster3
Il11ra1	1.86846	-0.145905	1.20853	-0.81697	Cluster3
Il2rg	1.438	-1.10161	2.48412	-0.768377	Cluster3
Il7r	1.98445	-0.567248	3.00774	-3.66193	Cluster3
Inadl	1.48449	-2.16379	1.43941	-3.01015	Cluster3
Itgae	2.29455	-2.21431	0.893776	-1.56261	Cluster3
Jam2	2.59357	1.75521	1.87635	-0.993033	Cluster3
Kcnab2	1.07419	-1.62756	0.878602	-2.14057	Cluster3
Kcng2	3.35687	-1.33238	3.33588	-6.97133	Cluster3
Kcnip3	2.19081	-2.34296	2.71038	-2.47175	Cluster3
Kcnk13	0.850759	0.130983	1.26658	-1.21913	Cluster3
Kctd10	0.750038	-1.13698	0.863427	-0.0230742	Cluster3
Kif7	0.616901	0.182527	1.39505	-1.38688	Cluster3
Kit	1.66637	-1.61491	0.701186	-0.53501	Cluster3
Klhl13	0.986875	0.556549	2.65798	-1.57861	Cluster3
Klhl6	0.534934	0.645403	1.21333	-0.844948	Cluster3
Klrk1	1.51669	-1.41959	1.607	0.323342	Cluster3
Lad1	-0.0155314	2.08534	1.32629	-2.54321	Cluster3
Lmo2	0.824061	-0.79368	1.66056	-0.910185	Cluster3
Lmo4	0.507722	-0.985872	1.01216	-1.05455	Cluster3
Lonrf3	4.22161	-1.52929	2.64508	1.28317	Cluster3
Lpar3	5.56086	-2.13377	3.60327	-3.76124	Cluster3
Lpcat2	4.12954	-1.33093	2.37507	-1.21393	Cluster3
Lrfn3	0.592565	-0.714422	1.75359	-0.713895	Cluster3
Lrrc1	0.0275478	-0.0223013	1.16941	-2.03709	Cluster3
Lrrc7	1.91033	0.789836	2.38783	-1.53001	Cluster3
Lyrm4	0.717932	-0.0740372	0.690626	-1.1372	Cluster3
Lyve1	1.70797	-0.730457	2.2588	-1.62447	Cluster3
Mag	4.00224	-4.69749	3.38343	-3.37799	Cluster3
Map4k1	0.631441	-0.294845	0.694917	-1.8782	Cluster3
Mapk13	1.46988	-3.51005	1.06145	-1.81035	Cluster3
Mef2c	2.22302	0.985273	4.02454	-0.16406	Cluster3
Mgll	-0.105265	-3.33368	0.871254	-2.35851	Cluster3
Mipol1	-0.109158	-0.618628	0.683415	-1.41512	Cluster3
Mospd1	0.737913	-0.854759	0.834041	-1.73513	Cluster3
Mrvi1	0.325431	-0.658244	1.90256	-1.52972	Cluster3
Ms4a6c	1.95535	-0.348151	1.23841	-0.862402	Cluster3
Msl3l2	5.91055	-1.87795	4.71568	-2.15151	Cluster3
Mtmr7	4.02718	-1.10325	3.90522	-1.269	Cluster3
Myo16	2.86163	-1.39744	1.98061	-2.68594	Cluster3
Myo1f	0.461184	0.292867	0.817873	-1.21152	Cluster3
Myo5b	0.438951	-1.06888	4.33054	-1.58111	Cluster3
Nap1l2	1.77437	-0.569931	2.86314	-1.93463	Cluster3
Napepld	0.384927	-0.634467	0.780603	-1.49769	Cluster3
Nbeal2	0.281898	0.0914447	1.04461	-1.00588	Cluster3
Ndst1	1.66204	-0.933566	3.02506	-0.0180465	Cluster3
Nedd9	0.717711	-0.53653	3.17299	-1.18226	Cluster3
Neto2	0.978216	-0.323425	1.0378	-0.747433	Cluster3
Npr3	2.4475	-1.46389	1.69338	-2.28917	Cluster3
Nqo1	0.114312	-1.32177	0.58411	-2.23307	Cluster3
Nrip3	2.31231	-0.881641	1.37941	-0.931157	Cluster3
Nrros	0.401842	0.617906	1.09339	-1.14108	Cluster3
Nxpe4	3.14401	-0.0086874	2.24809	-0.763102	Cluster3
Olig2	3.48504	2.39013	2.99399	-2.38837	Cluster3
Osbpl6	3.28293	0.376631	4.60336	-1.39905	Cluster3
Paqr7	0.1725	-0.729567	1.4525	-2.02289	Cluster3
Pax6	2.11374	-0.441671	1.84777	-0.977815	Cluster3
Pde3b	0.959423	1.02106	0.93651	-0.966391	Cluster3
Pde8b	0.862531	-1.65815	1.50009	0.123628	Cluster3
Pemt	0.682437	0.390537	0.9481	-0.714721	Cluster3
Pfas	0.383972	-0.506033	0.833744	-1.55239	Cluster3
Phactr1	0.97786	-1.01985	0.376094	-0.828435	Cluster3
Phf24	2.20143	-0.289798	1.24107	-1.5762	Cluster3
Pilra	2.64902	-0.64093	2.20109	0.0552202	Cluster3
Pkp2	3.64667	-1.04222	1.60278	-1.37852	Cluster3
Platr17	3.22095	-5.22127	3.58369	-3.13883	Cluster3
Plce1	0.0698614	0.258144	1.19849	-2.09093	Cluster3
Plxdc1	-0.0321162	-1.49695	0.953882	-2.78171	Cluster3
Pnldc1	5.08776	-1.26048	2.22798	-2.03379	Cluster3
Pnma1	1.12054	-1.15339	1.82895	0.0278645	Cluster3
Pomk	0.83173	-0.76081	0.649206	-1.23091	Cluster3
Ppfia4	0.546644	0.347245	1.28861	-0.800356	Cluster3
Prkd3	-0.0192863	-0.5642	1.30217	-1.18505	Cluster3
Proser2	0.496665	-0.122499	1.04801	-1.7483	Cluster3
Prr5l	2.35138	-1.86226	1.23668	-0.0671596	Cluster3
Ptger3	1.48488	0.116536	2.42382	-1.70167	Cluster3
Ptprh	-1.64638	-0.613422	1.96269	-1.02311	Cluster3
Rangrf	0.286292	-0.57708	1.27278	-1.8671	Cluster3
Rap1gap2	0.40117	-1.24224	0.843051	-0.883188	Cluster3
Rasal3	1.66333	-1.75421	0.52018	-2.36816	Cluster3
Rasgrf2	1.90247	0.741926	3.39943	-0.137338	Cluster3
Rasgrp2	3.16861	-4.30961	2.58905	-0.487326	Cluster3
Rasgrp3	1.6312	-0.0847095	3.19075	-1.2019	Cluster3
Rassf4	6.42958	-2.57891	0.447268	-1.98072	Cluster3
Rftn1	2.27091	-2.00038	1.5923	-0.671597	Cluster3
Rgs7	3.02362	-1.84587	2.76617	-1.88749	Cluster3
Rinl	0.799139	-0.672001	1.00235	-1.52487	Cluster3
Rpp25	1.53097	0.0572715	1.41734	-0.707973	Cluster3
Rrad	1.59827	-4.88624	1.62072	0.108642	Cluster3
Rragb	3.4013	-1.5502	3.45006	-3.0785	Cluster3
Rras2	0.332023	-1.824	1.18204	-1.30511	Cluster3
Sbk1	1.31781	-1.33544	1.05109	-0.868961	Cluster3
Sdr42e1	1.15602	-0.673819	1.08307	-0.983298	Cluster3
Sema4b	0.283849	-2.56329	1.36299	-4.10595	Cluster3
Sergef	0.205659	-0.289053	0.6724	-1.11395	Cluster3
Serpine2	0.80102	0.483423	5.86665	-1.58344	Cluster3
Sh2d3c	0.537019	-2.25987	1.2409	-3.64883	Cluster3
Shmt1	0.796455	-1.10507	1.26147	-1.7197	Cluster3
Siglecg	1.92721	-1.5859	0.527593	-0.322159	Cluster3
Slain1	1.99225	-3.98197	2.37745	-4.13523	Cluster3
Slamf8	0.729902	0.879717	1.65722	-1.5628	Cluster3
Slc15a3	1.33042	-1.16387	0.535167	-0.675907	Cluster3
Slc25a13	2.75473	-0.337895	3.11208	-0.793868	Cluster3
Slc2a3	3.54299	-0.741674	5.05972	-1.71866	Cluster3
Slc36a3	0.861356	0.465359	2.45108	-0.643583	Cluster3
Slc47a2	4.88454	-1.53203	4.78117	-2.04353	Cluster3
Slc52a3	1.89222	-0.910991	2.32095	0.355746	Cluster3
Slc8a2	-0.00603928	-3.25592	0.759813	-2.60445	Cluster3
Snx22	1.31485	0.824533	1.92089	-1.78308	Cluster3
Sord	0.660577	-1.39871	0.118425	-0.85102	Cluster3
Spata24	1.93242	0.146797	2.17951	-1.22912	Cluster3
Spn	0.389418	0.205023	0.899035	-1.26916	Cluster3
Stap1	1.16099	0.226794	0.816201	-0.677943	Cluster3
Synpo	2.01656	-1.08164	4.04795	-1.38399	Cluster3
Syt11	5.07496	-1.41896	3.19483	-1.93935	Cluster3
Syt5	3.15107	-0.77993	2.60104	-0.62575	Cluster3
Tbx21	0.291617	-2.73368	0.821695	-2.86386	Cluster3
Tbxas1	0.69319	-0.503772	1.24728	-0.939105	Cluster3
Tcn2	3.67098	0.300466	4.54257	-1.73089	Cluster3
Tespa1	1.31712	1.22202	2.48328	-1.47006	Cluster3
Tgm2	4.77008	-2.05974	3.57029	-1.38613	Cluster3
Tifab	0.93684	0.811203	2.51673	-0.601347	Cluster3
Tlr11	0.428036	-1.22035	1.36911	-2.4912	Cluster3
Tmem154	1.12467	-0.859575	1.10885	-1.86414	Cluster3
Tmem229a	2.40672	-5.26341	3.034	-4.98662	Cluster3
Tnfrsf18	1.61871	-1.20049	0.37717	-0.0963189	Cluster3
Tnfsf15	1.4639	-0.185915	1.76886	-1.75583	Cluster3
Tpm2	3.39998	-5.10089	3.7733	-4.84501	Cluster3
Trim2	2.72601	0.25273	2.62118	-0.679718	Cluster3
Trps1	7.75813	-3.41298	6.25896	-4.08131	Cluster3
Unc119	0.124438	-0.847341	0.763795	-2.05292	Cluster3
Urgcp	0.41181	-1.27679	0.735201	-0.594754	Cluster3
Ush1c	0.224127	-1.40044	0.921183	-0.838501	Cluster3
Vmn2r84	2.10026	2.69112	3.60233	-1.1877	Cluster3
Vps37a	0.673428	-1.35777	0.438351	-1.4923	Cluster3
Wbp2nl	6.47291	-2.56713	6.36541	-2.04217	Cluster3
Wbp5	1.46446	-2.11144	0.740309	-1.94835	Cluster3
Ybx2	0.859059	-2.4828	1.57656	-3.00234	Cluster3
Zbtb18	1.21797	-0.799121	0.895168	-0.787193	Cluster3
Zcwpw1	0.912186	-1.09291	1.15179	-0.428516	Cluster3
Zfp108	3.19959	-0.454322	1.33359	-0.80769	Cluster3
Zfp27	0.713413	-0.379389	0.582235	-1.20234	Cluster3
Zfp287	1.73705	-0.727044	1.84409	-0.957172	Cluster3
Zfp36l1	0.688734	-0.0306285	0.810788	-1.7441	Cluster3
Zfp422	7.04141	-2.03247	2.58142	-1.31465	Cluster3
Zfp583	7.36966	-3.19434	6.9606	-3.66806	Cluster3
Zfp619	0.686832	0.239884	1.05034	-1.01724	Cluster3
Zfp780b	0.833303	-0.418697	0.709326	-1.02384	Cluster3
Zfp850	0.589825	-0.237002	0.648462	-1.02303	Cluster3
Zkscan2	4.35182	-1.0711	6.35309	-1.57573	Cluster3
Zswim7	0.4681	-0.350321	1.06581	-0.868255	Cluster3
1700030C10Rik	3.39859	5.76196	4.21773	8.41737	Cluster4
1700048O20Rik	7.37383	2.0794	5.2237	1.07276	Cluster4
2410003L11Rik	7.04108	1.52828	5.78677	2.77401	Cluster4
2410017I17Rik	5.46943	2.05227	3.7993	-1.4586	Cluster4
2410137M14Rik	3.62464	-0.779416	3.67092	2.62067	Cluster4
2700054A10Rik	5.31232	2.09025	6.19608	2.43131	Cluster4
4930502E18Rik	7.25221	5.0164	5.48159	6.15056	Cluster4
4930550L24Rik	3.16616	5.92476	1.4264	4.31863	Cluster4
5730507C01Rik	2.5352	6.03837	3.41117	10.085	Cluster4
5830444B04Rik	6.28933	2.40501	5.78162	3.92369	Cluster4
5930412G12Rik	5.5875	4.49714	4.66054	4.71206	Cluster4
9330158H04Rik	5.4365	6.09237	6.02178	3.34883	Cluster4
9930014A18Rik	4.66727	3.9556	4.00178	3.94309	Cluster4
A530099J19Rik	3.48883	1.6739	3.8438	0.541584	Cluster4
A630012P03Rik	0	2.23898	7.35331	4.44913	Cluster4
AA467197	2.76023	1.42081	5.03344	0.821419	Cluster4
Abcd3	3.40774	2.27598	3.68197	1.62709	Cluster4
Adamts1	7.96381	-0.683679	8.13146	1.04939	Cluster4
Adamts6	3.27095	2.13602	3.48101	2.2361	Cluster4
Adgrg6	4.70021	4.24034	1.50787	2.38721	Cluster4
Adgrl3	3.98901	3.65514	4.04476	5.52271	Cluster4
AI504432	5.11434	4.1683	1.64902	4.56583	Cluster4
AI661453	5.70916	1.88843	3.4571	2.5567	Cluster4
Aig1	3.01523	0.361056	3.55943	2.1577	Cluster4
Aldh1l2	8.13446	0.733952	2.32123	-2.97018	Cluster4
Alox5	8.73964	2.90164	4.14613	1.53568	Cluster4
Aoah	4.0295	2.0766	3.2371	2.11072	Cluster4
Arhgap29	3.88861	6.38932	3.45997	5.44601	Cluster4
Arhgap42	6.43824	4.49541	6.98606	5.21608	Cluster4
Arhgef18	7.05372	2.29221	7.9998	2.63399	Cluster4
Arhgef3	4.84693	2.62171	4.12016	4.12629	Cluster4
Arid5b	4.66885	1.4111	3.85722	1.97583	Cluster4
B3gnt5	4.87685	2.46089	5.00687	1.36424	Cluster4
Bbs7	3.79687	2.49998	4.72665	1.49247	Cluster4
Calcrl	4.50561	1.99066	6.60522	0.940989	Cluster4
Ccdc141	5.30531	-0.00520649	3.01767	0.882327	Cluster4
Ccl1	6.50645	-1.60912	4.23976	2.20815	Cluster4
Cd34	10.8084	1.69727	6.40175	0.69975	Cluster4
Cdkl5	2.7981	2.61465	2.87532	2.49808	Cluster4
Cfap74	3.79677	5.29031	4.59212	1.67027	Cluster4
Chrm2	5.32877	5.57615	3.50016	3.01066	Cluster4
Chrna5	4.41426	1.64856	2.19427	3.7823	Cluster4
Cib3	3.06963	1.92734	5.28908	2.80378	Cluster4
Clip3	8.56748	-0.747863	6.23072	-4.40985	Cluster4
Cnpy1	6.7842	-1.7221	6.61414	-1.38787	Cluster4
Cntn3	3.46933	4.39769	3.75942	4.73045	Cluster4
Cobll1	8.16407	1.90809	6.56799	1.78646	Cluster4
Col12a1	3.60025	0.82	3.01682	1.13044	Cluster4
Col4a1	4.29411	2.03232	4.01678	2.34542	Cluster4
Col4a2	4.07072	2.14528	3.46215	2.61829	Cluster4
Ctnnd2	6.36196	2.10787	6.62935	3.66566	Cluster4
Cxcl2	3.53388	5.14665	3.79346	6.04951	Cluster4
Dgkk	6.44087	0.586984	6.55123	0.865169	Cluster4
Dnajb3	5.03041	1.15751	3.40846	-1.03407	Cluster4
Dram1	5.52337	-1.09774	0.790474	2.33765	Cluster4
Dusp18	7.03982	0.653017	6.74441	0.764473	Cluster4
Dynlt3	3.19328	2.18526	3.31569	1.96799	Cluster4
Egfr	8.93499	3.63012	6.57998	5.27603	Cluster4
Elavl4	3.08075	4.91371	3.26728	3.28846	Cluster4
En2	9.35771	-0.796414	7.48687	-4.02052	Cluster4
Erich3	6.93746	4.93389	-0.0196882	5.90865	Cluster4
Etl4	5.61654	5.31487	6.17965	4.7066	Cluster4
Etv1	3.18094	6.80804	3.11941	2.47871	Cluster4
F930015N05Rik	3.77415	1.92022	4.4701	3.78084	Cluster4
Fam20c	4.10325	2.30128	4.17135	2.62773	Cluster4
Fam84b	5.07639	2.8263	4.13258	4.36323	Cluster4
Fat1	9.59816	0.317699	7.34482	-0.745767	Cluster4
Ffar4	4.89035	0.484209	8.54113	1.0162	Cluster4
Fgf13	5.57825	2.28175	3.85682	1.90574	Cluster4
Fggy	3.86463	1.21959	5.05654	2.58037	Cluster4
Fgr	5.40032	1.74295	2.48616	2.15968	Cluster4
Foxc2	3.48075	4.37262	3.50338	4.25975	Cluster4
Foxl1	2.60689	2.87535	5.37404	3.6631	Cluster4
Fry	5.86963	-0.444331	5.2724	-1.48178	Cluster4
Fsip1	3.29232	1.24532	3.82285	2.45869	Cluster4
Fzd10	6.7921	4.1903	0	2.98488	Cluster4
Galnt9	7.91429	-0.711513	3.02578	-1.39811	Cluster4
Gem	6.50901	0.716357	2.30599	4.33345	Cluster4
Gm11837	6.98322	-0.397457	5.35404	-1.31398	Cluster4
Gm13889	1.51256	3.48201	5.11969	3.34044	Cluster4
Gpc2	6.50428	1.77557	1.43797	1.23028	Cluster4
H2-Q2	5.60403	-1.28523	2.35567	2.86562	Cluster4
Hopx	4.40479	2.72727	4.38804	3.12659	Cluster4
Hpse	3.55293	1.14014	4.73054	2.1752	Cluster4
Hsd17b6	5.70788	1.57795	3.82184	-2.29493	Cluster4
Ido1	3.18819	0.514422	5.85925	3.7378	Cluster4
Ido2	3.16739	0	5.51554	3.50123	Cluster4
Ifi202b	3.31224	-4.38321	7.28042	2.25243	Cluster4
Ifi47	2.95719	0.362365	5.33353	3.59805	Cluster4
Ifitm3	4.50432	2.54794	3.12487	0.811046	Cluster4
Igfbp4	5.08692	3.45542	5.61161	-0.236284	Cluster4
Ildr1	4.90587	-2.18147	4.60689	0.988249	Cluster4
Irf7	2.56503	-0.0285848	4.44708	1.43868	Cluster4
Jph1	6.85338	-1.45927	6.32725	0.96642	Cluster4
Kalrn	7.07533	-2.62814	5.41056	-1.04701	Cluster4
Kcna3	4.5949	4.47531	1.53275	4.49164	Cluster4
Kcna6	6.79113	4.30148	5.98602	5.67381	Cluster4
Kdr	2.52771	2.21888	4.89686	4.6076	Cluster4
Klra3	3.57606	1.26322	6.66514	2.47447	Cluster4
Lhfpl2	4.52514	4.23101	5.88098	2.47743	Cluster4
Lmo1	3.33019	0.82601	3.4535	1.92822	Cluster4
Lpl	4.36598	3.04858	2.40249	0.286309	Cluster4
Lrp8	4.84148	0.731744	6.55443	1.05481	Cluster4
Lzts1	5.38435	0.914378	5.1217	-0.794663	Cluster4
Magee1	5.67556	-0.0120855	2.6959	0.852261	Cluster4
Man1a	4.97055	2.77771	4.45487	1.33475	Cluster4
Mansc1	7.42821	-0.416043	3.03083	-0.879652	Cluster4
Maoa	4.7522	2.32458	4.46022	1.39823	Cluster4
Mkrn3	5.32776	1.63597	5.25208	0.684842	Cluster4
Mmp9	4.14048	3.25388	3.1866	5.71999	Cluster4
Mospd4	4.88217	0.374089	3.6658	1.29149	Cluster4
Mpzl2	7.27451	1.90706	7.77597	1.01739	Cluster4
Mt2	6.85912	4.67233	5.10862	8.80835	Cluster4
Mthfd2l	6.00272	2.68241	4.01303	4.61224	Cluster4
Mtus1	5.10117	1.27048	8.09235	0.0784253	Cluster4
Mylk	4.15529	0.345263	3.7127	1.6309	Cluster4
Myo1d	7.69273	-1.43133	5.1566	-1.21778	Cluster4
Myof	5.22652	2.07196	3.77468	0.934646	Cluster4
Nav2	4.50915	0.683088	3.05649	1.61534	Cluster4
Nrp2	5.88823	2.80416	3.65115	1.93969	Cluster4
Olfr56	1.55725	1.38489	5.47941	4.24914	Cluster4
P2ry1	5.06864	2.64247	4.61905	3.99272	Cluster4
Pcdh7	8.16459	3.3102	4.95768	3.71405	Cluster4
Pde11a	6.41056	3.73232	6.24186	2.69953	Cluster4
Pde7b	5.43699	3.21265	5.86743	1.63208	Cluster4
Pdgfrl	7.42882	0.669436	5.33749	-0.613564	Cluster4
Pdlim3	5.42344	3.01833	1.44803	-1.3924	Cluster4
Pet2	3.40461	6.6351	3.76268	6.13505	Cluster4
Phgdh	3.22777	1.29008	3.36684	1.93185	Cluster4
Pkd2	6.55501	5.68179	4.90965	2.51387	Cluster4
Pla2g2d	3.20469	2.52311	3.18999	2.0897	Cluster4
Plau	3.11454	3.26609	2.99307	2.3407	Cluster4
Plekhg4	5.48853	2.5568	3.51445	1.14682	Cluster4
Pls3	6.03275	-0.402631	5.76424	-1.04303	Cluster4
Pltp	4.81908	3.98521	4.7139	3.26199	Cluster4
Prdm16	9.35932	1.01058	6.47109	0.778461	Cluster4
Prps1	4.9726	1.38754	4.4748	0.74669	Cluster4
Ptgr1	6.32946	-2.63498	4.20375	1.403	Cluster4
Ptprr	6.48061	2.34328	4.61828	2.35007	Cluster4
Pycard	6.72128	-1.31331	5.74228	-0.725254	Cluster4
Pydc4	5.5774	-1.59258	4.14958	2.99647	Cluster4
Rab39b	5.19143	-0.156682	4.84353	-1.13199	Cluster4
Rapgef5	4.32814	5.60941	2.54297	8.88806	Cluster4
Rassf8	4.82832	1.51805	5.84595	1.01653	Cluster4
Rbpms	4.39789	-0.0518857	3.06082	1.40588	Cluster4
Rhoh	3.94263	-0.831975	4.35839	1.61111	Cluster4
Rnf152	5.24788	0.423651	2.25551	3.54247	Cluster4
Rnf217	8.04838	2.20394	7.79834	3.3309	Cluster4
Rusc2	1.98237	2.46257	3.91766	4.24602	Cluster4
S100a10	5.50445	1.63529	5.10469	2.2049	Cluster4
Scamp1	4.41475	1.48701	4.09973	1.80015	Cluster4
Scarf2	6.8375	1.99901	0.457438	2.44441	Cluster4
Scd1	4.4225	2.46685	5.97003	2.44001	Cluster4
Serinc5	3.98962	1.67747	1.61369	2.84655	Cluster4
Setbp1	2.71735	3.63401	5.0707	2.31331	Cluster4
Sidt1	3.2455	2.3039	3.02045	2.60459	Cluster4
Slc16a1	3.51995	1.52847	3.86931	0.278754	Cluster4
Slc38a1	6.9274	1.01916	7.41555	-0.280287	Cluster4
Slc7a11	7.40092	1.38165	5.99039	0.917722	Cluster4
Slc7a3	4.90545	0.590437	2.6045	2.0824	Cluster4
Slfn1	2.63675	-2.13146	5.17904	4.23014	Cluster4
Slfn3	4.66803	1.42011	6.2006	3.64149	Cluster4
Smyd1	3.78398	0.103805	3.03505	1.96921	Cluster4
Snai2	4.47708	1.62205	2.92039	-0.786343	Cluster4
Snx7	8.65104	0.474868	7.83073	0.629241	Cluster4
Spp1	7.56453	1.71941	4.25371	2.78379	Cluster4
Sqrdl	5.30775	3.48489	4.05582	3.0413	Cluster4
Ssbp2	4.45441	2.29995	5.58031	1.91451	Cluster4
Stard13	6.6945	2.57496	3.32393	5.49039	Cluster4
Stox2	8.80965	1.58072	5.5758	2.59598	Cluster4
Svil	3.47727	1.51406	3.01982	1.80352	Cluster4
Tac1	4.3276	7.49529	1.49452	6.81314	Cluster4
Tacc2	3.59348	1.72371	3.28506	2.17948	Cluster4
Tcf4	6.91273	1.24133	6.79392	2.39011	Cluster4
Thbs1	4.08049	3.44804	5.73443	0.0583029	Cluster4
Thrb	4.86166	3.87653	4.43258	5.24017	Cluster4
Tlr13	4.03519	3.30677	3.28153	2.52074	Cluster4
Tmtc2	3.18803	4.54299	0.986784	5.96944	Cluster4
Trf	3.29197	1.1753	2.46859	2.87136	Cluster4
Trib2	4.31382	4.32847	1.44103	1.62353	Cluster4
Trpc1	5.61536	1.3658	4.51586	0.581419	Cluster4
Tspan2os	4.61881	1.05372	0.861034	1.57291	Cluster4
Ttbk1	3.48684	0.548328	6.65376	-0.791032	Cluster4
Ttc39c	4.86098	1.36063	3.21363	-0.0664815	Cluster4
Ube2e2	4.38342	3.1213	4.03044	3.10548	Cluster4
Vcan	3.08709	2.12836	2.39845	3.26927	Cluster4
Vegfa	2.86628	4.5473	2.16663	5.25457	Cluster4
Xist	13.319	4.45518	8.34325	4.10544	Cluster4
Xlr3a	5.28114	2.75898	3.56957	3.23223	Cluster4
Xlr3b	9.82091	0.267243	8.74424	0.663532	Cluster4
Xlr4a	8.10212	2.47014	5.27904	1.9502	Cluster4
Xlr4c	3.788	5.54148	1.8333	6.08506	Cluster4
Zbtb10	4.83117	0.209059	3.02652	1.81879	Cluster4
Zfp248	5.96749	0.843158	3.03479	1.66055	Cluster4
Zfp456	5.17916	1.66691	2.85652	2.31537	Cluster4
Zfp518b	7.11325	2.96147	3.64421	3.19807	Cluster4
Zfp57	2.99156	1.43513	4.58325	0.886451	Cluster4
Zfp697	3.07732	2.53778	1.54235	6.51411	Cluster4
Zfp704	0.933962	5.81321	3.97941	7.78964	Cluster4
Zfp783	7.54033	0.634795	8.18658	-0.92454	Cluster4
1700112E06Rik	-5.59153	-5.06738	-4.24142	-2.78361	Cluster5
2700081O15Rik	-3.36687	-0.183786	-2.57809	0.791759	Cluster5
3110021N24Rik	-2.70193	-0.685673	-4.31687	-1.97961	Cluster5
6430531B16Rik	-3.05537	-1.15003	-3.19024	-2.25009	Cluster5
A830018L16Rik	-3.48574	-4.84157	-3.31211	-1.40036	Cluster5
Adamtsl5	-2.00347	-1.94461	-4.31869	-1.71039	Cluster5
Adgre1	-6.63326	1.36795	-2.22871	-2.69935	Cluster5
Adora3	-2.31992	-1.62798	-5.13446	-0.675339	Cluster5
Apbb2	-5.29816	0.187701	-4.06359	0.642248	Cluster5
Arhgdig	-4.80298	-1.49923	-1.76805	-3.67996	Cluster5
Arhgef4	-3.49974	-1.42748	-2.97065	0.743555	Cluster5
Atp11a	-3.34652	-1.2752	-4.34685	0.194957	Cluster5
Atp13a2	-3.11685	-1.25017	-5.68674	-0.806477	Cluster5
Atp2b4	-3.28483	-2.25414	-3.72816	2.37726	Cluster5
Bahcc1	-7.76061	-4.71026	-3.73999	0.487416	Cluster5
C1qa	-4.01192	2.19682	-3.26341	0.092945	Cluster5
C1qb	-5.22374	2.13556	-3.91617	-0.0699453	Cluster5
C1qc	-4.32537	1.86131	-3.63694	-0.0668261	Cluster5
C1ql1	-5.05822	-2.31919	-4.23515	-3.74538	Cluster5
Car2	-5.36047	3.29042	-4.89433	2.94467	Cluster5
Ccl9	-4.82992	1.12298	-5.29396	-0.769422	Cluster5
Chst1	-6.46097	-5.736	-8.82093	-0.0918321	Cluster5
Csf1r	-5.39163	-1.14762	-4.89281	-4.27077	Cluster5
Ddr1	-3.14295	-3.62164	-4.10476	-0.67331	Cluster5
Dlg5	-3.68445	-5.84027	-4.07569	-6.04828	Cluster5
Efhc2	-5.94332	0.224769	-5.43251	-1.38442	Cluster5
Efna1	-3.65395	-5.5795	-3.01077	-1.64162	Cluster5
Ephb4	-3.44089	-2.86384	-4.62613	-1.20263	Cluster5
Erbb2	-3.18228	-2.11185	-4.42939	-1.34021	Cluster5
Etohi1	-3.7959	-6.63607	-4.75843	-4.07638	Cluster5
Fgf9	-4.95774	-0.550441	-5.68237	2.95686	Cluster5
Foxf1	-7.08873	1.96742	-3.75888	4.51054	Cluster5
Gbp2b	-5.81478	-1.44153	-4.64266	-0.792849	Cluster5
Gm10451	-5.22769	-5.48992	-4.80347	-8.04926	Cluster5
Gm14326	-5.2479	-3.50546	-8.3107	-2.17215	Cluster5
Hoxa3	-4.66503	0.635157	-5.01644	-0.940733	Cluster5
Hoxa6	-4.92862	1.26659	-5.59645	-3.745	Cluster5
Hoxa9	-9.45353	-1.4025	-8.68774	-1.16663	Cluster5
Hoxc6	-5.36245	-2.09838	-6.12887	-2.86149	Cluster5
Igdcc3	-7.11926	3.38417	-7.35902	3.39581	Cluster5
Il1rl1	-3.23405	2.60056	-6.47415	1.75456	Cluster5
Ina	-6.21451	-0.890683	-3.72758	-1.79886	Cluster5
Irf2bpl	-3.75693	-2.07325	-5.82973	-0.937535	Cluster5
Kif13a	-3.62223	0.74136	-4.12066	0.742997	Cluster5
Klk1b11	-2.9172	1.2309	-3.49623	-2.67619	Cluster5
Klk1b16	-6.66765	-0.76815	-4.72399	-3.35653	Cluster5
Klk1b27	-7.08709	-5.32629	-6.47117	-5.06224	Cluster5
Mapkapk3	-3.36226	-2.03673	-2.81213	-1.50503	Cluster5
Meis3	-3.8411	-1.03301	-3.37291	-1.52584	Cluster5
Mira	-6.49132	0.711095	-7.17921	-1.44202	Cluster5
Mras	-2.6755	0.561181	-5.24038	1.83237	Cluster5
Mvb12b	-2.63388	-2.82603	-4.87176	-2.69164	Cluster5
Neurl1a	-4.65305	-0.53417	-5.89009	2.40447	Cluster5
Nfasc	-5.62207	0	-4.88785	1.4099	Cluster5
Ntf5	-5.50161	-1.60724	-4.59209	-0.846863	Cluster5
Padi2	-2.20539	-1.55576	-4.01208	-0.950864	Cluster5
Pcbp3	-2.87374	-0.915544	-5.13823	-1.8981	Cluster5
Pigr	-5.84751	-1.11152	-5.4512	2.55781	Cluster5
Pnma5	-4.67014	2.3095	-6.01334	-0.727576	Cluster5
Pou4f1	-5.11241	-2.94392	-5.11815	-2.87884	Cluster5
Ppt2	-3.06521	-0.780624	-3.0687	0.688314	Cluster5
Prdm1	-2.30747	0.726552	-5.09592	0.844753	Cluster5
Ptgir	-5.9544	-0.729219	-1.96096	-5.34089	Cluster5
Sdsl	-5.75407	-1.35973	-3.22753	-2.78075	Cluster5
Sema3f	-2.73627	-3.32097	-4.03497	-1.08993	Cluster5
Sepn1	-2.93193	-1.29404	-5.11631	0.0743455	Cluster5
Serpinf2	-4.26698	-1.70371	-2.68804	-0.953283	Cluster5
Slc22a17	-1.96441	-0.903261	-4.41246	-0.608822	Cluster5
Smo	-4.19037	-0.909646	-4.87196	-1.70447	Cluster5
Sv2b	-2.79355	1.04064	-6.60753	1.24445	Cluster5
Tbx2	-5.26764	1.09373	-3.67778	2.87439	Cluster5
Tenm4	-2.96306	-1.9108	-4.30862	-3.69269	Cluster5
Tesc	-5.19734	-1.58192	-3.20383	-0.645408	Cluster5
Tln2	-7.19193	3.95819	-4.30568	2.11731	Cluster5
Tlr4	-6.89156	1.40372	-6.71204	2.17927	Cluster5
Tmem176b	-2.41309	0.307183	-4.76332	1.03447	Cluster5
Tmem88b	-1.91472	-0.388645	-5.18339	1.67595	Cluster5
Tnik	-5.40376	-5.23917	-4.81672	-3.65964	Cluster5
Tsku	-4.73213	-0.347235	-4.69606	-1.36586	Cluster5
Tyrobp	-3.36977	-0.626113	-3.37325	0.888029	Cluster5
Uchl1	-5.96154	1.70418	-3.68784	0.980913	Cluster5
Vax2	-2.77614	-1.86538	-3.62636	-3.51204	Cluster5
Wnt6	-5.6869	-0.032244	-5.66319	-0.76618	Cluster5
Xlr4b	-6.24772	-5.06797	-7.0762	-4.16978	Cluster5
Zbtb16	-3.54721	0.766944	-6.01273	1.4808	Cluster5
Zfp345	-5.23459	2.17607	-6.71646	1.67536	Cluster5
Zfp467	-4.21723	2.38797	-5.23674	-1.61787	Cluster5
Zfp503	-9.29074	-2.96972	-7.65625	-3.04222	Cluster5
Zfyve28	-4.88324	-1.10173	-3.52321	1.66288	Cluster5
Zic2	-3.99915	0.652636	-4.45055	0.487314	Cluster5
0610011F06Rik	-0.633151	-1.14476	-0.690661	-0.74631	Cluster6
1700009J07Rik	-0.741426	0.514605	-2.12163	-0.911955	Cluster6
1810014B01Rik	-1.38977	0.391876	-1.61757	-1.43021	Cluster6
3300002I08Rik	-0.895495	-1.14477	-2.12385	-1.75273	Cluster6
8430419L09Rik	-0.159262	0.0149414	-0.630728	-1.56874	Cluster6
A430033K04Rik	0.0741784	-0.248165	-0.640476	-1.09454	Cluster6
Abca3	-0.436089	-1.43919	0.730116	-1.09034	Cluster6
Abcc8	-0.176828	-2.09846	-0.985184	-2.27883	Cluster6
Abcg3	-2.19647	0.123195	-2.2721	-0.955954	Cluster6
Abhd15	-2.10394	-0.668198	-1.69949	-1.37976	Cluster6
Ablim1	-1.36474	-6.36706	1.4953	-4.40852	Cluster6
Abtb2	-1.28586	-2.30902	-1.27892	0.732766	Cluster6
Acadvl	-1.0461	-1.13363	-0.46907	-0.721799	Cluster6
Acbd4	-0.565756	-0.926731	-1.13549	-0.59068	Cluster6
Acp2	-0.790181	-0.972842	-1.37824	-2.13685	Cluster6
Adam15	-1.19337	-0.884551	-0.942956	-1.42885	Cluster6
Adcy6	-2.85075	-3.65648	-1.22318	-0.76745	Cluster6
Adgrg5	0.00525217	0.380721	-0.68483	-1.08909	Cluster6
Adi1	-0.531011	0.00990737	-1.03433	-0.607772	Cluster6
Ahdc1	-1.71378	-1.35913	-1.8659	-0.167181	Cluster6
Akap1	-1.22114	-0.477893	-0.657419	-0.741423	Cluster6
Aldh2	-0.729471	-2.03248	-0.856359	-1.60787	Cluster6
Angel1	-1.38481	-1.8488	-1.90488	-1.95257	Cluster6
Ankrd13b	-2.30952	-1.17744	-1.22706	-1.16336	Cluster6
Apcdd1	-0.413079	-4.4092	-0.643017	-5.99912	Cluster6
Apol10b	-0.814327	-2.01924	-0.402957	-2.63446	Cluster6
Arhgap19	-0.532338	-0.334484	-0.949104	-1.11446	Cluster6
Arhgap27	-0.47686	-0.417093	-1.20618	-0.791892	Cluster6
Arhgap4	-0.309795	-0.222009	-1.1352	-1.06298	Cluster6
Asap3	-1.14969	-2.43063	-0.797081	0.0405015	Cluster6
B4gat1	-0.867538	-0.201766	-0.946263	-0.688624	Cluster6
B930041F14Rik	-0.203346	-0.883936	-1.15587	-0.770468	Cluster6
Bank1	-0.367697	-0.60139	-1.99075	-0.702057	Cluster6
BC049715	-0.842919	0.131575	-0.759378	-0.954383	Cluster6
Bco2	-3.50263	-2.58973	-1.73527	-2.81056	Cluster6
Bik	-1.49029	-2.14985	-0.661563	-0.849316	Cluster6
Bin1	0.525559	-0.178639	-0.68527	-1.37844	Cluster6
Blvra	-0.848919	-0.333451	-1.22712	-0.645916	Cluster6
Blvrb	-1.58777	-0.848685	-1.53721	-1.87551	Cluster6
C1ql4	0.0872412	0.798325	-1.69494	-1.56956	Cluster6
C3	-0.214047	-1.61583	-4.4362	-0.585819	Cluster6
C3ar1	-2.99001	2.35842	-0.525534	-1.41186	Cluster6
C4a	-0.130255	-1.29141	-2.67862	0.659697	Cluster6
Cables2	-0.59513	-0.131901	-0.764036	-1.09361	Cluster6
Cacng8	-0.165515	-1.31969	-0.980889	-2.69236	Cluster6
Camk1	-1.35651	-1.34682	-2.7947	-1.05334	Cluster6
Caprin2	-0.298565	0.193684	-1.39774	-1.05861	Cluster6
Casz1	-1.00713	-0.968502	-0.351961	0.708208	Cluster6
Cat	-0.680408	0.0703044	-1.1399	-0.865308	Cluster6
Cbs	-2.97834	-0.929851	-1.13514	-0.661754	Cluster6
Cbx4	-1.26361	-0.782138	-1.9991	0.255057	Cluster6
Cbx6	-0.805458	-0.614954	-1.06098	-1.33747	Cluster6
Ccbl2	-1.96167	-1.13508	-1.13083	-0.956863	Cluster6
Ccdc28b	-0.822622	-0.520023	-1.81933	-1.68752	Cluster6
Ccl6	-1.24571	1.79946	-2.29015	-1.04069	Cluster6
Ccr5	-2.09084	-0.848724	-2.99802	-0.766608	Cluster6
Cd14	-2.30469	-0.289792	-3.33895	-1.7722	Cluster6
Cd209f	0	0	-2.42035	-3.05749	Cluster6
Cd8b1	0	-0.187677	-1.11464	-1.73572	Cluster6
Cdc42ep2	-1.91579	-0.998333	-0.870182	0.772961	Cluster6
Cdk18	-2.79099	1.23731	-2.39552	-0.80821	Cluster6
Cdk5rap3	-0.698897	-0.640814	-0.420909	-1.0625	Cluster6
Celf4	-0.592917	-0.638046	-1.02761	-1.67639	Cluster6
Celsr1	-2.01596	-3.65018	-2.18807	-2.16805	Cluster6
Cep131	-1.10556	-1.75119	-1.71571	-0.666159	Cluster6
Cerk	-1.79554	-1.56441	-2.38028	-1.23689	Cluster6
Cers6	-1.02845	-2.14203	-0.980377	-1.73729	Cluster6
Chd3	-1.14249	-0.895039	-0.69458	-1.44587	Cluster6
Chrnb1	-1.50191	-1.68598	-1.21926	-0.718525	Cluster6
Cisd3	-0.812001	-1.0858	-0.740899	-0.85798	Cluster6
Clcn2	-1.40323	-0.883773	-1.35859	-1.12015	Cluster6
Cln8	-0.328467	-0.890876	0.619069	-2.50222	Cluster6
Clstn1	-2.46022	-1.49712	-2.42514	-1.14405	Cluster6
Cnp	-0.776772	-1.26673	0.457468	-0.378459	Cluster6
Cntnap1	-0.862614	-1.53669	-1.57138	-1.88323	Cluster6
Cog6	-0.466744	-0.73524	-0.797467	-1.21608	Cluster6
Col11a2	-0.815335	-2.04487	-1.64175	-1.00692	Cluster6
Copz2	-1.29629	-1.66098	-0.968451	-1.20587	Cluster6
Cpd	-0.325901	-0.280533	-1.58784	-0.697357	Cluster6
Cpm	-2.20436	-1.34549	-0.352525	-0.591708	Cluster6
Cyp27b1	-0.880647	-1.71399	-2.21099	-0.821709	Cluster6
Cytip	-1.52937	0.847383	0.454613	-0.126679	Cluster6
Dbndd2	-0.600065	-1.41552	-0.939029	-0.719391	Cluster6
Dchs1	-0.813049	-2.72637	-2.33813	-2.71525	Cluster6
Ddx1	-2.50983	-0.479368	-2.01289	-1.26289	Cluster6
Dhdh	-1.75574	-1.3223	-1.83874	-1.99685	Cluster6
Dhrs1	-0.00504573	-0.375647	-1.16924	-0.956174	Cluster6
Dhrs3	-1.16012	-1.79769	-2.60958	-2.18721	Cluster6
Dnajc22	-3.44438	-2.35646	-1.57049	-0.866448	Cluster6
Dnd1	-1.78032	-2.24644	-1.00004	-1.32026	Cluster6
Dnmt3b	-2.43571	-0.48225	-2.58166	-0.727954	Cluster6
Dok3	-2.02004	-0.755165	-3.04466	-1.69222	Cluster6
Dtx3	0.462721	-0.680209	-1.10172	-0.60516	Cluster6
E130311K13Rik	-1.6006	-1.15296	-1.83358	-0.741663	Cluster6
Efna2	-2.41542	-1.54979	-3.10788	-0.365524	Cluster6
Ehhadh	-0.455954	-1.74749	-0.750425	-1.74553	Cluster6
Elp3	-0.883979	-0.46879	-0.592261	-1.3022	Cluster6
Emp3	-3.07496	-1.48264	-1.92679	-0.941506	Cluster6
Enho	-0.431854	-1.67948	-1.20298	-0.734737	Cluster6
Eno3	-0.851443	-1.37715	-1.00976	-1.25256	Cluster6
Ephx3	3.26585	-5.03902	-2.59723	-4.60636	Cluster6
Ermp1	-1.04464	-0.440726	-1.26698	-1.34527	Cluster6
Exoc3l4	-0.484928	-1.99302	-1.3323	-1.07897	Cluster6
Faap100	-0.310652	-0.83915	-0.698605	-1.40328	Cluster6
Fam131a	-0.773116	-1.60201	-4.51495	-1.19068	Cluster6
Fam171a2	-0.313346	-2.81553	-0.993698	-4.97731	Cluster6
Fam32a	-0.603274	-1.2788	-0.526941	-1.35317	Cluster6
Fam46b	-2.36142	-1.20367	-2.15472	-2.00355	Cluster6
Fam73a	-2.34025	-1.10472	-2.31554	-1.3632	Cluster6
Farp1	-0.43716	-2.40264	-0.773975	-2.67869	Cluster6
Fastkd1	-1.53361	-0.563882	-1.56535	-1.74986	Cluster6
Fbf1	-1.02426	-0.344226	-0.945946	-0.814412	Cluster6
Fbxl19	-1.20235	-0.727478	-0.589652	-1.37463	Cluster6
Fcgr2b	-1.60371	-0.513997	-3.37891	-2.94703	Cluster6
Fgf11	-1.64889	-3.99122	-3.89956	-3.56743	Cluster6
Fhod1	0.0411881	-0.423009	-1.07448	-1.23055	Cluster6
Fkbp14	-3.4997	-3.0323	-0.971971	-1.98522	Cluster6
Fkbp1b	-1.88954	-1.33524	-2.35799	-0.874136	Cluster6
Ftsj3	-0.877187	-0.540649	-0.708917	-1.22248	Cluster6
Fundc2	-2.26982	-5.17403	-3.01822	-6.98665	Cluster6
Fxn	-1.40258	-1.12218	-1.01121	-0.830003	Cluster6
Galk1	-1.29155	-0.562765	-1.2024	-0.727386	Cluster6
Galns	-1.21503	-0.803597	-1.10428	-0.255928	Cluster6
Ggact	-1.76512	-0.613912	-1.76612	-0.774439	Cluster6
Gjc1	-0.68605	-2.82525	-0.608791	-1.86993	Cluster6
Glis2	-3.06823	-1.09303	-1.56089	-1.02752	Cluster6
Gls2	-1.46539	-0.947223	-0.611808	-0.848776	Cluster6
Gm14325	-2.8261	0.102552	-2.885	-0.759764	Cluster6
Gm2848	-1.38274	-1.14829	-1.01964	-1.4348	Cluster6
Gm8221	-3.79854	0.744537	-0.761083	-0.635789	Cluster6
Golim4	-0.425776	-0.601018	-0.594734	-1.34516	Cluster6
Gprc5a	-2.71691	-1.93841	-2.57377	-2.01078	Cluster6
Gramd4	-2.57548	-0.865218	-2.62814	-0.706603	Cluster6
Grk5	-0.847398	-0.14369	-1.80004	-1.36231	Cluster6
Gsdmd	-1.08105	-2.51875	-0.0596012	-0.962994	Cluster6
Gstp1	-2.7178	-2.25462	-1.89859	-2.46178	Cluster6
H2-Oa	-1.41863	-2.7953	-3.15134	-2.27104	Cluster6
Hap1	-1.77752	-1.91283	0.552052	-0.0900079	Cluster6
Hapln4	-2.00113	-1.75777	-2.63802	-2.07648	Cluster6
Hdgf	-1.08419	-0.530331	-0.872716	-1.02376	Cluster6
Heg1	-1.75108	-2.02327	-1.38311	-1.4133	Cluster6
Hexdc	-0.412128	-0.580279	-1.27842	-1.11693	Cluster6
Hexim1	-1.09948	-0.446825	-0.818306	-0.746023	Cluster6
Hexim2	-1.64426	-0.698792	-1.34002	-0.854739	Cluster6
Hgh1	-0.297934	0.130489	0.689199	-1.1252	Cluster6
Hist1h2ae	-0.824102	-2.06073	-0.913316	-1.2236	Cluster6
Hmx2	-2.43354	-1.69034	-2.77328	-1.05573	Cluster6
Hoga1	-0.640746	-1.07554	-1.43283	-1.53757	Cluster6
Hook1	-1.17481	-2.74027	-1.09414	-3.04701	Cluster6
Hspg2	-1.64603	-1.78194	-1.97967	-0.972349	Cluster6
Hvcn1	-2.34183	-2.00564	-1.78644	-0.896251	Cluster6
Ift80	0.363664	-0.705771	-1.26112	-1.22362	Cluster6
Il18	-1.70167	-1.97615	-0.655237	-2.23594	Cluster6
Il1bos	0.489087	-0.341174	-1.30222	-0.726557	Cluster6
Inf2	-0.731173	-1.10687	-0.760846	0.00578741	Cluster6
Inpp5j	-0.94837	-5.23915	-1.00463	-3.44181	Cluster6
Insl6	-0.638756	-0.0223007	-2.61752	-0.890644	Cluster6
Ints2	-1.06124	-0.17981	-0.876617	-0.747425	Cluster6
Iqgap3	-0.294676	-0.500352	-1.61446	-0.868343	Cluster6
Iqsec2	0.620929	-1.14845	-1.41185	-1.91119	Cluster6
Itsn1	-1.89459	-0.532329	-1.65288	-0.764235	Cluster6
Ivd	-1.20135	-0.403166	-1.27116	-0.586467	Cluster6
Kctd1	-0.667892	-1.77828	-1.25358	-0.984792	Cluster6
Kdelr3	-2.4886	-0.845223	-2.52189	-1.10298	Cluster6
Khdrbs3	-0.785244	-1.23342	-2.30056	-1.71928	Cluster6
Kif5a	0.83551	-1.15323	-0.644876	-1.59338	Cluster6
Klf2	-1.03803	-0.824115	-1.0853	-0.951384	Cluster6
Klf5	-0.436886	-2.2398	-1.85971	-1.84444	Cluster6
Klk15	-1.37592	0	-3.17358	-1.84044	Cluster6
Klk1b1	0	0	-5.75432	-2.69324	Cluster6
Klk1b22	0	0	-3.38372	-3.62789	Cluster6
Klk1b8	0	0	-3.34606	-3.72413	Cluster6
Klk1b9	-0.250858	-1.74234	-4.15951	-3.36208	Cluster6
Ldb1	-1.22714	-0.50609	-1.38412	-0.587142	Cluster6
Ldlrap1	-1.19458	-0.757815	-0.570972	-0.0669685	Cluster6
Lgals1	-3.39784	-4.05052	-2.77846	-3.66389	Cluster6
Lhfpl4	-1.45328	-2.62805	-1.47624	-3.73783	Cluster6
Limk1	-1.21231	-0.80711	-0.968165	-0.219871	Cluster6
Lmna	-2.65442	-0.971798	-2.22949	-0.720194	Cluster6
Lpar5	-2.1878	-0.659328	-3.13733	-2.51284	Cluster6
Lppr2	-1.72295	-1.03024	-1.51697	-1.81182	Cluster6
Lrmp	-0.494602	-0.669411	-2.48309	-1.25298	Cluster6
Lsr	0.240353	-2.25959	-1.23803	-1.3856	Cluster6
Lurap1	-1.36627	-3.35478	-1.72004	-2.18746	Cluster6
Lxn	-2.02017	-0.956285	-1.89719	-0.690637	Cluster6
Lyl1	-2.14022	-1.99933	-1.47835	-3.5465	Cluster6
Lzts3	-1.04718	-0.645629	-1.15706	-0.949267	Cluster6
Maf	-3.03082	0.838285	-0.0195596	-1.10656	Cluster6
Man1c1	-0.909507	-0.723004	-0.902698	0.410768	Cluster6
Map10	1.06281	-5.15387	-1.73285	-5.21851	Cluster6
Map2k6	-0.897888	0.130764	-3.19428	-1.2793	Cluster6
2021-03-09	-2.45752	-1.62519	-2.86392	-0.890171	Cluster6
Marcksl1	-1.38692	-0.728006	-0.63439	0.607767	Cluster6
Mex3a	-3.02686	-1.11863	-1.16689	-2.30237	Cluster6
Mmp19	-1.5566	-0.982817	-0.64787	0.553503	Cluster6
Mmp25	-2.41689	-2.50989	-2.4984	-0.519181	Cluster6
Mreg	-1.80322	-0.326201	-2.61657	-0.676055	Cluster6
Mrpl45	-0.74642	-0.795339	-0.604639	-1.25542	Cluster6
Msrb3	-2.15257	-2.16351	-1.95255	-2.33243	Cluster6
Mta2	-0.703226	-0.503336	-0.598853	-1.13221	Cluster6
Mterf2	-0.443875	-1.97301	-0.88879	-1.41969	Cluster6
Myh11	-1.59583	-3.31929	-3.70115	1.37705	Cluster6
Myh7b	-1.56204	-1.69853	-0.478549	-0.394414	Cluster6
Mypop	-1.41236	-0.662223	-0.971176	-0.706649	Cluster6
Naglu	-0.505093	-1.11719	-0.896429	-0.837237	Cluster6
Nav1	-0.814316	-0.664157	-0.00633024	-0.111404	Cluster6
Ncf2	-0.67332	0.0182952	-2.18296	-1.02255	Cluster6
Ndrg4	-1.28143	-3.08481	-2.44791	-0.529844	Cluster6
Necab3	-1.01363	-0.537426	-1.66496	-0.822302	Cluster6
Nefh	-2.17942	-1.48469	-1.17921	-1.98773	Cluster6
Nicn1	-0.377208	-1.43392	-0.767745	-2.79867	Cluster6
Nipsnap1	-0.977243	-1.37793	-1.14509	-1.75103	Cluster6
Nlk	-0.688198	-0.894011	-0.510572	-1.07339	Cluster6
Nlrp1c-ps	-0.692259	-0.072992	-0.87001	-1.48587	Cluster6
Nmrk1	-1.82234	-1.63605	-1.2999	-0.226354	Cluster6
Nr1d1	-1.11614	-0.722426	-2.24238	-2.2105	Cluster6
Nt5c	-1.19295	-0.666336	-0.814271	-0.26747	Cluster6
Nt5c3b	-1.14741	-1.4376	-0.813885	-1.86359	Cluster6
Nt5dc2	-0.8028	-1.83106	-0.790443	-1.18539	Cluster6
Nthl1	-1.55668	-0.678244	-1.84348	-1.67276	Cluster6
Nxn	-1.64354	-1.8207	-1.84008	-1.14472	Cluster6
Nxpe3	-1.03296	-1.41664	-0.52421	-1.17839	Cluster6
Olfm1	-1.31442	-1.64558	-1.78129	-0.0805062	Cluster6
Osbpl7	-1.02543	-2.02247	-1.43404	-3.06827	Cluster6
P3h4	-1.19008	-2.08085	-3.44481	-4.27357	Cluster6
P4htm	-1.77732	-2.40062	-0.766613	-2.56044	Cluster6
Pcbp4	-0.584827	-1.56067	-0.632683	-0.905872	Cluster6
Pcgf2	-1.92426	-1.08601	-1.72594	-1.21013	Cluster6
Pdcd4	0.000202372	-1.52112	-2.61838	-1.48564	Cluster6
Pde2a	-1.31473	0.890805	0.992427	-1.10748	Cluster6
Pdia4	-0.870155	-0.582734	-1.02433	-0.887642	Cluster6
Pdlim2	-1.17138	-0.136294	-0.743026	-1.71948	Cluster6
Pdxk	-0.865686	0.0491186	-0.944175	-1.10151	Cluster6
Pgap3	-0.588994	-1.27185	-0.705395	-1.27959	Cluster6
Phf11a	-1.13109	-1.46053	0.345237	0.821581	Cluster6
Phpt1	-1.7068	-1.01833	-1.13918	-0.977482	Cluster6
Pik3r2	-0.130593	-0.512714	-1.0875	-0.651082	Cluster6
Pim2	-0.807981	-0.786235	-2.24412	-1.49926	Cluster6
Plcd3	-1.49501	-1.74616	-1.13006	-1.19264	Cluster6
Plekha7	-1.29249	-2.05403	-0.921019	-0.678473	Cluster6
Plgrkt	-0.0785075	-0.378741	-2.34881	-1.04062	Cluster6
Plvap	-3.01903	-2.64235	-2.66193	-2.42126	Cluster6
Ppfia3	-2.01201	-1.74711	0.896716	-0.0656494	Cluster6
Ppm1l	-1.57863	-0.581246	-1.45674	-0.640832	Cluster6
Prkacb	-2.27947	-0.694842	-2.19172	-0.800492	Cluster6
Prkcg	-0.618815	-0.411058	-1.27771	-0.811482	Cluster6
Pstpip2	-0.58828	-0.616953	-1.0016	0.194902	Cluster6
Ptges3l	-0.557162	-0.721268	-1.05501	-1.74061	Cluster6
Ptprcap	-0.671464	-2.49875	-1.39039	-2.00248	Cluster6
Ptprj	-1.17084	-0.723149	-0.95991	-0.489607	Cluster6
Pvrl2	-2.54024	-1.2616	-1.22586	0.611425	Cluster6
Pxylp1	-1.64929	-0.419645	-2.93439	-1.23273	Cluster6
Rab27a	-1.91418	-1.65393	-3.18483	-1.53667	Cluster6
Rab4a	-2.77811	-2.79175	-2.55928	-2.202	Cluster6
Rac3	-1.17136	-1.8805	-1.0428	-0.635022	Cluster6
Rad51b	-0.220796	-1.46138	-0.940902	-1.5091	Cluster6
Ranbp6	-1.25401	-0.209278	-1.5841	-1.02337	Cluster6
Rasip1	-1.11941	-2.25798	-0.566918	-2.05312	Cluster6
Rbms2	-0.606209	-0.807119	0.0820813	-1.00742	Cluster6
Rcor2	-1.77347	-1.7367	-1.20499	-1.09519	Cluster6
Rcsd1	-0.955565	-1.82095	-0.412534	-0.61741	Cluster6
Rgag4	0.404201	0.127426	-1.89733	-1.60323	Cluster6
Rhpn1	-0.852013	-1.46824	-1.73267	-1.43037	Cluster6
Rnf219	-0.663948	-1.1021	-0.115014	-1.42279	Cluster6
Rnu73b	-1.06103	1.81308	-2.12447	-1.48153	Cluster6
Rogdi	-0.101756	-0.83967	-1.54859	-0.746116	Cluster6
Rpl3l	-2.41813	-1.64501	-2.87192	-1.94115	Cluster6
Rpusd3	-1.26261	-0.842915	-0.975342	-1.48915	Cluster6
Rsg1	-1.35149	-0.463951	-1.97635	-2.40624	Cluster6
Rtn2	-2.37061	-0.329557	-1.38558	-0.818807	Cluster6
Rundc3a	-1.35003	-1.40602	-0.995128	-1.37875	Cluster6
Rxra	-0.976644	-1.09474	-1.05249	-1.09212	Cluster6
S100pbp	-0.35599	-1.22801	-0.751755	-1.6616	Cluster6
Sarm1	-1.38234	-1.5879	-0.239472	-0.87244	Cluster6
Scrn2	-1.76386	-1.22179	-1.01925	-1.41634	Cluster6
Selm	-0.779259	-2.83288	-0.580307	-0.891	Cluster6
Sept1	-2.55378	-2.98059	-2.44272	-2.4724	Cluster6
Sept8	-0.869648	-0.968304	-0.74354	-1.07711	Cluster6
Sgsm2	-1.01178	-0.585978	-0.835486	-1.00368	Cluster6
She	-2.03277	-3.80701	-2.62364	-4.22154	Cluster6
Shisa8	-3.02969	-2.2998	0.00915382	-1.1054	Cluster6
Shroom3	-0.572106	-1.58146	0.684352	-0.604366	Cluster6
Sik1	-1.22937	0.248783	-1.54421	-1.5417	Cluster6
Sla	0.193425	-0.201054	-1.82576	-0.808965	Cluster6
Slamf6	-0.351349	0.357481	-3.10481	-1.65421	Cluster6
Slc12a8	-1.78243	-1.36813	-0.980537	-3.474	Cluster6
Slc16a6	-1.22717	-0.131118	-1.66906	-2.03881	Cluster6
Slc17a7	-3.44679	-3.73869	-2.3978	-2.48055	Cluster6
Slc23a2	-0.466045	-0.10392	-1.02797	-0.999571	Cluster6
Slc25a23	-1.42367	-1.612	-1.76327	-1.46723	Cluster6
Slc27a1	-0.748102	-0.605863	-0.92386	-1.58314	Cluster6
Slc35f2	-1.10616	-0.304908	-1.37375	-0.6476	Cluster6
Slc35f3	-1.89702	-0.520277	-1.13744	-0.929966	Cluster6
Slc43a2	-0.649877	-0.30933	-0.842302	-3.39765	Cluster6
Slc44a2	-1.12988	-0.82536	-1.37342	-0.781776	Cluster6
Slc44a4	-1.86412	-3.2305	-2.90636	-1.00042	Cluster6
Slc46a1	-1.91637	-0.765118	-3.33456	-1.12248	Cluster6
Slc4a5	-1.00923	-5.10843	-1.43357	-4.81341	Cluster6
Slc7a7	-0.682851	-1.1942	-0.649315	-0.868476	Cluster6
Smpd1	-0.901471	-1.10682	-1.24638	-0.851462	Cluster6
Spag5	-0.20537	-0.577576	-0.586191	-1.00556	Cluster6
Spata13	-3.14688	-1.7968	-2.29596	-0.216788	Cluster6
St6galnac6	-1.14506	-1.3607	-1.62021	0.522501	Cluster6
Stap2	-2.4076	-2.57055	-2.50247	-1.92863	Cluster6
Stard10	-0.906251	-1.62136	-1.5413	0.627023	Cluster6
Ston2	-1.235	-3.40019	-2.1598	-2.25954	Cluster6
Stx1a	-3.17078	-1.50165	-2.24091	-0.896629	Cluster6
Suclg2	-1.69006	-2.40509	-1.15517	-3.13275	Cluster6
Sult1a1	0.964856	-2.48382	-1.09648	-1.05648	Cluster6
Syngr1	-3.5584	-3.38793	-1.79749	-0.927388	Cluster6
Synj2	-1.9238	-1.92303	-1.49162	-0.81263	Cluster6
Tarsl2	-2.22422	-1.1755	-2.23064	-0.257261	Cluster6
Tbc1d10c	-1.30092	-1.62489	-2.20515	-2.08214	Cluster6
Tbc1d24	-0.504557	-1.50628	-0.871726	-1.17941	Cluster6
Tha1	-0.490392	-2.71025	-4.58165	1.11466	Cluster6
Thra	-0.741014	-1.53048	-1.40125	-2.42186	Cluster6
Tlr1	-0.705795	-0.465501	-2.83675	-2.39158	Cluster6
Tlr6	0.728601	0.641262	-0.761605	-1.31837	Cluster6
Tmc8	-0.655614	-0.893795	-2.58453	-2.73454	Cluster6
Tmem230	-0.436614	-1.10443	-0.602446	-1.12142	Cluster6
Tmem51	-2.07002	-1.06416	-1.54549	-0.674382	Cluster6
Tmem79	-0.772309	-1.20126	-0.0832903	-1.46034	Cluster6
Tnfaip2	-1.11294	-0.709834	-1.19814	-0.527392	Cluster6
Tnfrsf13c	-0.994895	-2.24466	0.75515	-0.780179	Cluster6
Trim14	-1.25686	-0.859143	0.0387877	0.704816	Cluster6
Trim37	-0.637982	-0.692132	-0.467205	-1.08001	Cluster6
Trim59	-0.380761	-0.620554	-0.93075	-1.09669	Cluster6
Trim65	-1.01964	-0.51366	-2.0101	-0.96323	Cluster6
Trp53i13	-0.89058	-1.15871	-1.70236	-0.671858	Cluster6
Trpv4	-1.14746	-0.93867	-0.111476	-0.584558	Cluster6
Tspan4	-2.21233	-1.94788	-1.10657	-1.28953	Cluster6
Tspan9	-1.47975	-0.329509	-1.71837	-1.6621	Cluster6
Ttc39a	-0.0872724	-0.294884	-0.966363	-1.29458	Cluster6
Ttyh2	-3.15129	-1.2002	-1.72937	-1.48621	Cluster6
Tubb3	-0.73827	-1.50546	-0.867906	-1.85025	Cluster6
Tubd1	-0.584438	-0.87479	-0.589084	-1.23385	Cluster6
Ubald1	-0.263939	0.206644	-1.31275	-0.670648	Cluster6
Vegfb	-1.57449	-0.494675	-1.13333	-0.885574	Cluster6
Wdr12	-0.156464	0.238756	0.601984	-1.31702	Cluster6
Wdr60	-1.20319	-0.226068	-0.660296	-0.636644	Cluster6
Wnt11	-4.34462	-1.00333	-0.984949	-1.68275	Cluster6
Xylb	-1.53758	-1.17979	-1.2561	-0.232831	Cluster6
Xylt2	-0.847966	-0.125959	-0.839587	-0.621443	Cluster6
Zfp189	-1.14064	-0.253713	-1.49341	-0.656531	Cluster6
Zfp358	-1.47765	-1.29402	-1.51162	-0.691866	Cluster6
Zfp385a	-0.602074	-0.650677	-0.447017	-1.5772	Cluster6
Zfp579	-1.31634	-2.13051	-1.50375	-1.17747	Cluster6
Zfp580	-0.915475	-2.60851	-1.44549	-2.59659	Cluster6
Zfp651	-1.80299	-2.31642	-0.696723	-1.62773	Cluster6
Zfyve9	-2.49141	-0.865875	-1.81627	-1.57679	Cluster6
Zmynd8	-0.633296	-0.338375	-1.00023	-1.02401	Cluster6
Znf512b	-0.769297	-0.407498	-1.23758	-1.0062	Cluster6
