# Supplementary material for: SMRT and NCoR1 fine-tune inflammatory versus tolerogenic balance in dendritic cells by differentially regulating STAT3 signaling
Source: Front Immunol. 2022 Sep 27;13:910705. doi: 10.3389/fimmu.2022.910705 (PMC9552960; doi:10.3389/fimmu.2022.910705)
Supplement: Supplementary File 5 — Excel file having list of enriched IPA pathway terms for all the 6 k-means clusters. [file Table_5.xlsx]

## Sheet: Cluster1
Ingenuity Canonical Pathways	-log(p-value)	Ratio	z-score	Molecules
Role of Pattern Recognition Receptors in Recognition of Bacteria and Viruses	10.1	0.163	NaN	CASP1,DDX58,EIF2AK2,IFIH1,IFNB1,IL12A,IL12B,IL15,IL1A,IL2,IL6,OAS1,Oas1b,Oas1d (includes others),OAS2,OAS3,PIK3CG,PRKCH,PRKCZ,RIPK2,TNF,TNFSF14,TNFSF8
Systemic Lupus Erythematosus In B Cell Signaling Pathway	9.05	0.118	NaN	AKT3,BCL2,CCND3,IFIH1,IFIT2,IFIT3,IFNB1,IL12A,IL12B,IL15,IL1A,IL2,IL6,ISG15,ISG20,MYC,PAG1,PIK3CG,PRKCH,PRKCZ,RAP2B,RASD1,SRC,STAT1,STAT2,TNF,TNFSF14,TNFSF8,YES1
Interferon Signaling	6.53	0.29	NaN	BCL2,IFIT1,IFIT3,IFNB1,IRF1,ISG15,OAS1,STAT1,STAT2
Role of Cytokines in Mediating Communication between Immune Cells	5.82	0.243	NaN	IFNB1,IL12A,IL12B,IL15,IL1A,IL2,IL27,IL6,TNF
T Cell Exhaustion Signaling Pathway	5.61	0.119	NaN	AKT3,CD274,CTLA4,HAVCR2,HLA-A,HLA-E,HLA-F,IL12A,IL12B,IL6,PIK3CG,RAP2B,RASD1,SMAD3,STAT1,STAT2,TGFBR1
Activation of IRF by Cytosolic Pattern Recognition Receptors	5.4	0.192	NaN	DDX58,IFIH1,IFIT2,IFNB1,IL6,ISG15,STAT1,STAT2,TNF,ZBP1
Dendritic Cell Maturation	4.98	0.107	NaN	AKT3,HLA-A,HLA-E,HLA-F,IFNB1,IL12A,IL12B,IL15,IL1A,IL6,IRF8,MAPK11,PIK3CG,PLCB4,STAT1,STAT2,TNF
IL-12 Signaling and Production in Macrophages	4.89	0.123	NaN	AKT3,APOD,IL12A,IL12B,IRF1,IRF8,LYZ,MAPK11,PIK3CG,PPARG,PRKCH,PRKCZ,STAT1,TNF
Communication between Innate and Adaptive Immune Cells	4.75	0.149	NaN	HLA-A,HLA-E,HLA-F,IFNB1,IL12A,IL12B,IL15,IL1A,IL2,IL6,TNF
Role of Hypercytokinemia/hyperchemokinemia in the Pathogenesis of Influenza	4.73	0.25	NaN	IFNB1,IL12A,IL12B,IL15,IL1A,IL6,TNF
Crosstalk between Dendritic Cells and Natural Killer Cells	4.27	0.145	NaN	HLA-A,HLA-E,HLA-F,IFNB1,IL12A,IL12B,IL15,IL2,IL6,TNF
Neuroinflammation Signaling Pathway	4.24	0.08	NaN	AKT3,BCL2,CASP1,CD200,CD200R1,CFLAR,CYBB,HLA-A,HLA-E,HLA-F,IFNB1,IL12A,IL12B,IL6,MAPK11,Naip1 (includes others),PIK3CG,PLA2G5,SLC1A3,STAT1,TGFBR1,TNF
IL-15 Production	4.2	0.113	NaN	AXL,CSF2RA,FLT4,IFNB1,IL15,IL6,IRF1,ITK,PRKCZ,SRC,STAT1,TEC,YES1
Type I Diabetes Mellitus Signaling	4.09	0.118	NaN	BCL2,HLA-A,HLA-E,HLA-F,IL12A,IL12B,IL1RAP,IL2,IRF1,MAPK11,STAT1,TNF
Cdc42 Signaling	4.06	0.104	NaN	ARHGEF6,CDC42BPA,CLIP1,EXOC1,H2-M5,H2-T10,H2-T24,HLA-A,HLA-E,HLA-F,ITK,MAPK11,PRKCZ,SRC
HMGB1 Signaling	4.03	0.098	NaN	AKT3,IL12A,IL12B,IL15,IL1A,IL2,IL6,MAPK11,PIK3CG,PLAT,RAP2B,RASD1,TNF,TNFSF14,TNFSF8
Hepatic Cholestasis	3.93	0.092	NaN	ABCC3,CYP27A1,CYP8B1,IL12A,IL12B,IL15,IL1A,IL1R2,IL1RAP,IL2,IL6,PRKCH,PRKCZ,TNF,TNFSF14,TNFSF8
Th1 Pathway	3.85	0.111	NaN	CD274,DLL1,HAVCR2,HLA-A,IL12A,IL12B,IL2,IL27,IL6,IRF1,PIK3CG,STAT1
PD-1, PD-L1 cancer immunotherapy pathway	3.82	0.118	NaN	AKT3,CD274,HLA-A,HLA-E,HLA-F,IL12A,IL12B,IL2,PIK3CG,SMAD3,TNF
Graft-versus-Host Disease Signaling	3.82	0.184	NaN	HLA-A,HLA-E,HLA-F,IL1A,IL2,IL6,TNF
Endothelin-1 Signaling	3.73	0.0884	NaN	CASP1,ECE2,ITPR1,ITPR2,MAPK11,MYC,PIK3CG,PLA2G5,PLCB4,PRKCH,PRKCZ,PTGER2,PTGS1,RAP2B,RASD1,SRC
p38 MAPK Signaling	3.7	0.107	NaN	DAXX,DDIT3,IL1A,IL1R2,IL1RAP,MAPK11,MAX,MYC,PLA2G5,STAT1,TGFBR1,TNF
Altered T Cell and B Cell Signaling in Rheumatoid Arthritis	3.63	0.122	NaN	CSF1,CXCL13,HLA-A,IL12A,IL12B,IL15,IL1A,IL2,IL6,TNF
Th1 and Th2 Activation Pathway	3.46	0.0909	NaN	CD274,CXCR4,DLL1,HAVCR2,HLA-A,IL12A,IL12B,IL2,IL27,IL6,IRF1,PIK3CG,STAT1,TGFBR1
Allograft Rejection Signaling	3.43	0.14	NaN	H2-M5,H2-T10,H2-T24,HLA-A,HLA-E,HLA-F,IL2,TNF
Retinoic acid Mediated Apoptosis Signaling	3.4	0.159	NaN	CFLAR,IFNB1,IRF1,PARP10,PARP11,PARP14,PARP8
Polyamine Regulation in Colon Cancer	3.3	0.227	NaN	MAX,MXD1,MYC,PPARG,SAT1
Eicosanoid Signaling	3.18	0.129	NaN	ALOX5AP,CYSLTR1,FPR2,HPGDS,LTC4S,PLA2G5,PTGER2,PTGS1
Thrombopoietin Signaling	3.13	0.127	NaN	IRS2,MYC,PIK3CG,PRKCH,PRKCZ,RAP2B,RASD1,STAT1
fMLP Signaling in Neutrophils	3.08	0.0973	NaN	CYBB,FPR2,GNG12,ITPR1,ITPR2,PIK3CG,PLCB4,PRKCH,PRKCZ,RAP2B,RASD1
Role of Tissue Factor in Cancer	3.08	0.0973	NaN	AKT3,CSF1,EGR1,ITGB5,MAPK11,PIK3CG,PLAUR,RAP2B,RASD1,SRC,YES1
Cardiac Hypertrophy Signaling (Enhanced)	3.06	0.0597	NaN	AKT3,CYBB,FGFRL1,FZD5,IFNLR1,IL12A,IL12B,IL15,IL1A,IL1R2,IL2,IL6,ITPR1,ITPR2,MAPK11,MYC,PIK3CG,PLCB4,PRKCH,PRKCZ,RAP2B,RASD1,RYR2,SMPDL3A,TGFBR1,TNF,TNFSF14,TNFSF8
UVA-Induced MAPK Signaling	3.04	0.103	NaN	MAPK11,PARP10,PARP11,PARP14,PARP8,PIK3CG,PLCB4,RAP2B,RASD1,STAT1
OX40 Signaling Pathway	3.04	0.123	NaN	BCL2,H2-M5,H2-T10,H2-T24,HLA-A,HLA-E,HLA-F,IL2
Hematopoiesis from Pluripotent Stem Cells	3.03	0.162	NaN	CSF1,IL12A,IL12B,IL1A,IL2,IL6
Differential Regulation of Cytokine Production in Macrophages and T Helper Cells by IL-17A and IL-17F	3.01	0.267	NaN	IL12A,IL12B,IL6,TNF
Renin-Angiotensin Signaling	2.99	0.0948	NaN	ITPR1,ITPR2,MAPK11,PIK3CG,PRKCH,PRKCZ,PTGER2,RAP2B,RASD1,STAT1,TNF
VEGF Family Ligand-Receptor Interactions	2.99	0.11	NaN	AKT3,FLT4,NRP1,PIK3CG,PLA2G5,PRKCH,PRKCZ,RAP2B,RASD1
CCR3 Signaling in Eosinophils	2.96	0.094	NaN	GNG12,ITPR1,ITPR2,MAPK11,PIK3CG,PLA2G5,PLCB4,PRKCH,PRKCZ,RAP2B,RASD1
T Helper Cell Differentiation	2.95	0.119	NaN	HLA-A,IL12A,IL12B,IL2,IL6,STAT1,TGFBR1,TNF
Adrenomedullin signaling pathway	2.95	0.0777	NaN	ADM,AKT3,BCL2,CFH,IL1A,ITPR1,ITPR2,MAPK11,MAX,PIK3CG,PLCB4,PPARG,RAP2B,RASD1,TNF
Virus Entry via Endocytic Pathways	2.88	0.098	NaN	HLA-A,HLA-E,HLA-F,ITGB5,PIK3CG,PRKCH,PRKCZ,RAP2B,RASD1,SRC
EGF Signaling	2.81	0.127	NaN	AKT3,ITPR1,ITPR2,MAPK11,PIK3CG,SRC,STAT1
Differential Regulation of Cytokine Production in Intestinal Epithelial Cells by IL-17A and IL-17F	2.79	0.235	NaN	IL12A,IL12B,IL1A,TNF
CXCR4 Signaling	2.75	0.0802	NaN	AKT3,CXCR4,EGR1,GNG12,ITPR1,ITPR2,PIK3CG,PLCB4,PRKCH,PRKCZ,RAP2B,RASD1,SRC
Death Receptor Signaling	2.73	0.101	NaN	BCL2,CFLAR,DAXX,Naip1 (includes others),PARP10,PARP11,PARP14,PARP8,TNF
Role of PKR in Interferon Induction and Antiviral Response	2.69	0.0926	NaN	CASP1,DDX58,EIF2AK2,IFIH1,IFNB1,IRF1,MAPK11,STAT1,STAT2,TNF
Molecular Mechanisms of Cancer	2.69	0.0605	NaN	AKT3,ARHGEF6,BCL2,CCND3,CDK6,CFLAR,DAXX,DHH,FZD5,LRP1,MAPK11,MAX,MYC,Naip1 (includes others),PIK3CG,PLCB4,PRKCH,PRKCZ,RAP2B,RASD1,SMAD3,SRC,TGFBR1
Macropinocytosis Signaling	2.63	0.107	NaN	CSF1,ITGB5,PIK3CG,PRKCH,PRKCZ,RAP2B,RASD1,SRC
Natural Killer Cell Signaling	2.61	0.0774	NaN	AKT3,HLA-A,HLA-E,HLA-F,IL12A,IL12B,IL15,IL2,KLRB1,MAPK11,PIK3CG,RAP2B,RASD1
Role of MAPK Signaling in the Pathogenesis of Influenza	2.6	0.105	NaN	AKT3,BCL2,IFNB1,MAPK11,PLA2G5,RAP2B,RASD1,TNF
Atherosclerosis Signaling	2.57	0.0893	NaN	APOD,CSF1,CXCR4,IL1A,IL6,LYZ,PLA2G5,SELPLG,TNF,TNFSF14
Cholecystokinin/Gastrin-mediated Signaling	2.54	0.0885	NaN	IL1A,ITPR1,ITPR2,PLCB4,PRKCH,PRKCZ,RAP2B,RASD1,SRC,TNF
FAT10 Cancer Signaling Pathway	2.53	0.13	NaN	AKT3,CXCR4,IL6,SMAD3,TGFBR1,TNF
STAT3 Pathway	2.46	0.0815	NaN	BCL2,FLT4,IFNLR1,IL1A,IL1R2,MAPK11,MYC,RAP2B,RASD1,SRC,TGFBR1
Prolactin Signaling	2.46	0.1	NaN	IRF1,MYC,PIK3CG,PRKCH,PRKCZ,RAP2B,RASD1,STAT1
Aryl Hydrocarbon Receptor Signaling	2.44	0.0809	NaN	CCND3,CDK6,GSTM4,GSTM5,IL1A,IL6,MYC,NCOA7,NQO2,SRC,TNF
PEDF Signaling	2.42	0.0988	NaN	AKT3,BCL2,CFLAR,MAPK11,PIK3CG,PPARG,RAP2B,RASD1
NF-κB Activation by Viruses	2.39	0.0976	NaN	AKT3,EIF2AK2,ITGB5,PIK3CG,PRKCH,PRKCZ,RAP2B,RASD1
HER-2 Signaling in Breast Cancer	2.39	0.0976	NaN	AKT3,CDK6,ITGB5,PIK3CG,PRKCH,PRKCZ,RAP2B,RASD1
Hematopoiesis from Multipotent Stem Cells	2.38	0.273	NaN	CSF1,IL15,IL2
Thrombin Signaling	2.34	0.0693	NaN	AKT3,ARHGEF6,GATA2,GNG12,ITPR1,ITPR2,MAPK11,PIK3CG,PLCB4,PRKCH,PRKCZ,RAP2B,RASD1,SRC
UVC-Induced MAPK Signaling	2.3	0.118	NaN	MAPK11,PRKCH,PRKCZ,RAP2B,RASD1,SRC
IL-6 Signaling	2.3	0.082	NaN	AKT3,IL1A,IL1R2,IL1RAP,IL6,MAPK11,PIK3CG,RAP2B,RASD1,TNF
Necroptosis Signaling Pathway	2.3	0.0775	NaN	AXL,CASP1,CFLAR,CYBB,EIF2AK2,IFNB1,PLA2G5,STAT1,STAT2,TNF,ZBP1
Role of JAK1 and JAK3 in γc Cytokine Signaling	2.28	0.103	NaN	IL15,IL2,IRS2,PIK3CG,RAP2B,RASD1,STAT1
Guanosine Nucleotides Degradation III	2.27	0.25	NaN	NT5C3A,PNP,XDH
14-3-3-mediated Signaling	2.23	0.08	NaN	AKT3,PIK3CG,PLCB4,PRKCH,PRKCZ,RAP2B,RASD1,SRC,TNF,TUBA8
Role of NFAT in Cardiac Hypertrophy	2.21	0.067	NaN	AKT3,GNG12,IL6,ITPR1,ITPR2,MAPK11,PIK3CG,PLCB4,PRKCH,PRKCZ,RAP2B,RASD1,SRC,TGFBR1
Sperm Motility	2.17	0.0664	NaN	AXL,CSF2RA,FLT4,ITK,ITPR1,ITPR2,PLA2G5,PLCB4,PRKCH,PRKCZ,SLC16A10,SRC,TEC,YES1
Role of Macrophages, Fibroblasts and Endothelial Cells in Rheumatoid Arthritis	2.17	0.0598	NaN	AKT3,CSF1,FZD5,IL15,IL1A,IL1R2,IL1RAP,IL6,LRP1,MYC,PIK3CG,PLCB4,PRKCH,PRKCZ,RAP2B,RASD1,SRC,TNF
Urate Biosynthesis/Inosine 5'-phosphate Degradation	2.16	0.231	NaN	NT5C3A,PNP,XDH
IL-8 Signaling	2.14	0.0681	NaN	AKT3,BCL2,CCND3,CYBB,FLT4,GNG12,ITGB5,PIK3CG,PRKCH,PRKCZ,RAP2B,RASD1,SRC
MSP-RON Signaling Pathway	2.14	0.109	NaN	CSF1,IL12A,IL12B,PIK3CG,PRKCZ,TNF
LXR/RXR Activation	2.12	0.0818	NaN	ABCG1,APOD,IL1A,IL1R2,IL1RAP,IL6,LYZ,MYLIP,TNF
NF-κB Signaling	2.12	0.0702	NaN	AKT3,AZI2,EIF2AK2,FLT4,IL1A,IL1R2,PIK3CG,PRKCZ,RAP2B,RASD1,TGFBR1,TNF
IL-15 Signaling	2.11	0.0959	NaN	AKT3,IL15,MAPK11,MYC,PIK3CG,RAP2B,RASD1
Non-Small Cell Lung Cancer Signaling	2.11	0.0959	NaN	AKT3,CDK6,ITPR1,ITPR2,PIK3CG,RAP2B,RASD1
Hepatic Fibrosis Signaling Pathway	2.09	0.0565	NaN	AKT3,BCL2,CYBB,FLT4,FZD5,IL1A,IL1R2,IL1RAP,IRS2,MAPK11,MYC,PIK3CG,PPARG,PRKCH,PRKCZ,RAP2B,RASD1,SMAD3,TGFBR1,TNF
Adenosine Nucleotides Degradation II	2.07	0.214	NaN	NT5C3A,PNP,XDH
Xenobiotic Metabolism General Signaling Pathway	2.07	0.0758	NaN	AKT3,GSTM4,GSTM5,MAPK11,NQO2,PIK3CG,PRKCH,PRKCZ,RAP2B,RASD1
α-Adrenergic Signaling	2.06	0.086	NaN	GNG12,ITPR1,ITPR2,PHKA2,PRKCH,PRKCZ,RAP2B,RASD1
Xenobiotic Metabolism Signaling	2.05	0.0608	NaN	ABCC3,GSTM4,GSTM5,HS3ST1,HS3ST3A1,HS3ST3B1,IL1A,IL6,MAPK11,NQO2,PIK3CG,PRKCH,PRKCZ,RAP2B,RASD1,TNF
Chemokine Signaling	2.05	0.0933	NaN	CXCR4,MAPK11,PIK3CG,PLCB4,RAP2B,RASD1,SRC
Fc Epsilon RI Signaling	2.05	0.0796	NaN	AKT3,MAPK11,PIK3CG,PLA2G5,PRKCH,PRKCZ,RAP2B,RASD1,TNF
Production of Nitric Oxide and Reactive Oxygen Species in Macrophages	2.04	0.0686	NaN	AKT3,APOD,CYBB,IRF1,IRF8,LYZ,MAPK11,PIK3CG,PRKCH,PRKCZ,STAT1,TNF
TGF-β Signaling	2.04	0.0851	NaN	BCL2,MAPK11,PMEPA1,RAP2B,RASD1,SMAD3,TGFBR1,TGIF1
Erythropoietin Signaling	2.02	0.0921	NaN	AKT3,PIK3CG,PRKCH,PRKCZ,RAP2B,RASD1,SRC
Nitric Oxide Signaling in the Cardiovascular System	2.01	0.0842	NaN	AKT3,FLT4,ITPR1,ITPR2,PIK3CG,PRKCH,PRKCZ,RYR2
Tec Kinase Signaling	2	0.0705	NaN	GNG12,ITK,PIK3CG,PRKCH,PRKCZ,SRC,STAT1,STAT2,TEC,TNF,YES1
Thyroid Cancer Signaling	1.99	0.0909	NaN	AKT3,CXCR4,IRS2,MYC,PIK3CG,RAP2B,RASD1
IL-7 Signaling Pathway	1.99	0.0909	NaN	AKT3,BCL2,CCND3,MAPK11,MYC,PIK3CG,STAT1
PI3K Signaling in B Lymphocytes	1.98	0.0735	NaN	AKT3,ATF5,IRS2,ITPR1,ITPR2,PIK3CG,PLCB4,PRKCZ,RAP2B,RASD1
Hepatic Fibrosis / Hepatic Stellate Cell Activation	1.97	0.067	NaN	BCL2,CSF1,FLT4,IL1A,IL1R2,IL1RAP,IL6,KLF6,SMAD3,STAT1,TGFBR1,TNF
Antigen Presentation Pathway	1.97	0.143	NaN	HLA-A,HLA-E,HLA-F,NLRC5
Colorectal Cancer Metastasis Signaling	1.97	0.061	NaN	AKT3,FZD5,GNG12,IL6,LRP1,MYC,PIK3CG,PTGER2,RAP2B,RASD1,SMAD3,SRC,STAT1,TGFBR1,TNF
IL-3 Signaling	1.96	0.0897	NaN	AKT3,PIK3CG,PRKCH,PRKCZ,RAP2B,RASD1,STAT1
Apelin Cardiomyocyte Signaling Pathway	1.96	0.0825	NaN	AKT3,ITPR1,MAPK11,PIK3CG,PLCB4,PRKCH,PRKCZ,SLC9A2
FLT3 Signaling in Hematopoietic Progenitor Cells	1.93	0.0886	NaN	AKT3,MAPK11,PIK3CG,RAP2B,RASD1,STAT1,STAT2
Cytotoxic T Lymphocyte-mediated Apoptosis of Target Cells	1.92	0.138	NaN	BCL2,HLA-A,HLA-E,HLA-F
JAK/Stat Signaling	1.9	0.0875	NaN	AKT3,IL6,PIK3CG,RAP2B,RASD1,STAT1,STAT2
G Beta Gamma Signaling	1.89	0.075	NaN	AKT3,ARHGEF6,GNG12,PIK3CG,PRKCH,PRKCZ,RAP2B,RASD1,SRC
Glioblastoma Multiforme Signaling	1.89	0.0679	NaN	AKT3,CDK6,FZD5,ITPR1,ITPR2,MYC,PIK3CG,PLCB4,RAP2B,RASD1,SRC
Systemic Lupus Erythematosus In T Cell Signaling Pathway	1.85	0.0565	NaN	AKT3,CASP1,H2-M5,H2-T10,H2-T24,HLA-A,HLA-E,HLA-F,IL12B,IL2,IL6,ITPR1,PIK3CG,RAP2B,RASD1,SELPLG,YES1
Chronic Myeloid Leukemia Signaling	1.84	0.0784	NaN	AKT3,CDK6,MYC,PIK3CG,RAP2B,RASD1,SMAD3,TGFBR1
Purine Nucleotides Degradation II (Aerobic)	1.83	0.176	NaN	NT5C3A,PNP,XDH
T Cell Receptor Signaling	1.79	0.0769	NaN	CTLA4,ITK,PAG1,PIK3CG,PTPN7,RAP2B,RASD1,TEC
Myc Mediated Apoptosis Signaling	1.78	0.104	NaN	BCL2,CFLAR,MAX,MYC,TNF
P2Y Purigenic Receptor Signaling Pathway	1.78	0.072	NaN	AKT3,GNG12,MYC,PIK3CG,PLCB4,PRKCH,PRKCZ,RAP2B,RASD1
PTEN Signaling	1.78	0.072	NaN	AKT3,BCL2,FLT4,MAGI3,PIK3CG,PRKCZ,RAP2B,RASD1,TGFBR1
Role of Osteoblasts, Osteoclasts and Chondrocytes in Rheumatoid Arthritis	1.77	0.061	NaN	AKT3,BCL2,CSF1,FZD5,IL1A,IL1R2,IL1RAP,IL6,LRP1,Naip1 (includes others),PIK3CG,SRC,TNF
IL-10 Signaling	1.77	0.0909	NaN	IL1A,IL1R2,IL1RAP,IL6,MAPK11,TNF
Leukocyte Extravasation Signaling	1.76	0.0628	NaN	ARHGAP8/PRR5-ARHGAP8,CLDN7,CXCR4,CYBB,ITK,MAPK11,PIK3CG,PRKCH,PRKCZ,SELPLG,SRC,TEC
Opioid Signaling Pathway	1.75	0.0588	NaN	AKT3,ITPR1,ITPR2,MYC,PIK3CG,PRKCH,PRKCZ,RAP2B,RASD1,RGS1,RGS14,RYR2,SRC,YES1
Ceramide Signaling	1.74	0.0814	NaN	AKT3,BCL2,PIK3CG,PRKCZ,RAP2B,RASD1,TNF
PDGF Signaling	1.74	0.0814	NaN	EIF2AK2,MYC,PIK3CG,RAP2B,RASD1,SRC,STAT1
Gap Junction Signaling	1.73	0.0622	NaN	AKT3,GJB2,ITPR1,ITPR2,PIK3CG,PLCB4,PRKCH,PRKCZ,RAP2B,RASD1,SRC,TUBA8
Role of RIG1-like Receptors in Antiviral Innate Immunity	1.72	0.121	NaN	DDX58,IFIH1,IFNB1,TRIM25
IL-9 Signaling	1.72	0.121	NaN	IRS2,PIK3CG,STAT1,TNF
Melanoma Signaling	1.71	0.1	NaN	AKT3,MITF,PIK3CG,RAP2B,RASD1
HGF Signaling	1.7	0.0741	NaN	AKT3,ELK3,IL6,PIK3CG,PRKCH,PRKCZ,RAP2B,RASD1
Acute Myeloid Leukemia Signaling	1.69	0.0795	NaN	AKT3,CSF2RA,MYC,PIK3CG,PML,RAP2B,RASD1
TREM1 Signaling	1.68	0.087	NaN	AKT3,CASP1,IL6,Naip1 (includes others),NLRC5,TNF
Adipogenesis pathway	1.68	0.0692	NaN	DDIT3,EGR2,FGFRL1,FZD5,LPIN1,PPARG,SAP30,SMAD3,TNF
GM-CSF Signaling	1.66	0.0857	NaN	AKT3,CSF2RA,PIK3CG,RAP2B,RASD1,STAT1
Dermatan Sulfate Biosynthesis	1.64	0.0962	NaN	CHSY3,DSEL,HS3ST1,HS3ST3A1,HS3ST3B1
Small Cell Lung Cancer Signaling	1.63	0.0845	NaN	AKT3,BCL2,CDK6,MAX,MYC,PIK3CG
CD28 Signaling in T Helper Cells	1.61	0.0714	NaN	AKT3,CTLA4,HLA-A,IL2,ITK,ITPR1,ITPR2,PIK3CG
Granulocyte Adhesion and Diapedesis	1.6	0.0641	NaN	CLDN7,Cxcl11,CXCL13,CXCR4,FPR2,IL1A,IL1R2,IL1RAP,SELPLG,TNF
Toll-like Receptor Signaling	1.6	0.0833	NaN	EIF2AK2,IL12A,IL12B,IL1A,MAPK11,TNF
Fcγ Receptor-mediated Phagocytosis in Macrophages and Monocytes	1.6	0.0761	NaN	AKT3,FYB1,PIK3CG,PRKCH,PRKCZ,SRC,YES1
Apelin Endothelial Signaling Pathway	1.59	0.0708	NaN	AKT3,PIK3CG,PLCB4,PRKCH,PRKCZ,RAP2B,RASD1,SMAD3
Systemic Lupus Erythematosus Signaling	1.58	0.0611	NaN	AKT3,HLA-A,HLA-E,HLA-F,IL1A,IL2,IL6,PIK3CG,RAP2B,RASD1,TNF
Estrogen-Dependent Breast Cancer Signaling	1.58	0.0822	NaN	AKT3,HSD17B11,PIK3CG,RAP2B,RASD1,SRC
Role of JAK1, JAK2 and TYK2 in Interferon Signaling	1.58	0.143	NaN	IFNB1,STAT1,STAT2
FXR/RXR Activation	1.55	0.0696	NaN	AKT3,APOD,CYP27A1,CYP8B1,FOXA1,IL1A,PPARG,TNF
IL-17 Signaling	1.55	0.0811	NaN	AKT3,IL6,MAPK11,PIK3CG,RAP2B,RASD1
Neuregulin Signaling	1.53	0.0737	NaN	AKT3,MYC,PRKCH,PRKCZ,RAP2B,RASD1,SRC
GDNF Family Ligand-Receptor Interactions	1.53	0.08	NaN	IRS2,ITPR1,ITPR2,PIK3CG,RAP2B,RASD1
Autoimmune Thyroid Disease Signaling	1.52	0.105	NaN	HLA-A,HLA-E,HLA-F,IL2
SPINK1 General Cancer Pathway	1.52	0.0893	NaN	AKT3,IL6,PIK3CG,RAP2B,RASD1
Endocannabinoid Cancer Inhibition Pathway	1.51	0.0647	NaN	AKT3,CASP1,CCND3,DDIT3,MYC,NUPR1,PIK3CG,SRC,TRIB3
VEGF Signaling	1.51	0.0729	NaN	AKT3,BCL2,FLT4,PIK3CG,RAP2B,RASD1,SRC
Thio-molybdenum Cofactor Biosynthesis	1.5	1	NaN	MOCOS
Xanthine and Xanthosine Salvage	1.5	1	NaN	PNP
Phagosome Maturation	1.5	0.0643	NaN	ATP6V1D,CTSC,CTSV,CYBB,HLA-A,HLA-E,HLA-F,TUBA8,VPS37B
Breast Cancer Regulation by Stathmin1	1.49	0.046	NaN	ADGRE5,ARHGEF6,CCND3,CCRL2,CDK6,CELSR2,CYSLTR1,FPR2,FZD5,GNG12,GPR155,GPR183,GPR33,GPR34,GPR82,GPR85,HCAR1,P2RY10,PIK3CG,PLCB4,PRKCH,PRKCZ,PTGER2,RAP2B,RASD1,TUBA8
Dermatan Sulfate Biosynthesis (Late Stages)	1.48	0.103	NaN	DSEL,HS3ST1,HS3ST3A1,HS3ST3B1
Glycolysis I	1.47	0.13	NaN	ENO1,ENO4,PFKP
Calcium-induced T Lymphocyte Apoptosis	1.46	0.0862	NaN	HLA-A,ITPR1,ITPR2,PRKCH,PRKCZ
Senescence Pathway	1.46	0.0538	NaN	AKT3,CDK6,ELK3,IFNB1,IL1A,IL6,ITPR2,PIK3CG,PML,PRKCZ,RAP2B,RASD1,SMAD3,TGFBR1
Neuropathic Pain Signaling In Dorsal Horn Neurons	1.45	0.0707	NaN	ITPR1,ITPR2,PIK3CG,PLCB4,PRKCH,PRKCZ,SRC
Th2 Pathway	1.44	0.0661	NaN	CXCR4,DLL1,HLA-A,IL12A,IL12B,IL2,PIK3CG,TGFBR1
Prostanoid Biosynthesis	1.43	0.2	NaN	HPGDS,PTGS1
GNRH Signaling	1.43	0.0599	NaN	EGR1,ITPR1,ITPR2,MAPK11,PLCB4,PRKCH,PRKCZ,RAP2B,RASD1,SRC
IL-22 Signaling	1.42	0.125	NaN	AKT3,MAPK11,STAT1
Chondroitin Sulfate Biosynthesis (Late Stages)	1.41	0.0976	NaN	CHSY3,HS3ST1,HS3ST3A1,HS3ST3B1
Epithelial Adherens Junction Signaling	1.41	0.0621	NaN	AKT3,CLIP1,DLL1,RAP2B,RASD1,SRC,TGFBR1,TUBA8,YES1
Mouse Embryonic Stem Cell Pluripotency	1.41	0.0693	NaN	AKT3,FZD5,MAPK11,MYC,PIK3CG,RAP2B,RASD1
LPS-stimulated MAPK Signaling	1.41	0.075	NaN	MAPK11,PIK3CG,PRKCH,PRKCZ,RAP2B,RASD1
Induction of Apoptosis by HIV1	1.41	0.0833	NaN	BCL2,CXCR4,DAXX,Naip1 (includes others),TNF
Endometrial Cancer Signaling	1.41	0.0833	NaN	AKT3,MYC,PIK3CG,RAP2B,RASD1
Glucocorticoid Receptor Signaling	1.4	0.0508	NaN	AKT3,ANXA1,BCL2,IL1R2,IL2,IL6,MAPK11,PIK3CG,RAP2B,RASD1,SGK1,SMAD3,STAT1,TGFBR1,TNF,TSC22D3
PPAR Signaling	1.39	0.0686	NaN	IL1A,IL1R2,IL1RAP,PPARG,RAP2B,RASD1,TNF
CTLA4 Signaling in Cytotoxic T Lymphocytes	1.39	0.0741	NaN	AKT3,CTLA4,HLA-A,HLA-E,HLA-F,PIK3CG
IL-2 Signaling	1.38	0.082	NaN	AKT3,IL2,PIK3CG,RAP2B,RASD1
Role of JAK family kinases in IL-6-type Cytokine Signaling	1.38	0.12	NaN	IL6,MAPK11,STAT1
Glutathione-mediated Detoxification	1.38	0.12	NaN	GSTM4,GSTM5,HPGDS
Role of NFAT in Regulation of the Immune Response	1.37	0.0585	NaN	AKT3,GNG12,HLA-A,ITK,ITPR1,ITPR2,PIK3CG,PLCB4,RAP2B,RASD1
Telomerase Signaling	1.37	0.068	NaN	AKT3,ELK3,IL2,MYC,PIK3CG,RAP2B,RASD1
iCOS-iCOSL Signaling in T Helper Cells	1.35	0.0673	NaN	AKT3,HLA-A,IL2,ITK,ITPR1,ITPR2,PIK3CG
p70S6K Signaling	1.34	0.063	NaN	AKT3,PIK3CG,PLCB4,PRKCH,PRKCZ,RAP2B,RASD1,SRC
Paxillin Signaling	1.33	0.0667	NaN	ARHGEF6,ITGB5,MAPK11,PIK3CG,RAP2B,RASD1,SRC
IL-23 Signaling Pathway	1.32	0.0909	NaN	AKT3,IL12B,PIK3CG,TNF
Cell Cycle: G1/S Checkpoint Regulation	1.31	0.0781	NaN	CCND3,CDK6,MAX,MYC,SMAD3
Gαq Signaling	1.29	0.0588	NaN	AKT3,GNG12,ITPR1,ITPR2,PIK3CG,PLCB4,PRKCH,PRKCZ,RGS2
Bile Acid Biosynthesis, Neutral Pathway	1.28	0.167	NaN	CYP27A1,CYP8B1
Glioma Signaling	1.26	0.0642	NaN	AKT3,CDK6,PIK3CG,PRKCH,PRKCZ,RAP2B,RASD1
ErbB4 Signaling	1.26	0.0758	NaN	PIK3CG,PRKCH,PRKCZ,RAP2B,RASD1
LPS/IL-1 Mediated Inhibition of RXR Function	1.25	0.0539	NaN	ABCC3,ABCG1,GSTM4,GSTM5,HS3ST1,HS3ST3A1,HS3ST3B1,IL1A,IL1R2,IL1RAP,TNF
EIF2 Signaling	1.24	0.0537	NaN	AKT3,ATF5,BCL2,DDIT3,EIF2AK1,EIF2AK2,MYC,PIK3CG,RAP2B,RASD1,TRIB3
Pregnenolone Biosynthesis	1.22	0.154	NaN	CYP26B1,CYP27A1
Guanine and Guanosine Salvage I	1.21	0.5	NaN	PNP
Alanine Degradation III	1.21	0.5	NaN	GPT2
Alanine Biosynthesis II	1.21	0.5	NaN	GPT2
Adenine and Adenosine Salvage I	1.21	0.5	NaN	PNP
ErbB Signaling	1.18	0.0659	NaN	MAPK11,PIK3CG,PRKCH,PRKCZ,RAP2B,RASD1
ERK/MAPK Signaling	1.18	0.0541	NaN	DUSP9,ELK3,MYC,PIK3CG,PLA2G5,PPARG,RAP2B,RASD1,SRC,STAT1
Ovarian Cancer Signaling	1.18	0.0584	NaN	AKT3,BCL2,FZD5,PIK3CG,PTGS1,RAP2B,RASD1,SRC
Chondroitin Sulfate Biosynthesis	1.18	0.0816	NaN	CHSY3,HS3ST1,HS3ST3A1,HS3ST3B1
Caveolar-mediated Endocytosis Signaling	1.15	0.0704	NaN	HLA-A,HLA-E,HLA-F,ITGB5,SRC
ERK5 Signaling	1.15	0.0704	NaN	MYC,RAP2B,RASD1,SGK1,SRC
Glioma Invasiveness Signaling	1.15	0.0704	NaN	ITGB5,PIK3CG,PLAUR,RAP2B,RASD1
Melanocyte Development and Pigmentation Signaling	1.15	0.0645	NaN	BCL2,MITF,PIK3CG,RAP2B,RASD1,SRC
Phospholipase C Signaling	1.15	0.0504	NaN	ARHGEF6,GNG12,ITK,ITPR1,ITPR2,PLA2G5,PLCB4,PRKCH,PRKCZ,RAP2B,RASD1,SRC
FAK Signaling	1.13	0.0638	NaN	AKT3,ARHGEF6,PIK3CG,RAP2B,RASD1,SRC
UVB-Induced MAPK Signaling	1.13	0.0784	NaN	MAPK11,PIK3CG,PRKCH,PRKCZ
Regulation of the Epithelial-Mesenchymal Transition Pathway	1.12	0.0526	NaN	AKT3,BCL9,EGR1,FGFRL1,FZD5,PIK3CG,RAP2B,RASD1,SMAD3,TGFBR1
Xenobiotic Metabolism CAR Signaling Pathway	1.11	0.0542	NaN	ABCC3,GSTM4,GSTM5,HS3ST1,HS3ST3A1,HS3ST3B1,PRKCH,PRKCZ,SRC
Amyotrophic Lateral Sclerosis Signaling	1.11	0.0632	NaN	AKT3,ALS2,BCL2,CASP1,Naip1 (includes others),PIK3CG
IL-17A Signaling in Fibroblasts	1.11	0.0938	NaN	IL6,MAPK11,NFKBIZ
Acute Phase Response Signaling	1.1	0.0539	NaN	AKT3,IL1A,IL1RAP,IL6,MAPK11,PIK3CG,RAP2B,RASD1,TNF
Inhibition of Angiogenesis by TSP1	1.08	0.0909	NaN	AKT3,MAPK11,TGFBR1
Agrin Interactions at Neuromuscular Junction	1.07	0.0667	NaN	ARHGEF6,RAP2B,RASD1,SRC,UTRN
Proline Degradation	1.04	0.333	NaN	LOC102724788/PRODH
Ascorbate Recycling (Cytosolic)	1.04	0.333	NaN	GLRX
Tetrahydrobiopterin Biosynthesis I	1.04	0.333	NaN	GCH1
Tetrahydrobiopterin Biosynthesis II	1.04	0.333	NaN	GCH1
Unfolded protein response	1.03	0.0727	NaN	BCL2,DDIT3,INSIG1,PPARG
Antiproliferative Role of Somatostatin Receptor 2	1.03	0.0649	NaN	GNG12,PIK3CG,RAP2B,RASD1,SRC
VDR/RXR Activation	1.01	0.0641	NaN	IL12A,IL2,MXD1,PRKCH,PRKCZ
CNTF Signaling	1.01	0.0714	NaN	PIK3CG,RAP2B,RASD1,STAT1
Antioxidant Action of Vitamin C	1	0.0588	NaN	CSF2RA,GLRX,MAPK11,PLA2G5,PLCB4,TNF
IGF-1 Signaling	1	0.0588	NaN	AKT3,IRS2,PIK3CG,PRKCZ,RAP2B,RASD1
Osteoarthritis Pathway	0.987	0.0495	NaN	CASP1,FZD5,IL1R2,IL1RAP,LRP1,NKX3-2,PPARG,SMAD3,TGFBR1,TNF
Synaptic Long Term Potentiation	0.983	0.0551	NaN	ITPR1,ITPR2,PLCB4,PRKCH,PRKCZ,RAP2B,RASD1
IL-4 Signaling	0.979	0.0625	NaN	AKT3,HLA-A,PIK3CG,RAP2B,RASD1
Aldosterone Signaling in Epithelial Cells	0.971	0.0523	NaN	HSPA4L,ITPR1,ITPR2,PIK3CG,PLCB4,PRKCH,PRKCZ,SGK1
Autophagy	0.971	0.069	NaN	BCL2,CTSC,CTSV,WDFY3
Cancer Drug Resistance By Drug Efflux	0.971	0.069	NaN	AKT3,PIK3CG,RAP2B,RASD1
FAT10 Signaling Pathway	0.971	0.111	NaN	TNF,UBA6
CREB Signaling in Neurons	0.967	0.049	NaN	AKT3,GNG12,ITPR1,ITPR2,PIK3CG,PLCB4,PRKCH,PRKCZ,RAP2B,RASD1
Antiproliferative Role of TOB in T Cell Signaling	0.967	0.0811	NaN	IL2,SMAD3,TGFBR1
NRF2-mediated Oxidative Stress Response	0.959	0.0503	NaN	GSTM4,GSTM5,MAFK,NQO2,PIK3CG,PRKCH,PRKCZ,RAP2B,RASD1
Sertoli Cell-Sertoli Cell Junction Signaling	0.959	0.0503	NaN	AKT3,CLDN7,MAPK11,RAP2B,RASD1,SPTB,SRC,TNF,TUBA8
PPARα/RXRα Activation	0.939	0.0497	NaN	IL1R2,IL1RAP,IL6,ITGB5,PLCB4,RAP2B,RASD1,SMAD3,TGFBR1
Docosahexaenoic Acid (DHA) Signaling	0.939	0.0789	NaN	AKT3,BCL2,PIK3CG
Triacylglycerol Biosynthesis	0.939	0.0789	NaN	AGPAT4,ELOVL2,LPIN1
PXR/RXR Activation	0.928	0.0667	NaN	ABCC3,AKT3,IL6,TNF
Inflammasome pathway	0.928	0.105	NaN	AIM2,CASP1
Airway Inflammation in Asthma	0.924	0.25	NaN	TNF
Pancreatic Adenocarcinoma Signaling	0.924	0.0561	NaN	AKT3,BCL2,PIK3CG,SMAD3,STAT1,TGFBR1
Arsenate Detoxification I (Glutaredoxin)	0.924	0.25	NaN	PNP
Spermine and Spermidine Degradation I	0.924	0.25	NaN	SAT1
Glutathione Redox Reactions II	0.924	0.25	NaN	GLRX
Synaptic Long Term Depression	0.917	0.0492	NaN	ITPR1,ITPR2,PLA2G5,PLCB4,PRKCH,PRKCZ,RAP2B,RASD1,RYR2
IL-17A Signaling in Airway Cells	0.91	0.0656	NaN	AKT3,IL6,MAPK11,PIK3CG
FGF Signaling	0.91	0.0595	NaN	AKT3,FGFRL1,ITPR1,MAPK11,PIK3CG
Protein Kinase A Signaling	0.893	0.0428	NaN	AKAP7,DHH,DUSP22,DUSP9,GNG12,ITPR1,ITPR2,PHKA2,PLCB4,PRKCH,PRKCZ,PTPN7,RYR2,SMAD3,SMPDL3A,TGFBR1
Endoplasmic Reticulum Stress Pathway	0.893	0.1	NaN	DDIT3,TAOK3
GPCR-Mediated Nutrient Sensing in Enteroendocrine Cells	0.883	0.0545	NaN	GNG12,ITPR1,ITPR2,PLCB4,PRKCH,PRKCZ
RANK Signaling in Osteoclasts	0.879	0.0581	NaN	AKT3,MAPK11,MITF,PIK3CG,SRC
Regulation of Cellular Mechanics by Calpain Protease	0.873	0.0635	NaN	CDK6,RAP2B,RASD1,SRC
G-Protein Coupled Receptor Signaling	0.873	0.0449	NaN	AKT3,DUSP9,FPR2,PIK3CG,PLCB4,PTGER2,RAP2B,RASD1,RGS14,RGS2,SMPDL3A,SRC
ErbB2-ErbB3 Signaling	0.854	0.0625	NaN	MYC,PIK3CG,RAP2B,RASD1
Pyridoxal 5'-phosphate Salvage Pathway	0.854	0.0625	NaN	CDK6,EIF2AK2,PRKCH,SGK1
Remodeling of Epithelial Adherens Junctions	0.854	0.0625	NaN	CLIP1,MAPRE3,SRC,TUBA8
Regulation of IL-2 Expression in Activated and Anergic T Lymphocytes	0.851	0.0568	NaN	IL2,RAP2B,RASD1,SMAD3,TGFBR1
RAR Activation	0.848	0.0474	NaN	ADH1C,AKT3,MAPK11,PIK3CG,PML,PRKCH,PRKCZ,SMAD3,SRC
Insulin Receptor Signaling	0.848	0.0507	NaN	AKT3,IRS2,PIK3CG,PRKCZ,RAP2B,RASD1,SGK1
Oncostatin M Signaling	0.845	0.0714	NaN	RAP2B,RASD1,STAT1
Axonal Guidance Signaling	0.839	0.0408	NaN	ADAM23,AKT3,ARHGEF6,CXCR4,ECE2,FZD5,GNG12,LNPEP,NRP1,PIK3CG,PLCB4,PLXNB2,PRKCH,PRKCZ,RAP2B,RASD1,SEMA4D,SEMA4F,TUBA8
Adenine and Adenosine Salvage III	0.833	0.2	NaN	PNP
Purine Ribonucleosides Degradation to Ribose-1-phosphate	0.833	0.2	NaN	PNP
Galactose Degradation I (Leloir Pathway)	0.833	0.2	NaN	GALM
Endocannabinoid Developing Neuron Pathway	0.833	0.0526	NaN	AKT3,MAPK11,PIK3CG,RAP2B,RASD1,SRC
Type II Diabetes Mellitus Signaling	0.827	0.05	NaN	AKT3,IRS2,PIK3CG,PPARG,PRKCH,PRKCZ,TNF
IL-17A Signaling in Gastric Cells	0.824	0.0909	NaN	MAPK11,TNF
Prostate Cancer Signaling	0.807	0.0549	NaN	AKT3,BCL2,PIK3CG,RAP2B,RASD1
iNOS Signaling	0.801	0.0682	NaN	IRF1,MAPK11,STAT1
Xenobiotic Metabolism PXR Signaling Pathway	0.796	0.0473	NaN	ABCC3,GSTM4,GSTM5,HS3ST1,HS3ST3A1,HS3ST3B1,PRKCH,PRKCZ
Vitamin-C Transport	0.793	0.087	NaN	GJB2,GLRX
Apelin Cardiac Fibroblast Signaling Pathway	0.793	0.087	NaN	AKT3,IL6
Growth Hormone Signaling	0.788	0.0588	NaN	PIK3CG,PRKCH,PRKCZ,STAT1
Th17 Activation Pathway	0.788	0.0588	NaN	IL12A,IL12B,IL6,PTGER2
Factors Promoting Cardiogenesis in Vertebrates	0.783	0.0486	NaN	FZD5,LRP1,MYC,PLCB4,PRKCH,PRKCZ,TGFBR1
PAK Signaling	0.78	0.0538	NaN	ARHGEF6,PIK3CG,RAP2B,RASD1,TNF
nNOS Signaling in Neurons	0.78	0.0667	NaN	PRKCH,PRKCZ,RASD1
p53 Signaling	0.767	0.0532	NaN	AKT3,BCL2,PIK3CG,PLAGL1,PML
Gluconeogenesis I	0.764	0.0833	NaN	ENO1,ENO4
Trehalose Degradation II (Trehalase)	0.759	0.167	NaN	HK1
Chondroitin and Dermatan Biosynthesis	0.759	0.167	NaN	CHSY3
Tryptophan Degradation to 2-amino-3-carboxymuconate Semialdehyde	0.759	0.167	NaN	HAAO
Huntington's Disease Signaling	0.757	0.0441	NaN	AKT3,CASP1,GNG12,HIP1,ITPR1,PIK3CG,PLCB4,PRKCH,PRKCZ,SGK1
Stearate Biosynthesis I (Animals)	0.742	0.0638	NaN	ELOVL2,SRD5A3,ZADH2
Gαi Signaling	0.726	0.0488	NaN	FPR2,GNG12,RAP2B,RASD1,RGS14,SRC
Apoptosis Signaling	0.717	0.051	NaN	BCL2,Naip1 (includes others),RAP2B,RASD1,TNF
Airway Pathology in Chronic Obstructive Pulmonary Disease	0.701	0.143	NaN	TNF
Phosphatidylcholine Biosynthesis I	0.701	0.143	NaN	CHPT1
Angiopoietin Signaling	0.697	0.0541	NaN	AKT3,PIK3CG,RAP2B,RASD1
Reelin Signaling in Neurons	0.695	0.0476	NaN	AKT3,ARHGEF6,NDEL1,PIK3CG,SRC,YES1
ILK Signaling	0.693	0.0444	NaN	AKT3,ARHGEF6,FERMT2,IRS2,ITGB5,MYC,PIK3CG,TNF
eNOS Signaling	0.693	0.0458	NaN	AKT3,FLT4,ITPR1,ITPR2,PIK3CG,PRKCH,PRKCZ
Clathrin-mediated Endocytosis Signaling	0.684	0.0442	NaN	APOD,HIP1,HIP1R,ITGB5,LYZ,MYO1E,PIK3CG,SRC
Gα12/13 Signaling	0.684	0.0472	NaN	AKT3,PIK3CG,RAP2B,RASD1,SRC,TEC
Renal Cell Carcinoma Signaling	0.67	0.0526	NaN	AKT3,PIK3CG,RAP2B,RASD1
Lymphotoxin β Receptor Signaling	0.654	0.0577	NaN	AKT3,PIK3CG,TNFSF14
Role of PI3K/AKT Signaling in the Pathogenesis of Influenza	0.654	0.0577	NaN	AKT3,IFNB1,PIK3CG
Sucrose Degradation V (Mammalian)	0.65	0.125	NaN	GALM
Gαs Signaling	0.646	0.0481	NaN	GNG12,PTGER2,RGS2,RYR2,SRC
Human Embryonic Stem Cell Pluripotency	0.635	0.0455	NaN	AKT3,FGFRL1,FZD5,PIK3CG,SMAD3,TGFBR1
Neuroprotective Role of THOP1 in Alzheimer's Disease	0.625	0.0472	NaN	ECE2,HLA-A,HLA-E,HLA-F,ST14
SPINK1 Pancreatic Cancer Pathway	0.623	0.0556	NaN	CPQ,SMAD3,TGFBR1
TR/RXR Activation	0.618	0.05	NaN	AKT3,ENO1,PFKP,PIK3CG
TNFR2 Signaling	0.618	0.0667	NaN	Naip1 (includes others),TNF
Germ Cell-Sertoli Cell Junction Signaling	0.613	0.0432	NaN	PIK3CG,RAP2B,RASD1,SRC,TGFBR1,TNF,TUBA8
cAMP-mediated signaling	0.613	0.0413	NaN	AKAP7,DUSP9,FPR2,PKIB,PTGER2,RGS14,RGS2,SMPDL3A,SRC
Citrulline Biosynthesis	0.604	0.111	NaN	LOC102724788/PRODH
GDP-glucose Biosynthesis	0.604	0.111	NaN	HK1
Folate Transformations I	0.604	0.111	NaN	MTHFR
G Protein Signaling Mediated by Tubby	0.597	0.0645	NaN	GNG12,PLCB4
HIF1α Signaling	0.593	0.0459	NaN	AKT3,MAPK11,PIK3CG,RAP2B,RASD1
Rac Signaling	0.583	0.0455	NaN	CYBB,PIK3CG,PRKCZ,RAP2B,RASD1
Role of JAK2 in Hormone-like Cytokine Signaling	0.578	0.0625	NaN	IRS2,STAT1
Agranulocyte Adhesion and Diapedesis	0.572	0.0419	NaN	CLDN7,Cxcl11,CXCL13,CXCR4,IL1A,SELPLG,TNF
Glucose and Glucose-1-phosphate Degradation	0.565	0.1	NaN	HK1
NAD biosynthesis II (from tryptophan)	0.565	0.1	NaN	HAAO
Phospholipases	0.565	0.0517	NaN	LIPG,PLA2G5,PLCB4
NGF Signaling	0.564	0.0446	NaN	AKT3,PIK3CG,PRKCZ,RAP2B,RASD1
Wnt/β-catenin Signaling	0.564	0.0417	NaN	AKT3,BCL9,FZD5,LRP1,MYC,SRC,TGFBR1
Role of Lipids/Lipid Rafts in the Pathogenesis of Influenza	0.53	0.0909	NaN	IFNB1
Oleate Biosynthesis II (Animals)	0.53	0.0909	NaN	Scd4
GP6 Signaling Pathway	0.527	0.0431	NaN	AKT3,ITPR1,PIK3CG,PRKCH,PRKCZ
Inhibition of ARE-Mediated mRNA Degradation Pathway	0.527	0.0431	NaN	AKT3,MAPK11,TNF,TNFSF14,TNFSF8
PI3K/AKT Signaling	0.526	0.0405	NaN	AKT3,BCL2,IFNLR1,IL1R2,PIK3CG,RAP2B,RASD1
Coagulation System	0.524	0.0571	NaN	PLAT,PLAUR
Role of NANOG in Mammalian Embryonic Stem Cell Pluripotency	0.519	0.0427	NaN	AKT3,FZD5,PIK3CG,RAP2B,RASD1
IL-1 Signaling	0.519	0.0449	NaN	GNG12,IL1A,IL1RAP,MAPK11
Heparan Sulfate Biosynthesis (Late Stages)	0.514	0.0484	NaN	HS3ST1,HS3ST3A1,HS3ST3B1
B Cell Receptor Signaling	0.511	0.04	NaN	AKT3,EGR1,MAPK11,PAG1,PIK3CG,RAP2B,RASD1
CCR5 Signaling in Macrophages	0.509	0.0444	NaN	GNG12,MAPK11,PRKCH,PRKCZ
Notch Signaling	0.507	0.0556	NaN	DLL1,HES7
Regulation of eIF4 and p70S6K Signaling	0.499	0.0405	NaN	AKT3,MAPK11,PIK3CG,PRKCZ,RAP2B,RASD1
Leukotriene Biosynthesis	0.499	0.0833	NaN	LTC4S
3-phosphoinositide Degradation	0.499	0.0405	NaN	DUSP28,MTM1,PALD1,PPM1H,PPM1K,PTPN7
Salvage Pathways of Pyrimidine Ribonucleotides	0.499	0.044	NaN	CDK6,EIF2AK2,PRKCH,SGK1
UDP-N-acetyl-D-galactosamine Biosynthesis II	0.499	0.0833	NaN	HK1
Ephrin Receptor Signaling	0.498	0.0395	NaN	AKT3,CXCR4,GNG12,PIK3CG,RAP2B,RASD1,SRC
CD40 Signaling	0.491	0.0469	NaN	MAPK11,PIK3CG,PTGS1
D-myo-inositol-5-phosphate Metabolism	0.491	0.0403	NaN	DUSP28,PALD1,PLCB4,PPM1H,PPM1K,PTPN7
Androgen Biosynthesis	0.471	0.0769	NaN	SRD5A3
Mechanisms of Viral Exit from Host Cells	0.461	0.0513	NaN	PRKCH,PRKCZ
Choline Biosynthesis III	0.445	0.0714	NaN	CHPT1
Melatonin Signaling	0.437	0.0435	NaN	PLCB4,PRKCH,PRKCZ
Heparan Sulfate Biosynthesis	0.437	0.0435	NaN	HS3ST1,HS3ST3A1,HS3ST3B1
SAPK/JNK Signaling	0.435	0.0408	NaN	DAXX,PIK3CG,RAP2B,RASD1
3-phosphoinositide Biosynthesis	0.428	0.038	NaN	DUSP28,PALD1,PIK3CG,PPM1H,PPM1K,PTPN7
GPCR-Mediated Integration of Enteroendocrine Signaling Exemplified by an L Cell	0.426	0.0429	NaN	ITPR1,ITPR2,PLCB4
Superpathway of Citrulline Metabolism	0.421	0.0667	NaN	LOC102724788/PRODH
Histidine Degradation VI	0.421	0.0667	NaN	CYP26B1
Superpathway of Inositol Phosphate Compounds	0.416	0.0368	NaN	DUSP28,PALD1,PIK3CG,PLCB4,PPM1H,PPM1K,PTPN7
Apelin Pancreas Signaling Pathway	0.408	0.0465	NaN	DDIT3,PIK3CG
Tight Junction Signaling	0.403	0.037	NaN	AKT3,CASK,CLDN7,PRKCZ,TGFBR1,TNF
Androgen Signaling	0.402	0.0379	NaN	GNG12,PRKCH,PRKCZ,SMAD3,SRC
Cardiac β-adrenergic Signaling	0.402	0.0379	NaN	AKAP7,GNG12,PKIB,RYR2,SMPDL3A
Parkinson's Signaling	0.399	0.0625	NaN	MAPK11
Leptin Signaling in Obesity	0.398	0.0411	NaN	AKT3,PIK3CG,PLCB4
D-myo-inositol (1,4,5,6)-Tetrakisphosphate Biosynthesis	0.388	0.0373	NaN	DUSP28,PALD1,PPM1H,PPM1K,PTPN7
D-myo-inositol (3,4,5,6)-tetrakisphosphate Biosynthesis	0.388	0.0373	NaN	DUSP28,PALD1,PPM1H,PPM1K,PTPN7
Role of Oct4 in Mammalian Embryonic Stem Cell Pluripotency	0.384	0.0444	NaN	FOXA1,TDRD7
PFKFB4 Signaling Pathway	0.384	0.0444	NaN	HK1,XDH
FcγRIIB Signaling in B Lymphocytes	0.38	0.04	NaN	PIK3CG,RAP2B,RASD1
CDK5 Signaling	0.38	0.0381	NaN	EGR1,MAPK11,RAP2B,RASD1
Ubiquinol-10 Biosynthesis (Eukaryotic)	0.38	0.0588	NaN	CYP26B1
Dermatan Sulfate Degradation (Metazoa)	0.38	0.0588	NaN	FGFRL1
D-myo-inositol (1,4,5)-trisphosphate Degradation	0.38	0.0588	NaN	INPP1
Neurotrophin/TRK Signaling	0.38	0.04	NaN	PIK3CG,RAP2B,RASD1
Estrogen Receptor Signaling	0.376	0.0343	NaN	AKT3,BCL2,FOXA1,MYC,PIK3CG,PLCB4,PRKCH,PRKCZ,RAP2B,RASD1,SRC
mTOR Signaling	0.372	0.0354	NaN	AKT3,ARHGAP8/PRR5-ARHGAP8,PIK3CG,PRKCH,PRKCZ,RAP2B,RASD1
Hereditary Breast Cancer Signaling	0.37	0.0365	NaN	AKT3,CDK6,PIK3CG,RAP2B,RASD1
Cardiac Hypertrophy Signaling	0.362	0.0346	NaN	GNG12,IL6,MAPK11,PIK3CG,PLCB4,RAP2B,RASD1,TGFBR1
Protein Ubiquitination Pathway	0.362	0.0344	NaN	HLA-A,HLA-E,HLA-F,HSPA4L,PSMB10,UBE2L6,USP18,USP25,USP27X
Methylglyoxal Degradation III	0.361	0.0556	NaN	ZADH2
TNFR1 Signaling	0.352	0.0417	NaN	Naip1 (includes others),TNF
Gustation Pathway	0.351	0.0357	NaN	ITPR1,ITPR2,P2RX4,P2RY10,SMPDL3A
Corticotropin Releasing Hormone Signaling	0.345	0.0355	NaN	ITPR1,ITPR2,MAPK11,PRKCH,PRKCZ
GADD45 Signaling	0.344	0.0526	NaN	CCND3
Putrescine Degradation III	0.344	0.0526	NaN	SAT1
DNA damage-induced 14-3-3σ Signaling	0.344	0.0526	NaN	AKT3
Apelin Muscle Signaling Pathway	0.344	0.0526	NaN	AKT3
Integrin Signaling	0.342	0.0343	NaN	AKT3,ITGB5,PIK3CG,RAP2B,RASD1,SRC,TSPAN2
Amyloid Processing	0.341	0.0408	NaN	AKT3,MAPK11
Sphingosine-1-phosphate Signaling	0.338	0.036	NaN	AKT3,CASP1,PIK3CG,PLCB4
Signaling by Rho Family GTPases	0.338	0.0339	NaN	ARHGEF6,CDC42EP3,CLIP1,CYBB,GNG12,PIK3CG,PRKCZ,SEPTIN10
Synaptogenesis Signaling Pathway	0.334	0.0333	NaN	AKT3,ITPR1,LRP1,PIK3CG,RAP2B,RASD1,SRC,STXBP1,SYT17,YES1
BMP signaling pathway	0.331	0.037	NaN	MAPK11,RAP2B,RASD1
CDP-diacylglycerol Biosynthesis I	0.328	0.05	NaN	AGPAT4
Phagosome Formation	0.326	0.0354	NaN	PIK3CG,PLCB4,PRKCH,PRKCZ
Nur77 Signaling in T Lymphocytes	0.321	0.0392	NaN	BCL2,HLA-A
Role of IL-17A in Arthritis	0.321	0.0392	NaN	MAPK11,PIK3CG
Relaxin Signaling	0.317	0.0342	NaN	AKT3,GNG12,PIK3CG,PRKCZ,SMPDL3A
AMPK Signaling	0.313	0.0333	NaN	AKT3,IRS2,MAPK11,PFKP,PIK3CG,PPM1H,PPM1K
PKCθ Signaling in T Lymphocytes	0.306	0.0338	NaN	HLA-A,IL2,PIK3CG,RAP2B,RASD1
Tumoricidal Function of Hepatic Natural Killer Cells	0.298	0.0455	NaN	SERPINB9
NAD Salvage Pathway II	0.298	0.0455	NaN	NT5C3A
Phosphatidylglycerol Biosynthesis II (Non-plastidic)	0.298	0.0455	NaN	AGPAT4
Superpathway of D-myo-inositol (1,4,5)-trisphosphate Metabolism	0.285	0.0435	NaN	INPP1
Tryptophan Degradation III (Eukaryotic)	0.285	0.0435	NaN	HAAO
Semaphorin Signaling in Neurons	0.279	0.0357	NaN	NRP1,SEMA4D
Glutamate Receptor Signaling	0.279	0.0357	NaN	SLC1A3,SLC1A4
HOTAIR Regulatory Pathway	0.277	0.0325	NaN	AKT3,FOXA1,IRF1,MYC,PIK3CG
D-myo-inositol (1,4,5)-Trisphosphate Biosynthesis	0.261	0.04	NaN	PLCB4
Dopamine-DARPP32 Feedback in cAMP Signaling	0.253	0.0314	NaN	ITPR1,ITPR2,PLCB4,PRKCH,PRKCZ
Estrogen-mediated S-phase Entry	0.25	0.0385	NaN	MYC
Ethanol Degradation II	0.25	0.0385	NaN	ADH1C
Apelin Liver Signaling Pathway	0.25	0.0385	NaN	TNF
Bladder Cancer Signaling	0.241	0.0316	NaN	MYC,RAP2B,RASD1
Acetone Degradation I (to Methylglyoxal)	0.24	0.037	NaN	ZADH2
Role of p14/p19ARF in Tumor Suppression	0.24	0.037	NaN	PIK3CG
Wnt/Ca+ pathway	0.235	0.0323	NaN	FZD5,PLCB4
B Cell Development	0.23	0.0357	NaN	HLA-A
Noradrenaline and Adrenaline Degradation	0.22	0.0345	NaN	ADH1C
4-1BB Signaling in T Lymphocytes	0.203	0.0323	NaN	MAPK11
Circadian Rhythm Signaling	0	0.0312	NaN	BHLHE40
Actin Cytoskeleton Signaling	0	0.0239	NaN	ARHGEF6,GNG12,PIK3CG,RAP2B,RASD1
Mitochondrial Dysfunction	0	0.0187	NaN	BCL2,LRRK2,XDH
Role of BRCA1 in DNA Damage Response	0	0.0125	NaN	STAT1
MIF Regulation of Innate Immunity	0	0.025	NaN	PLA2G5
B Cell Activating Factor Signaling	0	0.0244	NaN	MAPK11
Cellular Effects of Sildenafil (Viagra)	0	0.0242	NaN	ITPR1,ITPR2,PLCB4
Mitotic Roles of Polo-Like Kinase	0	0.0312	NaN	PLK2,PTTG1
DNA Methylation and Transcriptional Repression Signaling	0	0.0294	NaN	SAP30
ATM Signaling	0	0.0105	NaN	MAPK11
Basal Cell Carcinoma Signaling	0	0.0145	NaN	FZD5
April Mediated Signaling	0	0.0256	NaN	MAPK11
RhoA Signaling	0	0.0254	NaN	ARHGAP8/PRR5-ARHGAP8,CDC42EP3,SEPTIN10
Role of Wnt/GSK-3β Signaling in the Pathogenesis of Influenza	0	0.0308	NaN	FZD5,IFNB1
TWEAK Signaling	0	0.0286	NaN	Naip1 (includes others)
MIF-mediated Glucocorticoid Regulation	0	0.0312	NaN	PLA2G5
Cyclins and Cell Cycle Regulation	0	0.0256	NaN	CCND3,CDK6
Cell Cycle Control of Chromosomal Replication	0	0.0189	NaN	CDK6
Role of IL-17F in Allergic Inflammatory Airway Diseases	0	0.027	NaN	IL6
Actin Nucleation by ARP-WASP Complex	0	0.0299	NaN	RAP2B,RASD1
RhoGDI Signaling	0	0.0231	NaN	ARHGAP8/PRR5-ARHGAP8,ARHGEF6,GNG12,SRC
nNOS Signaling in Skeletal Muscle Cells	0	0.025	NaN	RYR2
Ephrin A Signaling	0	0.0217	NaN	PIK3CG
Ephrin B Signaling	0	0.0282	NaN	CXCR4,GNG12
Netrin Signaling	0	0.0312	NaN	ENAH,RYR2
Retinoate Biosynthesis I	0	0.0312	NaN	ADH1C
tRNA Splicing	0	0.0244	NaN	SMPDL3A
Triacylglycerol Degradation	0	0.0233	NaN	LIPG
Estrogen Biosynthesis	0	0.027	NaN	HSD17B11
Serotonin Degradation	0	0.0204	NaN	ADH1C
Retinol Biosynthesis	0	0.0263	NaN	LIPG
Inhibition of Matrix Metalloproteases	0	0.027	NaN	LRP1
HIPPO signaling	0	0.0241	NaN	SMAD3,WWTR1
PCP pathway	0	0.0167	NaN	FZD5
Serotonin Receptor Signaling	0	0.0256	NaN	GCH1
Dopamine Receptor Signaling	0	0.0135	NaN	GCH1
Hypoxia Signaling in the Cardiovascular System	0	0.0135	NaN	UBE2L6
Sumoylation Pathway	0	0.0309	NaN	DAXX,ISG20,PML
Sirtuin Signaling Pathway	0	0.0149	NaN	MYC,PPARG,TNF,TUBA8
Iron homeostasis signaling pathway	0	0.0308	NaN	ATP6V1D,IL6,LRP1,SMAD3
Endocannabinoid Neuronal Synapse Pathway	0	0.0236	NaN	ITPR1,MAPK11,PLCB4
Apelin Adipocyte Signaling Pathway	0	0.026	NaN	CYBB,MAPK11
BAG2 Signaling Pathway	0	0.0238	NaN	MYC
White Adipose Tissue Browning Pathway	0	0.0236	NaN	FGFRL1,MAPK11,PPARG
BEX2 Signaling Pathway	0	0.027	NaN	AKT3,BCL2
Calcium Signaling	0	0.0205	NaN	ITPR1,ITPR2,RAP2B,RYR2
Complement System	0	0.0303	NaN	CFH

## Sheet: Cluster2
© 2000-2020 QIAGEN. All rights reserved.
Ingenuity Canonical Pathways	-log(p-value)	Ratio	z-score	Molecules
Osteoarthritis Pathway	8.35	0.104	NaN	ADAMTS4,ANXA2,BMP2,CASP6,CASQ1,CASR,CEBPB,FGFR1,FGFR3,FZD7,FZD8,HTRA1,IL1R1,MMP10,MMP12,MMP13,NFKB2,NOTCH1,S1PR2,SDC4,SMAD6
Granulocyte Adhesion and Diapedesis	7.17	0.109	NaN	CCL2,CCL4,Ccl7,Ccl8,CLDN4,HRH2,IL1R1,IL1RN,ITGA1,ITGA6,ITGAM,MMP10,MMP12,MMP13,PF4,SDC2,SDC4
Sphingosine-1-phosphate Signaling	5.98	0.117	NaN	CASP6,CASQ1,PDGFA,PIK3C2B,PIK3CB,PTK2B,RHOQ,RHOU,RND1,S1PR1,S1PR2,SMPD2,SMPD3
Role of Macrophages, Fibroblasts and Endothelial Cells in Rheumatoid Arthritis	4.88	0.0664	NaN	ADAMTS4,CCL2,CEBPB,FCGR3A/FCGR3B,FOS,FZD7,FZD8,IL10,IL17RA,IL1R1,IL1RN,MAPKAPK2,MMP13,PDGFA,PIK3C2B,PIK3CB,RYK,SOCS3,TRAF1,TRAF4
Th2 Pathway	4.82	0.0992	NaN	CCR3,GFI1,HLA-DMB,HLA-DQA1,IL10,IL2RA,NOTCH1,PIK3C2B,PIK3CB,PSEN2,S1PR1,SOCS3
Ceramide Signaling	4.71	0.116	NaN	CTSD,FOS,NFKB2,PIK3C2B,PIK3CB,PPM1J,S1PR1,S1PR2,SMPD2,SMPD3
Agranulocyte Adhesion and Diapedesis	4.68	0.0838	NaN	CCL2,CCL4,Ccl7,Ccl8,CLDN4,IL1R1,IL1RN,ITGA1,ITGA6,MMP10,MMP12,MMP13,PF4,SDC4
Human Embryonic Stem Cell Pluripotency	4.44	0.0909	NaN	BMP1,BMP2,FGFR1,FGFR3,FZD7,FZD8,PDGFA,PIK3C2B,PIK3CB,S1PR1,S1PR2,SMAD6
Hepatic Fibrosis Signaling Pathway	4.36	0.0593	NaN	CCL2,CEBPB,FGFR1,FOS,FTH1,FZD7,FZD8,IL17RA,IL1R1,IL1RN,MMP13,NFKB2,PDGFA,PDK1,PIK3C2B,PIK3CB,RHOQ,RHOU,RND1,SERPINE1,SNAI1
STAT3 Pathway	4.34	0.0889	NaN	CDKN1A,CSF2RB,FGFR1,FGFR3,IL13RA1,IL17RA,IL17RD,IL1R1,IL21R,IL2RA,PTPN2,SOCS3
IL-17A Signaling in Fibroblasts	4.21	0.188	NaN	CCL2,CEBPB,FOS,IL17RA,LCN2,NFKB2
Axonal Guidance Signaling	3.93	0.0515	NaN	ADAMTS4,BMP1,BMP2,DPYSL2,EPHB3,FYN,FZD7,FZD8,GNG4,MMP10,MMP12,MMP13,NCK2,NTNG2,PDGFA,PIK3C2B,PIK3CB,PLXND1,RND1,SDC2,SEMA4C,SEMA6C,SEMA7A,TUBB2A
Molecular Mechanisms of Cancer	3.92	0.0553	NaN	BMP1,BMP2,CASP6,CCND2,CDH1,CDKN1A,E2F5,FOS,FYN,FZD7,FZD8,NFKB2,NOTCH1,PIK3C2B,PIK3CB,PSEN2,RALGDS,RHOQ,RHOU,RND1,SMAD6
Role of IL-17A in Arthritis	3.91	0.137	NaN	CCL2,IL17RA,MAPKAPK2,MMP13,NFKB2,PIK3C2B,PIK3CB
HMGB1 Signaling	3.82	0.0784	NaN	CCL2,FOS,IL1R1,NFKB2,PIK3C2B,PIK3CB,RHOQ,RHOU,RND1,SERPINE1,TNFSF10,Tnfsf9
Th1 and Th2 Activation Pathway	3.79	0.0779	NaN	CCR3,GFI1,HLA-DMB,HLA-DQA1,IL10,IL2RA,NOTCH1,PIK3C2B,PIK3CB,PSEN2,S1PR1,SOCS3
Caveolar-mediated Endocytosis Signaling	3.78	0.113	NaN	DYRK3,FLOT1,FYN,ITGA1,ITGA6,ITGA8,ITGAM,PTPN1
Tec Kinase Signaling	3.74	0.0769	NaN	FCER1G,FOS,FYN,GNG4,NFKB2,PIK3C2B,PIK3CB,PTK2B,RHOQ,RHOU,RND1,TNFSF10
ILK Signaling	3.72	0.0722	NaN	BMP2,CDH1,FOS,NCK2,NFKB2,PARVB,PIK3C2B,PIK3CB,PPM1J,RHOQ,RHOU,RND1,SNAI1
Phagosome Formation	3.69	0.0885	NaN	FCAMR,FCER1G,FCGR2A,FCGR3A/FCGR3B,ITGAM,PIK3C2B,PIK3CB,RHOQ,RHOU,RND1
IL-15 Production	3.63	0.087	NaN	DYRK3,EPHB3,FGFR1,FGFR3,FYN,NFKB2,PEAK1,PTK2B,RYK,TNK2
Role of Osteoblasts, Osteoclasts and Chondrocytes in Rheumatoid Arthritis	3.54	0.0657	NaN	ADAMTS4,BMP1,BMP2,FOS,FZD7,FZD8,IL10,IL1R1,IL1RN,MMP13,PIK3C2B,PIK3CB,PTK2B,SMAD6
JAK/Stat Signaling	3.42	0.1	NaN	CDKN1A,CEBPB,FOS,NFKB2,PIK3C2B,PIK3CB,PTPN1,SOCS3
Colorectal Cancer Metastasis Signaling	3.4	0.061	NaN	CDH1,FOS,FZD7,FZD8,GNG4,MMP10,MMP12,MMP13,NFKB2,PIK3C2B,PIK3CB,RALGDS,RHOQ,RHOU,RND1
Differential Regulation of Cytokine Production in Intestinal Epithelial Cells by IL-17A and IL-17F	3.35	0.235	NaN	CCL2,CCL4,IL10,LCN2
PKCθ Signaling in T Lymphocytes	3.34	0.0743	NaN	CACNA1B,CACNA1F,FCER1G,FOS,FYN,GRAP2,HLA-DMB,HLA-DQA1,NFKB2,PIK3C2B,PIK3CB
CD40 Signaling	3.29	0.109	NaN	FOS,MAPKAPK2,NFKB2,PIK3C2B,PIK3CB,TNFAIP3,TRAF1
IL-10 Signaling	3.21	0.106	NaN	FCGR2A,FOS,IL10,IL1R1,IL1RN,NFKB2,SOCS3
Integrin Signaling	3.2	0.0637	NaN	FYN,ITGA1,ITGA6,ITGA8,ITGAM,NCK2,PARVB,PIK3C2B,PIK3CB,RHOQ,RHOU,RND1,TNK2
Inflammasome pathway	3.16	0.211	NaN	CTSB,NFKB2,NLRC4,PANX1
CD28 Signaling in T Helper Cells	3.07	0.0804	NaN	FCER1G,FOS,FYN,GRAP2,HLA-DMB,HLA-DQA1,NFKB2,PIK3C2B,PIK3CB
Systemic Lupus Erythematosus In B Cell Signaling Pathway	2.92	0.0569	NaN	CCND2,FCGR2A,FOS,FYN,IL10,LILRB3,NFKB2,PIK3C2B,PIK3CB,SHC2,TNFSF10,Tnfsf9,TRAF1,TRAF4
Role of IL-17F in Allergic Inflammatory Airway Diseases	2.9	0.135	NaN	CCL2,CCL4,IL17RA,MMP13,NFKB2
T Cell Exhaustion Signaling Pathway	2.89	0.0699	NaN	FCER1G,FOS,HLA-DMB,HLA-DQA1,IL10,MGAT5,PDK1,PIK3C2B,PIK3CB,PPM1J
Semaphorin Signaling in Neurons	2.84	0.107	NaN	DPYSL2,FYN,RHOQ,RHOU,RND1,SEMA7A
Role of NFAT in Regulation of the Immune Response	2.82	0.0643	NaN	FCER1G,FCGR2A,FCGR3A/FCGR3B,FOS,FYN,GNG4,HLA-DMB,HLA-DQA1,NFKB2,PIK3C2B,PIK3CB
IL-6 Signaling	2.81	0.0738	NaN	CEBPB,FOS,IL1R1,IL1RN,MAPKAPK2,NFKB2,PIK3C2B,PIK3CB,SOCS3
PI3K/AKT Signaling	2.79	0.0636	NaN	CDKN1A,CSF2RB,IL13RA1,IL17RA,IL17RD,IL1R1,IL21R,IL2RA,NFKB2,PIK3CB,PPM1J
Breast Cancer Regulation by Stathmin1	2.74	0.0425	NaN	ADORA2A,CASR,CCND2,CCR3,E2F5,F2RL2,FFAR2,FZD7,FZD8,GNG4,GPR146,GPR65,HRH2,HTR7,NFKB2,P2RY12,P2RY13,P2RY14,PIK3C2B,PIK3CB,PPM1J,S1PR1,S1PR2,TUBB2A
iCOS-iCOSL Signaling in T Helper Cells	2.67	0.0769	NaN	FCER1G,GRAP2,HLA-DMB,HLA-DQA1,IL2RA,NFKB2,PIK3C2B,PIK3CB
BAG2 Signaling Pathway	2.65	0.119	NaN	ANXA2,CDKN1A,CTSB,MAPKAPK2,NFKB2
Altered T Cell and B Cell Signaling in Rheumatoid Arthritis	2.65	0.0854	NaN	FCER1G,HLA-DMB,HLA-DQA1,IL10,IL1RN,NFKB2,SLAMF1
Paxillin Signaling	2.64	0.0762	NaN	ITGA1,ITGA6,ITGA8,ITGAM,NCK2,PIK3C2B,PIK3CB,PTK2B
G-Protein Coupled Receptor Signaling	2.59	0.0524	NaN	ADORA2A,DUSP1,FYN,HRH2,HTR7,NFKB2,P2RY12,P2RY13,P2RY14,PDE4B,PIK3C2B,PIK3CB,PTK2B,S1PR1
Th1 Pathway	2.57	0.0741	NaN	HLA-DMB,HLA-DQA1,IL10,NOTCH1,PIK3C2B,PIK3CB,PSEN2,SOCS3
3-phosphoinositide Biosynthesis	2.56	0.0633	NaN	DUSP1,MTMR6,PAWR,PIK3C2B,PIK3CB,PTPN1,PTPN2,PTPRO,SIRPA,SOCS3
Dendritic Cell Maturation	2.55	0.0629	NaN	FCER1G,FCGR2A,FCGR3A/FCGR3B,HLA-DMB,HLA-DQA1,IL10,IL1RN,NFKB2,PIK3C2B,PIK3CB
Glioblastoma Multiforme Signaling	2.49	0.0617	NaN	CDKN1A,E2F5,FZD7,FZD8,PDGFA,PIK3C2B,PIK3CB,RHOQ,RHOU,RND1
Superpathway of Inositol Phosphate Compounds	2.47	0.0579	NaN	DUSP1,ITPKB,MTMR6,PAWR,PIK3C2B,PIK3CB,PTPN1,PTPN2,PTPRO,SIRPA,SOCS3
Regulation of the Epithelial-Mesenchymal Transition Pathway	2.47	0.0579	NaN	CDH1,FGFR1,FGFR3,FZD7,FZD8,NFKB2,NOTCH1,PIK3C2B,PIK3CB,PSEN2,SNAI1
IL-8 Signaling	2.45	0.0576	NaN	CCND2,CDH1,FOS,GNG4,ITGAM,PIK3C2B,PIK3CB,PTK2B,RHOQ,RHOU,RND1
T Helper Cell Differentiation	2.45	0.0896	NaN	FCER1G,HLA-DMB,HLA-DQA1,IL10,IL21R,IL2RA
Endocannabinoid Cancer Inhibition Pathway	2.42	0.0647	NaN	CASP6,CASQ1,CCND2,CDH1,CDKN1A,PIK3C2B,PIK3CB,SMPD2,SMPD3
CCR5 Signaling in Macrophages	2.42	0.0778	NaN	CACNA1B,CACNA1F,CCL4,FCER1G,FOS,GNG4,PTK2B
Role of JAK1 and JAK3 in γc Cytokine Signaling	2.41	0.0882	NaN	IL21R,IL2RA,PIK3C2B,PIK3CB,PTK2B,SOCS3
Th17 Activation Pathway	2.41	0.0882	NaN	FCER1G,IL10,IL1R1,IL21R,NFKB2,SOCS3
Type II Diabetes Mellitus Signaling	2.4	0.0643	NaN	CACNA1B,CACNA1F,CEBPB,NFKB2,PIK3C2B,PIK3CB,SMPD2,SMPD3,SOCS3
Differential Regulation of Cytokine Production in Macrophages and T Helper Cells by IL-17A and IL-17F	2.4	0.2	NaN	CCL2,CCL4,IL10
Cardiac Hypertrophy Signaling (Enhanced)	2.39	0.0426	NaN	ATF6,CSF2RB,FGFR1,FGFR3,FZD7,FZD8,IL13RA1,IL17RA,IL17RD,IL1R1,IL21R,IL2RA,MAPKAPK2,NFKB2,PDE4B,PDK1,PIK3C2B,PIK3CB,TNFSF10,Tnfsf9
Acute Phase Response Signaling	2.39	0.0599	NaN	CEBPB,CFB,CP,FOS,IL1R1,IL1RN,NFKB2,PIK3CB,SERPINE1,SOCS3
TNFR2 Signaling	2.39	0.133	NaN	FOS,NFKB2,TNFAIP3,TRAF1
GP6 Signaling Pathway	2.37	0.069	NaN	COL15A1,Col17a1,FCER1G,FYN,GRAP2,LAMC1,PIK3C2B,PIK3CB
NF-κB Signaling	2.32	0.0585	NaN	BMP2,FCER1G,FGFR1,FGFR3,IL1R1,IL1RN,NFKB2,PIK3C2B,PIK3CB,TNFAIP3
Toll-like Receptor Signaling	2.29	0.0833	NaN	FOS,IL1RN,NFKB2,TNFAIP3,TRAF1,TRAF4
Senescence Pathway	2.27	0.05	NaN	CDKN1A,CEBPB,E2F5,MAPK6,MAPKAPK2,MCU,NFKB2,PDK1,PIK3C2B,PIK3CB,PPM1J,SERPINE1,SMAD6
Lymphotoxin β Receptor Signaling	2.25	0.0962	NaN	NFKB2,PIK3C2B,PIK3CB,TRAF1,TRAF4
Sumoylation Pathway	2.24	0.0722	NaN	CDH1,FOS,NFKB2,RHOQ,RHOU,RND1,ZNF217
IL-9 Signaling	2.24	0.121	NaN	NFKB2,PIK3C2B,PIK3CB,SOCS3
IL-17 Signaling	2.23	0.0811	NaN	CCL2,CEBPB,IL17RA,MAPKAPK2,PIK3C2B,PIK3CB
Signaling by Rho Family GTPases	2.19	0.0508	NaN	CDH1,CDH17,CYFIP1,FOS,GNG4,NFKB2,PIK3C2B,PIK3CB,PTK2B,RHOQ,RHOU,RND1
Hepatic Fibrosis / Hepatic Stellate Cell Activation	2.18	0.0559	NaN	CCL2,COL15A1,Col17a1,FGFR1,IL10,IL1R1,MMP13,NFKB2,PDGFA,SERPINE1
MSP-RON Signaling Pathway	2.14	0.0909	NaN	CCL2,CSF2RB,ITGAM,PIK3C2B,PIK3CB
White Adipose Tissue Browning Pathway	2.14	0.063	NaN	CACNA1B,CACNA1F,CEBPB,FCER1G,FGFR1,FGFR3,RARG,VGF
Systemic Lupus Erythematosus In T Cell Signaling Pathway	2.14	0.0465	NaN	CASP6,CASQ1,FCER1G,FOS,HLA-DMB,HLA-DQA1,IL10,PDK1,PIK3C2B,PIK3CB,PPM1J,RHOQ,RHOU,RND1
Sperm Motility	2.13	0.0521	NaN	DYRK3,EPHB3,FGFR1,FGFR3,FYN,NPPC,PDE4B,PEAK1,PTK2B,RYK,TNK2
VDR/RXR Activation	2.12	0.0769	NaN	CASR,CDKN1A,CEBPB,PDGFA,SERPINB1,VDR
Prolactin Signaling	2.07	0.075	NaN	CEBPB,FOS,FYN,PIK3C2B,PIK3CB,SOCS3
Inhibition of Matrix Metalloproteases	2.06	0.108	NaN	MMP10,MMP12,MMP13,SDC2
CTLA4 Signaling in Cytotoxic T Lymphocytes	2.04	0.0741	NaN	FCER1G,FYN,GRAP2,PIK3C2B,PIK3CB,PPM1J
Autoimmune Thyroid Disease Signaling	2.02	0.105	NaN	FCER1G,HLA-DMB,HLA-DQA1,IL10
Graft-versus-Host Disease Signaling	2.02	0.105	NaN	FCER1G,HLA-DMB,HLA-DQA1,IL1RN
Pancreatic Adenocarcinoma Signaling	2.02	0.0654	NaN	CDKN1A,E2F5,NFKB2,NOTCH1,PIK3C2B,PIK3CB,RALGDS
D-myo-inositol (1,4,5,6)-Tetrakisphosphate Biosynthesis	2.01	0.0597	NaN	DUSP1,MTMR6,PAWR,PTPN1,PTPN2,PTPRO,SIRPA,SOCS3
D-myo-inositol (3,4,5,6)-tetrakisphosphate Biosynthesis	2.01	0.0597	NaN	DUSP1,MTMR6,PAWR,PTPN1,PTPN2,PTPRO,SIRPA,SOCS3
Leukocyte Extravasation Signaling	2	0.0524	NaN	CLDN4,ITGA1,ITGA6,ITGAM,MMP10,MMP12,MMP13,PIK3C2B,PIK3CB,PTK2B
Dermatan Sulfate Biosynthesis (Late Stages)	1.98	0.103	NaN	CHST11,CHST15,CHST7,HS6ST1
Adrenomedullin signaling pathway	1.97	0.0518	NaN	CEBPB,FOS,IL1RN,KCNN4,MAPK6,NFKB2,PIK3C2B,PIK3CB,PTK2B,SHC2
IL-2 Signaling	1.95	0.082	NaN	FOS,IL2RA,PIK3C2B,PIK3CB,PTK2B
Heparan Sulfate Biosynthesis (Late Stages)	1.93	0.0806	NaN	CHST11,CHST15,CHST7,EXT1,HS6ST1
Natural Killer Cell Signaling	1.9	0.0536	NaN	FCER1G,FCGR2A,FCGR3A/FCGR3B,FYN,NFKB2,PIK3C2B,PIK3CB,PTK2B,TNFSF10
Chondroitin Sulfate Biosynthesis (Late Stages)	1.9	0.0976	NaN	CHST11,CHST15,CHST7,HS6ST1
Sphingomyelin Metabolism	1.9	0.25	NaN	SMPD2,SMPD3
Gustation Pathway	1.9	0.0571	NaN	CACNA1B,CACNA1F,P2RY12,P2RY13,P2RY14,PANX1,PDE4B,SCNN1A
Role of Pattern Recognition Receptors in Recognition of Bacteria and Viruses	1.88	0.0567	NaN	IL10,NFKB2,NLRC4,PIK3C2B,PIK3CB,RNASEL,TNFSF10,Tnfsf9
Renin-Angiotensin Signaling	1.84	0.0603	NaN	CCL2,FOS,NFKB2,PIK3C2B,PIK3CB,PTK2B,SHC2
Role of NANOG in Mammalian Embryonic Stem Cell Pluripotency	1.82	0.0598	NaN	BMP1,BMP2,FZD7,FZD8,LIFR,PIK3C2B,PIK3CB
Production of Nitric Oxide and Reactive Oxygen Species in Macrophages	1.8	0.0514	NaN	FOS,NFKB2,PIK3C2B,PIK3CB,PPM1J,RHOQ,RHOU,RND1,SIRPA
IL-23 Signaling Pathway	1.8	0.0909	NaN	NFKB2,PIK3C2B,PIK3CB,SOCS3
PAK Signaling	1.77	0.0645	NaN	EPHB3,NCK2,PDGFA,PIK3C2B,PIK3CB,PTK2B
PD-1, PD-L1 cancer immunotherapy pathway	1.77	0.0645	NaN	HLA-DMB,HLA-DQA1,IL2RA,LATS2,PIK3C2B,PIK3CB
3-phosphoinositide Degradation	1.77	0.0541	NaN	DUSP1,MTMR6,PAWR,PTPN1,PTPN2,PTPRO,SIRPA,SOCS3
D-myo-inositol-5-phosphate Metabolism	1.75	0.0537	NaN	DUSP1,MTMR6,PAWR,PTPN1,PTPN2,PTPRO,SIRPA,SOCS3
TGF-β Signaling	1.75	0.0638	NaN	BMP2,FOS,SERPINE1,SKI,SMAD6,VDR
Heparan Sulfate Biosynthesis	1.74	0.0725	NaN	CHST11,CHST15,CHST7,EXT1,HS6ST1
Bladder Cancer Signaling	1.73	0.0632	NaN	CDH1,CDKN1A,FGFR3,MMP10,MMP12,MMP13
Small Cell Lung Cancer Signaling	1.69	0.0704	NaN	NFKB2,PIK3C2B,PIK3CB,TRAF1,TRAF4
Glioma Invasiveness Signaling	1.69	0.0704	NaN	PIK3C2B,PIK3CB,RHOQ,RHOU,RND1
Gαq Signaling	1.69	0.0523	NaN	GNG4,NFKB2,PIK3C2B,PIK3CB,PTK2B,RHOQ,RHOU,RND1
TNFR1 Signaling	1.67	0.0833	NaN	CASP6,FOS,NFKB2,TNFAIP3
HOTAIR Regulatory Pathway	1.67	0.0519	NaN	CDH1,CDKN1A,MMP10,MMP12,MMP13,NFKB2,PIK3C2B,PIK3CB
Sulfite Oxidation IV	1.66	1	NaN	SUOX
Gα12/13 Signaling	1.64	0.0551	NaN	CDH1,CDH17,F2RL2,NFKB2,PIK3C2B,PIK3CB,PTK2B
Chondroitin Sulfate Biosynthesis	1.64	0.0816	NaN	CHST11,CHST15,CHST7,HS6ST1
Role of Hypercytokinemia/hyperchemokinemia in the Pathogenesis of Influenza	1.63	0.107	NaN	CCL2,CCL4,IL1RN
Melanoma Signaling	1.61	0.08	NaN	CDH1,CDKN1A,PIK3C2B,PIK3CB
Chemokine Signaling	1.6	0.0667	NaN	CCL2,CCL4,CCR3,FOS,PTK2B
RAR Activation	1.59	0.0474	NaN	BMP2,CSF2RB,DUSP1,FOS,MAPKAPK2,NFKB2,PIK3CB,RARG,SMAD6
Type I Diabetes Mellitus Signaling	1.59	0.0588	NaN	FCER1G,HLA-DMB,HLA-DQA1,IL1R1,NFKB2,SOCS3
Erythropoietin Signaling	1.58	0.0658	NaN	FOS,NFKB2,PIK3C2B,PIK3CB,SOCS3
Germ Cell-Sertoli Cell Junction Signaling	1.56	0.0494	NaN	CDH1,ITGA6,PIK3C2B,PIK3CB,RHOQ,RHOU,RND1,TUBB2A
Dermatan Sulfate Biosynthesis	1.56	0.0769	NaN	CHST11,CHST15,CHST7,HS6ST1
Thyroid Cancer Signaling	1.56	0.0649	NaN	CDH1,FOS,PDK1,PIK3C2B,PIK3CB
T Cell Receptor Signaling	1.56	0.0577	NaN	FOS,FYN,GRAP2,NFKB2,PIK3C2B,PIK3CB
4-1BB Signaling in T Lymphocytes	1.52	0.0968	NaN	NFKB2,TNFRSF9,TRAF1
Aryl Hydrocarbon Receptor Signaling	1.5	0.0515	NaN	CCND2,CDKN1A,CTSD,FOS,NFIA,NFKB2,RARG
IL-4 Signaling	1.49	0.0625	NaN	HLA-DMB,HLA-DQA1,IL13RA1,PIK3C2B,PIK3CB
Role of JAK2 in Hormone-like Cytokine Signaling	1.48	0.0938	NaN	PTPN1,SIRPA,SOCS3
Insulin Receptor Signaling	1.47	0.0507	NaN	FYN,PIK3C2B,PIK3CB,PTPN1,RHOQ,SCNN1A,SOCS3
HIF1α Signaling	1.47	0.055	NaN	MAPK6,MMP10,MMP12,MMP13,PIK3C2B,PIK3CB
NF-κB Activation by Viruses	1.46	0.061	NaN	ITGA1,ITGA6,NFKB2,PIK3C2B,PIK3CB
Allograft Rejection Signaling	1.43	0.0702	NaN	FCER1G,HLA-DMB,HLA-DQA1,IL10
LPS/IL-1 Mediated Inhibition of RXR Function	1.42	0.0441	NaN	ABCA1,CHST11,CHST15,CHST7,CPT1A,HS6ST1,IL1R1,IL1RN,SMOX
Atherosclerosis Signaling	1.42	0.0536	NaN	CCL2,CCR3,IL1RN,MMP13,NFKB2,PDGFA
NGF Signaling	1.42	0.0536	NaN	NFKB2,PIK3C2B,PIK3CB,SMPD2,SMPD3,TRAF4
FGF Signaling	1.42	0.0595	NaN	FGFR1,FGFR3,MAPKAPK2,PIK3C2B,PIK3CB
Phospholipase C Signaling	1.41	0.042	NaN	FCER1G,FCGR2A,FYN,GNG4,GRAP2,NFKB2,RALGDS,RHOQ,RHOU,RND1
Cholecystokinin/Gastrin-mediated Signaling	1.41	0.0531	NaN	FOS,IL1RN,PTK2B,RHOQ,RHOU,RND1
Role of Tissue Factor in Cancer	1.41	0.0531	NaN	FYN,ITGA6,MMP13,PIK3C2B,PIK3CB,PTK2B
IL-12 Signaling and Production in Macrophages	1.39	0.0526	NaN	CEBPB,FOS,IL10,NFKB2,PIK3C2B,PIK3CB
TWEAK Signaling	1.38	0.0857	NaN	CASP6,NFKB2,TRAF1
RANK Signaling in Osteoclasts	1.38	0.0581	NaN	FOS,NFKB2,PIK3C2B,PIK3CB,PTK2B
Neuroinflammation Signaling Pathway	1.37	0.04	NaN	CCL2,FOS,HLA-DMB,HLA-DQA1,IL10,IL1R1,MAPK6,NFKB2,PIK3C2B,PIK3CB,PSEN2
Anandamide Degradation	1.36	0.5	NaN	NAAA
Glycine Degradation (Creatine Biosynthesis)	1.36	0.5	NaN	GAMT
Inhibition of ARE-Mediated mRNA Degradation Pathway	1.36	0.0517	NaN	MAPK6,MAPKAPK2,PPM1J,TNFSF10,ZFP36,ZFP36L2
Notch Signaling	1.35	0.0833	NaN	FURIN,NOTCH1,PSEN2
IL-17A Signaling in Airway Cells	1.34	0.0656	NaN	IL17RA,NFKB2,PIK3C2B,PIK3CB
Systemic Lupus Erythematosus Signaling	1.33	0.0444	NaN	FCER1G,FCGR2A,FCGR3A/FCGR3B,FOS,IL10,IL1RN,PIK3C2B,PIK3CB
Salvage Pathways of Pyrimidine Ribonucleotides	1.29	0.0549	NaN	AK4,APOBEC1,CMPK2,DMPK,MAPK6
Fcγ Receptor-mediated Phagocytosis in Macrophages and Monocytes	1.28	0.0543	NaN	FCGR2A,FCGR3A/FCGR3B,FYN,NCK2,PTK2B
Cardiomyocyte Differentiation via BMP Receptors	1.27	0.118	NaN	BMP2,SMAD6
cAMP-mediated signaling	1.27	0.0413	NaN	ADORA2A,DUSP1,HRH2,HTR7,P2RY12,P2RY13,P2RY14,PDE4B,S1PR1
Estrogen Receptor Signaling	1.27	0.0374	NaN	CDKN1A,FOS,MCU,MMP10,MMP12,MMP13,NFKB2,NOTCH1,PIK3C2B,PIK3CB,SHC2,SNAI1
April Mediated Signaling	1.26	0.0769	NaN	FOS,NFKB2,TRAF1
Pyrimidine Ribonucleotides Interconversion	1.26	0.0769	NaN	AK4,CMPK2,SLC25A42
Gαi Signaling	1.26	0.0488	NaN	GNG4,P2RY12,P2RY13,P2RY14,RALGDS,S1PR1
OX40 Signaling Pathway	1.26	0.0615	NaN	FCER1G,HLA-DMB,HLA-DQA1,NFKB2
p53 Signaling	1.24	0.0532	NaN	CASP6,CCND2,CDKN1A,PIK3C2B,PIK3CB
P2Y Purigenic Receptor Signaling Pathway	1.23	0.048	NaN	FOS,GNG4,NFKB2,P2RY12,PIK3C2B,PIK3CB
PTEN Signaling	1.23	0.048	NaN	CDKN1A,CNKSR3,FGFR1,FGFR3,NFKB2,PIK3CB
Actin Nucleation by ARP-WASP Complex	1.22	0.0597	NaN	NCK2,RHOQ,RHOU,RND1
Reelin Signaling in Neurons	1.22	0.0476	NaN	FYN,ITGA1,ITGA6,PDK1,PIK3C2B,PIK3CB
B Cell Activating Factor Signaling	1.21	0.0732	NaN	FOS,NFKB2,TRAF1
Pyrimidine Ribonucleotides De Novo Biosynthesis	1.21	0.0732	NaN	AK4,CMPK2,SLC25A42
Growth Hormone Signaling	1.2	0.0588	NaN	FOS,PIK3C2B,PIK3CB,SOCS3
UVA-Induced MAPK Signaling	1.2	0.0515	NaN	FOS,PIK3C2B,PIK3CB,SMPD2,SMPD3
Thyroid Hormone Biosynthesis	1.19	0.333	NaN	CTSD
N-acetylglucosamine Degradation I	1.19	0.333	NaN	GNPDA1
GADD45 Signaling	1.19	0.105	NaN	CCND2,CDKN1A
TREM1 Signaling	1.18	0.058	NaN	CCL2,IL10,NFKB2,NLRC4
Basal Cell Carcinoma Signaling	1.18	0.058	NaN	BMP1,BMP2,FZD7,FZD8
Xenobiotic Metabolism Signaling	1.17	0.038	NaN	CHST11,CHST15,CHST7,HS6ST1,NFKB2,PIK3C2B,PIK3CB,PPM1J,SMOX,Ugt1a7c
Tight Junction Signaling	1.17	0.0432	NaN	CLDN4,CNKSR3,F2RL2,FOS,NFKB2,OCLN,PPM1J
CXCR4 Signaling	1.17	0.0432	NaN	FOS,GNG4,PIK3C2B,PIK3CB,RHOQ,RHOU,RND1
Adipogenesis pathway	1.16	0.0462	NaN	BMP2,CEBPB,FGFR1,FGFR3,FZD7,FZD8
Iron homeostasis signaling pathway	1.16	0.0462	NaN	BMP1,BMP2,CP,FTH1,PDGFA,SLC11A2
Apelin Pancreas Signaling Pathway	1.16	0.0698	NaN	NFKB2,PIK3C2B,PIK3CB
Protein Kinase A Signaling	1.14	0.0348	NaN	DUSP1,DUSP3,EBI3,GNG4,NFKB2,PDE4B,PTK2B,PTPN1,PTPN2,PTPRE,PTPRO,PYGB,SIRPA
Mouse Embryonic Stem Cell Pluripotency	1.14	0.0495	NaN	FZD7,FZD8,LIFR,PIK3C2B,PIK3CB
Virus Entry via Endocytic Pathways	1.12	0.049	NaN	FYN,ITGA1,ITGA6,PIK3C2B,PIK3CB
Chronic Myeloid Leukemia Signaling	1.12	0.049	NaN	CDKN1A,E2F5,NFKB2,PIK3C2B,PIK3CB
PPAR Signaling	1.12	0.049	NaN	FOS,IL1R1,IL1RN,NFKB2,PDGFA
Role of JAK1, JAK2 and TYK2 in Interferon Signaling	1.11	0.0952	NaN	NFKB2,PTPN2
Estrogen-Dependent Breast Cancer Signaling	1.11	0.0548	NaN	FOS,NFKB2,PIK3C2B,PIK3CB
Telomerase Signaling	1.11	0.0485	NaN	CDKN1A,IL2RA,PIK3C2B,PIK3CB,PPM1J
Thrombin Signaling	1.1	0.0396	NaN	F2RL2,GNG4,NFKB2,PIK3C2B,PIK3CB,RHOQ,RHOU,RND1
Ephrin A Signaling	1.09	0.0652	NaN	FYN,PIK3C2B,PIK3CB
Communication between Innate and Adaptive Immune Cells	1.09	0.0541	NaN	CCL4,FCER1G,IL10,IL1RN
FcγRIIB Signaling in B Lymphocytes	1.08	0.0533	NaN	CACNA1B,CACNA1F,PIK3C2B,PIK3CB
IL-17A Signaling in Gastric Cells	1.08	0.0909	NaN	FOS,IL17RA
Pyrimidine Deoxyribonucleotides De Novo Biosynthesis I	1.08	0.0909	NaN	AK4,CMPK2
Spermine and Spermidine Degradation I	1.07	0.25	NaN	SMOX
Melatonin Degradation II	1.07	0.25	NaN	SMOX
N-acetylglucosamine Degradation II	1.07	0.25	NaN	GNPDA1
Antiproliferative Role of Somatostatin Receptor 2	1.04	0.0519	NaN	CDKN1A,GNG4,PIK3C2B,PIK3CB
IL-3 Signaling	1.03	0.0513	NaN	CSF2RB,FOS,PIK3C2B,PIK3CB
Glioma Signaling	1.03	0.0459	NaN	CDKN1A,E2F5,PDGFA,PIK3C2B,PIK3CB
Cyclins and Cell Cycle Regulation	1.03	0.0513	NaN	CCND2,CDKN1A,E2F5,PPM1J
LXR/RXR Activation	1.02	0.0455	NaN	ABCA1,CCL2,IL1R1,IL1RN,NFKB2
Rac Signaling	1.02	0.0455	NaN	CYFIP1,NFKB2,PIK3C2B,PIK3CB,PTK2B
GPCR-Mediated Nutrient Sensing in Enteroendocrine Cells	1.02	0.0455	NaN	CACNA1B,CACNA1F,CASR,FFAR2,GNG4
LPS-stimulated MAPK Signaling	0.996	0.05	NaN	FOS,NFKB2,PIK3C2B,PIK3CB
Nur77 Signaling in T Lymphocytes	0.987	0.0588	NaN	FCER1G,HLA-DMB,HLA-DQA1
UVB-Induced MAPK Signaling	0.987	0.0588	NaN	FOS,PIK3C2B,PIK3CB
UVC-Induced MAPK Signaling	0.987	0.0588	NaN	FOS,SMPD2,SMPD3
PEDF Signaling	0.983	0.0494	NaN	ARHGAP22,NFKB2,PIK3C2B,PIK3CB
BMP signaling pathway	0.983	0.0494	NaN	BMP1,BMP2,NFKB2,SMAD6
Fc Epsilon RI Signaling	0.979	0.0442	NaN	FCER1G,FYN,GRAP2,PIK3C2B,PIK3CB
Relaxin Signaling	0.979	0.0411	NaN	FOS,GNG4,NFKB2,PDE4B,PIK3C2B,PIK3CB
Apelin Endothelial Signaling Pathway	0.979	0.0442	NaN	CCL2,FOS,NFKB2,PIK3C2B,PIK3CB
Endothelin-1 Signaling	0.971	0.0387	NaN	CASP6,CASQ1,FOS,MAPK6,PIK3C2B,PIK3CB,SHC2
Role of PI3K/AKT Signaling in the Pathogenesis of Influenza	0.971	0.0577	NaN	NFKB2,PIK3C2B,PIK3CB
Estrogen-mediated S-phase Entry	0.951	0.0769	NaN	CDKN1A,E2F5
ERK/MAPK Signaling	0.936	0.0378	NaN	DUSP1,FOS,FYN,PIK3C2B,PIK3CB,PPM1J,PTK2B
SPINK1 Pancreatic Cancer Pathway	0.932	0.0556	NaN	CTSA,CTSB,MMP12
Role of p14/p19ARF in Tumor Suppression	0.924	0.0741	NaN	PIK3C2B,PIK3CB
Role of CHK Proteins in Cell Cycle Checkpoint Control	0.917	0.0545	NaN	CDKN1A,E2F5,PPM1J
Unfolded protein response	0.917	0.0545	NaN	ATF6,CEBPB,PPP1R15A
EGF Signaling	0.917	0.0545	NaN	FOS,PIK3C2B,PIK3CB
PDGF Signaling	0.91	0.0465	NaN	FOS,PDGFA,PIK3C2B,PIK3CB
Pathogenesis of Multiple Sclerosis	0.903	0.167	NaN	CCL4
Glycerol Degradation I	0.903	0.167	NaN	GK5
Glycogen Biosynthesis II (from UDP-D-Glucose)	0.903	0.167	NaN	GYG1
CNTF Signaling	0.9	0.0536	NaN	LIFR,PIK3C2B,PIK3CB
B Cell Development	0.9	0.0714	NaN	HLA-DMB,HLA-DQA1
Antigen Presentation Pathway	0.9	0.0714	NaN	HLA-DMB,HLA-DQA1
Acute Myeloid Leukemia Signaling	0.886	0.0455	NaN	CSF2RB,NFKB2,PIK3C2B,PIK3CB
Cytotoxic T Lymphocyte-mediated Apoptosis of Target Cells	0.873	0.069	NaN	CASP6,FCER1G
IL-1 Signaling	0.873	0.0449	NaN	FOS,GNG4,IL1R1,NFKB2
Calcium-induced T Lymphocyte Apoptosis	0.866	0.0517	NaN	FCER1G,HLA-DMB,HLA-DQA1
Autophagy	0.866	0.0517	NaN	CTSA,CTSB,CTSD
Prostate Cancer Signaling	0.848	0.044	NaN	CDKN1A,NFKB2,PIK3C2B,PIK3CB
ErbB Signaling	0.848	0.044	NaN	FOS,NCK2,PIK3C2B,PIK3CB
Endometrial Cancer Signaling	0.833	0.05	NaN	CDH1,PIK3C2B,PIK3CB
Interferon Signaling	0.827	0.0645	NaN	IFITM2,PTPN2
Wnt/Ca+ pathway	0.804	0.0484	NaN	FZD7,FZD8,NFKB2
Opioid Signaling Pathway	0.801	0.0336	NaN	CACNA1B,CACNA1F,FOS,FYN,MAPK6,NFKB2,PDK1,RGS9
Glucocorticoid Receptor Signaling	0.793	0.0317	NaN	CCL2,CDKN1A,CEBPB,DUSP1,FOS,IL10,IL1RN,PIK3C2B,PIK3CB,SERPINE1
Thrombopoietin Signaling	0.79	0.0476	NaN	FOS,PIK3C2B,PIK3CB
Xenobiotic Metabolism CAR Signaling Pathway	0.79	0.0361	NaN	CHST11,CHST15,CHST7,HS6ST1,PPM1J,Ugt1a7c
Role of IL-17A in Psoriasis	0.785	0.125	NaN	IL17RA
Inhibition of Angiogenesis by TSP1	0.783	0.0606	NaN	FYN,SDC2
Complement System	0.783	0.0606	NaN	CFB,ITGAM
ErbB2-ErbB3 Signaling	0.775	0.0469	NaN	ETV4,PIK3C2B,PIK3CB
Netrin Signaling	0.775	0.0469	NaN	CACNA1B,CACNA1F,NCK2
Cell Cycle: G1/S Checkpoint Regulation	0.775	0.0469	NaN	CCND2,CDKN1A,E2F5
Xenobiotic Metabolism PXR Signaling Pathway	0.767	0.0355	NaN	CHST11,CHST15,CHST7,HS6ST1,SMOX,Ugt1a7c
Neuropathic Pain Signaling In Dorsal Horn Neurons	0.754	0.0404	NaN	FOS,KCNN4,PIK3C2B,PIK3CB
Cdc42 Signaling	0.747	0.037	NaN	FCER1G,FOS,HLA-DMB,HLA-DQA1,TNK2
ErbB4 Signaling	0.747	0.0455	NaN	PIK3C2B,PIK3CB,PSEN2
Cell Cycle Regulation by BTG Family Proteins	0.745	0.0571	NaN	E2F5,PPM1J
PI3K Signaling in B Lymphocytes	0.738	0.0368	NaN	ATF6,FOS,FYN,NFKB2,PIK3CB
RhoGDI Signaling	0.733	0.0347	NaN	CDH1,CDH17,GNG4,RHOQ,RHOU,RND1
IGF-1 Signaling	0.724	0.0392	NaN	FOS,PIK3C2B,PIK3CB,SOCS3
Crosstalk between Dendritic Cells and Natural Killer Cells	0.71	0.0435	NaN	CSF2RB,NFKB2,TNFSF10
Role of Cytokines in Mediating Communication between Immune Cells	0.708	0.0541	NaN	IL10,IL1RN
Antiproliferative Role of TOB in T Cell Signaling	0.708	0.0541	NaN	DPP7,FCER1G
Hematopoiesis from Pluripotent Stem Cells	0.708	0.0541	NaN	FCER1G,IL10
Gαs Signaling	0.703	0.0385	NaN	ADORA2A,GNG4,HRH2,HTR7
Ephrin Receptor Signaling	0.703	0.0339	NaN	EPHB3,FYN,GNG4,NCK2,PDGFA,SDC2
Prostanoid Biosynthesis	0.699	0.1	NaN	PTGIS
GM-CSF Signaling	0.697	0.0429	NaN	CSF2RB,PIK3C2B,PIK3CB
CDK5 Signaling	0.695	0.0381	NaN	ITGA6,LAMC1,MAPK6,PPM1J
Docosahexaenoic Acid (DHA) Signaling	0.688	0.0526	NaN	PIK3C2B,PIK3CB
Ephrin B Signaling	0.684	0.0423	NaN	EPHB3,GNG4,NCK2
Clathrin-mediated Endocytosis Signaling	0.674	0.0331	NaN	DAB2,PDGFA,PICALM,PIK3C2B,PIK3CB,SH3KBP1
Serotonin Receptor Signaling	0.672	0.0513	NaN	HTR7,SMOX
HGF Signaling	0.666	0.037	NaN	CDKN1A,FOS,PIK3C2B,PIK3CB
Epithelial Adherens Junction Signaling	0.664	0.0345	NaN	CDH1,FGFR1,NOTCH1,SNAI1,TUBB2A
IL-15 Signaling	0.662	0.0411	NaN	NFKB2,PIK3C2B,PIK3CB
Leptin Signaling in Obesity	0.662	0.0411	NaN	PIK3C2B,PIK3CB,SOCS3
Role of Lipids/Lipid Rafts in the Pathogenesis of Influenza	0.662	0.0909	NaN	RSAD2
Glycogen Degradation II	0.662	0.0909	NaN	PYGB
MIF Regulation of Innate Immunity	0.656	0.05	NaN	FOS,NFKB2
nNOS Signaling in Skeletal Muscle Cells	0.656	0.05	NaN	CACNA1B,CACNA1F
Angiopoietin Signaling	0.65	0.0405	NaN	NFKB2,PIK3C2B,PIK3CB
Dopamine Receptor Signaling	0.65	0.0405	NaN	NCS1,PPM1J,SMOX
BEX2 Signaling Pathway	0.65	0.0405	NaN	CDKN1A,NFKB2,PPM1J
Agrin Interactions at Neuromuscular Junction	0.638	0.04	NaN	ITGA1,ITGA6,LAMC1
GDNF Family Ligand-Receptor Interactions	0.638	0.04	NaN	FOS,PIK3C2B,PIK3CB
Neurotrophin/TRK Signaling	0.638	0.04	NaN	FOS,PIK3C2B,PIK3CB
Macropinocytosis Signaling	0.638	0.04	NaN	PDGFA,PIK3C2B,PIK3CB
Leukotriene Biosynthesis	0.629	0.0833	NaN	DPEP2
UDP-N-acetyl-D-galactosamine Biosynthesis II	0.629	0.0833	NaN	GNPDA1
p38 MAPK Signaling	0.629	0.0357	NaN	DUSP1,IL1R1,IL1RN,MAPKAPK2
Renal Cell Carcinoma Signaling	0.627	0.0395	NaN	FOS,PIK3C2B,PIK3CB
Huntington's Disease Signaling	0.625	0.0308	NaN	CACNA1B,CASP6,CASQ1,CTSD,GNG4,PIK3C2B,PIK3CB
fMLP Signaling in Neutrophils	0.62	0.0354	NaN	GNG4,NFKB2,PIK3C2B,PIK3CB
IL-7 Signaling Pathway	0.616	0.039	NaN	FYN,PIK3C2B,PIK3CB
Sirtuin Signaling Pathway	0.616	0.0299	NaN	ABCA1,CDH1,CPT1A,MAPK6,NDRG1,NFKB2,PDK1,SCNN1A
Cardiac Hypertrophy Signaling	0.602	0.0303	NaN	GNG4,MAPKAPK2,PIK3C2B,PIK3CB,RHOQ,RHOU,RND1
Glycogen Degradation III	0.599	0.0769	NaN	PYGB
Retinoic acid Mediated Apoptosis Signaling	0.595	0.0455	NaN	RARG,TNFSF10
iNOS Signaling	0.595	0.0455	NaN	FOS,NFKB2
CCR3 Signaling in Eosinophils	0.587	0.0342	NaN	CCR3,GNG4,PIK3C2B,PIK3CB
Role of Oct4 in Mammalian Embryonic Stem Cell Pluripotency	0.582	0.0444	NaN	CASP6,KDM5B
Calcium Signaling	0.582	0.0308	NaN	ASPH,CACNA1B,CACNA1F,CASQ1,MCU,Tpm1
Phenylalanine Degradation IV (Mammalian, via Side Chain)	0.57	0.0714	NaN	SMOX
HER-2 Signaling in Breast Cancer	0.567	0.0366	NaN	CDKN1A,PIK3C2B,PIK3CB
VEGF Family Ligand-Receptor Interactions	0.567	0.0366	NaN	FOS,PIK3C2B,PIK3CB
mTOR Signaling	0.562	0.0303	NaN	PIK3C2B,PIK3CB,PPM1J,RHOQ,RHOU,RND1
Serotonin Degradation	0.53	0.0408	NaN	SMOX,Ugt1a7c
Phototransduction Pathway	0.53	0.0408	NaN	OPN3,RGS9
Regulation of Actin-based Motility by Rho	0.529	0.0349	NaN	RHOQ,RHOU,RND1
14-3-3-mediated Signaling	0.526	0.032	NaN	FOS,PIK3C2B,PIK3CB,TUBB2A
Superpathway of Melatonin Degradation	0.519	0.04	NaN	SMOX,Ugt1a7c
p70S6K Signaling	0.511	0.0315	NaN	F2RL2,PIK3C2B,PIK3CB,PPM1J
Regulation of IL-2 Expression in Activated and Anergic T Lymphocytes	0.511	0.0341	NaN	FOS,FYN,NFKB2
GNRH Signaling	0.51	0.0299	NaN	CACNA1B,CACNA1F,FOS,NFKB2,PTK2B
Wnt/β-catenin Signaling	0.503	0.0298	NaN	CDH1,FZD7,FZD8,PPM1J,RARG
Death Receptor Signaling	0.503	0.0337	NaN	CASP6,NFKB2,TNFSF10
Mitochondrial L-carnitine Shuttle Pathway	0.5	0.0588	NaN	CPT1A
Activation of IRF by Cytosolic Pattern Recognition Receptors	0.496	0.0385	NaN	IL10,NFKB2
CD27 Signaling in Lymphocytes	0.496	0.0385	NaN	FOS,NFKB2
AMPK Signaling	0.496	0.0286	NaN	AK4,CDKN1A,CPT1A,PIK3C2B,PIK3CB,PPM1J
GABA Receptor Signaling	0.487	0.033	NaN	CACNA1B,CACNA1F,KCNN4
1D-myo-inositol Hexakisphosphate Biosynthesis II (Mammalian)	0.48	0.0556	NaN	ITPKB
D-myo-inositol (1,3,4)-trisphosphate Biosynthesis	0.48	0.0556	NaN	ITPKB
Androgen Signaling	0.478	0.0303	NaN	CACNA1B,CACNA1F,GNG4,NFKB2
Hepatic Cholestasis	0.469	0.0287	NaN	IL1R1,IL1RN,NFKB2,TNFSF10,Tnfsf9
FAK Signaling	0.463	0.0319	NaN	FYN,PIK3C2B,PIK3CB
B Cell Receptor Signaling	0.463	0.0286	NaN	FCGR2A,NFKB2,PIK3C2B,PIK3CB,PTK2B
Synaptogenesis Signaling Pathway	0.463	0.0267	NaN	CACNA1B,CDH1,CDH17,EPHB3,FYN,PIK3C2B,PIK3CB,SHC2
Putrescine Degradation III	0.461	0.0526	NaN	SMOX
SPINK1 General Cancer Pathway	0.453	0.0357	NaN	PIK3C2B,PIK3CB
VEGF Signaling	0.449	0.0312	NaN	PIK3C2B,PIK3CB,PTK2B
Ovarian Cancer Signaling	0.446	0.0292	NaN	FZD7,FZD8,PIK3C2B,PIK3CB
Lipid Antigen Presentation by CD1	0.444	0.05	NaN	FCER1G
Glutathione Redox Reactions I	0.444	0.05	NaN	GPX4
CDP-diacylglycerol Biosynthesis I	0.444	0.05	NaN	CDS1
Endoplasmic Reticulum Stress Pathway	0.444	0.05	NaN	ATF6
NRF2-mediated Oxidative Stress Response	0.441	0.0279	NaN	FOS,FTH1,MAFF,PIK3C2B,PIK3CB
Sertoli Cell-Sertoli Cell Junction Signaling	0.441	0.0279	NaN	CDH1,CLDN4,OCLN,SPTBN1,TUBB2A
Apelin Cardiomyocyte Signaling Pathway	0.441	0.0309	NaN	MAPK6,PIK3C2B,PIK3CB
SAPK/JNK Signaling	0.434	0.0306	NaN	FCER1G,PIK3C2B,PIK3CB
Cancer Drug Resistance By Drug Efflux	0.434	0.0345	NaN	PDK1,PIK3CB
Phagosome Maturation	0.428	0.0286	NaN	CTSA,CTSB,CTSD,TUBB2A
Induction of Apoptosis by HIV1	0.417	0.0333	NaN	NFKB2,TRAF1
PCP pathway	0.417	0.0333	NaN	FZD7,FZD8
Polyamine Regulation in Colon Cancer	0.411	0.0455	NaN	AZIN1
Tumoricidal Function of Hepatic Natural Killer Cells	0.411	0.0455	NaN	CASP6
Phosphatidylglycerol Biosynthesis II (Non-plastidic)	0.411	0.0455	NaN	CDS1
Factors Promoting Cardiogenesis in Vertebrates	0.406	0.0278	NaN	BMP1,BMP2,FZD7,FZD8
Eicosanoid Signaling	0.399	0.0323	NaN	DPEP2,PTGIS
Dopamine Degradation	0.396	0.0435	NaN	SMOX
Tryptophan Degradation X (Mammalian, via Tryptamine)	0.396	0.0435	NaN	SMOX
Superpathway of D-myo-inositol (1,4,5)-trisphosphate Metabolism	0.396	0.0435	NaN	ITPKB
Vitamin-C Transport	0.396	0.0435	NaN	STOM
Apelin Cardiac Fibroblast Signaling Pathway	0.396	0.0435	NaN	SERPINE1
Pyridoxal 5'-phosphate Salvage Pathway	0.383	0.0312	NaN	DMPK,MAPK6
Remodeling of Epithelial Adherens Junctions	0.383	0.0312	NaN	CDH1,TUBB2A
IL-22 Signaling	0.382	0.0417	NaN	SOCS3
Role of Wnt/GSK-3β Signaling in the Pathogenesis of Influenza	0.375	0.0308	NaN	FZD7,FZD8
Role of PKR in Interferon Induction and Antiviral Response	0.369	0.0278	NaN	FOS,NFKB2,PDGFA
Role of JAK family kinases in IL-6-type Cytokine Signaling	0.369	0.04	NaN	SOCS3
Aldosterone Signaling in Epithelial Cells	0.359	0.0261	NaN	DUSP1,PIK3C2B,PIK3CB,SCNN1A
Thyroid Hormone Metabolism II (via Conjugation and/or Degradation)	0.356	0.0385	NaN	Ugt1a7c
Endocannabinoid Developing Neuron Pathway	0.335	0.0263	NaN	MAPK6,PIK3C2B,PIK3CB
CREB Signaling in Neurons	0.328	0.0245	NaN	CACNA1B,CACNA1F,GNG4,PIK3C2B,PIK3CB
Mitochondrial Dysfunction	0.326	0.025	NaN	CPT1A,FURIN,GPX4,PSEN2
Noradrenaline and Adrenaline Degradation	0.321	0.0345	NaN	SMOX
Non-Small Cell Lung Cancer Signaling	0.318	0.0274	NaN	PIK3C2B,PIK3CB
Actin Cytoskeleton Signaling	0.309	0.0239	NaN	CYFIP1,PDGFA,PIK3C2B,PIK3CB,SSH1
Role of NFAT in Cardiac Hypertrophy	0.309	0.0239	NaN	CACNA1B,CACNA1F,GNG4,PIK3C2B,PIK3CB
G Beta Gamma Signaling	0.305	0.025	NaN	CACNA1B,CACNA1F,GNG4
G Protein Signaling Mediated by Tubby	0.301	0.0323	NaN	GNG4
Apelin Adipocyte Signaling Pathway	0.292	0.026	NaN	GPX4,MAPK6
MIF-mediated Glucocorticoid Regulation	0.292	0.0312	NaN	NFKB2
Retinoate Biosynthesis I	0.292	0.0312	NaN	BMP2
Role of RIG1-like Receptors in Antiviral Innate Immunity	0.282	0.0303	NaN	NFKB2
FLT3 Signaling in Hematopoietic Progenitor Cells	0.281	0.0253	NaN	PIK3C2B,PIK3CB
TR/RXR Activation	0.276	0.025	NaN	PIK3C2B,PIK3CB
Role of BRCA1 in DNA Damage Response	0.276	0.025	NaN	CDKN1A,E2F5
Superpathway of Methionine Degradation	0.274	0.0294	NaN	SUOX
Endocannabinoid Neuronal Synapse Pathway	0.272	0.0236	NaN	CACNA1B,CACNA1F,MAPK6
Coagulation System	0.265	0.0286	NaN	SERPINE1
HIPPO signaling	0.26	0.0241	NaN	LATS2,PPM1J
Cardiac β-adrenergic Signaling	0.252	0.0227	NaN	GNG4,PDE4B,PPM1J
Xenobiotic Metabolism General Signaling Pathway	0.252	0.0227	NaN	PIK3C2B,PIK3CB,Ugt1a7c
tRNA Splicing	0.222	0.0244	NaN	PDE4B
Oncostatin M Signaling	0.215	0.0238	NaN	MMP13
Melatonin Degradation I	0.198	0.0222	NaN	Ugt1a7c
Amyotrophic Lateral Sclerosis Signaling	0	0.0211	NaN	PIK3C2B,PIK3CB
Synaptic Long Term Depression	0	0.0164	NaN	CACNA1B,CACNA1F,PPM1J
PPARα/RXRα Activation	0	0.0166	NaN	ABCA1,IL1R1,NFKB2
FXR/RXR Activation	0	0.0087	NaN	IL1RN
PXR/RXR Activation	0	0.0167	NaN	CPT1A
α-Adrenergic Signaling	0	0.0215	NaN	GNG4,PYGB
Cellular Effects of Sildenafil (Viagra)	0	0.0161	NaN	KCNN4,PDE4B
Corticotropin Releasing Hormone Signaling	0	0.0213	NaN	CACNA1B,CACNA1F,FOS
Mitotic Roles of Polo-Like Kinase	0	0.0156	NaN	PPM1J
Melanocyte Development and Pigmentation Signaling	0	0.0215	NaN	PIK3C2B,PIK3CB
ATM Signaling	0	0.0211	NaN	CDKN1A,PPM1J
ERK5 Signaling	0	0.0141	NaN	FOS
Myc Mediated Apoptosis Signaling	0	0.0208	NaN	NFKB2
EIF2 Signaling	0	0.0146	NaN	PIK3C2B,PIK3CB,PPP1R15A
Hereditary Breast Cancer Signaling	0	0.0219	NaN	CDKN1A,PIK3C2B,PIK3CB
RhoA Signaling	0	0.00847	NaN	PTK2B
Regulation of eIF4 and p70S6K Signaling	0	0.0203	NaN	PIK3C2B,PIK3CB,PPM1J
Neuroprotective Role of THOP1 in Alzheimer's Disease	0	0.00943	NaN	HTRA1
Role of MAPK Signaling in the Pathogenesis of Influenza	0	0.0132	NaN	CCL2
Dopamine-DARPP32 Feedback in cAMP Signaling	0	0.0126	NaN	PAWR,PPM1J
Gap Junction Signaling	0	0.0155	NaN	PIK3C2B,PIK3CB,TUBB2A
Transcriptional Regulatory Network in Embryonic Stem Cells	0	0.0192	NaN	FOXC1
eNOS Signaling	0	0.0131	NaN	PIK3C2B,PIK3CB
Nicotine Degradation III	0	0.0217	NaN	Ugt1a7c
Nicotine Degradation II	0	0.0182	NaN	Ugt1a7c
Antioxidant Action of Vitamin C	0	0.0196	NaN	CSF2RB,NFKB2
Nitric Oxide Signaling in the Cardiovascular System	0	0.0211	NaN	PIK3C2B,PIK3CB
Protein Ubiquitination Pathway	0	0.00382	NaN	USP2
Amyloid Processing	0	0.0204	NaN	PSEN2
Cell Cycle: G2/M DNA Damage Checkpoint Regulation	0	0.0204	NaN	CDKN1A
Apoptosis Signaling	0	0.0204	NaN	CASP6,NFKB2
FAT10 Cancer Signaling Pathway	0	0.0217	NaN	NFKB2
Necroptosis Signaling Pathway	0	0.0141	NaN	RIPK3,TNFSF10

## Sheet: Cluster3
© 2000-2020 QIAGEN. All rights reserved.
Ingenuity Canonical Pathways	-log(p-value)	Ratio	z-score	Molecules
Cardiac Hypertrophy Signaling (Enhanced)	2.21	0.0277	NaN	ATP2A3,IL11RA,IL2RG,IL7R,MAPK13,MEF2C,NAPEPLD,PDE3B,PDE8B,PLCE1,PRKD3,RRAS2,TNFSF15
Apelin Cardiomyocyte Signaling Pathway	2.13	0.0515	NaN	ATP2A3,MAPK13,PLCE1,PRKD3,SLC8A2
Endothelin-1 Signaling	2.11	0.0387	NaN	CASP3,GUCY2C,MAPK13,NAPEPLD,PLCE1,PRKD3,RRAS2
Inhibition of Angiogenesis by TSP1	2.1	0.0909	NaN	CASP3,CD36,MAPK13
T Helper Cell Differentiation	2.01	0.0597	NaN	ICOS,ICOSLG/LOC102723996,IL2RG,TBX21
Sorbitol Degradation I	1.9	1	NaN	SORD
Endocannabinoid Developing Neuron Pathway	1.85	0.0439	NaN	CCND1,MAPK13,MGLL,PAX6,RRAS2
Primary Immunodeficiency Signaling	1.84	0.0732	NaN	ICOS,IL2RG,IL7R
tRNA Splicing	1.84	0.0732	NaN	NAPEPLD,PDE3B,PDE8B
IL-7 Signaling Pathway	1.8	0.0519	NaN	CCND1,IL2RG,IL7R,MAPK13
Parkinson's Signaling	1.78	0.125	NaN	CASP3,MAPK13
Gα12/13 Signaling	1.67	0.0394	NaN	CDH15,F2R,LPAR3,MEF2C,RRAS2
p70S6K Signaling	1.67	0.0394	NaN	F2R,IL2RG,PLCE1,PRKD3,RRAS2
Endocannabinoid Neuronal Synapse Pathway	1.67	0.0394	NaN	GRIN1,MAPK13,MGLL,NAPEPLD,PLCE1
Chondroitin Sulfate Biosynthesis	1.63	0.0612	NaN	B3GAT1,CHST3,NDST1
Acute Myeloid Leukemia Signaling	1.61	0.0455	NaN	CCND1,FLT3,KIT,RRAS2
Asparagine Degradation I	1.61	0.5	NaN	ASRGL1
Glycine Biosynthesis I	1.61	0.5	NaN	SHMT1
Cardiac β-adrenergic Signaling	1.6	0.0379	NaN	ATP2A3,NAPEPLD,PDE3B,PDE8B,SLC8A2
UVC-Induced MAPK Signaling	1.59	0.0588	NaN	MAPK13,PRKD3,RRAS2
Dermatan Sulfate Biosynthesis	1.57	0.0577	NaN	B3GAT1,CHST3,NDST1
STAT3 Pathway	1.57	0.037	NaN	IL11RA,IL2RG,IL7R,MAPK13,RRAS2
Phospholipase C Signaling	1.52	0.0294	NaN	ARHGEF9,MEF2C,NAPEPLD,PLCE1,PRKD3,RRAS2,TGM2
TGF-β Signaling	1.52	0.0426	NaN	MAP4K1,MAPK13,RRAS2,SMAD9
Tumoricidal Function of Hepatic Natural Killer Cells	1.52	0.0909	NaN	CASP3,LYVE1
Nitric Oxide Signaling in the Cardiovascular System	1.51	0.0421	NaN	ATP2A3,GUCY2C,PDE3B,PRKD3
Corticotropin Releasing Hormone Signaling	1.49	0.0355	NaN	GUCY2C,MAPK13,MEF2C,NPR3,PRKD3
UVA-Induced MAPK Signaling	1.48	0.0412	NaN	CASP3,MAPK13,PLCE1,RRAS2
Adrenomedullin signaling pathway	1.46	0.0311	NaN	CASP3,GUCY2C,MAPK13,NPR3,PLCE1,RRAS2
Factors Promoting Cardiogenesis in Vertebrates	1.46	0.0347	NaN	CCND1,MEF2C,PLCE1,PRKD3,SMAD9
Relaxin Signaling	1.44	0.0342	NaN	GUCY2C,NAPEPLD,NPR3,PDE3B,PDE8B
5-aminoimidazole Ribonucleotide Biosynthesis I	1.43	0.333	NaN	PFAS
Antioxidant Action of Vitamin C	1.41	0.0392	NaN	MAPK13,NAPEPLD,PLCE1,SLC2A3
Thrombin Signaling	1.38	0.0297	NaN	ARHGEF9,F2R,MAPK13,PLCE1,PRKD3,RRAS2
Th1 and Th2 Activation Pathway	1.36	0.0325	NaN	CXCR3,ICOS,ICOSLG/LOC102723996,IL2RG,TBX21
Th1 Pathway	1.33	0.037	NaN	CXCR3,ICOS,ICOSLG/LOC102723996,TBX21
B Cell Development	1.33	0.0714	NaN	IL7R,SPN
Xenobiotic Metabolism Signaling	1.33	0.0266	NaN	AHRR,CHST3,MAPK13,NDST1,NQO1,PRKD3,RRAS2
Role of NFAT in Cardiac Hypertrophy	1.32	0.0287	NaN	MAPK13,MEF2C,PLCE1,PRKD3,RRAS2,SLC8A2
dTMP De Novo Biosynthesis	1.31	0.25	NaN	SHMT1
G-Protein Coupled Receptor Signaling	1.3	0.0262	NaN	NAPEPLD,NPR3,PDE3B,PDE8B,PTGER3,RGS7,RRAS2
p38 MAPK Signaling	1.29	0.0357	NaN	DUSP10,MAP4K1,MAPK13,MEF2C
Role of JAK1 and JAK3 in γc Cytokine Signaling	1.27	0.0441	NaN	IL2RG,IL7R,RRAS2
Heparan Sulfate Biosynthesis	1.26	0.0435	NaN	B3GAT1,CHST3,NDST1
cAMP-mediated signaling	1.25	0.0275	NaN	NAPEPLD,NPR3,PDE3B,PDE8B,PTGER3,RGS7
GP6 Signaling Pathway	1.24	0.0345	NaN	COL23A1,COL25A1,PRKD3,RASGRP2
Folate Polyglutamylation	1.22	0.2	NaN	SHMT1
IL-15 Signaling	1.2	0.0411	NaN	IL2RG,MAPK13,RRAS2
Th2 Pathway	1.19	0.0331	NaN	ICOS,ICOSLG/LOC102723996,IL2RG,TBX21
PI3K/AKT Signaling	1.18	0.0289	NaN	CCND1,IL11RA,IL2RG,IL7R,RRAS2
Macropinocytosis Signaling	1.17	0.04	NaN	PRKD3,RAB34,RRAS2
Gαi Signaling	1.17	0.0325	NaN	NPR3,PTGER3,RGS7,RRAS2
Role of MAPK Signaling in the Pathogenesis of Influenza	1.16	0.0395	NaN	CASP3,MAPK13,RRAS2
Cell Cycle Regulation by BTG Family Proteins	1.15	0.0571	NaN	BTG2,CCND1
Antiproliferative Role of Somatostatin Receptor 2	1.15	0.039	NaN	GUCY2C,NPR3,RRAS2
Pathogenesis of Multiple Sclerosis	1.14	0.167	NaN	CXCR3
Trehalose Degradation II (Trehalase)	1.14	0.167	NaN	HK3
Synaptic Long Term Potentiation	1.13	0.0315	NaN	GRIN1,PLCE1,PRKD3,RRAS2
FLT3 Signaling in Hematopoietic Progenitor Cells	1.12	0.038	NaN	FLT3,MAPK13,RRAS2
LPS-stimulated MAPK Signaling	1.11	0.0375	NaN	MAPK13,PRKD3,RRAS2
Synaptic Long Term Depression	1.1	0.0273	NaN	GUCY2C,NPR3,PLCE1,PRKD3,RRAS2
PEDF Signaling	1.09	0.037	NaN	HNF1B,MAPK13,RRAS2
BMP signaling pathway	1.09	0.037	NaN	MAPK13,RRAS2,SMAD9
HER-2 Signaling in Breast Cancer	1.08	0.0366	NaN	CCND1,PRKD3,RRAS2
Xenobiotic Metabolism General Signaling Pathway	1.08	0.0303	NaN	MAPK13,NQO1,PRKD3,RRAS2
Superpathway of Serine and Glycine Biosynthesis I	1.08	0.143	NaN	SHMT1
Glycoaminoglycan-protein Linkage Region Biosynthesis	1.08	0.143	NaN	B3GAT1
Dermatan Sulfate Biosynthesis (Late Stages)	1.07	0.0513	NaN	CHST3,NDST1
Systemic Lupus Erythematosus In B Cell Signaling Pathway	1.05	0.0244	NaN	CCND1,PRKD3,RASGRP2,RASGRP3,RRAS2,TNFSF15
Aryl Hydrocarbon Receptor Signaling	1.04	0.0294	NaN	AHRR,CCND1,NQO1,TGM2
Leukocyte Extravasation Signaling	1.04	0.0262	NaN	CTTN,JAM2,MAPK13,PRKD3,SPN
Chondroitin Sulfate Biosynthesis (Late Stages)	1.03	0.0488	NaN	CHST3,NDST1
Gap Junction Signaling	1.02	0.0259	NaN	GUCY2C,NPR3,PLCE1,PRKD3,RRAS2
Superoxide Radicals Degradation	1.02	0.125	NaN	NQO1
Calcium Signaling	1.01	0.0256	NaN	ATP2A3,GRIN1,MEF2C,SLC8A2,Tpm2
Triacylglycerol Degradation	1	0.0465	NaN	MGLL,NDST1
Molecular Mechanisms of Cancer	0.983	0.0211	NaN	ARHGEF9,CASP3,CCND1,MAPK13,PRKD3,RASGRF2,RRAS2,SMAD9
ErbB Signaling	0.979	0.033	NaN	MAPK13,PRKD3,RRAS2
Leucine Degradation I	0.971	0.111	NaN	BCAT1
GDP-glucose Biosynthesis	0.971	0.111	NaN	HK3
Folate Transformations I	0.971	0.111	NaN	SHMT1
nNOS Signaling in Neurons	0.967	0.0444	NaN	GRIN1,PRKD3
α-Adrenergic Signaling	0.959	0.0323	NaN	PRKD3,RRAS2,SLC8A2
Bladder Cancer Signaling	0.936	0.0316	NaN	CCND1,DAPK1,RRAS2
D-myo-inositol-5-phosphate Metabolism	0.936	0.0268	NaN	DUSP10,MTMR7,PLCE1,PTPRH
Glucose and Glucose-1-phosphate Degradation	0.928	0.1	NaN	HK3
Prostanoid Biosynthesis	0.928	0.1	NaN	TBXAS1
Calcium Transport I	0.928	0.1	NaN	ATP2A3
Glycine Betaine Degradation	0.928	0.1	NaN	SHMT1
SAPK/JNK Signaling	0.907	0.0306	NaN	DUSP10,MAP4K1,RRAS2
Phototransduction Pathway	0.903	0.0408	NaN	GUCA1A,GUCY2C
Neuropathic Pain Signaling In Dorsal Horn Neurons	0.896	0.0303	NaN	GRIN1,PLCE1,PRKD3
Melanoma Signaling	0.889	0.04	NaN	CCND1,RRAS2
Purine Nucleotides De Novo Biosynthesis II	0.889	0.0909	NaN	PFAS
Mouse Embryonic Stem Cell Pluripotency	0.879	0.0297	NaN	MAPK13,RRAS2,SMAD9
UVB-Induced MAPK Signaling	0.876	0.0392	NaN	MAPK13,PRKD3
Dendritic Cell Maturation	0.86	0.0252	NaN	DDR2,FSCN1,MAPK13,PLCE1
Dopamine-DARPP32 Feedback in cAMP Signaling	0.86	0.0252	NaN	ATP2A3,GRIN1,PLCE1,PRKD3
UDP-N-acetyl-D-galactosamine Biosynthesis II	0.854	0.0833	NaN	HK3
iCOS-iCOSL Signaling in T Helper Cells	0.851	0.0288	NaN	ICOS,ICOSLG/LOC102723996,IL2RG
Paxillin Signaling	0.842	0.0286	NaN	ITGAE,MAPK13,RRAS2
HGF Signaling	0.818	0.0278	NaN	CCND1,PRKD3,RRAS2
HIF1α Signaling	0.81	0.0275	NaN	MAPK13,RRAS2,SLC2A3
Glioma Signaling	0.81	0.0275	NaN	CCND1,PRKD3,RRAS2
Choline Biosynthesis III	0.793	0.0714	NaN	NAPEPLD
Calcium-induced T Lymphocyte Apoptosis	0.788	0.0345	NaN	ATP2A3,PRKD3
Phospholipases	0.788	0.0345	NaN	NAPEPLD,PLCE1
Fc Epsilon RI Signaling	0.777	0.0265	NaN	MAPK13,PRKD3,RRAS2
Cholecystokinin/Gastrin-mediated Signaling	0.777	0.0265	NaN	MEF2C,PRKD3,RRAS2
Role of Tissue Factor in Cancer	0.777	0.0265	NaN	CASP3,MAPK13,RRAS2
Phagosome Formation	0.777	0.0265	NaN	PLCE1,PRKD3,Tlr11
Apelin Endothelial Signaling Pathway	0.777	0.0265	NaN	MEF2C,PRKD3,RRAS2
Induction of Apoptosis by HIV1	0.764	0.0333	NaN	CASP3,SLC25A13
Endometrial Cancer Signaling	0.764	0.0333	NaN	CCND1,RRAS2
Granzyme B Signaling	0.764	0.0667	NaN	CASP3
Isoleucine Degradation I	0.764	0.0667	NaN	BCAT1
Synaptogenesis Signaling Pathway	0.762	0.02	NaN	CDH15,GRIN1,RASGRP2,RRAS2,SYT11,SYT5
Role of Macrophages, Fibroblasts and Endothelial Cells in Rheumatoid Arthritis	0.757	0.0199	NaN	CCND1,CEBPZ,PLCE1,PRKD3,RRAS2,Tlr11
Renin-Angiotensin Signaling	0.752	0.0259	NaN	MAPK13,PRKD3,RRAS2
IL-2 Signaling	0.752	0.0328	NaN	IL2RG,RRAS2
Inhibition of ARE-Mediated mRNA Degradation Pathway	0.752	0.0259	NaN	MAPK13,TNFSF15,ZFP36L1
CCR3 Signaling in Eosinophils	0.745	0.0256	NaN	MAPK13,PRKD3,RRAS2
Heparan Sulfate Biosynthesis (Late Stages)	0.742	0.0323	NaN	CHST3,NDST1
Eicosanoid Signaling	0.742	0.0323	NaN	PTGER3,TBXAS1
Thrombopoietin Signaling	0.733	0.0317	NaN	PRKD3,RRAS2
Regulation of Cellular Mechanics by Calpain Protease	0.733	0.0317	NaN	CCND1,RRAS2
Protein Kinase A Signaling	0.726	0.0187	NaN	DUSP10,NAPEPLD,PDE3B,PDE8B,PLCE1,PRKD3,PTPRH
PPARα/RXRα Activation	0.721	0.0221	NaN	CD36,MEF2C,PLCE1,RRAS2
ErbB2-ErbB3 Signaling	0.721	0.0312	NaN	CCND1,RRAS2
Pyridoxal 5'-phosphate Salvage Pathway	0.721	0.0312	NaN	DAPK1,POMK
Cardiomyocyte Differentiation via BMP Receptors	0.717	0.0588	NaN	MEF2C
Colorectal Cancer Metastasis Signaling	0.712	0.0203	NaN	CASP3,CCND1,PTGER3,RRAS2,Tlr11
ErbB4 Signaling	0.701	0.0303	NaN	PRKD3,RRAS2
Cellular Effects of Sildenafil (Viagra)	0.695	0.0242	NaN	GUCY2C,PDE3B,PLCE1
Valine Degradation I	0.695	0.0556	NaN	BCAT1
14-3-3-mediated Signaling	0.688	0.024	NaN	PLCE1,PRKD3,RRAS2
P2Y Purigenic Receptor Signaling Pathway	0.688	0.024	NaN	PLCE1,PRKD3,RRAS2
PTEN Signaling	0.688	0.024	NaN	CASP3,CCND1,RRAS2
Reelin Signaling in Neurons	0.682	0.0238	NaN	ARHGEF9,GRIN1,MAP4K1
GADD45 Signaling	0.674	0.0526	NaN	CCND1
RAR Activation	0.672	0.0211	NaN	GTF2H2,MAPK13,PRKD3,SMAD9
Melatonin Signaling	0.672	0.029	NaN	PLCE1,PRKD3
Crosstalk between Dendritic Cells and Natural Killer Cells	0.672	0.029	NaN	FSCN1,IL2RG
Superpathway of Inositol Phosphate Compounds	0.672	0.0211	NaN	DUSP10,MTMR7,PLCE1,PTPRH
IL-8 Signaling	0.666	0.0209	NaN	CCND1,NAPEPLD,PRKD3,RRAS2
GM-CSF Signaling	0.664	0.0286	NaN	CCND1,RRAS2
ERK5 Signaling	0.654	0.0282	NaN	MEF2C,RRAS2
Glioma Invasiveness Signaling	0.654	0.0282	NaN	F2R,RRAS2
Endoplasmic Reticulum Stress Pathway	0.654	0.05	NaN	CASP3
Androgen Signaling	0.642	0.0227	NaN	CCND1,GTF2H2,PRKD3
Non-Small Cell Lung Cancer Signaling	0.636	0.0274	NaN	CCND1,RRAS2
Estrogen-Dependent Breast Cancer Signaling	0.636	0.0274	NaN	CCND1,RRAS2
Leptin Signaling in Obesity	0.636	0.0274	NaN	PDE3B,PLCE1
Maturity Onset Diabetes of Young (MODY) Signaling	0.635	0.0476	NaN	HNF1B
D-myo-inositol (1,4,5,6)-Tetrakisphosphate Biosynthesis	0.631	0.0224	NaN	DUSP10,MTMR7,PTPRH
D-myo-inositol (3,4,5,6)-tetrakisphosphate Biosynthesis	0.631	0.0224	NaN	DUSP10,MTMR7,PTPRH
mTOR Signaling	0.629	0.0202	NaN	NAPEPLD,PRKD3,PRR5L,RRAS2
IL-17 Signaling	0.627	0.027	NaN	MAPK13,RRAS2
Angiopoietin Signaling	0.627	0.027	NaN	DOK2,RRAS2
BEX2 Signaling Pathway	0.627	0.027	NaN	CCND1,LMO2
Agrin Interactions at Neuromuscular Junction	0.62	0.0267	NaN	CTTN,RRAS2
GDNF Family Ligand-Receptor Interactions	0.62	0.0267	NaN	DOK2,RRAS2
Chemokine Signaling	0.62	0.0267	NaN	MAPK13,RRAS2
IL-17A Signaling in Gastric Cells	0.618	0.0455	NaN	MAPK13
Erythropoietin Signaling	0.611	0.0263	NaN	PRKD3,RRAS2
Osteoarthritis Pathway	0.611	0.0198	NaN	CASP3,DDR2,MEF2C,SMAD9
Thyroid Cancer Signaling	0.602	0.026	NaN	CCND1,RRAS2
CREB Signaling in Neurons	0.6	0.0196	NaN	GRIN1,PLCE1,PRKD3,RRAS2
Vitamin-C Transport	0.6	0.0435	NaN	SLC2A3
Integrin Signaling	0.6	0.0196	NaN	CTTN,ITGAE,NEDD9,RRAS2
VDR/RXR Activation	0.595	0.0256	NaN	HR,PRKD3
IL-3 Signaling	0.595	0.0256	NaN	PRKD3,RRAS2
Gustation Pathway	0.595	0.0214	NaN	NAPEPLD,PDE3B,PDE8B
Role of Pattern Recognition Receptors in Recognition of Bacteria and Viruses	0.588	0.0213	NaN	PRKD3,Tlr11,TNFSF15
IL-22 Signaling	0.585	0.0417	NaN	MAPK13
Prolactin Signaling	0.58	0.025	NaN	PRKD3,RRAS2
IL-4 Signaling	0.58	0.025	NaN	IL2RG,RRAS2
Role of JAK family kinases in IL-6-type Cytokine Signaling	0.57	0.04	NaN	MAPK13
D-myo-inositol (1,4,5)-Trisphosphate Biosynthesis	0.57	0.04	NaN	PLCE1
Sperm Motility	0.569	0.019	NaN	DDR2,KIT,PLCE1,PRKD3
NF-κB Activation by Viruses	0.564	0.0244	NaN	PRKD3,RRAS2
VEGF Family Ligand-Receptor Interactions	0.564	0.0244	NaN	PRKD3,RRAS2
Breast Cancer Regulation by Stathmin1	0.562	0.0159	NaN	ADGRB2,ARHGEF9,CCND1,CCR9,F2R,LPAR3,PRKD3,PTGER3,RRAS2
Estrogen-mediated S-phase Entry	0.554	0.0385	NaN	CCND1
3-phosphoinositide Degradation	0.551	0.0203	NaN	DUSP10,MTMR7,PTPRH
HMGB1 Signaling	0.526	0.0196	NaN	MAPK13,RRAS2,TNFSF15
eNOS Signaling	0.526	0.0196	NaN	CASP3,LPAR3,PRKD3
Gαq Signaling	0.526	0.0196	NaN	NAPEPLD,PRKD3,RGS7
Cytotoxic T Lymphocyte-mediated Apoptosis of Target Cells	0.516	0.0345	NaN	CASP3
Death Receptor Signaling	0.516	0.0225	NaN	CASP3,TNFSF15
CCR5 Signaling in Macrophages	0.509	0.0222	NaN	MAPK13,PRKD3
Prostate Cancer Signaling	0.503	0.022	NaN	CCND1,RRAS2
Salvage Pathways of Pyrimidine Ribonucleotides	0.503	0.022	NaN	DAPK1,POMK
3-phosphoinositide Biosynthesis	0.502	0.019	NaN	DUSP10,MTMR7,PTPRH
Fcγ Receptor-mediated Phagocytosis in Macrophages and Monocytes	0.496	0.0217	NaN	NAPEPLD,PRKD3
4-1BB Signaling in T Lymphocytes	0.491	0.0323	NaN	MAPK13
Melanocyte Development and Pigmentation Signaling	0.491	0.0215	NaN	KIT,RRAS2
PAK Signaling	0.491	0.0215	NaN	CASP3,RRAS2
Cardiac Hypertrophy Signaling	0.487	0.0173	NaN	MAPK13,MEF2C,PLCE1,RRAS2
p53 Signaling	0.484	0.0213	NaN	CCND1,SERPINE2
Glioblastoma Multiforme Signaling	0.483	0.0185	NaN	CCND1,PLCE1,RRAS2
Circadian Rhythm Signaling	0.48	0.0312	NaN	GRIN1
IL-17A Signaling in Fibroblasts	0.48	0.0312	NaN	MAPK13
Neuregulin Signaling	0.479	0.0211	NaN	PRKD3,RRAS2
Amyotrophic Lateral Sclerosis Signaling	0.479	0.0211	NaN	CASP3,GRIN1
ATM Signaling	0.479	0.0211	NaN	MAPK13,ZNF420
IL-9 Signaling	0.47	0.0303	NaN	IL2RG
Nucleotide Excision Repair Pathway	0.47	0.0303	NaN	GTF2H2
Xenobiotic Metabolism CAR Signaling Pathway	0.465	0.0181	NaN	CHST3,NDST1,PRKD3
GNRH Signaling	0.461	0.018	NaN	MAPK13,PRKD3,RRAS2
Apoptosis Signaling	0.461	0.0204	NaN	CASP3,RRAS2
Opioid Signaling Pathway	0.461	0.0168	NaN	GRIN1,PRKD3,RGS7,RRAS2
Xenobiotic Metabolism PXR Signaling Pathway	0.452	0.0178	NaN	CHST3,NDST1,PRKD3
Coagulation System	0.449	0.0286	NaN	F2R
TWEAK Signaling	0.449	0.0286	NaN	CASP3
Virus Entry via Endocytic Pathways	0.439	0.0196	NaN	PRKD3,RRAS2
Type I Diabetes Mellitus Signaling	0.439	0.0196	NaN	CASP3,MAPK13
Chronic Myeloid Leukemia Signaling	0.439	0.0196	NaN	CCND1,RRAS2
Notch Signaling	0.439	0.0278	NaN	MAG
Telomerase Signaling	0.433	0.0194	NaN	IL2RG,RRAS2
B Cell Receptor Signaling	0.428	0.0171	NaN	MAPK13,MEF2C,RRAS2
T Cell Receptor Signaling	0.428	0.0192	NaN	PTPRH,RRAS2
CDK5 Signaling	0.423	0.019	NaN	MAPK13,RRAS2
Docosahexaenoic Acid (DHA) Signaling	0.42	0.0263	NaN	CASP3
Ephrin Receptor Signaling	0.42	0.0169	NaN	GRIN1,RRAS2,SH2D3C
Pancreatic Adenocarcinoma Signaling	0.413	0.0187	NaN	CCND1,NAPEPLD
NRF2-mediated Oxidative Stress Response	0.412	0.0168	NaN	NQO1,PRKD3,RRAS2
Hepatic Fibrosis / Hepatic Stellate Cell Activation	0.412	0.0168	NaN	COL23A1,COL25A1,CXCR3
Mechanisms of Viral Exit from Host Cells	0.412	0.0256	NaN	PRKD3
April Mediated Signaling	0.412	0.0256	NaN	MAPK13
Sertoli Cell-Sertoli Cell Junction Signaling	0.412	0.0168	NaN	JAM2,MAPK13,RRAS2
Role of PKR in Interferon Induction and Antiviral Response	0.408	0.0185	NaN	CASP3,MAPK13
GPCR-Mediated Nutrient Sensing in Enteroendocrine Cells	0.398	0.0182	NaN	PLCE1,PRKD3
B Cell Activating Factor Signaling	0.395	0.0244	NaN	MAPK13
Sphingosine-1-phosphate Signaling	0.394	0.018	NaN	CASP3,PLCE1
Senescence Pathway	0.389	0.0154	NaN	CCND1,RRAS2,SMAD9,ZFP36L1
Oncostatin M Signaling	0.387	0.0238	NaN	RRAS2
BAG2 Signaling Pathway	0.387	0.0238	NaN	CASP3
fMLP Signaling in Neutrophils	0.384	0.0177	NaN	PRKD3,RRAS2
IL-12 Signaling and Production in Macrophages	0.38	0.0175	NaN	MAPK13,PRKD3
Apelin Pancreas Signaling Pathway	0.38	0.0233	NaN	PDE3B
IL-15 Production	0.376	0.0174	NaN	DDR2,KIT
Retinoic acid Mediated Apoptosis Signaling	0.372	0.0227	NaN	CASP3
iNOS Signaling	0.372	0.0227	NaN	MAPK13
Role of NANOG in Mammalian Embryonic Stem Cell Pluripotency	0.367	0.0171	NaN	RRAS2,SMAD9
PFKFB4 Signaling Pathway	0.365	0.0222	NaN	HK3
G Beta Gamma Signaling	0.354	0.0167	NaN	PRKD3,RRAS2
Stearate Biosynthesis I (Animals)	0.351	0.0213	NaN	TBXAS1
Neuroinflammation Signaling Pathway	0.348	0.0145	NaN	CASP3,GRIN1,MAPK13,Tlr11
IL-6 Signaling	0.346	0.0164	NaN	MAPK13,RRAS2
Myc Mediated Apoptosis Signaling	0.344	0.0208	NaN	CASP3
TNFR1 Signaling	0.344	0.0208	NaN	CASP3
Assembly of RNA Polymerase II Complex	0.344	0.0208	NaN	GTF2H2
Hepatic Fibrosis Signaling Pathway	0.344	0.0141	NaN	CASP3,CCND1,MAPK13,PRKD3,RRAS2
Amyloid Processing	0.337	0.0204	NaN	MAPK13
White Adipose Tissue Browning Pathway	0.326	0.0157	NaN	FNDC5,MAPK13
Nur77 Signaling in T Lymphocytes	0.325	0.0196	NaN	CASP3
Role of IL-17A in Arthritis	0.325	0.0196	NaN	MAPK13
CD27 Signaling in Lymphocytes	0.319	0.0192	NaN	CASP3
Lymphotoxin β Receptor Signaling	0.319	0.0192	NaN	CASP3
Transcriptional Regulatory Network in Embryonic Stem Cells	0.319	0.0192	NaN	PAX6
Adipogenesis pathway	0.315	0.0154	NaN	GTF2H2,SMAD9
Unfolded protein response	0.302	0.0182	NaN	CEBPZ
EGF Signaling	0.302	0.0182	NaN	MAPK13
CNTF Signaling	0.297	0.0179	NaN	RRAS2
Glutamate Receptor Signaling	0.297	0.0179	NaN	GRIN1
SPINK1 General Cancer Pathway	0.297	0.0179	NaN	RRAS2
PI3K Signaling in B Lymphocytes	0.294	0.0147	NaN	PLCE1,RRAS2
Hereditary Breast Cancer Signaling	0.291	0.0146	NaN	CCND1,RRAS2
Ovarian Cancer Signaling	0.291	0.0146	NaN	CCND1,RRAS2
Insulin Receptor Signaling	0.288	0.0145	NaN	PDE3B,RRAS2
Cancer Drug Resistance By Drug Efflux	0.286	0.0172	NaN	RRAS2
Endocannabinoid Cancer Inhibition Pathway	0.285	0.0144	NaN	CASP3,CCND1
Systemic Lupus Erythematosus In T Cell Signaling Pathway	0.285	0.0133	NaN	CASP3,ICOS,ICOSLG/LOC102723996,RRAS2
Type II Diabetes Mellitus Signaling	0.281	0.0143	NaN	CD36,PRKD3
Axonal Guidance Signaling	0.279	0.0129	NaN	KIF7,MAG,PLCE1,PRKD3,RRAS2,SEMA4B
Necroptosis Signaling Pathway	0.275	0.0141	NaN	DAPK1,SLC25A13
T Cell Exhaustion Signaling Pathway	0.272	0.014	NaN	RRAS2,TBX21
IL-17A Signaling in Airway Cells	0.271	0.0164	NaN	MAPK13
Huntington's Disease Signaling	0.268	0.0132	NaN	CASP3,PRKD3,TGM2
Wnt/Ca+ pathway	0.267	0.0161	NaN	PLCE1
CD40 Signaling	0.257	0.0156	NaN	MAPK13
Regulation of eIF4 and p70S6K Signaling	0.257	0.0135	NaN	MAPK13,RRAS2
Cell Cycle: G1/S Checkpoint Regulation	0.257	0.0156	NaN	CCND1
IL-10 Signaling	0.249	0.0152	NaN	MAPK13
Actin Nucleation by ARP-WASP Complex	0.245	0.0149	NaN	RRAS2
Aldosterone Signaling in Epithelial Cells	0.243	0.0131	NaN	PLCE1,PRKD3
Growth Hormone Signaling	0.24	0.0147	NaN	PRKD3
TREM1 Signaling	0.237	0.0145	NaN	Tlr11
Basal Cell Carcinoma Signaling	0.237	0.0145	NaN	KIF7
GPCR-Mediated Integration of Enteroendocrine Signaling Exemplified by an L Cell	0.233	0.0143	NaN	PLCE1
Caveolar-mediated Endocytosis Signaling	0.229	0.0141	NaN	ITGAE
Small Cell Lung Cancer Signaling	0.229	0.0141	NaN	CCND1
Toll-like Receptor Signaling	0.225	0.0139	NaN	MAPK13
Communication between Innate and Adaptive Immune Cells	0.218	0.0135	NaN	Tlr11
Hypoxia Signaling in the Cardiovascular System	0.218	0.0135	NaN	NQO1
FcγRIIB Signaling in B Lymphocytes	0.214	0.0133	NaN	RRAS2
Neurotrophin/TRK Signaling	0.214	0.0133	NaN	RRAS2
Renal Cell Carcinoma Signaling	0.211	0.0132	NaN	RRAS2
Apelin Adipocyte Signaling Pathway	0.208	0.013	NaN	MAPK13
Cyclins and Cell Cycle Regulation	0.204	0.0128	NaN	CCND1
TR/RXR Activation	0.198	0.0125	NaN	PDE3B
JAK/Stat Signaling	0.198	0.0125	NaN	RRAS2
Glucocorticoid Receptor Signaling	0	0.00952	NaN	GTF2H2,MAPK13,RRAS2
Natural Killer Cell Signaling	0	0.0119	NaN	MAPK13,RRAS2
Actin Cytoskeleton Signaling	0	0.00957	NaN	F2R,RRAS2
LPS/IL-1 Mediated Inhibition of RXR Function	0	0.0098	NaN	CHST3,NDST1
Acute Phase Response Signaling	0	0.012	NaN	MAPK13,RRAS2
Hepatic Cholestasis	0	0.0115	NaN	PRKD3,TNFSF15
LXR/RXR Activation	0	0.00909	NaN	CD36
Mitochondrial Dysfunction	0	0.00625	NaN	CASP3
Ceramide Signaling	0	0.0116	NaN	RRAS2
Tight Junction Signaling	0	0.00617	NaN	JAM2
Clathrin-mediated Endocytosis Signaling	0	0.011	NaN	CTTN,F2R
Role of NFAT in Regulation of the Immune Response	0	0.0117	NaN	MEF2C,RRAS2
CXCR4 Signaling	0	0.0123	NaN	PRKD3,RRAS2
Germ Cell-Sertoli Cell Junction Signaling	0	0.00617	NaN	RRAS2
Production of Nitric Oxide and Reactive Oxygen Species in Macrophages	0	0.0114	NaN	MAPK13,PRKD3
Systemic Lupus Erythematosus Signaling	0	0.00556	NaN	RRAS2
Cdc42 Signaling	0	0.00741	NaN	MAPK13
ILK Signaling	0	0.0111	NaN	CASP3,CCND1
FAK Signaling	0	0.0106	NaN	RRAS2
EIF2 Signaling	0	0.00976	NaN	CCND1,RRAS2
AMPK Signaling	0	0.00952	NaN	CCND1,MAPK13
Rac Signaling	0	0.00909	NaN	RRAS2
RhoA Signaling	0	0.00847	NaN	LPAR3
Role of Osteoblasts, Osteoclasts and Chondrocytes in Rheumatoid Arthritis	0	0.00469	NaN	SMAD9
Altered T Cell and B Cell Signaling in Rheumatoid Arthritis	0	0.0122	NaN	Tlr11
Atherosclerosis Signaling	0	0.00893	NaN	CD36
IL-1 Signaling	0	0.0112	NaN	MAPK13
RANK Signaling in Osteoclasts	0	0.0116	NaN	MAPK13
Regulation of IL-2 Expression in Activated and Anergic T Lymphocytes	0	0.0114	NaN	RRAS2
PKCθ Signaling in T Lymphocytes	0	0.00676	NaN	RRAS2
NGF Signaling	0	0.00893	NaN	RRAS2
Signaling by Rho Family GTPases	0	0.00847	NaN	ARHGEF9,CDH15
RhoGDI Signaling	0	0.0116	NaN	ARHGEF9,CDH15
Epithelial Adherens Junction Signaling	0	0.0069	NaN	RRAS2
Regulation of the Epithelial-Mesenchymal Transition Pathway	0	0.00526	NaN	RRAS2
Tec Kinase Signaling	0	0.00641	NaN	PRKD3
HIPPO signaling	0	0.012	NaN	DLG3
Estrogen Receptor Signaling	0	0.0125	NaN	CCND1,PLCE1,PRKD3,RRAS2
ERK/MAPK Signaling	0	0.00541	NaN	RRAS2
Protein Ubiquitination Pathway	0	0.00382	NaN	USP35
FGF Signaling	0	0.0119	NaN	MAPK13
Wnt/β-catenin Signaling	0	0.0119	NaN	CCND1,MAP4K1
PPAR Signaling	0	0.0098	NaN	RRAS2
IGF-1 Signaling	0	0.0098	NaN	RRAS2
NF-κB Signaling	0	0.00585	NaN	RRAS2
VEGF Signaling	0	0.0104	NaN	RRAS2
PDGF Signaling	0	0.0116	NaN	RRAS2
Phagosome Maturation	0	0.00714	NaN	VPS37A
PD-1, PD-L1 cancer immunotherapy pathway	0	0.0108	NaN	IL2RG
Sirtuin Signaling Pathway	0	0.00373	NaN	NQO1
Iron homeostasis signaling pathway	0	0.00769	NaN	LYRM4
NER Pathway	0	0.01	NaN	GTF2H2
HOTAIR Regulatory Pathway	0	0.00649	NaN	JAM2

## Sheet: Cluster4
© 2000-2020 QIAGEN. All rights reserved.
Ingenuity Canonical Pathways	-log(p-value)	Ratio	z-score	Molecules
White Adipose Tissue Browning Pathway	3.73	0.0551	NaN	CACNA1E,FOXC2,KDR,PRDM16,SLC16A1,THRB,VEGFA
Inhibition of Angiogenesis by TSP1	3.62	0.121	NaN	KDR,MMP9,THBS1,VEGFA
Hepatic Fibrosis / Hepatic Stellate Cell Activation	3.56	0.0447	NaN	COL12A1,COL4A1,COL4A2,EGFR,IGFBP4,KDR,MMP9,VEGFA
Bladder Cancer Signaling	2.71	0.0526	NaN	EGFR,FGF13,MMP9,THBS1,VEGFA
Regulation of the Epithelial-Mesenchymal Transition Pathway	2.69	0.0368	NaN	EGFR,FGF13,FOXC2,FZD10,MMP9,SNAI2,TCF4
LXR/RXR Activation	2.44	0.0455	NaN	LPL,MMP9,PLTP,SCD,TF
Hepatic Fibrosis Signaling Pathway	2.23	0.0254	NaN	CACNA1E,FZD10,KDR,MYLK,RHOH,SPP1,TCF4,TF,VEGFA
VEGF Family Ligand-Receptor Interactions	2.14	0.0488	NaN	KDR,NRP2,PLA2G2D,VEGFA
Colorectal Cancer Metastasis Signaling	2.08	0.0285	NaN	EGFR,FZD10,MMP9,RHOH,TCF4,Tlr13,VEGFA
Ovarian Cancer Signaling	2.04	0.0365	NaN	EGFR,FZD10,MMP9,TCF4,VEGFA
Breast Cancer Regulation by Stathmin1	1.78	0.0195	NaN	ADGRG6,ADGRL3,ARHGEF18,ARHGEF3,CALCRL,CHRM2,FFAR4,FZD10,MMP9,P2RY1,VEGFA
Atherosclerosis Signaling	1.69	0.0357	NaN	ALOX5,LPL,MMP9,PLA2G2D
Glioma Invasiveness Signaling	1.55	0.0423	NaN	MMP9,PLAU,RHOH
BEX2 Signaling Pathway	1.5	0.0405	NaN	SPP1,TCF4,VEGFA
IL-8 Signaling	1.48	0.0262	NaN	EGFR,KDR,MMP9,RHOH,VEGFA
Adipogenesis pathway	1.48	0.0308	NaN	FOXC2,FZD10,HDAC7,LPL
PRPP Biosynthesis I	1.44	0.25	NaN	PRPS1
Melatonin Degradation II	1.44	0.25	NaN	MAOA
Osteoarthritis Pathway	1.39	0.0248	NaN	FZD10,MMP9,SPP1,TCF4,VEGFA
Altered T Cell and B Cell Signaling in Rheumatoid Arthritis	1.39	0.0366	NaN	HLA-A,SPP1,Tlr13
Gustation Pathway	1.38	0.0286	NaN	CACNA1E,P2RY1,PDE11A,PDE7B
Neuroinflammation Signaling Pathway	1.36	0.0218	NaN	HLA-A,IRF7,MMP9,PLA2G2D,PYCARD,Tlr13
Tetrahydrofolate Salvage from 5,10-methenyltetrahydrofolate	1.34	0.2	NaN	MTHFD2L
Serine Biosynthesis	1.34	0.2	NaN	PHGDH
Relaxin Signaling	1.32	0.0274	NaN	MMP9,PDE11A,PDE7B,VEGFA
eNOS Signaling	1.26	0.0261	NaN	CHRM2,CHRNA5,KDR,VEGFA
Tryptophan Degradation to 2-amino-3-carboxymuconate Semialdehyde	1.26	0.167	NaN	IDO1
tRNA Splicing	1.26	0.0488	NaN	PDE11A,PDE7B
HOTAIR Regulatory Pathway	1.25	0.026	NaN	MMP9,SNAI2,SPP1,TCF4
p53 Signaling	1.24	0.0319	NaN	DRAM1,SNAI2,THBS1
Nitric Oxide Signaling in the Cardiovascular System	1.23	0.0316	NaN	CACNA1E,KDR,VEGFA
Airway Pathology in Chronic Obstructive Pulmonary Disease	1.2	0.143	NaN	MMP9
Superpathway of Serine and Glycine Biosynthesis I	1.2	0.143	NaN	PHGDH
Agranulocyte Adhesion and Diapedesis	1.15	0.024	NaN	CCL1,CD34,CXCL3,MMP9
Phospholipase C Signaling	1.15	0.021	NaN	ARHGEF18,ARHGEF3,HDAC7,PLA2G2D,RHOH
Role of IL-17A in Psoriasis	1.14	0.125	NaN	CXCL3
Histidine Degradation III	1.14	0.125	NaN	MTHFD2L
Neuroprotective Role of THOP1 in Alzheimer's Disease	1.12	0.0283	NaN	HLA-A,MMP9,TAC1
Pancreatic Adenocarcinoma Signaling	1.11	0.028	NaN	EGFR,MMP9,VEGFA
Folate Transformations I	1.09	0.111	NaN	MTHFD2L
ILK Signaling	1.06	0.0222	NaN	MMP9,RHOH,SNAI2,VEGFA
Role of Tissue Factor in Cancer	1.05	0.0265	NaN	EGFR,FGR,VEGFA
NAD biosynthesis II (from tryptophan)	1.05	0.1	NaN	IDO1
FXR/RXR Activation	1.04	0.0261	NaN	LPL,PLTP,TF
IL-15 Production	1.04	0.0261	NaN	EGFR,FGR,KDR
GP6 Signaling Pathway	1.03	0.0259	NaN	COL12A1,COL4A1,COL4A2
SPINK1 General Cancer Pathway	1.02	0.0357	NaN	EGFR,Mt2
Oleate Biosynthesis II (Animals)	1.01	0.0909	NaN	SCD
Leukotriene Biosynthesis	0.975	0.0833	NaN	ALOX5
Calcium Signaling	0.963	0.0205	NaN	CACNA1E,CHRNA5,HDAC7,TRPC1
Reelin Signaling in Neurons	0.947	0.0238	NaN	ARHGEF3,FGR,LRP8
Eicosanoid Signaling	0.947	0.0323	NaN	ALOX5,PLA2G2D
Thrombin Signaling	0.924	0.0198	NaN	ARHGEF3,EGFR,MYLK,RHOH
Role of Wnt/GSK-3β Signaling in the Pathogenesis of Influenza	0.914	0.0308	NaN	FZD10,TCF4
Phenylalanine Degradation IV (Mammalian, via Side Chain)	0.91	0.0714	NaN	MAOA
Cardiac β-adrenergic Signaling	0.903	0.0227	NaN	CACNA1E,PDE11A,PDE7B
STAT3 Pathway	0.883	0.0222	NaN	EGFR,KDR,VEGFA
Sperm Motility	0.873	0.019	NaN	EGFR,FGR,KDR,PLA2G2D
Basal Cell Carcinoma Signaling	0.87	0.029	NaN	FZD10,TCF4
Protein Kinase A Signaling	0.866	0.016	NaN	DUSP18,MYLK,PDE11A,PDE7B,PTPRR,TCF4
Endocannabinoid Cancer Inhibition Pathway	0.857	0.0216	NaN	SNAI2,TCF4,VEGFA
Caveolar-mediated Endocytosis Signaling	0.851	0.0282	NaN	EGFR,HLA-A
Axonal Guidance Signaling	0.842	0.015	NaN	ADAMTS1,ADAMTS6,FZD10,KALRN,MMP9,NRP2,VEGFA
T Cell Exhaustion Signaling Pathway	0.83	0.021	NaN	HLA-A,KDR,VEGFA
Communication between Innate and Adaptive Immune Cells	0.821	0.027	NaN	HLA-A,Tlr13
Hypoxia Signaling in the Cardiovascular System	0.821	0.027	NaN	UBE2E2,VEGFA
Epithelial Adherens Junction Signaling	0.818	0.0207	NaN	EGFR,SNAI2,TCF4
Putrescine Degradation III	0.788	0.0526	NaN	MAOA
Inflammasome pathway	0.788	0.0526	NaN	PYCARD
Signaling by Rho Family GTPases	0.752	0.0169	NaN	ARHGEF18,ARHGEF3,MYLK,RHOH
Granulocyte Adhesion and Diapedesis	0.752	0.0192	NaN	CCL1,CXCL3,MMP9
Maturity Onset Diabetes of Young (MODY) Signaling	0.75	0.0476	NaN	CACNA1E
Polyamine Regulation in Colon Cancer	0.73	0.0455	NaN	TCF4
IL-17A Signaling in Gastric Cells	0.73	0.0455	NaN	EGFR
Regulation of Actin-based Motility by Rho	0.721	0.0233	NaN	MYLK,RHOH
Glioblastoma Multiforme Signaling	0.719	0.0185	NaN	EGFR,FZD10,RHOH
Dopamine Degradation	0.714	0.0435	NaN	MAOA
Tryptophan Degradation X (Mammalian, via Tryptamine)	0.714	0.0435	NaN	MAOA
Tryptophan Degradation III (Eukaryotic)	0.714	0.0435	NaN	IDO1
RhoGDI Signaling	0.664	0.0173	NaN	ARHGEF18,ARHGEF3,RHOH
Amyotrophic Lateral Sclerosis Signaling	0.656	0.0211	NaN	CACNA1E,VEGFA
VEGF Signaling	0.65	0.0208	NaN	KDR,VEGFA
B Cell Development	0.638	0.0357	NaN	HLA-A
Antigen Presentation Pathway	0.638	0.0357	NaN	HLA-A
Clathrin-mediated Endocytosis Signaling	0.625	0.0166	NaN	FGF13,TF,VEGFA
Cytotoxic T Lymphocyte-mediated Apoptosis of Target Cells	0.625	0.0345	NaN	HLA-A
Noradrenaline and Adrenaline Degradation	0.625	0.0345	NaN	MAOA
Mouse Embryonic Stem Cell Pluripotency	0.618	0.0198	NaN	FZD10,TCF4
Telomerase Signaling	0.606	0.0194	NaN	EGFR,HDAC7
Interferon Signaling	0.6	0.0323	NaN	IFITM3
MIF-mediated Glucocorticoid Regulation	0.588	0.0312	NaN	PLA2G2D
Role of RIG1-like Receptors in Antiviral Innate Immunity	0.577	0.0303	NaN	IRF7
HIF1α Signaling	0.57	0.0183	NaN	MMP9,VEGFA
Cardiac Hypertrophy Signaling (Enhanced)	0.567	0.0128	NaN	CACNA1E,FGF13,FZD10,HDAC7,PDE11A,PDE7B
GPCR-Mediated Nutrient Sensing in Enteroendocrine Cells	0.565	0.0182	NaN	CACNA1E,FFAR4
Coagulation System	0.554	0.0286	NaN	PLAU
Molecular Mechanisms of Cancer	0.554	0.0132	NaN	ARHGEF18,ARHGEF3,FZD10,RHOH,TCF4
Cholecystokinin/Gastrin-mediated Signaling	0.548	0.0177	NaN	EGFR,RHOH
Phagosome Formation	0.548	0.0177	NaN	RHOH,Tlr13
Inhibition of Matrix Metalloproteases	0.535	0.027	NaN	MMP9
LPS/IL-1 Mediated Inhibition of RXR Function	0.53	0.0147	NaN	ALDH1L2,MAOA,PLTP
CCR3 Signaling in Eosinophils	0.529	0.0171	NaN	MYLK,PLA2G2D
Autoimmune Thyroid Disease Signaling	0.524	0.0263	NaN	HLA-A
Graft-versus-Host Disease Signaling	0.524	0.0263	NaN	HLA-A
Retinol Biosynthesis	0.524	0.0263	NaN	LPL
RhoA Signaling	0.523	0.0169	NaN	MYLK,NRP2
Synaptogenesis Signaling Pathway	0.517	0.0133	NaN	FGR,KALRN,LRP8,THBS1
Serotonin Receptor Signaling	0.516	0.0256	NaN	MAOA
Role of Macrophages, Fibroblasts and Endothelial Cells in Rheumatoid Arthritis	0.514	0.0133	NaN	FZD10,TCF4,Tlr13,VEGFA
G Beta Gamma Signaling	0.513	0.0167	NaN	CACNA1E,EGFR
MIF Regulation of Innate Immunity	0.506	0.025	NaN	PLA2G2D
nNOS Signaling in Skeletal Muscle Cells	0.506	0.025	NaN	CACNA1E
Role of Osteoblasts, Osteoclasts and Chondrocytes in Rheumatoid Arthritis	0.499	0.0141	NaN	FZD10,SPP1,TCF4
Cellular Effects of Sildenafil (Viagra)	0.495	0.0161	NaN	CACNA1E,MYLK
PTEN Signaling	0.489	0.016	NaN	EGFR,KDR
Oncostatin M Signaling	0.488	0.0238	NaN	PLAU
cAMP-mediated signaling	0.481	0.0138	NaN	CHRM2,PDE11A,PDE7B
Triacylglycerol Degradation	0.48	0.0233	NaN	LPL
Iron homeostasis signaling pathway	0.467	0.0154	NaN	EGFR,TF
Role of Oct4 in Mammalian Embryonic Stem Cell Pluripotency	0.465	0.0222	NaN	SPP1
Human Embryonic Stem Cell Pluripotency	0.46	0.0152	NaN	FZD10,TCF4
Estrogen Receptor Signaling	0.457	0.0125	NaN	CACNA1E,EGFR,MMP9,VEGFA
FAT10 Cancer Signaling Pathway	0.457	0.0217	NaN	TCF4
Cdc42 Signaling	0.447	0.0148	NaN	HLA-A,MYLK
Serotonin Degradation	0.435	0.0204	NaN	MAOA
Superpathway of Melatonin Degradation	0.428	0.02	NaN	MAOA
Corticotropin Releasing Hormone Signaling	0.424	0.0142	NaN	CACNA1E,VEGFA
Nur77 Signaling in T Lymphocytes	0.421	0.0196	NaN	HLA-A
Role of IL-17A in Arthritis	0.421	0.0196	NaN	CXCL3
UVB-Induced MAPK Signaling	0.421	0.0196	NaN	EGFR
UVC-Induced MAPK Signaling	0.421	0.0196	NaN	EGFR
Necroptosis Signaling Pathway	0.419	0.0141	NaN	PLA2G2D,PYCARD
Activation of IRF by Cytosolic Pattern Recognition Receptors	0.415	0.0192	NaN	IRF7
Factors Promoting Cardiogenesis in Vertebrates	0.412	0.0139	NaN	FZD10,TCF4
PKCθ Signaling in T Lymphocytes	0.398	0.0135	NaN	CACNA1E,HLA-A
EGF Signaling	0.396	0.0182	NaN	EGFR
Semaphorin Signaling in Neurons	0.39	0.0179	NaN	RHOH
Glutamate Receptor Signaling	0.39	0.0179	NaN	SLC38A1
Allograft Rejection Signaling	0.384	0.0175	NaN	HLA-A
Calcium-induced T Lymphocyte Apoptosis	0.379	0.0172	NaN	HLA-A
Phospholipases	0.379	0.0172	NaN	PLA2G2D
Tec Kinase Signaling	0.371	0.0128	NaN	FGR,RHOH
PXR/RXR Activation	0.368	0.0167	NaN	SCD
PCP pathway	0.368	0.0167	NaN	FZD10
IL-17A Signaling in Airway Cells	0.362	0.0164	NaN	CXCL3
Wnt/Ca+ pathway	0.357	0.0161	NaN	FZD10
Protein Ubiquitination Pathway	0.357	0.0115	NaN	Dnajb3,HLA-A,UBE2E2
Regulation of Cellular Mechanics by Calpain Protease	0.352	0.0159	NaN	EGFR
Netrin Signaling	0.347	0.0156	NaN	CACNA1E
Cell Cycle: G1/S Checkpoint Regulation	0.347	0.0156	NaN	HDAC7
G-Protein Coupled Receptor Signaling	0.345	0.0112	NaN	CHRM2,PDE11A,PDE7B
OX40 Signaling Pathway	0.342	0.0154	NaN	HLA-A
Xenobiotic Metabolism CAR Signaling Pathway	0.339	0.012	NaN	ALDH1L2,EGFR
Acute Phase Response Signaling	0.336	0.012	NaN	TCF4,TF
GNRH Signaling	0.336	0.012	NaN	CACNA1E,EGFR
Natural Killer Cell Signaling	0.333	0.0119	NaN	HLA-A,Klra7 (includes others)
Wnt/β-catenin Signaling	0.333	0.0119	NaN	FZD10,TCF4
T Helper Cell Differentiation	0.333	0.0149	NaN	HLA-A
Actin Nucleation by ARP-WASP Complex	0.333	0.0149	NaN	RHOH
Xenobiotic Metabolism PXR Signaling Pathway	0.331	0.0118	NaN	ALDH1L2,MAOA
NF-κB Signaling	0.325	0.0117	NaN	EGFR,KDR
TREM1 Signaling	0.323	0.0145	NaN	Tlr13
Crosstalk between Dendritic Cells and Natural Killer Cells	0.323	0.0145	NaN	HLA-A
GPCR-Mediated Integration of Enteroendocrine Signaling Exemplified by an L Cell	0.319	0.0143	NaN	CHRM2
ERK5 Signaling	0.314	0.0141	NaN	EGFR
Ephrin B Signaling	0.314	0.0141	NaN	KALRN
Ephrin Receptor Signaling	0.309	0.0113	NaN	KALRN,VEGFA
Non-Small Cell Lung Cancer Signaling	0.305	0.0137	NaN	EGFR
Estrogen-Dependent Breast Cancer Signaling	0.305	0.0137	NaN	EGFR
Dopamine Receptor Signaling	0.302	0.0135	NaN	MAOA
FcγRIIB Signaling in B Lymphocytes	0.298	0.0133	NaN	CACNA1E
Agrin Interactions at Neuromuscular Junction	0.298	0.0133	NaN	EGFR
Synaptic Long Term Depression	0.293	0.0109	NaN	CACNA1E,PLA2G2D
Renal Cell Carcinoma Signaling	0.293	0.0132	NaN	VEGFA
Role of MAPK Signaling in the Pathogenesis of Influenza	0.293	0.0132	NaN	PLA2G2D
Thyroid Cancer Signaling	0.29	0.013	NaN	TCF4
VDR/RXR Activation	0.286	0.0128	NaN	SPP1
Cyclins and Cell Cycle Regulation	0.286	0.0128	NaN	HDAC7
TR/RXR Activation	0.278	0.0125	NaN	THRB
IL-4 Signaling	0.278	0.0125	NaN	HLA-A
CTLA4 Signaling in Cytotoxic T Lymphocytes	0.275	0.0123	NaN	HLA-A
PEDF Signaling	0.275	0.0123	NaN	TCF4
Leukocyte Extravasation Signaling	0.274	0.0105	NaN	MMP9,RHOH
HER-2 Signaling in Breast Cancer	0.271	0.0122	NaN	EGFR
Adrenomedullin signaling pathway	0.27	0.0104	NaN	CALCRL,MYLK
FGF Signaling	0.264	0.0119	NaN	FGF13
mTOR Signaling	0.259	0.0101	NaN	RHOH,VEGFA
Acute Myeloid Leukemia Signaling	0.251	0.0114	NaN	TCF4
Integrin Signaling	0.246	0.0098	NaN	MYLK,RHOH
CCR5 Signaling in Macrophages	0.245	0.0111	NaN	CACNA1E
ErbB Signaling	0.242	0.011	NaN	EGFR
GABA Receptor Signaling	0.242	0.011	NaN	CACNA1E
Fcγ Receptor-mediated Phagocytosis in Macrophages and Monocytes	0.239	0.0109	NaN	FGR
Actin Cytoskeleton Signaling	0.236	0.00957	NaN	FGF13,MYLK
PAK Signaling	0.236	0.0108	NaN	MYLK
Role of NFAT in Cardiac Hypertrophy	0.236	0.00957	NaN	CACNA1E,HDAC7
PD-1, PD-L1 cancer immunotherapy pathway	0.236	0.0108	NaN	HLA-A
AMPK Signaling	0.234	0.00952	NaN	CHRM2,CHRNA5
FAK Signaling	0.233	0.0106	NaN	EGFR
TGF-β Signaling	0.233	0.0106	NaN	IRF7
Neuregulin Signaling	0.23	0.0105	NaN	EGFR
UVA-Induced MAPK Signaling	0.225	0.0103	NaN	EGFR
Sumoylation Pathway	0.225	0.0103	NaN	RHOH
Apelin Cardiomyocyte Signaling Pathway	0.225	0.0103	NaN	MYLK
Neuropathic Pain Signaling In Dorsal Horn Neurons	0.219	0.0101	NaN	TAC1
Virus Entry via Endocytic Pathways	0.211	0.0098	NaN	HLA-A
Type I Diabetes Mellitus Signaling	0.211	0.0098	NaN	HLA-A
Chronic Myeloid Leukemia Signaling	0.211	0.0098	NaN	HDAC7
Antioxidant Action of Vitamin C	0.211	0.0098	NaN	PLA2G2D
IGF-1 Signaling	0.211	0.0098	NaN	IGFBP4
iCOS-iCOSL Signaling in T Helper Cells	0.206	0.00962	NaN	HLA-A
Glucocorticoid Receptor Signaling	0	0.00317	NaN	PLAU
Fc Epsilon RI Signaling	0	0.00885	NaN	PLA2G2D
Huntington's Disease Signaling	0	0.00881	NaN	EGFR,HDAC7
PPARα/RXRα Activation	0	0.00552	NaN	LPL
Aryl Hydrocarbon Receptor Signaling	0	0.00735	NaN	ALDH1L2
Mitochondrial Dysfunction	0	0.00625	NaN	MAOA
Tight Junction Signaling	0	0.00617	NaN	MYLK
RAR Activation	0	0.00526	NaN	VEGFA
Role of Pattern Recognition Receptors in Recognition of Bacteria and Viruses	0	0.00709	NaN	IRF7
Role of PKR in Interferon Induction and Antiviral Response	0	0.00926	NaN	PYCARD
Role of NFAT in Regulation of the Immune Response	0	0.00585	NaN	HLA-A
CXCR4 Signaling	0	0.00617	NaN	RHOH
CD28 Signaling in T Helper Cells	0	0.00893	NaN	HLA-A
Dendritic Cell Maturation	0	0.00629	NaN	HLA-A
Endothelin-1 Signaling	0	0.00552	NaN	PLA2G2D
Cardiac Hypertrophy Signaling	0	0.00866	NaN	CACNA1E,RHOH
HMGB1 Signaling	0	0.00654	NaN	RHOH
Androgen Signaling	0	0.00758	NaN	CACNA1E
Germ Cell-Sertoli Cell Junction Signaling	0	0.00617	NaN	RHOH
Aldosterone Signaling in Epithelial Cells	0	0.00654	NaN	Dnajb3
Role of NANOG in Mammalian Embryonic Stem Cell Pluripotency	0	0.00855	NaN	FZD10
CREB Signaling in Neurons	0	0.0049	NaN	CACNA1E
Glioma Signaling	0	0.00917	NaN	EGFR
Type II Diabetes Mellitus Signaling	0	0.00714	NaN	CACNA1E
Production of Nitric Oxide and Reactive Oxygen Species in Macrophages	0	0.00571	NaN	RHOH
p70S6K Signaling	0	0.00787	NaN	EGFR
Sphingosine-1-phosphate Signaling	0	0.00901	NaN	RHOH
Systemic Lupus Erythematosus Signaling	0	0.00556	NaN	HLA-A
EIF2 Signaling	0	0.00488	NaN	VEGFA
Hereditary Breast Cancer Signaling	0	0.0073	NaN	HDAC7
P2Y Purigenic Receptor Signaling Pathway	0	0.008	NaN	P2RY1
Dopamine-DARPP32 Feedback in cAMP Signaling	0	0.00629	NaN	CACNA1E
Gap Junction Signaling	0	0.00518	NaN	EGFR
Gαi Signaling	0	0.00813	NaN	CHRM2
Gαq Signaling	0	0.00654	NaN	RHOH
ERK/MAPK Signaling	0	0.00541	NaN	PLA2G2D
Xenobiotic Metabolism Signaling	0	0.0076	NaN	ALDH1L2,MAOA
p38 MAPK Signaling	0	0.00893	NaN	PLA2G2D
IL-6 Signaling	0	0.0082	NaN	VEGFA
Phagosome Maturation	0	0.00714	NaN	HLA-A
Th1 and Th2 Activation Pathway	0	0.00649	NaN	HLA-A
Th1 Pathway	0	0.00926	NaN	HLA-A
Th2 Pathway	0	0.00826	NaN	HLA-A
Opioid Signaling Pathway	0	0.0084	NaN	CACNA1E,FGR
Endocannabinoid Neuronal Synapse Pathway	0	0.00787	NaN	CACNA1E
Systemic Lupus Erythematosus In T Cell Signaling Pathway	0	0.00664	NaN	HLA-A,RHOH
Systemic Lupus Erythematosus In B Cell Signaling Pathway	0	0.00813	NaN	FGR,IRF7
Senescence Pathway	0	0.00385	NaN	CACNA1E

## Sheet: Cluster5
© 2000-2020 QIAGEN. All rights reserved.
Ingenuity Canonical Pathways	-log(p-value)	Ratio	z-score	Molecules
Human Embryonic Stem Cell Pluripotency	3.53	0.0379	NaN	KLK3,MRAS,NTF4,SMO,WNT6
Complement System	3.39	0.0909	NaN	C1QA,C1QB,C1QC
Axonal Guidance Signaling	2.99	0.0172	NaN	EFNA1,EPHB4,ERBB2,MRAS,NTF4,SEMA3F,SMO,WNT6
IL-15 Production	2.78	0.0348	NaN	CSF1R,DDR1,EPHB4,ERBB2
Sperm Motility	2.62	0.0237	NaN	CSF1R,DDR1,EPHB4,ERBB2,MRAS
Ovarian Cancer Signaling	2.5	0.0292	NaN	FGF9,MRAS,SMO,WNT6
Role of Pattern Recognition Receptors in Recognition of Bacteria and Viruses	2.46	0.0284	NaN	C1QA,C1QB,C1QC,TLR4
TREM1 Signaling	2.46	0.0435	NaN	IL1RL1,TLR4,TYROBP
Crosstalk between Dendritic Cells and Natural Killer Cells	2.46	0.0435	NaN	TLN2,TLR4,TYROBP
Neurotrophin/TRK Signaling	2.35	0.04	NaN	KLK3,MRAS,NTF4
Thyroid Cancer Signaling	2.32	0.039	NaN	KLK3,MRAS,NTF4
Bladder Cancer Signaling	2.07	0.0316	NaN	ERBB2,FGF9,MRAS
Regulation of the Epithelial-Mesenchymal Transition Pathway	2	0.0211	NaN	FGF9,MRAS,SMO,WNT6
Role of Macrophages, Fibroblasts and Endothelial Cells in Rheumatoid Arthritis	1.97	0.0166	NaN	IL1RL1,MRAS,SMO,TLR4,WNT6
LXR/RXR Activation	1.9	0.0273	NaN	IL1RL1,SERPINF2,TLR4
L-serine Degradation	1.88	0.333	NaN	SDSL
Actin Cytoskeleton Signaling	1.86	0.0191	NaN	ARHGEF4,FGF9,MRAS,TLN2
Role of Osteoblasts, Osteoclasts and Chondrocytes in Rheumatoid Arthritis	1.84	0.0188	NaN	CSF1R,IL1RL1,SMO,WNT6
Role of NANOG in Mammalian Embryonic Stem Cell Pluripotency	1.82	0.0256	NaN	MRAS,SMO,WNT6
Cardiac Hypertrophy Signaling (Enhanced)	1.76	0.0128	NaN	FGF9,IL1RL1,MAPKAPK3,MRAS,SMO,WNT6
Hepatic Fibrosis Signaling Pathway	1.7	0.0141	NaN	IL1RL1,MRAS,SMO,TLR4,WNT6
Protein Citrullination	1.66	0.2	NaN	PADI2
Colorectal Cancer Metastasis Signaling	1.63	0.0163	NaN	MRAS,SMO,TLR4,WNT6
MSP-RON Signaling Pathway	1.61	0.0364	NaN	KLK3,TLR4
Endometrial Cancer Signaling	1.54	0.0333	NaN	ERBB2,MRAS
PCP pathway	1.54	0.0333	NaN	SMO,WNT6
HOTAIR Regulatory Pathway	1.51	0.0195	NaN	ERBB2,TLR4,WNT6
Regulation of Cellular Mechanics by Calpain Protease	1.5	0.0317	NaN	MRAS,TLN2
ErbB2-ErbB3 Signaling	1.49	0.0312	NaN	ERBB2,MRAS
Role of Wnt/GSK-3β Signaling in the Pathogenesis of Influenza	1.48	0.0308	NaN	SMO,WNT6
Neuroinflammation Signaling Pathway	1.48	0.0145	NaN	CSF1R,KLK3,TLR4,TYROBP
Glioblastoma Multiforme Signaling	1.46	0.0185	NaN	MRAS,SMO,WNT6
Basal Cell Carcinoma Signaling	1.43	0.029	NaN	SMO,WNT6
Breast Cancer Regulation by Stathmin1	1.42	0.0106	NaN	ADGRE1,ADORA3,ARHGEF4,MRAS,PTGIR,SMO
Ephrin B Signaling	1.41	0.0282	NaN	EPHB4,MRAS
Toll-like Receptor Signaling	1.4	0.0278	NaN	IL1RL1,TLR4
RhoGDI Signaling	1.39	0.0173	NaN	ARHGDIG,ARHGEF4,MRAS
Non-Small Cell Lung Cancer Signaling	1.39	0.0274	NaN	ERBB2,MRAS
Communication between Innate and Adaptive Immune Cells	1.37	0.027	NaN	Ccl9,TLR4
BEX2 Signaling Pathway	1.37	0.027	NaN	ERBB2,KLK3
Calcium Transport I	1.36	0.1	NaN	ATP2B4
Glycine Betaine Degradation	1.36	0.1	NaN	SDSL
Agrin Interactions at Neuromuscular Junction	1.36	0.0267	NaN	ERBB2,MRAS
Macropinocytosis Signaling	1.36	0.0267	NaN	CSF1R,MRAS
Ephrin Receptor Signaling	1.36	0.0169	NaN	EFNA1,EPHB4,MRAS
LPS-stimulated MAPK Signaling	1.31	0.025	NaN	MRAS,TLR4
HER-2 Signaling in Breast Cancer	1.29	0.0244	NaN	ERBB2,MRAS
Acute Myeloid Leukemia Signaling	1.24	0.0227	NaN	CSF1R,MRAS
Osteoarthritis Pathway	1.22	0.0149	NaN	IL1RL1,SMO,TLR4
Prostate Cancer Signaling	1.21	0.022	NaN	KLK3,MRAS
ErbB Signaling	1.21	0.022	NaN	ERBB2,MRAS
LPS/IL-1 Mediated Inhibition of RXR Function	1.21	0.0147	NaN	CHST1,IL1RL1,TLR4
FAK Signaling	1.19	0.0213	NaN	MRAS,TLN2
Neuregulin Signaling	1.18	0.0211	NaN	ERBB2,MRAS
Parkinson's Signaling	1.17	0.0625	NaN	UCHL1
Mouse Embryonic Stem Cell Pluripotency	1.14	0.0198	NaN	MRAS,SMO
PPAR Signaling	1.13	0.0196	NaN	IL1RL1,MRAS
Gαs Signaling	1.11	0.0192	NaN	MRAS,PTGIR
Paxillin Signaling	1.11	0.019	NaN	MRAS,TLN2
Inflammasome pathway	1.09	0.0526	NaN	TLR4
Apelin Muscle Signaling Pathway	1.09	0.0526	NaN	MRAS
Molecular Mechanisms of Cancer	1.06	0.0105	NaN	ARHGEF4,MRAS,SMO,WNT6
p38 MAPK Signaling	1.06	0.0179	NaN	IL1RL1,MAPKAPK3
IL-6 Signaling	0.996	0.0164	NaN	IL1RL1,MRAS
Gαi Signaling	0.991	0.0163	NaN	ADORA3,MRAS
Sonic Hedgehog Signaling	0.951	0.037	NaN	SMO
G-Protein Coupled Receptor Signaling	0.943	0.0112	NaN	ADORA3,MRAS,PTGIR
STAT3 Pathway	0.924	0.0148	NaN	IL1RL1,MRAS
PI3K Signaling in B Lymphocytes	0.917	0.0147	NaN	MRAS,TLR4
G Protein Signaling Mediated by Tubby	0.893	0.0323	NaN	MRAS
T Cell Exhaustion Signaling Pathway	0.883	0.014	NaN	MRAS,PRDM1
MIF-mediated Glucocorticoid Regulation	0.879	0.0312	NaN	TLR4
Factors Promoting Cardiogenesis in Vertebrates	0.876	0.0139	NaN	SMO,WNT6
Coagulation System	0.845	0.0286	NaN	SERPINF2
HMGB1 Signaling	0.836	0.0131	NaN	MRAS,TLR4
Synaptogenesis Signaling Pathway	0.836	0.01	NaN	EFNA1,EPHB4,MRAS
Granulocyte Adhesion and Diapedesis	0.821	0.0128	NaN	Ccl9,IL1RL1
Tec Kinase Signaling	0.821	0.0128	NaN	MRAS,TLR4
Dendritic Cell Maturation	0.81	0.0126	NaN	TLR4,TYROBP
Intrinsic Prothrombin Activation Pathway	0.801	0.0256	NaN	KLK3
Dermatan Sulfate Biosynthesis (Late Stages)	0.801	0.0256	NaN	CHST1
MIF Regulation of Innate Immunity	0.79	0.025	NaN	TLR4
Chondroitin Sulfate Biosynthesis (Late Stages)	0.78	0.0244	NaN	CHST1
Acute Phase Response Signaling	0.775	0.012	NaN	MRAS,SERPINF2
Natural Killer Cell Signaling	0.772	0.0119	NaN	MRAS,TYROBP
Oncostatin M Signaling	0.772	0.0238	NaN	MRAS
Wnt/β-catenin Signaling	0.772	0.0119	NaN	SMO,WNT6
NF-κB Signaling	0.759	0.0117	NaN	MRAS,TLR4
iNOS Signaling	0.752	0.0227	NaN	TLR4
PI3K/AKT Signaling	0.752	0.0116	NaN	IL1RL1,MRAS
Hepatic Cholestasis	0.747	0.0115	NaN	IL1RL1,TLR4
Ephrin A Signaling	0.735	0.0217	NaN	EFNA1
Hepatic Fibrosis / Hepatic Stellate Cell Activation	0.728	0.0112	NaN	IL1RL1,TLR4
PPARα/RXRα Activation	0.721	0.011	NaN	IL1RL1,MRAS
Chondroitin Sulfate Biosynthesis	0.71	0.0204	NaN	CHST1
ERK/MAPK Signaling	0.708	0.0108	NaN	MRAS,TLN2
Melanoma Signaling	0.703	0.02	NaN	MRAS
UVC-Induced MAPK Signaling	0.695	0.0196	NaN	MRAS
Dermatan Sulfate Biosynthesis	0.688	0.0192	NaN	CHST1
SPINK1 Pancreatic Cancer Pathway	0.674	0.0185	NaN	KLK3
CNTF Signaling	0.66	0.0179	NaN	MRAS
SPINK1 General Cancer Pathway	0.66	0.0179	NaN	MRAS
Thrombin Signaling	0.652	0.0099	NaN	ARHGEF4,MRAS
Cancer Drug Resistance By Drug Efflux	0.646	0.0172	NaN	MRAS
Integrin Signaling	0.644	0.0098	NaN	MRAS,TLN2
IL-2 Signaling	0.627	0.0164	NaN	MRAS
Heparan Sulfate Biosynthesis (Late Stages)	0.62	0.0161	NaN	CHST1
Wnt/Ca+ pathway	0.62	0.0161	NaN	SMO
Eicosanoid Signaling	0.62	0.0161	NaN	PTGIR
Thrombopoietin Signaling	0.614	0.0159	NaN	MRAS
cAMP-mediated signaling	0.602	0.00917	NaN	ADORA3,PTGIR
IL-10 Signaling	0.597	0.0152	NaN	IL1RL1
ErbB4 Signaling	0.597	0.0152	NaN	MRAS
Actin Nucleation by ARP-WASP Complex	0.592	0.0149	NaN	MRAS
Role of JAK1 and JAK3 in γc Cytokine Signaling	0.585	0.0147	NaN	MRAS
Heparan Sulfate Biosynthesis	0.58	0.0145	NaN	CHST1
GM-CSF Signaling	0.575	0.0143	NaN	MRAS
ERK5 Signaling	0.569	0.0141	NaN	MRAS
Glioma Invasiveness Signaling	0.569	0.0141	NaN	MRAS
Cardiac Hypertrophy Signaling	0.567	0.00866	NaN	MAPKAPK3,MRAS
IL-15 Signaling	0.559	0.0137	NaN	MRAS
Estrogen-Dependent Breast Cancer Signaling	0.559	0.0137	NaN	MRAS
IL-17 Signaling	0.554	0.0135	NaN	MRAS
Angiopoietin Signaling	0.554	0.0135	NaN	MRAS
Signaling by Rho Family GTPases	0.554	0.00847	NaN	ARHGEF4,MRAS
FcγRIIB Signaling in B Lymphocytes	0.55	0.0133	NaN	MRAS
Phospholipase C Signaling	0.55	0.0084	NaN	ARHGEF4,MRAS
GDNF Family Ligand-Receptor Interactions	0.55	0.0133	NaN	MRAS
Chemokine Signaling	0.55	0.0133	NaN	MRAS
Erythropoietin Signaling	0.544	0.0132	NaN	MRAS
Renal Cell Carcinoma Signaling	0.544	0.0132	NaN	MRAS
Role of MAPK Signaling in the Pathogenesis of Influenza	0.544	0.0132	NaN	MRAS
Antiproliferative Role of Somatostatin Receptor 2	0.539	0.013	NaN	MRAS
VDR/RXR Activation	0.535	0.0128	NaN	IL1RL1
IL-3 Signaling	0.535	0.0128	NaN	MRAS
FLT3 Signaling in Hematopoietic Progenitor Cells	0.53	0.0127	NaN	MRAS
Prolactin Signaling	0.526	0.0125	NaN	MRAS
JAK/Stat Signaling	0.526	0.0125	NaN	MRAS
IL-4 Signaling	0.526	0.0125	NaN	MRAS
PEDF Signaling	0.521	0.0123	NaN	MRAS
BMP signaling pathway	0.521	0.0123	NaN	MRAS
NF-κB Activation by Viruses	0.517	0.0122	NaN	MRAS
Altered T Cell and B Cell Signaling in Rheumatoid Arthritis	0.517	0.0122	NaN	TLR4
VEGF Family Ligand-Receptor Interactions	0.517	0.0122	NaN	MRAS
HIPPO signaling	0.513	0.012	NaN	DLG5
FGF Signaling	0.509	0.0119	NaN	FGF9
Ceramide Signaling	0.499	0.0116	NaN	MRAS
PDGF Signaling	0.499	0.0116	NaN	MRAS
Senescence Pathway	0.498	0.00769	NaN	MAPKAPK3,MRAS
Protein Ubiquitination Pathway	0.493	0.00763	NaN	SMO,UCHL1
Regulation of IL-2 Expression in Activated and Anergic T Lymphocytes	0.491	0.0114	NaN	MRAS
Xenobiotic Metabolism Signaling	0.491	0.0076	NaN	CHST1,MRAS
IL-1 Signaling	0.487	0.0112	NaN	MRAS
CCR5 Signaling in Macrophages	0.483	0.0111	NaN	MRAS
GABA Receptor Signaling	0.48	0.011	NaN	MRAS
Fcγ Receptor-mediated Phagocytosis in Macrophages and Monocytes	0.476	0.0109	NaN	TLN2
α-Adrenergic Signaling	0.472	0.0108	NaN	MRAS
Melanocyte Development and Pigmentation Signaling	0.472	0.0108	NaN	MRAS
PAK Signaling	0.472	0.0108	NaN	MRAS
TGF-β Signaling	0.469	0.0106	NaN	MRAS
VEGF Signaling	0.461	0.0104	NaN	MRAS
UVA-Induced MAPK Signaling	0.457	0.0103	NaN	MRAS
Sumoylation Pathway	0.457	0.0103	NaN	ARHGDIG
SAPK/JNK Signaling	0.453	0.0102	NaN	MRAS
Apoptosis Signaling	0.453	0.0102	NaN	MRAS
Virus Entry via Endocytic Pathways	0.44	0.0098	NaN	MRAS
Chronic Myeloid Leukemia Signaling	0.44	0.0098	NaN	MRAS
IGF-1 Signaling	0.44	0.0098	NaN	MRAS
Telomerase Signaling	0.437	0.00971	NaN	MRAS
T Cell Receptor Signaling	0.433	0.00962	NaN	MRAS
CDK5 Signaling	0.429	0.00952	NaN	MRAS
Neuroprotective Role of THOP1 in Alzheimer's Disease	0.426	0.00943	NaN	KLK3
Pancreatic Adenocarcinoma Signaling	0.424	0.00935	NaN	ERBB2
Role of PKR in Interferon Induction and Antiviral Response	0.42	0.00926	NaN	TLR4
HGF Signaling	0.42	0.00926	NaN	MRAS
HIF1α Signaling	0.417	0.00917	NaN	MRAS
Glioma Signaling	0.417	0.00917	NaN	MRAS
Rac Signaling	0.413	0.00909	NaN	MRAS
NGF Signaling	0.408	0.00893	NaN	MRAS
Fc Epsilon RI Signaling	0.405	0.00885	NaN	MRAS
fMLP Signaling in Neutrophils	0.405	0.00885	NaN	MRAS
Cholecystokinin/Gastrin-mediated Signaling	0.405	0.00885	NaN	MRAS
Role of Tissue Factor in Cancer	0.405	0.00885	NaN	MRAS
Phagosome Formation	0.405	0.00885	NaN	TLR4
Apelin Endothelial Signaling Pathway	0.405	0.00885	NaN	MRAS
IL-12 Signaling and Production in Macrophages	0.402	0.00877	NaN	TLR4
Endocannabinoid Developing Neuron Pathway	0.402	0.00877	NaN	MRAS
FXR/RXR Activation	0.399	0.0087	NaN	SERPINF2
Renin-Angiotensin Signaling	0.396	0.00862	NaN	MRAS
CCR3 Signaling in Eosinophils	0.394	0.00855	NaN	MRAS
RhoA Signaling	0.39	0.00847	NaN	SEMA3F
G Beta Gamma Signaling	0.385	0.00833	NaN	MRAS
Th2 Pathway	0.382	0.00826	NaN	IL1RL1
14-3-3-mediated Signaling	0.372	0.008	NaN	MRAS
P2Y Purigenic Receptor Signaling Pathway	0.372	0.008	NaN	MRAS
PTEN Signaling	0.372	0.008	NaN	MRAS
Reelin Signaling in Neurons	0.369	0.00794	NaN	ARHGEF4
Synaptic Long Term Potentiation	0.367	0.00787	NaN	MRAS
Gα12/13 Signaling	0.367	0.00787	NaN	MRAS
p70S6K Signaling	0.367	0.00787	NaN	MRAS
Adipogenesis pathway	0.359	0.00769	NaN	SMO
Androgen Signaling	0.354	0.00758	NaN	MRAS
Cardiac β-adrenergic Signaling	0.354	0.00758	NaN	MRAS
Xenobiotic Metabolism General Signaling Pathway	0.354	0.00758	NaN	MRAS
Hereditary Breast Cancer Signaling	0.342	0.0073	NaN	MRAS
Insulin Receptor Signaling	0.34	0.00725	NaN	MRAS
Corticotropin Releasing Hormone Signaling	0.333	0.00709	NaN	SMO
Necroptosis Signaling Pathway	0.331	0.00704	NaN	TLR4
Epithelial Adherens Junction Signaling	0.324	0.0069	NaN	MRAS
Relaxin Signaling	0.322	0.00685	NaN	MRAS
Regulation of eIF4 and p70S6K Signaling	0.318	0.00676	NaN	MRAS
PKCθ Signaling in T Lymphocytes	0.318	0.00676	NaN	MRAS
Aldosterone Signaling in Epithelial Cells	0.308	0.00654	NaN	SMO
Gαq Signaling	0.308	0.00654	NaN	MRAS
Th1 and Th2 Activation Pathway	0.305	0.00649	NaN	IL1RL1
CXCR4 Signaling	0.291	0.00617	NaN	MRAS
Germ Cell-Sertoli Cell Junction Signaling	0.291	0.00617	NaN	MRAS
Xenobiotic Metabolism CAR Signaling Pathway	0.283	0.00602	NaN	CHST1
GNRH Signaling	0.281	0.00599	NaN	MRAS
Agranulocyte Adhesion and Diapedesis	0.281	0.00599	NaN	Ccl9
Xenobiotic Metabolism PXR Signaling Pathway	0.278	0.00592	NaN	CHST1
Role of NFAT in Regulation of the Immune Response	0.274	0.00585	NaN	MRAS
Production of Nitric Oxide and Reactive Oxygen Species in Macrophages	0.268	0.00571	NaN	TLR4
B Cell Receptor Signaling	0.268	0.00571	NaN	MRAS
NRF2-mediated Oxidative Stress Response	0.261	0.00559	NaN	MRAS
Sertoli Cell-Sertoli Cell Junction Signaling	0.261	0.00559	NaN	MRAS
Systemic Lupus Erythematosus Signaling	0.26	0.00556	NaN	MRAS
Clathrin-mediated Endocytosis Signaling	0.258	0.00552	NaN	FGF9
Endothelin-1 Signaling	0.258	0.00552	NaN	MRAS
Synaptic Long Term Depression	0.255	0.00546	NaN	MRAS
RAR Activation	0.244	0.00526	NaN	ZBTB16
IL-8 Signaling	0.243	0.00524	NaN	MRAS
Gap Junction Signaling	0.24	0.00518	NaN	MRAS
Adrenomedullin signaling pathway	0.24	0.00518	NaN	MRAS
Calcium Signaling	0.237	0.00513	NaN	ATP2B4
mTOR Signaling	0.233	0.00505	NaN	MRAS
CREB Signaling in Neurons	0.225	0.0049	NaN	MRAS
EIF2 Signaling	0.224	0.00488	NaN	MRAS
Role of NFAT in Cardiac Hypertrophy	0.218	0.00478	NaN	MRAS
AMPK Signaling	0.218	0.00476	NaN	MRAS
Glucocorticoid Receptor Signaling	0	0.00317	NaN	MRAS
Protein Kinase A Signaling	0	0.00267	NaN	SMO
Estrogen Receptor Signaling	0	0.00312	NaN	MRAS
Sirtuin Signaling Pathway	0	0.00373	NaN	ZIC2
Opioid Signaling Pathway	0	0.0042	NaN	MRAS
Systemic Lupus Erythematosus In T Cell Signaling Pathway	0	0.00332	NaN	MRAS
Systemic Lupus Erythematosus In B Cell Signaling Pathway	0	0.00407	NaN	MRAS

## Sheet: Cluster6
© 2000-2020 QIAGEN. All rights reserved.
Ingenuity Canonical Pathways	-log(p-value)	Ratio	z-score	Molecules
NAD Salvage Pathway II	4.35	0.227	NaN	ACP2,NMRK1,NT5C,NT5C3B,PXYLP1
IL-10 Signaling	3.65	0.106	NaN	BLVRA,BLVRB,CCR5,CD14,FCGR2B,IL18,MAP2K6
Phagosome Formation	2.9	0.0708	NaN	C3AR1,FCGR2B,PIK3R2,PLCD3,PRKCG,RAC3,TLR1,TLR6
Heme Degradation	2.69	0.5	NaN	BLVRA,BLVRB
Cellular Effects of Sildenafil (Viagra)	2.64	0.0645	NaN	ADCY6,CACNG8,MYH11,MYH7B,PDE2A,PLCD3,PRKACB,SLC4A5
Communication between Innate and Adaptive Immune Cells	2.59	0.0811	NaN	CCL3L3,CD8B,IL18,TLR1,TLR6,TNFRSF13C
DNA Methylation and Transcriptional Repression Signaling	2.45	0.118	NaN	CHD3,DNMT3B,H3-3A/H3-3B,MTA2
RhoA Signaling	2.18	0.0593	NaN	ARHGAP4,CDC42EP2,LIMK1,LPAR5,RHPN1,SEPTIN1,SEPTIN8
Pyridoxal 5'-phosphate Salvage Pathway	2.17	0.0781	NaN	CDK18,GRK5,LIMK1,MAP2K6,PDXK
Adrenomedullin signaling pathway	1.98	0.0466	NaN	ADCY6,IL18,MAP2K6,NT5C,PIK3R2,PLCD3,PRKACB,RXRA,SHE
Toll-like Receptor Signaling	1.96	0.0694	NaN	CD14,IL18,MAP2K6,TLR1,TLR6
BEX2 Signaling Pathway	1.91	0.0676	NaN	KLK3,LDB1,LGALS1,PPM1L,VEGFB
NAD Phosphorylation and Dephosphorylation	1.85	0.2	NaN	ACP2,PXYLP1
Apelin Adipocyte Signaling Pathway	1.84	0.0649	NaN	ADCY6,CAT,GSTP1,NCF2,PRKACB
Actin Cytoskeleton Signaling	1.77	0.0431	NaN	CD14,FGF11,IQGAP3,LIMK1,MYH11,MYH7B,PIK3R2,RAC3,TRIO
Role of NFAT in Cardiac Hypertrophy	1.77	0.0431	NaN	ADCY6,CACNG8,CAMK1,MAP2K6,MEF2D,PIK3R2,PLCD3,PRKACB,PRKCG
GPCR-Mediated Nutrient Sensing in Enteroendocrine Cells	1.77	0.0545	NaN	ADCY6,CACNG8,LPAR5,PLCD3,PRKACB,PRKCG
Colorectal Cancer Metastasis Signaling	1.76	0.0407	NaN	ADCY6,MMP19,MMP25,PIK3R2,PRKACB,RAC3,TLR1,TLR6,VEGFB,WNT11
Systemic Lupus Erythematosus In B Cell Signaling Pathway	1.76	0.0407	NaN	FCGR2B,IL18,INPP5J,PIK3R2,PIM2,PRKCG,RAC3,SHE,SYNJ2,TNFRSF13C
SPINK1 Pancreatic Cancer Pathway	1.74	0.0741	NaN	CPD,CPM,KLK15,KLK3
Altered T Cell and B Cell Signaling in Rheumatoid Arthritis	1.73	0.061	NaN	HLA-DOA,IL18,TLR1,TLR6,TNFRSF13C
Methylthiopropionate Biosynthesis	1.73	1	NaN	ADI1
Fc Epsilon RI Signaling	1.72	0.0531	NaN	INPP5J,MAP2K6,PIK3R2,PRKCG,RAC3,SYNJ2
Guanosine Nucleotides Degradation III	1.69	0.167	NaN	NT5C,NT5C3B
Fatty Acid β-oxidation I	1.67	0.0938	NaN	EHHADH,IVD,SLC27A1
Urate Biosynthesis/Inosine 5'-phosphate Degradation	1.63	0.154	NaN	NT5C,NT5C3B
eNOS Signaling	1.61	0.0458	NaN	ADCY6,CHRNB1,LPAR5,PIK3R2,PRKACB,PRKCG,VEGFB
Xenobiotic Metabolism Signaling	1.58	0.038	NaN	ALDH2,CAMK1,CAT,GSTP1,MAF,MAP2K6,PIK3R2,PPM1L,PRKCG,RXRA
Superpathway of Inositol Phosphate Compounds	1.58	0.0421	NaN	INPP5J,NT5C,PIK3R2,PLCD3,PPFIA3,PTPRJ,PXYLP1,SYNJ2
Adenosine Nucleotides Degradation II	1.57	0.143	NaN	NT5C,NT5C3B
Salvage Pathways of Pyrimidine Ribonucleotides	1.56	0.0549	NaN	CDK18,GRK5,LIMK1,MAP2K6,NME2
Gap Junction Signaling	1.55	0.0415	NaN	ADCY6,GJC1,NT5C,PIK3R2,PLCD3,PRKACB,PRKCG,TUBB3
Axonal Guidance Signaling	1.54	0.0322	NaN	ABLIM1,ADAM15,EFNA2,GLIS2,ITSN1,LIMK1,MMP25,PIK3R2,PLCD3,PRKACB,PRKCG,RAC3,TUBB3,VEGFB,WNT11
Inhibition of Matrix Metalloproteases	1.51	0.0811	NaN	HSPG2,MMP19,MMP25
Netrin Signaling	1.5	0.0625	NaN	ABLIM1,CACNG8,PRKACB,RAC3
Nitric Oxide Signaling in the Cardiovascular System	1.49	0.0526	NaN	PDE2A,PIK3R2,PRKACB,PRKCG,VEGFB
Hepatic Fibrosis Signaling Pathway	1.47	0.0339	NaN	COL11A2,GLIS2,IL18,MAP2K6,NCF2,PDCD4,PIK3R2,PRKACB,PRKCG,RAC3,VEGFB,WNT11
Chondroitin Sulfate Degradation (Metazoa)	1.46	0.125	NaN	GALNS,HEXD
Intrinsic Prothrombin Activation Pathway	1.45	0.0769	NaN	COL11A2,KLK15,KLK3
4-hydroxyproline Degradation I	1.43	0.5	NaN	HOGA1
Cysteine Biosynthesis/Homocysteine Degradation	1.43	0.5	NaN	CBS/CBSL
Glutamine Degradation I	1.43	0.5	NaN	GLS2
Agranulocyte Adhesion and Diapedesis	1.43	0.0419	NaN	CCL3L3,Ccl6,IL18,MMP19,MMP25,MYH11,MYH7B
Xenobiotic Metabolism General Signaling Pathway	1.43	0.0455	NaN	GSTP1,MAF,MAP2K6,PIK3R2,PRKCG,RXRA
Neuropathic Pain Signaling In Dorsal Horn Neurons	1.42	0.0505	NaN	CAMK1,PIK3R2,PLCD3,PRKACB,PRKCG
Purine Nucleotides Degradation II (Aerobic)	1.41	0.118	NaN	NT5C,NT5C3B
D-myo-inositol (1,4,5)-trisphosphate Degradation	1.41	0.118	NaN	INPP5J,SYNJ2
TREM1 Signaling	1.4	0.058	NaN	FCGR2B,IL18,TLR1,TLR6
Melatonin Signaling	1.4	0.058	NaN	MAP2K6,PLCD3,PRKACB,PRKCG
1D-myo-inositol Hexakisphosphate Biosynthesis II (Mammalian)	1.36	0.111	NaN	INPP5J,SYNJ2
D-myo-inositol (1,3,4)-trisphosphate Biosynthesis	1.36	0.111	NaN	INPP5J,SYNJ2
Fatty Acid α-oxidation	1.36	0.111	NaN	ALDH2,BCO2
Endocannabinoid Cancer Inhibition Pathway	1.34	0.0432	NaN	ADCY6,MAP2K6,PIK3R2,PRKACB,SMPD1,VEGFB
Type II Diabetes Mellitus Signaling	1.33	0.0429	NaN	ABCC8,CACNG8,PIK3R2,PRKCG,SLC27A1,SMPD1
Leptin Signaling in Obesity	1.33	0.0548	NaN	ADCY6,PIK3R2,PLCD3,PRKACB
Role of Pattern Recognition Receptors in Recognition of Bacteria and Viruses	1.31	0.0426	NaN	C3AR1,IL18,PIK3R2,PRKCG,TLR1,TLR6
Corticotropin Releasing Hormone Signaling	1.31	0.0426	NaN	ADCY6,CACNG8,MEF2D,NT5C,PRKACB,PRKCG
Th1 Pathway	1.29	0.0463	NaN	CCR5,HLA-DOA,IL18,MAP2K6,PIK3R2
ILK Signaling	1.28	0.0389	NaN	MAP2K6,MYH11,MYH7B,PIK3R2,PPM1L,RAC3,VEGFB
HIF1α Signaling	1.27	0.0459	NaN	MMP19,MMP25,P4HTM,PIK3R2,VEGFB
Ephrin A Signaling	1.27	0.0652	NaN	EFNA2,LIMK1,PIK3R2
1,25-dihydroxyvitamin D3 Biosynthesis	1.26	0.333	NaN	CYP27B1
4-aminobutyrate Degradation I	1.26	0.333	NaN	SUCLG2
Synaptogenesis Signaling Pathway	1.26	0.0333	NaN	ADCY6,CNTNAP1,EFNA2,FARP1,ITSN1,LIMK1,PIK3R2,PRKACB,SHE,STX1A
Role of Macrophages, Fibroblasts and Endothelial Cells in Rheumatoid Arthritis	1.25	0.0332	NaN	IL18,MAP2K6,NLK,PIK3R2,PLCD3,PRKCG,TLR1,TLR6,VEGFB,WNT11
Sphingosine-1-phosphate Signaling	1.25	0.045	NaN	ADCY6,PIK3R2,PLCD3,RAC3,SMPD1
Ethanol Degradation IV	1.24	0.0952	NaN	ALDH2,CAT
VDR/RXR Activation	1.24	0.0513	NaN	CD14,CYP27B1,PRKCG,RXRA
3-phosphoinositide Degradation	1.23	0.0405	NaN	INPP5J,NT5C,PPFIA3,PTPRJ,PXYLP1,SYNJ2
Cholecystokinin/Gastrin-mediated Signaling	1.22	0.0442	NaN	IL18,MAP2K6,MEF2D,PRKCG,RAC3
Apelin Endothelial Signaling Pathway	1.22	0.0442	NaN	ADCY6,KLF2,MEF2D,PIK3R2,PRKCG
IL-12 Signaling and Production in Macrophages	1.21	0.0439	NaN	IL18,MAF,PIK3R2,PRKCG,RXRA
Endocannabinoid Developing Neuron Pathway	1.21	0.0439	NaN	ADCY6,MAP2K6,PIK3R2,PRKACB,RAC3
LPS-stimulated MAPK Signaling	1.21	0.05	NaN	CD14,MAP2K6,PIK3R2,PRKCG
IL-4 Signaling	1.21	0.05	NaN	HLA-DOA,INPP5J,PIK3R2,SYNJ2
Serotonin Degradation	1.2	0.0612	NaN	ALDH2,B4GAT1,Sult1a1
RAR Activation	1.18	0.0368	NaN	ADCY6,DHRS3,PIK3R2,PRKACB,PRKCG,RXRA,SMARCA2
Renin-Angiotensin Signaling	1.18	0.0431	NaN	ADCY6,PIK3R2,PRKACB,PRKCG,SHE
Dopamine Degradation	1.17	0.087	NaN	ALDH2,Sult1a1
Superpathway of D-myo-inositol (1,4,5)-trisphosphate Metabolism	1.17	0.087	NaN	INPP5J,SYNJ2
Vitamin-C Transport	1.17	0.087	NaN	NXN,SLC23A2
Th1 and Th2 Activation Pathway	1.16	0.039	NaN	CCR5,HLA-DOA,IL18,MAF,MAP2K6,PIK3R2
HOTAIR Regulatory Pathway	1.16	0.039	NaN	DNMT3B,H3-3A/H3-3B,MMP19,MMP25,PIK3R2,WNT11
Nur77 Signaling in T Lymphocytes	1.16	0.0588	NaN	HLA-DOA,MEF2D,RXRA
UVB-Induced MAPK Signaling	1.16	0.0588	NaN	H3-3A/H3-3B,PIK3R2,PRKCG
Phenylethylamine Degradation I	1.14	0.25	NaN	ALDH2
Fatty Acid β-oxidation III (Unsaturated, Odd Number)	1.14	0.25	NaN	EHHADH
Calcium Signaling	1.14	0.0359	NaN	CACNG8,CAMK1,CHRNB1,MEF2D,MYH11,MYH7B,PRKACB
Ceramide Signaling	1.11	0.0465	NaN	CERK,PIK3R2,PPM1L,SMPD1
Dendritic Cell Maturation	1.11	0.0377	NaN	COL11A2,FCGR2B,HLA-DOA,IL18,PIK3R2,PLCD3
Dopamine-DARPP32 Feedback in cAMP Signaling	1.11	0.0377	NaN	ADCY6,KCNJ2,PLCD3,PPM1L,PRKACB,PRKCG
Opioid Signaling Pathway	1.11	0.0336	NaN	ADCY6,CACNG8,CAMK1,GRK5,MAP2K6,PRKACB,PRKCG,RAC3
Estrogen Receptor Signaling	1.1	0.0312	NaN	ADCY6,LIMK1,MMP19,MMP25,PIK3R2,PLCD3,PRKACB,PRKCG,SHE,VEGFB
MSP-RON Signaling Pathway	1.08	0.0545	NaN	KLK15,KLK3,PIK3R2
Thyroid Hormone Metabolism II (via Conjugation and/or Degradation)	1.08	0.0769	NaN	B4GAT1,Sult1a1
P2Y Purigenic Receptor Signaling Pathway	1.07	0.04	NaN	ADCY6,PIK3R2,PLCD3,PRKACB,PRKCG
LPS/IL-1 Mediated Inhibition of RXR Function	1.06	0.0343	NaN	ALDH2,CAT,CD14,GSTP1,IL18,RXRA,SLC27A1
White Adipose Tissue Browning Pathway	1.05	0.0394	NaN	ADCY6,CACNG8,PRKACB,RXRA,THRA
Role of p14/p19ARF in Tumor Suppression	1.05	0.0741	NaN	NPM3,PIK3R2
Sonic Hedgehog Signaling	1.05	0.0741	NaN	GLIS2,PRKACB
NAD Salvage Pathway III	1.05	0.2	NaN	NMRK1
Galactose Degradation I (Leloir Pathway)	1.05	0.2	NaN	GALK1
Glutamate Degradation III (via 4-aminobutyrate)	1.05	0.2	NaN	SUCLG2
Xenobiotic Metabolism CAR Signaling Pathway	1.04	0.0361	NaN	ALDH2,GSTP1,MAP2K6,PPM1L,PRKCG,RXRA
Calcium-induced T Lymphocyte Apoptosis	1.03	0.0517	NaN	HLA-DOA,MEF2D,PRKCG
Role of Hypercytokinemia/hyperchemokinemia in the Pathogenesis of Influenza	1.02	0.0714	NaN	CCR5,IL18
Xenobiotic Metabolism PXR Signaling Pathway	1.01	0.0355	NaN	ALDH2,CAT,GSTP1,PRKACB,PRKCG,RXRA
Cardiac β-adrenergic Signaling	0.996	0.0379	NaN	ADCY6,AKAP1,PDE2A,PPM1L,PRKACB
NF-κB Signaling	0.996	0.0351	NaN	IL18,MAP2K6,PIK3R2,PRKACB,TLR1,TLR6
Amyotrophic Lateral Sclerosis Signaling	0.991	0.0421	NaN	CAT,NEFH,PIK3R2,VEGFB
Bladder Cancer Signaling	0.991	0.0421	NaN	FGF11,MMP19,MMP25,VEGFB
Hepatic Cholestasis	0.971	0.0345	NaN	ADCY6,CD14,IL18,PRKACB,PRKCG,RXRA
Pathogenesis of Multiple Sclerosis	0.971	0.167	NaN	CCR5
Breast Cancer Regulation by Stathmin1	0.967	0.0265	NaN	ADGRG5,C3AR1,CAMK1,CCR5,CELSR1,GPR171,GPRC5A,LPAR5,PIK3R2,PPM1L,PRKACB,PRKCG,RAC3,TUBB3,VEGFB
Apelin Cardiomyocyte Signaling Pathway	0.967	0.0412	NaN	CAT,PIK3R2,PLCD3,PRKCG
Production of Nitric Oxide and Reactive Oxygen Species in Macrophages	0.963	0.0343	NaN	CAT,NCF2,PIK3R2,PPM1L,PRKCG,RAC3
NRF2-mediated Oxidative Stress Response	0.928	0.0335	NaN	CAT,GSTP1,MAF,MAP2K6,PIK3R2,PRKCG
Hepatic Fibrosis / Hepatic Stellate Cell Activation	0.928	0.0335	NaN	CCR5,CD14,COL11A2,MYH11,MYH7B,VEGFB
Gustation Pathway	0.917	0.0357	NaN	ADCY6,CACNG8,P2RX2,PDE2A,PRKACB
PPARα/RXRα Activation	0.91	0.0331	NaN	ADCY6,MAP2K6,PLCD3,PRKACB,RXRA,SLC27A1
Clathrin-mediated Endocytosis Signaling	0.91	0.0331	NaN	FGF11,LDLRAP1,PIK3R2,RAB4A,STON2,VEGFB
Virus Entry via Endocytic Pathways	0.91	0.0392	NaN	ITSN1,PIK3R2,PRKCG,RAC3
Thioredoxin Pathway	0.91	0.143	NaN	NXN
Glycoaminoglycan-protein Linkage Region Biosynthesis	0.91	0.143	NaN	XYLT2
Complement System	0.903	0.0606	NaN	C3AR1,C4A/C4B
ERK/MAPK Signaling	0.879	0.0324	NaN	H3-3A/H3-3B,PIK3R2,PPM1L,PRKACB,PRKCG,RAC3
Relaxin Signaling	0.863	0.0342	NaN	ADCY6,NT5C,PDE2A,PIK3R2,PRKACB
Superoxide Radicals Degradation	0.854	0.125	NaN	CAT
Sphingomyelin Metabolism	0.854	0.125	NaN	SMPD1
Cardiac Hypertrophy Signaling	0.851	0.0303	NaN	ADCY6,MAP2K6,MEF2D,PIK3R2,PLCD3,PRKACB,RAC3
GPCR-Mediated Integration of Enteroendocrine Signaling Exemplified by an L Cell	0.848	0.0429	NaN	ADCY6,PLCD3,PRKACB
Neuroinflammation Signaling Pathway	0.845	0.0291	NaN	HLA-DOA,IL18,KLK3,NCF2,PIK3R2,PRKCG,TLR1,TLR6
Ephrin B Signaling	0.836	0.0423	NaN	ITSN1,LIMK1,RAC3
D-myo-inositol-5-phosphate Metabolism	0.836	0.0336	NaN	NT5C,PLCD3,PPFIA3,PTPRJ,PXYLP1
Leukocyte Extravasation Signaling	0.833	0.0314	NaN	ARHGAP4,MMP19,MMP25,NCF2,PIK3R2,PRKCG
IL-8 Signaling	0.833	0.0314	NaN	LIMK1,NCF2,PIK3R2,PRKCG,RAC3,VEGFB
LXR/RXR Activation	0.824	0.0364	NaN	C4A/C4B,CD14,IL18,RXRA
Rac Signaling	0.824	0.0364	NaN	IQGAP3,LIMK1,NCF2,PIK3R2
Signaling by Rho Family GTPases	0.815	0.0297	NaN	CDC42EP2,LIMK1,NCF2,PIK3R2,RAC3,SEPTIN1,SEPTIN8
Citrulline Biosynthesis	0.807	0.111	NaN	GLS2
Leucine Degradation I	0.807	0.111	NaN	IVD
Docosahexaenoic Acid (DHA) Signaling	0.804	0.0526	NaN	BIK,PIK3R2
Graft-versus-Host Disease Signaling	0.804	0.0526	NaN	HLA-DOA,IL18
Phospholipase C Signaling	0.804	0.0294	NaN	ADCY6,AHNAK,FCGR2B,MEF2D,PLCD3,PRKCG,RAC3
p38 MAPK Signaling	0.804	0.0357	NaN	H3-3A/H3-3B,IL18,MAP2K6,MEF2D
Dopamine Receptor Signaling	0.796	0.0405	NaN	ADCY6,PPM1L,PRKACB
Protein Kinase A Signaling	0.79	0.0267	NaN	ADCY6,AKAP1,H3-3A/H3-3B,KDELR3,PDE2A,PLCD3,PRKACB,PRKCG,PTPN21,PTPRJ
FcγRIIB Signaling in B Lymphocytes	0.785	0.04	NaN	CACNG8,FCGR2B,PIK3R2
Chemokine Signaling	0.785	0.04	NaN	CAMK1,CCR5,LIMK1
Neurotrophin/TRK Signaling	0.785	0.04	NaN	KLK3,MAP2K6,PIK3R2
Macropinocytosis Signaling	0.785	0.04	NaN	CD14,PIK3R2,PRKCG
Granulocyte Adhesion and Diapedesis	0.777	0.0321	NaN	CCL3L3,Ccl6,IL18,MMP19,MMP25
3-phosphoinositide Biosynthesis	0.762	0.0316	NaN	NT5C,PIK3R2,PPFIA3,PTPRJ,PXYLP1
Thrombin Signaling	0.754	0.0297	NaN	ADCY6,CAMK1,PIK3R2,PLCD3,PRKCG,RAC3
CREB Signaling in Neurons	0.74	0.0294	NaN	ADCY6,CACNG8,PIK3R2,PLCD3,PRKACB,PRKCG
Germ Cell-Sertoli Cell Junction Signaling	0.733	0.0309	NaN	LIMK1,MAP2K6,PIK3R2,RAC3,TUBB3
TR/RXR Activation	0.728	0.0375	NaN	PIK3R2,RXRA,THRA
Th2 Pathway	0.724	0.0331	NaN	CCR5,HLA-DOA,MAF,PIK3R2
Apelin Pancreas Signaling Pathway	0.719	0.0465	NaN	PIK3R2,PRKACB
CTLA4 Signaling in Cytotoxic T Lymphocytes	0.717	0.037	NaN	CD8B,PIK3R2,PPM1L
IL-6 Signaling	0.714	0.0328	NaN	CD14,IL18,MAP2K6,PIK3R2
NF-κB Activation by Viruses	0.706	0.0366	NaN	CCR5,PIK3R2,PRKCG
VEGF Family Ligand-Receptor Interactions	0.706	0.0366	NaN	PIK3R2,PRKCG,VEGFB
AMPK Signaling	0.701	0.0286	NaN	CHRNB1,PIK3R2,PPM1L,PRKACB,RAB27A,SMARCA2
GNRH Signaling	0.695	0.0299	NaN	ADCY6,CACNG8,MAP2K6,PRKACB,PRKCG
Melatonin Degradation I	0.69	0.0444	NaN	B4GAT1,Sult1a1
PFKFB4 Signaling Pathway	0.69	0.0444	NaN	MAP2K6,PRKACB
Natural Killer Cell Signaling	0.688	0.0298	NaN	COL11A2,IL18,LIMK1,PIK3R2,RAC3
14-3-3-mediated Signaling	0.688	0.032	NaN	PIK3R2,PLCD3,PRKCG,TUBB3
PTEN Signaling	0.688	0.032	NaN	INPP5J,PIK3R2,RAC3,SYNJ2
FGF Signaling	0.686	0.0357	NaN	FGF11,MAP2K6,PIK3R2
p70S6K Signaling	0.674	0.0315	NaN	PIK3R2,PLCD3,PPM1L,PRKCG
Endocannabinoid Neuronal Synapse Pathway	0.674	0.0315	NaN	ADCY6,CACNG8,PLCD3,PRKACB
PDGF Signaling	0.666	0.0349	NaN	INPP5J,PIK3R2,SYNJ2
Fatty Acid Activation	0.664	0.0769	NaN	SLC27A1
Acute Myeloid Leukemia Signaling	0.646	0.0341	NaN	MAP2K6,PIK3R2,PIM2
B Cell Receptor Signaling	0.642	0.0286	NaN	FCGR2B,INPP5J,MAP2K6,PIK3R2,SYNJ2
IL-1 Signaling	0.636	0.0337	NaN	ADCY6,MAP2K6,PRKACB
Phenylalanine Degradation IV (Mammalian, via Side Chain)	0.635	0.0714	NaN	ALDH2
Colanic Acid Building Blocks Biosynthesis	0.635	0.0714	NaN	GALK1
Ephrin Receptor Signaling	0.629	0.0282	NaN	EFNA2,ITSN1,LIMK1,RAC3,VEGFB
CCR5 Signaling in Macrophages	0.627	0.0333	NaN	CACNG8,CCR5,PRKCG
Superpathway of Melatonin Degradation	0.622	0.04	NaN	B4GAT1,Sult1a1
D-myo-inositol (1,4,5,6)-Tetrakisphosphate Biosynthesis	0.62	0.0299	NaN	NT5C,PPFIA3,PTPRJ,PXYLP1
D-myo-inositol (3,4,5,6)-tetrakisphosphate Biosynthesis	0.62	0.0299	NaN	NT5C,PPFIA3,PTPRJ,PXYLP1
Prostate Cancer Signaling	0.618	0.033	NaN	GSTP1,KLK3,PIK3R2
ErbB Signaling	0.618	0.033	NaN	MAP2K6,PIK3R2,PRKCG
Cdc42 Signaling	0.613	0.0296	NaN	CDC42EP2,HLA-DOA,IQGAP3,LIMK1
Systemic Lupus Erythematosus Signaling	0.611	0.0278	NaN	FCGR2B,IL18,PIK3R2,PIM2,TNFRSF13C
Fcγ Receptor-mediated Phagocytosis in Macrophages and Monocytes	0.609	0.0326	NaN	PIK3R2,PRKCG,RAC3
Role of IL-17A in Arthritis	0.609	0.0392	NaN	MAP2K6,PIK3R2
Isoleucine Degradation I	0.609	0.0667	NaN	EHHADH
Superpathway of Citrulline Metabolism	0.609	0.0667	NaN	GLS2
Histamine Degradation	0.609	0.0667	NaN	ALDH2
UVC-Induced MAPK Signaling	0.609	0.0392	NaN	PRKCG,SMPD1
Endothelin-1 Signaling	0.604	0.0276	NaN	ADCY6,PIK3R2,PLCD3,PRKCG,SHE
α-Adrenergic Signaling	0.602	0.0323	NaN	ADCY6,PRKACB,PRKCG
Melanocyte Development and Pigmentation Signaling	0.602	0.0323	NaN	ADCY6,PIK3R2,PRKACB
PD-1, PD-L1 cancer immunotherapy pathway	0.602	0.0323	NaN	HLA-DOA,PDCD4,PIK3R2
Ovarian Cancer Signaling	0.599	0.0292	NaN	PIK3R2,PRKACB,VEGFB,WNT11
Role of PI3K/AKT Signaling in the Pathogenesis of Influenza	0.597	0.0385	NaN	CCR5,PIK3R2
Synaptic Long Term Depression	0.592	0.0273	NaN	CACNG8,NT5C,PLCD3,PPM1L,PRKCG
Insulin Receptor Signaling	0.592	0.029	NaN	INPP5J,PIK3R2,PRKACB,SYNJ2
Glutaryl-CoA Degradation	0.585	0.0625	NaN	EHHADH
γ-linolenate Biosynthesis II (Animals)	0.585	0.0625	NaN	SLC27A1
Cardiac Hypertrophy Signaling (Enhanced)	0.585	0.0235	NaN	ADCY6,FGF11,IL18,MAP2K6,MEF2D,PDE2A,PIK3R2,PLCD3,PRKACB,PRKCG,WNT11
Neuregulin Signaling	0.583	0.0316	NaN	GRB7,PIK3R2,PRKCG
UVA-Induced MAPK Signaling	0.567	0.0309	NaN	PIK3R2,PLCD3,SMPD1
Dermatan Sulfate Degradation (Metazoa)	0.562	0.0588	NaN	HEXD
Mitochondrial L-carnitine Shuttle Pathway	0.562	0.0588	NaN	SLC27A1
Oxidative Ethanol Degradation III	0.562	0.0588	NaN	ALDH2
Molecular Mechanisms of Cancer	0.554	0.0237	NaN	ADCY6,CDK18,MAP2K6,NLK,PIK3R2,PRKACB,PRKCG,RAC3,WNT11
Semaphorin Signaling in Neurons	0.553	0.0357	NaN	LIMK1,RAC3
Valine Degradation I	0.542	0.0556	NaN	EHHADH
Antioxidant Action of Vitamin C	0.529	0.0294	NaN	NXN,PLCD3,SLC23A2
PKCθ Signaling in T Lymphocytes	0.526	0.027	NaN	CACNG8,HLA-DOA,PIK3R2,RAC3
The Visual Cycle	0.521	0.0526	NaN	DHRS3
Putrescine Degradation III	0.521	0.0526	NaN	ALDH2
Inflammasome pathway	0.521	0.0526	NaN	IL18
PXR/RXR Activation	0.511	0.0333	NaN	PRKACB,RXRA
PCP pathway	0.511	0.0333	NaN	CELSR1,WNT11
mTOR Signaling	0.509	0.0253	NaN	PIK3R2,PPM1L,PRKCG,RAC3,VEGFB
CDK5 Signaling	0.507	0.0286	NaN	ADCY6,PPM1L,PRKACB
Glutathione Redox Reactions I	0.503	0.05	NaN	GSTP1
Neuroprotective Role of THOP1 in Alzheimer's Disease	0.5	0.0283	NaN	KLK15,KLK3,PRKACB
HMGB1 Signaling	0.496	0.0261	NaN	IL18,MAP2K6,PIK3R2,RAC3
Aldosterone Signaling in Epithelial Cells	0.496	0.0261	NaN	DNAJC22,PIK3R2,PLCD3,PRKCG
Cysteine Biosynthesis III (mammalia)	0.487	0.0476	NaN	CBS/CBSL
Thrombopoietin Signaling	0.484	0.0317	NaN	PIK3R2,PRKCG
Glioma Signaling	0.479	0.0275	NaN	CAMK1,PIK3R2,PRKCG
CD40 Signaling	0.475	0.0312	NaN	MAP2K6,PIK3R2
Pyrimidine Deoxyribonucleotides De Novo Biosynthesis I	0.47	0.0455	NaN	NME2
NGF Signaling	0.46	0.0268	NaN	PIK3R2,SMPD1,TRIO
ErbB4 Signaling	0.457	0.0303	NaN	PIK3R2,PRKCG
Tryptophan Degradation X (Mammalian, via Tryptamine)	0.455	0.0435	NaN	ALDH2
Tryptophan Degradation III (Eukaryotic)	0.455	0.0435	NaN	EHHADH
Glycolysis I	0.455	0.0435	NaN	ENO3
fMLP Signaling in Neutrophils	0.453	0.0265	NaN	NCF2,PIK3R2,PRKCG
T Helper Cell Differentiation	0.449	0.0299	NaN	HLA-DOA,IL18
Tight Junction Signaling	0.447	0.0247	NaN	MYH11,MYH7B,PPM1L,PRKACB
CXCR4 Signaling	0.447	0.0247	NaN	ADCY6,PIK3R2,PRKCG,RAC3
Glioblastoma Multiforme Signaling	0.447	0.0247	NaN	PIK3R2,PLCD3,RAC3,WNT11
Sperm Motility	0.447	0.0237	NaN	MAP2K6,PDE2A,PLCD3,PRKACB,PRKCG
FXR/RXR Activation	0.441	0.0261	NaN	C4A/C4B,IL18,RXRA
Growth Hormone Signaling	0.441	0.0294	NaN	PIK3R2,PRKCG
Gluconeogenesis I	0.44	0.0417	NaN	ENO3
GP6 Signaling Pathway	0.435	0.0259	NaN	COL11A2,PIK3R2,PRKCG
Basal Cell Carcinoma Signaling	0.433	0.029	NaN	GLIS2,WNT11
Crosstalk between Dendritic Cells and Natural Killer Cells	0.433	0.029	NaN	CD209,IL18
CCR3 Signaling in Eosinophils	0.429	0.0256	NaN	LIMK1,PIK3R2,PRKCG
D-myo-inositol (1,4,5)-Trisphosphate Biosynthesis	0.426	0.04	NaN	PLCD3
Glutathione-mediated Detoxification	0.426	0.04	NaN	GSTP1
Acute Phase Response Signaling	0.423	0.024	NaN	C4A/C4B,IL18,MAP2K6,PIK3R2
Small Cell Lung Cancer Signaling	0.418	0.0282	NaN	PIK3R2,RXRA
Glioma Invasiveness Signaling	0.418	0.0282	NaN	PIK3R2,RAC3
cAMP-mediated signaling	0.417	0.0229	NaN	ADCY6,AKAP1,CAMK1,PDE2A,PRKACB
Ethanol Degradation II	0.412	0.0385	NaN	ALDH2
Apelin Liver Signaling Pathway	0.412	0.0385	NaN	COL11A2
G Beta Gamma Signaling	0.411	0.025	NaN	CACNG8,PRKACB,PRKCG
Role of NFAT in Regulation of the Immune Response	0.403	0.0234	NaN	FCGR2B,HLA-DOA,MEF2D,PIK3R2
IL-15 Signaling	0.402	0.0274	NaN	PIK3R2,RAC3
Non-Small Cell Lung Cancer Signaling	0.402	0.0274	NaN	PIK3R2,RXRA
IL-17 Signaling	0.396	0.027	NaN	MAP2K6,PIK3R2
Angiopoietin Signaling	0.396	0.027	NaN	GRB7,PIK3R2
PI3K/AKT Signaling	0.395	0.0231	NaN	INPP5J,PIK3R2,PPM1L,SYNJ2
GDNF Family Ligand-Receptor Interactions	0.388	0.0267	NaN	DOK3,PIK3R2
B Cell Development	0.387	0.0357	NaN	HLA-DOA
Antigen Presentation Pathway	0.387	0.0357	NaN	HLA-DOA
Erythropoietin Signaling	0.382	0.0263	NaN	PIK3R2,PRKCG
Huntington's Disease Signaling	0.381	0.022	NaN	HAP1,PIK3R2,PRKCG,RCOR2,STX1A
Reelin Signaling in Neurons	0.379	0.0238	NaN	LIMK1,MAP2K6,PIK3R2
Noradrenaline and Adrenaline Degradation	0.376	0.0345	NaN	ALDH2
Antiproliferative Role of Somatostatin Receptor 2	0.375	0.026	NaN	NT5C,PIK3R2
Thyroid Cancer Signaling	0.375	0.026	NaN	KLK3,PIK3R2
Synaptic Long Term Potentiation	0.374	0.0236	NaN	PLCD3,PRKACB,PRKCG
Gα12/13 Signaling	0.374	0.0236	NaN	LPAR5,MEF2D,PIK3R2
IL-3 Signaling	0.369	0.0256	NaN	PIK3R2,PRKCG
Role of BRCA1 in DNA Damage Response	0.356	0.025	NaN	FAAP100,SMARCA2
Prolactin Signaling	0.356	0.025	NaN	PIK3R2,PRKCG
Human Embryonic Stem Cell Pluripotency	0.35	0.0227	NaN	KLK3,PIK3R2,WNT11
Androgen Signaling	0.35	0.0227	NaN	CACNG8,PRKACB,PRKCG
Circadian Rhythm Signaling	0.345	0.0312	NaN	NR1D1
MIF-mediated Glucocorticoid Regulation	0.345	0.0312	NaN	CD14
Retinoate Biosynthesis I	0.345	0.0312	NaN	DHRS3
HER-2 Signaling in Breast Cancer	0.344	0.0244	NaN	PIK3R2,PRKCG
IL-9 Signaling	0.334	0.0303	NaN	PIK3R2
Inhibition of Angiogenesis by TSP1	0.334	0.0303	NaN	HSPG2
Aryl Hydrocarbon Receptor Signaling	0.331	0.0221	NaN	ALDH2,GSTP1,RXRA
PI3K Signaling in B Lymphocytes	0.331	0.0221	NaN	FCGR2B,PIK3R2,PLCD3
Hereditary Breast Cancer Signaling	0.327	0.0219	NaN	FAAP100,PIK3R2,SMARCA2
Superpathway of Methionine Degradation	0.325	0.0294	NaN	CBS/CBSL
Regulation of the Epithelial-Mesenchymal Transition Pathway	0.324	0.0211	NaN	FGF11,MAP2K6,PIK3R2,WNT11
Regulation of Actin-based Motility by Rho	0.321	0.0233	NaN	LIMK1,RAC3
RANK Signaling in Osteoclasts	0.321	0.0233	NaN	MAP2K6,PIK3R2
Cell Cycle Regulation by BTG Family Proteins	0.316	0.0286	NaN	PPM1L
Phagosome Maturation	0.313	0.0214	NaN	NCF2,TUBB3,TUBD1
Systemic Lupus Erythematosus In T Cell Signaling Pathway	0.309	0.0199	NaN	HLA-DOA,MAP2K6,PIK3R2,PPM1L,RAB4A,RAC3
Notch Signaling	0.308	0.0278	NaN	DTX3
Death Receptor Signaling	0.305	0.0225	NaN	LIMK1,LMNA
T Cell Exhaustion Signaling Pathway	0.301	0.021	NaN	HLA-DOA,PIK3R2,PPM1L
Role of Cytokines in Mediating Communication between Immune Cells	0.299	0.027	NaN	IL18
Hematopoiesis from Pluripotent Stem Cells	0.299	0.027	NaN	CD8B
Factors Promoting Cardiogenesis in Vertebrates	0.298	0.0208	NaN	PLCD3,PRKCG,WNT11
GABA Receptor Signaling	0.294	0.022	NaN	ADCY6,CACNG8
Epithelial Adherens Junction Signaling	0.293	0.0207	NaN	MYH11,MYH7B,TUBB3
Autoimmune Thyroid Disease Signaling	0.292	0.0263	NaN	HLA-DOA
tRNA Charging	0.292	0.0263	NaN	TARS3
Retinol Biosynthesis	0.292	0.0263	NaN	DHRS3
PAK Signaling	0.285	0.0215	NaN	LIMK1,PIK3R2
Mechanisms of Viral Exit from Host Cells	0.284	0.0256	NaN	PRKCG
Pyrimidine Ribonucleotides Interconversion	0.284	0.0256	NaN	NME2
Serotonin Receptor Signaling	0.284	0.0256	NaN	ADCY6
TGF-β Signaling	0.28	0.0213	NaN	MAP2K6,ZFYVE9
MIF Regulation of Innate Immunity	0.277	0.025	NaN	CD14
nNOS Signaling in Skeletal Muscle Cells	0.277	0.025	NaN	CACNG8
Integrin Signaling	0.277	0.0196	NaN	GRB7,PIK3R2,RAC3,TSPAN4
Senescence Pathway	0.272	0.0192	NaN	CAT,MAP2K6,PCGF2,PIK3R2,PPM1L
VEGF Signaling	0.271	0.0208	NaN	PIK3R2,VEGFB
B Cell Activating Factor Signaling	0.269	0.0244	NaN	TNFRSF13C
Primary Immunodeficiency Signaling	0.269	0.0244	NaN	TNFRSF13C
Pyrimidine Ribonucleotides De Novo Biosynthesis	0.269	0.0244	NaN	NME2
tRNA Splicing	0.269	0.0244	NaN	PDE2A
Sumoylation Pathway	0.266	0.0206	NaN	CBX4,RAC3
Gαq Signaling	0.264	0.0196	NaN	PIK3R2,PRKCG,RAC3
SAPK/JNK Signaling	0.261	0.0204	NaN	PIK3R2,RAC3
Tec Kinase Signaling	0.253	0.0192	NaN	PIK3R2,PRKCG,RAC3
G-Protein Coupled Receptor Signaling	0.253	0.0187	NaN	ADCY6,PDE2A,PIK3R2,PRKACB,PRKCG
Retinoic acid Mediated Apoptosis Signaling	0.249	0.0227	NaN	RXRA
Role of Osteoblasts, Osteoclasts and Chondrocytes in Rheumatoid Arthritis	0.249	0.0188	NaN	IL18,MAP2K6,PIK3R2,WNT11
iNOS Signaling	0.249	0.0227	NaN	CD14
IL-23 Signaling Pathway	0.249	0.0227	NaN	PIK3R2
Type I Diabetes Mellitus Signaling	0.245	0.0196	NaN	HLA-DOA,MAP2K6
PPAR Signaling	0.245	0.0196	NaN	IL18,RXRA
IGF-1 Signaling	0.245	0.0196	NaN	PIK3R2,PRKACB
nNOS Signaling in Neurons	0.243	0.0222	NaN	PRKCG
Telomerase Signaling	0.24	0.0194	NaN	PIK3R2,PPM1L
Nicotine Degradation III	0.237	0.0217	NaN	B4GAT1
iCOS-iCOSL Signaling in T Helper Cells	0.237	0.0192	NaN	HLA-DOA,PIK3R2
Gαs Signaling	0.237	0.0192	NaN	ADCY6,PRKACB
T Cell Receptor Signaling	0.237	0.0192	NaN	CD8B,PIK3R2
Stearate Biosynthesis I (Animals)	0.231	0.0213	NaN	SLC27A1
Myc Mediated Apoptosis Signaling	0.225	0.0208	NaN	PRKACB
Pancreatic Adenocarcinoma Signaling	0.225	0.0187	NaN	PIK3R2,VEGFB
Chondroitin Sulfate Biosynthesis	0.22	0.0204	NaN	XYLT2
Amyloid Processing	0.22	0.0204	NaN	PRKACB
Phototransduction Pathway	0.22	0.0204	NaN	PRKACB
Melanoma Signaling	0.215	0.02	NaN	PIK3R2
CD27 Signaling in Lymphocytes	0.205	0.0192	NaN	MAP2K6
Lymphotoxin β Receptor Signaling	0.205	0.0192	NaN	PIK3R2
Transcriptional Regulatory Network in Embryonic Stem Cells	0.205	0.0192	NaN	H3-3A/H3-3B
Dermatan Sulfate Biosynthesis	0.205	0.0192	NaN	XYLT2
Cell Cycle Control of Chromosomal Replication	0.2	0.0189	NaN	CDK18
Glucocorticoid Receptor Signaling	0	0.00952	NaN	PIK3R2,PRKACB,SMARCA2
p53 Signaling	0	0.0106	NaN	PIK3R2
Mitochondrial Dysfunction	0	0.00625	NaN	CAT
Caveolar-mediated Endocytosis Signaling	0	0.0141	NaN	ITSN1
Role of PKR in Interferon Induction and Antiviral Response	0	0.0185	NaN	IL18,MAP2K6
IL-15 Production	0	0.0087	NaN	MAP2K6
CD28 Signaling in T Helper Cells	0	0.0179	NaN	HLA-DOA,PIK3R2
CNTF Signaling	0	0.0179	NaN	PIK3R2
Agrin Interactions at Neuromuscular Junction	0	0.0133	NaN	RAC3
Mitotic Roles of Polo-Like Kinase	0	0.0156	NaN	PPM1L
HGF Signaling	0	0.0185	NaN	PIK3R2,PRKCG
Role of CHK Proteins in Cell Cycle Checkpoint Control	0	0.0182	NaN	PPM1L
FLT3 Signaling in Hematopoietic Progenitor Cells	0	0.0127	NaN	PIK3R2
ATM Signaling	0	0.0105	NaN	PPM1L
Role of NANOG in Mammalian Embryonic Stem Cell Pluripotency	0	0.0171	NaN	PIK3R2,WNT11
Renal Cell Carcinoma Signaling	0	0.0132	NaN	PIK3R2
Endometrial Cancer Signaling	0	0.0167	NaN	PIK3R2
Allograft Rejection Signaling	0	0.0175	NaN	HLA-DOA
Chronic Myeloid Leukemia Signaling	0	0.0098	NaN	PIK3R2
ERK5 Signaling	0	0.0141	NaN	MEF2D
FAK Signaling	0	0.0106	NaN	PIK3R2
EIF2 Signaling	0	0.00976	NaN	PIK3R2,RPL3L
Atherosclerosis Signaling	0	0.0179	NaN	COL11A2,IL18
Regulation of eIF4 and p70S6K Signaling	0	0.0135	NaN	PIK3R2,PPM1L
Estrogen-Dependent Breast Cancer Signaling	0	0.0137	NaN	PIK3R2
Role of Wnt/GSK-3β Signaling in the Pathogenesis of Influenza	0	0.0154	NaN	WNT11
Role of MAPK Signaling in the Pathogenesis of Influenza	0	0.0132	NaN	MAP2K6
OX40 Signaling Pathway	0	0.0154	NaN	HLA-DOA
Cyclins and Cell Cycle Regulation	0	0.0128	NaN	PPM1L
Role of Tissue Factor in Cancer	0	0.0177	NaN	LIMK1,PIK3R2
IL-17A Signaling in Airway Cells	0	0.0164	NaN	PIK3R2
Role of JAK1 and JAK3 in γc Cytokine Signaling	0	0.0147	NaN	PIK3R2
Actin Nucleation by ARP-WASP Complex	0	0.0149	NaN	RAC3
Paxillin Signaling	0	0.00952	NaN	PIK3R2
RhoGDI Signaling	0	0.0173	NaN	ARHGAP4,LIMK1,RAC3
Sertoli Cell-Sertoli Cell Junction Signaling	0	0.0112	NaN	PRKACB,TUBB3
Mouse Embryonic Stem Cell Pluripotency	0	0.0099	NaN	PIK3R2
ErbB2-ErbB3 Signaling	0	0.0156	NaN	PIK3R2
Heparan Sulfate Biosynthesis	0	0.0145	NaN	XYLT2
Phospholipases	0	0.0172	NaN	PLCD3
Nicotine Degradation II	0	0.0182	NaN	B4GAT1
Gαi Signaling	0	0.0163	NaN	ADCY6,PRKACB
PEDF Signaling	0	0.0123	NaN	PIK3R2
Remodeling of Epithelial Adherens Junctions	0	0.0156	NaN	TUBB3
Adipogenesis pathway	0	0.00769	NaN	KLF5
HIPPO signaling	0	0.012	NaN	PPM1L
Wnt/Ca+ pathway	0	0.0161	NaN	PLCD3
EGF Signaling	0	0.0182	NaN	PIK3R2
Protein Ubiquitination Pathway	0	0.00382	NaN	DNAJC22
IL-2 Signaling	0	0.0164	NaN	PIK3R2
JAK/Stat Signaling	0	0.0125	NaN	PIK3R2
Wnt/β-catenin Signaling	0	0.0179	NaN	NLK,PPM1L,WNT11
Glutamate Receptor Signaling	0	0.0179	NaN	SLC17A7
Apoptosis Signaling	0	0.0102	NaN	LMNA
BMP signaling pathway	0	0.0123	NaN	PRKACB
Cancer Drug Resistance By Drug Efflux	0	0.0172	NaN	PIK3R2
Osteoarthritis Pathway	0	0.0099	NaN	GLIS2,VEGFB
IL-7 Signaling Pathway	0	0.013	NaN	PIK3R2
Sirtuin Signaling Pathway	0	0.00373	NaN	H3-3A/H3-3B
Iron homeostasis signaling pathway	0	0.0154	NaN	FXN,SLC46A1
NER Pathway	0	0.01	NaN	H3-3A/H3-3B
SPINK1 General Cancer Pathway	0	0.0179	NaN	PIK3R2
Inhibition of ARE-Mediated mRNA Degradation Pathway	0	0.0172	NaN	PPM1L,PRKACB
GM-CSF Signaling	0	0.0143	NaN	PIK3R2
