# Supplementary material for: SMRT and NCoR1 fine-tune inflammatory versus tolerogenic balance in dendritic cells by differentially regulating STAT3 signaling
Source: Front Immunol. 2022 Sep 27;13:910705. doi: 10.3389/fimmu.2022.910705 (PMC9552960; doi:10.3389/fimmu.2022.910705)
Supplement: Supplementary File 6 — Excel file having list of enriched KEGG terms for list of direct target genes of differential binding sites of NCoR1 and SMRT. [file Table_6.xlsx]

## Sheet: Sheet1
Cluster	ID	Description	BgRatio	pvalue	p.adjust	qvalue	geneID	Count	gene_symbol
NCoR1_CpG	mmu04625	C-type lectin receptor signaling pathway	112/8890	4.37172e-17	1.39458e-14	8.05317e-15	16153/17164/19225/14127/23797/17246/16160/26420/216799/16706/53859/18035/12313/80796/20963/18708/18753/13655/19057/208650/26416/240354/18018/12675/16176/20779/18019/16159/18033/19055/12042/16476/18710/16193/19247/16438/381809/16439/19698/12051/66922/26417/16985/74256/69632/74769/17532/18707/20846/16150/83430/20847/26419	53	Il10/Mapkapk2/Ptgs2/Fcer1g/Akt3/Mdm2/Il12b/Mapk9/Nlrp3/Ksr1/Map3k14/Nfkbia/Calm1/Calm4/Syk/Pik3r1/Prkcd/Egr3/Ppp3cc/Cblb/Mapk14/Malt1/Nfatc1/Chuk/Il1b/Src/Nfatc2/Il12a/Nfkb1/Ppp3ca/Bcl10/Jun/Pik3r3/Il6/Ptpn11/Itpr1/Clec4b2/Itpr2/Relb/Bcl3/Rras2/Mapk3/Lsp1/Cyld/Arhgef12/Pik3cb/Mras/Pik3cd/Stat1/Ikbkb/Il23a/Stat2/Mapk8/
NCoR1_CpG	mmu04380	Osteoclast differentiation	128/8890	4.61093e-14	7.35444e-12	4.24691e-12	12912/21934/14130/246256/14131/23797/15979/14360/16822/26420/53859/26399/14784/12702/18035/14281/20963/18708/19057/15976/26416/18018/12675/20375/16175/16176/18019/751864/12977/18033/19055/16476/16451/18710/21682/17969/17342/21937/18726/14282/19698/21803/14389/26417/74256/13057/74769/237038/18707/20846/16150/20847/26419	53	Creb1/Tnfrsf11a/Fcgr2b/Fcgr4/Fcgr3/Akt3/Ifngr1/Fyn/Lcp2/Mapk9/Map3k14/Map2k6/Grb2/Socs3/Nfkbia/Fos/Syk/Pik3r1/Ppp3cc/Ifnar2/Mapk14/Nfatc1/Chuk/Spi1/Il1a/Il1b/Nfatc2/Gm9733/Csf1/Nfkb1/Ppp3ca/Jun/Jak1/Pik3r3/Tec/Ncf1/Mitf/Tnfrsf1a/Lilra6/Fosb/Relb/Tgfb1/Gab2/Mapk3/Cyld/Cyba/Pik3cb/Nox1/Pik3cd/Stat1/Ikbkb/Stat2/Mapk8/
NCoR1_CpG	mmu05152	Tuberculosis	180/8890	5.23381e-13	5.56528e-11	3.21374e-11	12912/16153/14130/246256/14131/14127/23797/15979/16414/11783/216238/12323/16160/26420/16706/11975/12313/80796/20963/19057/12265/11984/26416/14960/100504404/15526/240354/12015/16175/16176/20779/16159/24088/108058/18033/19055/12042/192656/21898/16451/16193/21897/21899/21871/108960/12122/21937/21803/12611/26417/16409/16411/16985/257632/117149/69632/16173/16784/16149/16452/20846/83430/26419/328572	64	Creb1/Il10/Fcgr2b/Fcgr4/Fcgr3/Fcer1g/Akt3/Ifngr1/Itgb2/Apaf1/Eea1/Camk2b/Il12b/Mapk9/Ksr1/Atp6v0a1/Calm1/Calm4/Syk/Ppp3cc/Ciita/Atp6v0c/Mapk14/H2-Aa/H2-Ea-ps/Hspa9/Malt1/Bad/Il1a/Il1b/Src/Il12a/Tlr2/Camk2d/Nfkb1/Ppp3ca/Bcl10/Ripk2/Tlr4/Jak1/Il6/Tlr1/Tlr6/Atp6v0a2/Irak2/Bid/Tnfrsf1a/Tgfb1/Cebpg/Mapk3/Itgam/Itgax/Lsp1/Nod2/Tirap/Arhgef12/Il18/Lamp2/Cd74/Jak2/Stat1/Il23a/Mapk8/Ep300/
NCoR1_CpG	mmu05135	Yersinia infection	134/8890	1.71037e-12	1.36402e-10	7.87672e-11	76709/74117/16153/23797/56480/66713/16822/26420/216799/20296/26399/18035/14281/140580/18708/19229/23880/16402/26416/22324/19877/18018/12675/22325/215280/16176/20779/18019/57257/18033/21898/16476/18710/242687/20111/12540/16193/19303/56378/11461/54353/16801/26417/12927/69632/16173/74769/54483/18707/16150/26431/26419	52	Arpc2/Actr3/Il10/Akt3/Tbk1/Actr2/Lcp2/Mapk9/Nlrp3/Ccl2/Map2k6/Nfkbia/Fos/Elmo1/Pik3r1/Ptk2b/Fyb/Itga5/Mapk14/Vav1/Rock1/Nfatc1/Chuk/Vav2/Wipf1/Il1b/Src/Nfatc2/Vav3/Nfkb1/Tlr4/Jun/Pik3r3/Wasf2/Rps6ka1/Cdc42/Il6/Pxn/Arpc3/Actb/Skap2/Arhgef1/Mapk3/Bcar1/Arhgef12/Il18/Pik3cb/Mefv/Pik3cd/Ikbkb/Git2/Mapk8/
NCoR1_CpG	mmu04660	T cell receptor signaling pathway	103/8890	8.40877e-12	5.36479e-10	3.09797e-10	17974/12477/16153/19264/23797/14360/16822/26420/53859/14784/18035/14281/18708/19057/208650/18607/26416/18037/22324/26410/240354/18018/12675/18761/22325/18019/57257/18033/19055/12042/16476/18710/12540/21682/108723/15170/26417/12500/74769/18707/16150/16191/26419	43	Nck2/Ctla4/Il10/Ptprc/Akt3/Fyn/Lcp2/Mapk9/Map3k14/Grb2/Nfkbia/Fos/Pik3r1/Ppp3cc/Cblb/Pdpk1/Mapk14/Nfkbie/Vav1/Map3k8/Malt1/Nfatc1/Chuk/Prkcq/Vav2/Nfatc2/Vav3/Nfkb1/Ppp3ca/Bcl10/Jun/Pik3r3/Cdc42/Tec/Card11/Ptpn6/Mapk3/Cd3d/Pik3cb/Pik3cd/Ikbkb/Il5/Mapk8/
NCoR1_CpG	mmu04620	Toll-like receptor signaling pathway	100/8890	1.16107e-11	6.17304e-10	3.5647e-10	23797/53791/56480/16160/26420/20304/20302/20303/26399/18035/14281/22031/18708/12524/12519/15976/26416/26410/225471/12675/16176/21939/16159/24088/18033/21898/16476/18710/16193/21897/21899/17329/15945/26417/54123/117149/74769/18707/20750/20846/16150/26419	42	Akt3/Tlr5/Tbk1/Il12b/Mapk9/Ccl5/Ccl3/Ccl4/Map2k6/Nfkbia/Fos/Traf3/Pik3r1/Cd86/Cd80/Ifnar2/Mapk14/Map3k8/Ticam2/Chuk/Il1b/Cd40/Il12a/Tlr2/Nfkb1/Tlr4/Jun/Pik3r3/Il6/Tlr1/Tlr6/Cxcl9/Cxcl10/Mapk3/Irf7/Tirap/Pik3cb/Pik3cd/Spp1/Stat1/Ikbkb/Mapk8/
NCoR1_CpG	mmu05205	Proteoglycans in cancer	205/8890	3.85904e-11	1.63211e-09	9.42482e-10	22409/14103/23797/17931/17246/12323/16160/20848/14784/18708/16398/18792/16402/16419/21844/22350/18607/26416/22339/22324/19877/15200/14102/74055/18569/22325/16410/12505/20779/17395/24088/57257/108058/21898/18710/12540/15234/16542/19303/19247/11461/17295/16438/15170/16439/16801/21803/29875/22411/66922/18751/26417/13043/12443/69632/12402/74769/17532/12387/192176/15163/17698/18707/11735/11733/15251	66	Wnt10a/Fasl/Akt3/Ppp1r12a/Mdm2/Camk2b/Il12b/Stat3/Grb2/Pik3r1/Itga2/Plau/Itga5/Itgb5/Tiam1/Ezr/Pdpk1/Mapk14/Vegfa/Vav1/Rock1/Hbegf/Fas/Plce1/Pdcd4/Vav2/Itgav/Cd44/Src/Mmp9/Tlr2/Vav3/Camk2d/Tlr4/Pik3r3/Cdc42/Hgf/Kdr/Pxn/Ptpn11/Actb/Met/Itpr1/Ptpn6/Itpr2/Arhgef1/Tgfb1/Iqgap1/Wnt11/Rras2/Prkcb/Mapk3/Cttn/Ccnd1/Arhgef12/Cbl/Pik3cb/Mras/Ctnnb1/Flna/Hcls1/Msn/Pik3cd/Ank3/Ank1/Hif1a/
NCoR1_CpG	mmu05235	PD-L1 expression and PD-1 checkpoint pathway in cancer	88/8890	4.09307e-11	1.63211e-09	9.42482e-10	23797/381319/15979/20848/26406/26399/18035/14281/53314/18708/19057/26416/18037/225471/18018/60533/19211/12675/18761/18019/24088/18033/19055/21898/16476/16451/18710/19247/15170/26417/117149/12500/74769/16452/18707/20846/16150/15251	38	Akt3/Batf3/Ifngr1/Stat3/Map3k3/Map2k6/Nfkbia/Fos/Batf/Pik3r1/Ppp3cc/Mapk14/Nfkbie/Ticam2/Nfatc1/Cd274/Pten/Chuk/Prkcq/Nfatc2/Tlr2/Nfkb1/Ppp3ca/Tlr4/Jun/Jak1/Pik3r3/Ptpn11/Ptpn6/Mapk3/Tirap/Cd3d/Pik3cb/Jak2/Pik3cd/Stat1/Ikbkb/Hif1a/
NCoR1_CpG	mmu04662	B cell receptor signaling pathway	81/8890	4.87646e-11	1.72843e-09	9.98106e-10	16331/14130/23797/14784/18035/14281/20963/18708/19057/18037/22324/240354/18018/83490/12675/22325/18019/57257/18033/19055/26377/12042/17096/12517/16476/18710/108723/15170/18726/18751/26417/74769/12520/18707/68713/16150	36	Inpp5d/Fcgr2b/Akt3/Grb2/Nfkbia/Fos/Syk/Pik3r1/Ppp3cc/Nfkbie/Vav1/Malt1/Nfatc1/Pik3ap1/Chuk/Vav2/Nfatc2/Vav3/Nfkb1/Ppp3ca/Dapp1/Bcl10/Lyn/Cd72/Jun/Pik3r3/Card11/Ptpn6/Lilra6/Prkcb/Mapk3/Pik3cb/Cd81/Pik3cd/Ifitm1/Ikbkb/
NCoR1_CpG	mmu04668	TNF signaling pathway	113/8890	7.81839e-11	2.49407e-09	1.44023e-09	16182/12633/12912/19225/23797/22033/21929/26408/26420/20296/20304/53859/26399/12702/18035/14281/22031/13614/18708/26416/26410/14102/12675/22029/69601/16176/16396/17395/12977/18033/16476/18710/16193/15945/21937/12051/26417/16168/257632/15894/74769/18707/16150/26419	44	Il18r1/Cflar/Creb1/Ptgs2/Akt3/Traf5/Tnfaip3/Map3k5/Mapk9/Ccl2/Ccl5/Map3k14/Map2k6/Socs3/Nfkbia/Fos/Traf3/Edn1/Pik3r1/Mapk14/Map3k8/Fas/Chuk/Traf1/Dab2ip/Il1b/Itch/Mmp9/Csf1/Nfkb1/Jun/Pik3r3/Il6/Cxcl10/Tnfrsf1a/Bcl3/Mapk3/Il15/Nod2/Icam1/Pik3cb/Pik3cd/Ikbkb/Mapk8/
NCoR1_CpG	mmu05142	Chagas disease	103/8890	1.54804e-10	4.26364e-09	2.46209e-09	12633/16153/14103/23797/15979/16160/26420/19052/20296/20304/20302/18035/14281/18708/71978/26416/14102/12675/16176/14683/16159/24088/14679/18033/21898/16476/18710/12260/12262/16193/21899/18787/21937/21803/26417/12500/74769/14678/18707/16150/26419	41	Cflar/Il10/Fasl/Akt3/Ifngr1/Il12b/Mapk9/Ppp2ca/Ccl2/Ccl5/Ccl3/Nfkbia/Fos/Pik3r1/Ppp2r2a/Mapk14/Fas/Chuk/Il1b/Gnas/Il12a/Tlr2/Gnai3/Nfkb1/Tlr4/Jun/Pik3r3/C1qb/C1qc/Il6/Tlr6/Serpine1/Tnfrsf1a/Tgfb1/Mapk3/Cd3d/Pik3cb/Gnai2/Pik3cd/Ikbkb/Mapk8/
NCoR1_CpG	mmu05167	Kaposi sarcoma-associated herpesvirus infection	225/8890	1.60388e-10	4.26364e-09	2.46209e-09	12912/17164/19225/23797/15979/56480/26420/320207/20848/26399/30955/18035/14281/12313/22031/80796/20963/18708/16195/14702/19057/19645/12524/57781/74603/15976/26416/22339/18018/14102/12675/21416/20779/277360/18019/18033/19055/17096/14700/16476/16451/18710/242705/14688/12571/16193/22190/16438/12122/21937/16439/26417/54123/12443/15894/74769/12387/12768/16452/12771/18707/14693/20846/16150/239849/20847…	69	Creb1/Mapkapk2/Ptgs2/Akt3/Ifngr1/Tbk1/Mapk9/Pik3r5/Stat3/Map2k6/Pik3cg/Nfkbia/Fos/Calm1/Traf3/Calm4/Syk/Pik3r1/Il6st/Gng2/Ppp3cc/Rb1/Cd86/Cd200r1/Cd200r3/Ifnar2/Mapk14/Vegfa/Nfatc1/Fas/Chuk/Tcf7l2/Src/Prex1/Nfatc2/Nfkb1/Ppp3ca/Lyn/Gng10/Jun/Jak1/Pik3r3/E2f2/Gnb1/Cdk6/Il6/Ubc/Itpr1/Bid/Tnfrsf1a/Itpr2/Mapk3/Irf7/Ccnd1/Icam1/Pik3cb/Ctnnb1/Ccr1/Jak2/Ccr3/Pik3cd/Gnb2/Stat1/Ikbkb/Cd200r4/Stat2/Hif1a/Ma…
NCoR1_CpG	mmu04658	Th1 and Th2 cell differentiation	88/8890	1.89029e-10	4.63847e-09	2.67854e-09	20849/15979/16160/26420/103806/20851/18035/14281/16450/19057/26416/14960/100504404/18037/18018/12675/18761/18128/18019/16159/18129/18033/19055/16476/16451/12399/19664/16190/26417/17132/270118/12500/16452/20846/16150/16191/26419	37	Stat4/Ifngr1/Il12b/Mapk9/Maml1/Stat5b/Nfkbia/Fos/Jag2/Ppp3cc/Mapk14/H2-Aa/H2-Ea-ps/Nfkbie/Nfatc1/Chuk/Prkcq/Notch1/Nfatc2/Il12a/Notch2/Nfkb1/Ppp3ca/Jun/Jak1/Runx3/Rbpj/Il4ra/Mapk3/Maf/Maml2/Cd3d/Jak2/Stat1/Ikbkb/Il5/Mapk8/
NCoR1_CpG	mmu04933	AGE-RAGE signaling pathway in diabetic complications	101/8890	3.11318e-10	7.09361e-09	4.09629e-09	23797/26420/20296/20851/20848/72469/13614/18708/18753/26416/18712/22339/18754/13653/18018/74055/16175/16176/56458/18033/16476/18710/12540/16193/18787/12576/21803/18751/26417/12443/15894/17127/74769/13058/12827/237038/16452/18707/20846/26419	40	Akt3/Mapk9/Ccl2/Stat5b/Stat3/Plcd3/Edn1/Pik3r1/Prkcd/Mapk14/Pim1/Vegfa/Prkce/Egr1/Nfatc1/Plce1/Il1a/Il1b/Foxo1/Nfkb1/Jun/Pik3r3/Cdc42/Il6/Serpine1/Cdkn1b/Tgfb1/Prkcb/Mapk3/Ccnd1/Icam1/Smad3/Pik3cb/Cybb/Col4a2/Nox1/Jak2/Pik3cd/Stat1/Mapk8/
NCoR1_CpG	mmu04062	Chemokine signaling pathway	192/8890	3.93053e-10	8.15514e-09	4.70929e-09	227288/12767/23797/215449/94176/320207/20296/20304/20302/20303/20851/20848/14784/30955/18035/140580/18708/14702/18753/19229/11515/21844/12458/22324/19877/12015/12675/22325/20779/277360/14679/57257/18033/17096/14700/18710/12540/14688/14772/17329/15945/19303/17969/18751/26417/12927/12145/74769/14678/80901/23832/12768/12766/16452/12771/18707/14693/20846/16150/20847/56221	61	Cxcr1/Cxcr4/Akt3/Rap1b/Dock2/Pik3r5/Ccl2/Ccl5/Ccl3/Ccl4/Stat5b/Stat3/Grb2/Pik3cg/Nfkbia/Elmo1/Pik3r1/Gng2/Prkcd/Ptk2b/Adcy9/Tiam1/Ccr6/Vav1/Rock1/Bad/Chuk/Vav2/Src/Prex1/Gnai3/Vav3/Nfkb1/Lyn/Gng10/Pik3r3/Cdc42/Gnb1/Grk4/Cxcl9/Cxcl10/Pxn/Ncf1/Prkcb/Mapk3/Bcar1/Cxcr5/Pik3cb/Gnai2/Cxcr6/Xcr1/Ccr1/Cxcr3/Jak2/Ccr3/Pik3cd/Gnb2/Stat1/Ikbkb/Stat2/Ccl24/
NCoR1_CpG	mmu04670	Leukocyte transendothelial migration	118/8890	4.09035e-10	8.15514e-09	4.70929e-09	12767/16456/16414/215449/18613/11855/18708/22330/19229/12737/67374/22350/17356/26416/22324/67938/19877/22325/17395/18417/14679/57257/18710/12540/74734/22165/19303/19247/17969/11461/18751/16408/16409/12562/12927/13057/15894/74769/14678/12387/109711/13058/17698/18707	44	Cxcr4/F11r/Itgb2/Rap1b/Pecam1/Arhgap5/Pik3r1/Vcl/Ptk2b/Cldn1/Jam2/Ezr/Afdn/Mapk14/Vav1/Myl12b/Rock1/Vav2/Mmp9/Cldn11/Gnai3/Vav3/Pik3r3/Cdc42/Rhoh/Txk/Pxn/Ptpn11/Ncf1/Actb/Prkcb/Itgal/Itgam/Cdh5/Bcar1/Cyba/Icam1/Pik3cb/Gnai2/Ctnnb1/Actn1/Cybb/Msn/Pik3cd/
NCoR1_CpG	mmu05140	Leishmaniasis	70/8890	1.20583e-09	2.26271e-08	1.30663e-08	16153/19225/246256/14131/15979/16414/16160/18035/14281/26416/14960/100504404/16175/16176/16159/24088/18033/21898/16476/16451/17969/15170/21803/18751/26417/16409/13057/13627/13058/16452/20846	31	Il10/Ptgs2/Fcgr4/Fcgr3/Ifngr1/Itgb2/Il12b/Nfkbia/Fos/Mapk14/H2-Aa/H2-Ea-ps/Il1a/Il1b/Il12a/Tlr2/Nfkb1/Tlr4/Jun/Jak1/Ncf1/Ptpn6/Tgfb1/Prkcb/Mapk3/Itgam/Cyba/Eef1a1/Cybb/Jak2/Stat1/
NCoR1_CpG	mmu05161	Hepatitis B	163/8890	2.24823e-09	3.98436e-08	2.30082e-08	20849/12912/14103/23797/11783/56480/26420/20851/20848/26399/14784/18035/14281/22031/18708/26401/19229/13655/19645/22631/26416/225471/18018/12015/14102/12675/20779/17395/18019/24088/18033/21898/16476/16451/18710/242705/16193/12122/21803/18751/26417/54123/117149/17127/74769/20493/16452/18707/20846/16150/20847/26419/328572	53	Stat4/Creb1/Fasl/Akt3/Apaf1/Tbk1/Mapk9/Stat5b/Stat3/Map2k6/Grb2/Nfkbia/Fos/Traf3/Pik3r1/Map3k1/Ptk2b/Egr3/Rb1/Ywhaz/Mapk14/Ticam2/Nfatc1/Bad/Fas/Chuk/Src/Mmp9/Nfatc2/Tlr2/Nfkb1/Tlr4/Jun/Jak1/Pik3r3/E2f2/Il6/Bid/Tgfb1/Prkcb/Mapk3/Irf7/Tirap/Smad3/Pik3cb/Slc10a1/Jak2/Pik3cd/Stat1/Ikbkb/Stat2/Mapk8/Ep300/
NCoR1_CpG	mmu05164	Influenza A	173/8890	2.81801e-09	4.73129e-08	2.73214e-08	24014/14103/23797/15979/11783/56480/16160/216799/20296/20304/217069/12702/18035/13665/22031/18708/100037258/12265/15976/100503895/14960/100504404/12445/14102/12675/16175/16176/16159/18033/21898/16451/18710/12571/16193/15945/246727/11461/67373/22074/12122/21937/232989/18751/26417/54123/15894/214523/16173/74769/16452/18707/20846/16150/20847/328572	55	Rnasel/Fasl/Akt3/Ifngr1/Apaf1/Tbk1/Il12b/Nlrp3/Ccl2/Ccl5/Trim25/Socs3/Nfkbia/Eif2s1/Traf3/Pik3r1/Dnajc3/Ciita/Ifnar2/Tpsab1/H2-Aa/H2-Ea-ps/Ccnd3/Fas/Chuk/Il1a/Il1b/Il12a/Nfkb1/Tlr4/Jak1/Pik3r3/Cdk6/Il6/Cxcl10/Oas3/Actb/2210010C04Rik/Try4/Bid/Tnfrsf1a/Hnrnpul1/Prkcb/Mapk3/Irf7/Icam1/Tmprss4/Il18/Pik3cb/Jak2/Pik3cd/Stat1/Ikbkb/Stat2/Ep300/
NCoR1_CpG	mmu04659	Th17 cell differentiation	104/8890	3.35395e-09	5.34955e-08	3.08916e-08	15979/26420/19401/20851/20848/11622/18035/14281/15519/16195/19057/16180/12394/26416/14960/100504404/18037/18018/12675/18761/16176/18019/16194/18033/19055/16476/16451/16193/21803/16190/26417/12500/17127/16452/20846/16150/83430/15251/26419	39	Ifngr1/Mapk9/Rara/Stat5b/Stat3/Ahr/Nfkbia/Fos/Hsp90aa1/Il6st/Ppp3cc/Il1rap/Runx1/Mapk14/H2-Aa/H2-Ea-ps/Nfkbie/Nfatc1/Chuk/Prkcq/Il1b/Nfatc2/Il6ra/Nfkb1/Ppp3ca/Jun/Jak1/Il6/Tgfb1/Il4ra/Mapk3/Cd3d/Smad3/Jak2/Stat1/Ikbkb/Il23a/Hif1a/Mapk8/
NCoR1_CpG	mmu04015	Rap1 signaling pathway	214/8890	6.16723e-09	9.29205e-08	5.36581e-08	23797/11540/16414/215449/16822/192786/26399/238130/217692/12313/217944/80796/14062/18708/23880/11515/21844/17356/26416/22339/22324/13640/75292/14164/93737/74055/54519/22325/19730/107746/20779/14683/76089/54635/12977/14679/57257/18710/12540/15234/16590/16542/11461/14254/17295/101540/18751/26417/16408/16409/12927/244668/74769/17532/14678/12387/51791/18759/18707/50791/65086/14177/56044	63	Akt3/Adora2a/Itgb2/Rap1b/Lcp2/Rapgef6/Map2k6/Dock4/Sipa1l1/Calm1/Rapgef5/Calm4/F2r/Pik3r1/Fyb/Adcy9/Tiam1/Afdn/Mapk14/Vegfa/Vav1/Efna5/Prkd3/Fgf1/Pard6g/Plce1/Apbb1ip/Vav2/Ralgds/Rapgef1/Src/Gnas/Rapgef2/Pdgfc/Csf1/Gnai3/Vav3/Pik3r3/Cdc42/Hgf/Kit/Kdr/Actb/Flt1/Met/Prkd2/Prkcb/Mapk3/Itgal/Itgam/Bcar1/Sipa1l2/Pik3cb/Mras/Gnai2/Ctnnb1/Rgs14/Prkci/Pik3cd/Magi2/Lpar3/Fgf6/Rala/
NCoR1_CpG	mmu04210	Apoptosis	136/8890	6.40831e-09	9.29205e-08	5.36581e-08	12633/14103/23797/11545/12334/26408/11783/26420/53859/18035/13665/14281/23882/18708/13030/12983/18607/13163/16906/58801/12015/14102/12675/20740/22029/69601/12125/16905/18033/16476/18710/11461/16438/12122/53857/21937/16439/13032/26417/74769/17210/18707/13036/17873/16150/26419	46	Cflar/Fasl/Akt3/Parp1/Capn2/Map3k5/Apaf1/Mapk9/Map3k14/Nfkbia/Eif2s1/Fos/Gadd45g/Pik3r1/Ctsb/Csf2rb/Pdpk1/Daxx/Lmnb1/Pmaip1/Bad/Fas/Chuk/Sptan1/Traf1/Dab2ip/Bcl2l11/Lmna/Nfkb1/Jun/Pik3r3/Actb/Itpr1/Bid/Tuba8/Tnfrsf1a/Itpr2/Ctsc/Mapk3/Pik3cb/Mcl1/Pik3cd/Ctsh/Gadd45b/Ikbkb/Mapk8/
NCoR1_CpG	mmu05162	Measles	146/8890	8.61054e-09	1.19424e-07	6.89631e-08	14103/14130/27218/23797/21929/11783/56480/16160/26420/20851/20848/18035/13665/14281/22031/18708/68135/208650/15976/12445/12015/14102/12675/16175/16176/16159/24088/18033/21898/16476/16451/18710/12571/16193/246727/12122/12444/12576/54123/12443/12500/74769/17698/18707/20846/16150/20847/26419	48	Fasl/Fcgr2b/Slamf1/Akt3/Tnfaip3/Apaf1/Tbk1/Il12b/Mapk9/Stat5b/Stat3/Nfkbia/Eif2s1/Fos/Traf3/Pik3r1/Eif3h/Cblb/Ifnar2/Ccnd3/Bad/Fas/Chuk/Il1a/Il1b/Il12a/Tlr2/Nfkb1/Tlr4/Jun/Jak1/Pik3r3/Cdk6/Il6/Oas3/Bid/Ccnd2/Cdkn1b/Irf7/Ccnd1/Cd3d/Pik3cb/Msn/Pik3cd/Stat1/Ikbkb/Stat2/Mapk8/
NCoR1_CpG	mmu05222	Small cell lung cancer	93/8890	1.92088e-08	2.54862e-07	1.47173e-07	19225/23797/22033/16773/11783/16400/18035/17187/22031/66197/23882/18708/16398/14198/218772/19645/27401/19211/12675/22029/16403/16410/18033/12579/18710/242705/12571/12576/12443/624855/74769/12827/18707/17873/16150	35	Ptgs2/Akt3/Traf5/Lama2/Apaf1/Itga3/Nfkbia/Max/Traf3/Cks2/Gadd45g/Pik3r1/Itga2/Fhit/Rarb/Rb1/Skp2/Pten/Chuk/Traf1/Itga6/Itgav/Nfkb1/Cdkn2b/Pik3r3/E2f2/Cdk6/Cdkn1b/Ccnd1/Cks1brt/Pik3cb/Col4a2/Pik3cd/Gadd45b/Ikbkb/
NCoR1_CpG	mmu04810	Regulation of actin cytoskeleton	220/8890	1.99735e-08	2.54862e-07	1.47173e-07	18711/76709/74117/12767/16414/17931/16886/66713/77579/237860/16400/108083/320910/30938/14062/18708/16398/22330/17886/16402/105855/16419/107589/21844/22350/22324/67938/19877/11789/14164/18718/22325/227753/16403/16410/20779/54635/57257/18710/242687/12540/231637/19303/56378/11461/16801/20430/29875/66922/26417/16408/16409/16411/12927/69632/74769/17532/109711/17698/54004/19241/18707/14177	63	Pikfyve/Arpc2/Actr3/Cxcr4/Itgb2/Ppp1r12a/Limk2/Actr2/Myh10/Ssh2/Itga3/Pip4k2b/Itgb8/Fgd3/F2r/Pik3r1/Itga2/Vcl/Myh9/Itga5/Nckap1l/Itgb5/Mylk/Tiam1/Ezr/Vav1/Myl12b/Rock1/Apc/Fgf1/Pip4k2a/Vav2/Gsn/Itga6/Itgav/Src/Pdgfc/Vav3/Pik3r3/Wasf2/Cdc42/Ssh1/Pxn/Arpc3/Actb/Arhgef1/Cyfip1/Iqgap1/Rras2/Mapk3/Itgal/Itgam/Itgax/Bcar1/Arhgef12/Pik3cb/Mras/Actn1/Msn/Diaph2/Tmsb4x/Pik3cd/Fgf6/
NCoR1_CpG	mmu05321	Inflammatory bowel disease	62/8890	2.20662e-08	2.70735e-07	1.56339e-07	16182/20849/16153/53791/15979/16160/20848/14960/100504404/18018/16175/16176/16159/24088/18033/21898/16476/16193/21803/16190/257632/17132/16173/17127/20846/83430/16191	27	Il18r1/Stat4/Il10/Tlr5/Ifngr1/Il12b/Stat3/H2-Aa/H2-Ea-ps/Nfatc1/Il1a/Il1b/Il12a/Tlr2/Nfkb1/Tlr4/Jun/Il6/Tgfb1/Il4ra/Nod2/Maf/Il18/Smad3/Stat1/Il23a/Il5/
NCoR1_CpG	mmu05163	Human cytomegalovirus infection	256/8890	6.13978e-08	7.25404e-07	4.18894e-07	12912/12767/19225/14103/23797/22033/17246/56480/20296/20304/20302/20303/20848/26399/14784/18035/12313/80796/18708/14702/19229/19057/19645/19219/11515/26416/22339/19877/18018/14102/12675/16410/16176/20779/18019/14683/16194/14679/18033/19055/19218/14700/16451/18710/242705/14688/12571/16193/19303/16438/12122/21937/16439/16801/75547/18751/26417/12443/12927/69632/214763/74769/14678/12387/12768/12771/1…	69	Creb1/Cxcr4/Ptgs2/Fasl/Akt3/Traf5/Mdm2/Tbk1/Ccl2/Ccl5/Ccl3/Ccl4/Stat3/Map2k6/Grb2/Nfkbia/Calm1/Calm4/Pik3r1/Gng2/Ptk2b/Ppp3cc/Rb1/Ptger4/Adcy9/Mapk14/Vegfa/Rock1/Nfatc1/Fas/Chuk/Itgav/Il1b/Src/Nfatc2/Gnas/Il6ra/Gnai3/Nfkb1/Ppp3ca/Ptger3/Gng10/Jak1/Pik3r3/E2f2/Gnb1/Cdk6/Il6/Pxn/Itpr1/Bid/Tnfrsf1a/Itpr2/Arhgef1/Akap13/Prkcb/Mapk3/Ccnd1/Bcar1/Arhgef12/Cgas/Pik3cb/Gnai2/Ctnnb1/Ccr1/Ccr3/Pik3cd/Gnb2/I…
NCoR1_CpG	mmu05323	Rheumatoid arthritis	87/8890	1.45207e-07	1.6033e-06	9.25847e-07	12477/21934/16414/20296/20304/20302/11975/14281/12524/12519/11984/14960/100504404/16994/22339/16175/16176/24088/12977/21898/16476/16193/21871/14254/21803/16408/11966/16168/15894/16173/83430/338375	32	Ctla4/Tnfrsf11a/Itgb2/Ccl2/Ccl5/Ccl3/Atp6v0a1/Fos/Cd86/Cd80/Atp6v0c/H2-Aa/H2-Ea-ps/Ltb/Vegfa/Il1a/Il1b/Tlr2/Csf1/Tlr4/Jun/Il6/Atp6v0a2/Flt1/Tgfb1/Itgal/Atp6v1b2/Il15/Icam1/Il18/Il23a/Atp6v1g3/
NCoR1_CpG	mmu05169	Epstein-Barr virus infection	231/8890	1.45755e-07	1.6033e-06	9.25847e-07	23797/22033/21929/11783/17246/56480/26420/20848/53859/26399/18035/19179/22031/23882/20963/18708/67089/19645/27401/15205/15976/26416/14960/100504404/18037/12445/14102/12495/12675/12505/12125/21939/24088/18033/17096/16476/16451/18710/12399/242705/12571/16193/19664/15945/246727/20602/12122/12444/12576/19698/16408/54123/12443/15894/12500/17999/74769/18707/17873/20846/16150/20847/26419	63	Akt3/Traf5/Tnfaip3/Apaf1/Mdm2/Tbk1/Mapk9/Stat3/Map3k14/Map2k6/Nfkbia/Psmc1/Traf3/Gadd45g/Syk/Pik3r1/Psmc6/Rb1/Skp2/Hes1/Ifnar2/Mapk14/H2-Aa/H2-Ea-ps/Nfkbie/Ccnd3/Fas/Entpd1/Chuk/Cd44/Bcl2l11/Cd40/Tlr2/Nfkb1/Lyn/Jun/Jak1/Pik3r3/Runx3/E2f2/Cdk6/Il6/Rbpj/Cxcl10/Oas3/Ncor2/Bid/Ccnd2/Cdkn1b/Relb/Itgal/Irf7/Ccnd1/Icam1/Cd3d/Nedd4/Pik3cb/Pik3cd/Gadd45b/Stat1/Ikbkb/Stat2/Mapk8/
NCoR1_CpG	mmu04666	Fc gamma R-mediated phagocytosis	92/8890	1.85326e-07	1.97063e-06	1.13797e-06	76709/16331/74117/19264/18783/14130/246256/23797/17118/16886/66713/20963/18708/18753/13196/22324/18754/22325/227753/57257/17096/18710/242687/12540/56378/17969/14389/18751/26417/13430/74769/18707/67916	33	Arpc2/Inpp5d/Actr3/Ptprc/Pla2g4a/Fcgr2b/Fcgr4/Akt3/Marcks/Limk2/Actr2/Syk/Pik3r1/Prkcd/Asap1/Vav1/Prkce/Vav2/Gsn/Vav3/Lyn/Pik3r3/Wasf2/Cdc42/Arpc3/Ncf1/Gab2/Prkcb/Mapk3/Dnm2/Pik3cb/Pik3cd/Plpp3/
NCoR1_CpG	mmu04064	NF-kappa B signaling pathway	105/8890	1.92389e-07	1.97974e-06	1.14323e-06	12633/21934/19225/11545/22033/21929/20303/217069/53859/18035/22031/23882/20963/18792/16994/225471/240354/12675/18761/22029/16176/21939/18033/12042/17096/21898/108723/111173/21937/19698/18751/74256/15894/117149/17873/16150	36	Cflar/Tnfrsf11a/Ptgs2/Parp1/Traf5/Tnfaip3/Ccl4/Trim25/Map3k14/Nfkbia/Traf3/Gadd45g/Syk/Plau/Ltb/Ticam2/Malt1/Chuk/Prkcq/Traf1/Il1b/Cd40/Nfkb1/Bcl10/Lyn/Tlr4/Card11/Erc1/Tnfrsf1a/Relb/Prkcb/Cyld/Icam1/Tirap/Gadd45b/Ikbkb/
NCoR1_CpG	mmu05145	Toxoplasmosis	110/8890	2.27309e-07	2.26599e-06	1.30852e-06	16153/23797/15979/16773/16160/26420/16145/54396/320207/20848/26399/30955/18035/12265/18607/26416/14960/100504404/12015/12675/16403/21939/16159/24088/14679/18033/21898/16451/11689/21937/21803/26417/14678/16452/20846/16150/26419	37	Il10/Akt3/Ifngr1/Lama2/Il12b/Mapk9/Igtp/Irgm2/Pik3r5/Stat3/Map2k6/Pik3cg/Nfkbia/Ciita/Pdpk1/Mapk14/H2-Aa/H2-Ea-ps/Bad/Chuk/Itga6/Cd40/Il12a/Tlr2/Gnai3/Nfkb1/Tlr4/Jak1/Alox5/Tnfrsf1a/Tgfb1/Mapk3/Gnai2/Jak2/Stat1/Ikbkb/Mapk8/
NCoR1_CpG	mmu04919	Thyroid hormone signaling pathway	120/8890	3.00624e-07	2.90464e-06	1.67732e-06	17978/11931/23797/17246/53313/19014/21833/72469/17977/56421/18708/210789/69790/18607/12015/74055/18128/16410/20779/17979/56458/18129/18710/76199/11938/11461/18751/26417/12443/11933/74769/12387/26896/20525/18707/20846/21834/15251/328572	39	Ncoa2/Atp1b1/Akt3/Mdm2/Atp2a3/Med1/Thra/Plcd3/Ncoa1/Pfkp/Pik3r1/Tbc1d4/Med30/Pdpk1/Bad/Plce1/Notch1/Itgav/Src/Ncoa3/Foxo1/Notch2/Pik3r3/Med13l/Atp2a2/Actb/Prkcb/Mapk3/Ccnd1/Atp1b3/Pik3cb/Ctnnb1/Med14/Slc2a1/Pik3cd/Stat1/Thrb/Hif1a/Ep300/
NCoR1_CpG	mmu05133	Pertussis	77/8890	3.09585e-07	2.90464e-06	1.67732e-06	16153/16414/16160/26420/216799/14281/12313/80796/16402/26416/225471/15139/16175/16176/16159/14679/18033/21898/16476/12260/12262/16193/26417/16409/15900/117149/14678/83430/26419	29	Il10/Itgb2/Il12b/Mapk9/Nlrp3/Fos/Calm1/Calm4/Itga5/Mapk14/Ticam2/Hc/Il1a/Il1b/Il12a/Gnai3/Nfkb1/Tlr4/Jun/C1qb/C1qc/Il6/Mapk3/Itgam/Irf8/Tirap/Gnai2/Il23a/Mapk8/
NCoR1_CpG	mmu04530	Tight junction	167/8890	3.38025e-07	3.08086e-06	1.77908e-06	76709/74117/16456/26408/18016/66713/26420/19052/192786/77579/26401/12289/71978/17886/12737/67374/21844/12394/22350/17356/67938/18754/19877/83814/93737/21873/20779/18417/76089/108097/16476/12540/56378/231830/11461/53857/70497/13043/12443/17274/235442/68178/17999/109711/15163/17698/18759/16800/26419	49	Arpc2/Actr3/F11r/Map3k5/Nf2/Actr2/Mapk9/Ppp2ca/Rapgef6/Myh10/Map3k1/Cacna1d/Ppp2r2a/Myh9/Cldn1/Jam2/Tiam1/Runx1/Ezr/Afdn/Myl12b/Prkce/Rock1/Nedd4l/Pard6g/Tjp2/Src/Cldn11/Rapgef2/Prkab2/Jun/Cdc42/Arpc3/Micall2/Actb/Tuba8/Arhgap17/Cttn/Ccnd1/Rab8a/Rab8b/Cgnl1/Nedd4/Actn1/Hcls1/Msn/Prkci/Arhgef2/Mapk8/
NCoR1_CpG	mmu04010	MAPK signaling pathway	294/8890	4.11577e-07	3.64703e-06	2.10602e-06	26921/17164/18783/14103/23797/63953/26408/17347/67603/215449/26420/53859/26406/26399/14784/17187/14281/23882/17260/218397/26401/12289/19057/15370/16180/19252/26416/13163/22339/13640/225028/26410/14164/18018/14102/12675/240672/12298/16175/16176/58231/76089/54635/12977/18033/19055/16476/17346/20111/12540/15234/16590/16542/14254/17295/21937/19698/21803/233046/66922/18751/26417/319520/12286/114713/17…	74	Map4k4/Mapkapk2/Pla2g4a/Fasl/Akt3/Dusp10/Map3k5/Mknk2/Dusp6/Rap1b/Mapk9/Map3k14/Map3k3/Map2k6/Grb2/Max/Fos/Gadd45g/Mef2c/Rasa1/Map3k1/Cacna1d/Ppp3cc/Nr4a1/Il1rap/Dusp1/Mapk14/Daxx/Vegfa/Efna5/Map4k3/Map3k8/Fgf1/Nfatc1/Fas/Chuk/Dusp5/Cacnb4/Il1a/Il1b/Stk4/Rapgef2/Pdgfc/Csf1/Nfkb1/Ppp3ca/Jun/Mknk1/Rps6ka1/Cdc42/Hgf/Kit/Kdr/Flt1/Met/Tnfrsf1a/Relb/Tgfb1/Rasgrp4/Rras2/Prkcb/Mapk3/Dusp4/Cacna1a/Rasa2/M…
NCoR1_CpG	mmu04664	Fc epsilon RI signaling pathway	66/8890	4.52545e-07	3.90167e-06	2.25307e-06	16331/18783/14127/23797/14360/16822/26420/26399/14784/20963/18708/18607/26416/22324/22325/57257/17096/18710/11690/11689/14389/26417/74769/18707/16191/26419	26	Inpp5d/Pla2g4a/Fcer1g/Akt3/Fyn/Lcp2/Mapk9/Map2k6/Grb2/Syk/Pik3r1/Pdpk1/Mapk14/Vav1/Vav2/Vav3/Lyn/Pik3r3/Alox5ap/Alox5/Gab2/Mapk3/Pik3cb/Pik3cd/Il5/Mapk8/
NCoR1_CpG	mmu04068	FoxO signaling pathway	131/8890	4.71464e-07	3.95782e-06	2.28549e-06	170755/16153/14103/23797/20393/17246/26420/20848/14784/23882/26556/18708/27401/67731/27373/18607/26416/19211/12675/12125/58231/56458/108097/13609/12579/18710/16193/12444/12576/21803/26417/12443/16598/17127/74769/18707/17873/12053/16150/26419/328572	41	Sgk3/Il10/Fasl/Akt3/Sgk1/Mdm2/Mapk9/Stat3/Grb2/Gadd45g/Homer1/Pik3r1/Skp2/Fbxo32/Csnk1e/Pdpk1/Mapk14/Pten/Chuk/Bcl2l11/Stk4/Foxo1/Prkab2/S1pr1/Cdkn2b/Pik3r3/Il6/Ccnd2/Cdkn1b/Tgfb1/Mapk3/Ccnd1/Klf2/Smad3/Pik3cb/Pik3cd/Gadd45b/Bcl6/Ikbkb/Mapk8/Ep300/
NCoR1_CpG	mmu05418	Fluid shear stress and atherosclerosis	146/8890	5.92045e-07	4.84262e-06	2.79643e-06	16178/23797/26408/14872/26420/20296/18613/26399/14281/12313/15519/80796/13614/17260/18708/19252/26416/22339/12675/18024/16410/16175/16176/20779/17395/18033/16476/18710/16542/17969/11461/21937/17258/16598/12562/13057/15894/74769/12387/237038/18707/16150/16800/26419	44	Il1r2/Akt3/Map3k5/Gstt2/Mapk9/Ccl2/Pecam1/Map2k6/Fos/Calm1/Hsp90aa1/Calm4/Edn1/Mef2c/Pik3r1/Dusp1/Mapk14/Vegfa/Chuk/Nfe2l2/Itgav/Il1a/Il1b/Src/Mmp9/Nfkb1/Jun/Pik3r3/Kdr/Ncf1/Actb/Tnfrsf1a/Mef2a/Klf2/Cdh5/Cyba/Icam1/Pik3cb/Ctnnb1/Nox1/Pik3cd/Ikbkb/Arhgef2/Mapk8/
NCoR1_CpG	mmu04611	Platelet activation	124/8890	7.77707e-07	6.19731e-06	3.57871e-06	18783/14127/23797/14360/17931/215449/16822/320207/30955/20963/14062/18708/16398/239134/11515/107589/26416/67938/19877/54519/20779/14683/14679/17096/18710/109305/11461/21391/16438/22371/16439/16801/20866/26417/69632/74769/14678/18759/18707	39	Pla2g4a/Fcer1g/Akt3/Fyn/Ppp1r12a/Rap1b/Lcp2/Pik3r5/Pik3cg/Syk/F2r/Pik3r1/Itga2/Gucy1b2/Adcy9/Mylk/Mapk14/Myl12b/Rock1/Apbb1ip/Src/Gnas/Gnai3/Lyn/Pik3r3/Orai1/Actb/Tbxas1/Itpr1/Vwf/Itpr2/Arhgef1/Stim1/Mapk3/Arhgef12/Pik3cb/Gnai2/Prkci/Pik3cd/
NCoR1_CpG	mmu04510	Focal adhesion	201/8890	8.05297e-07	6.19731e-06	3.57871e-06	23797/12334/16773/14360/17931/215449/26420/16400/14784/11855/320910/18708/16398/22330/16402/16419/107589/18607/22339/12445/22324/67938/19877/12015/19211/22325/107746/16403/16410/20779/54635/57257/16476/18710/12540/15234/16542/19303/11461/14254/17295/22371/12444/18751/26417/12443/12927/74769/12387/109711/192176/12827/18707/20750/26419	55	Akt3/Capn2/Lama2/Fyn/Ppp1r12a/Rap1b/Mapk9/Itga3/Grb2/Arhgap5/Itgb8/Pik3r1/Itga2/Vcl/Itga5/Itgb5/Mylk/Pdpk1/Vegfa/Ccnd3/Vav1/Myl12b/Rock1/Bad/Pten/Vav2/Rapgef1/Itga6/Itgav/Src/Pdgfc/Vav3/Jun/Pik3r3/Cdc42/Hgf/Kdr/Pxn/Actb/Flt1/Met/Vwf/Ccnd2/Prkcb/Mapk3/Ccnd1/Bcar1/Pik3cb/Ctnnb1/Actn1/Flna/Col4a2/Pik3cd/Spp1/Mapk8/
NCoR1_CpG	mmu05212	Pancreatic cancer	76/8890	8.35374e-07	6.19731e-06	3.57871e-06	23797/26420/20848/23882/18708/19645/22339/19765/12015/12675/19730/18033/16451/18710/242705/12540/12571/21803/26417/12443/17127/74769/18707/17873/20846/16150/56044/26419	28	Akt3/Mapk9/Stat3/Gadd45g/Pik3r1/Rb1/Vegfa/Ralbp1/Bad/Chuk/Ralgds/Nfkb1/Jak1/Pik3r3/E2f2/Cdc42/Cdk6/Tgfb1/Mapk3/Ccnd1/Smad3/Pik3cb/Pik3cd/Gadd45b/Stat1/Ikbkb/Rala/Mapk8/
NCoR1_CpG	mmu05220	Chronic myeloid leukemia	76/8890	8.35374e-07	6.19731e-06	3.57871e-06	23797/17246/20851/14784/18035/23882/18708/19645/12394/12015/12675/11350/18033/18710/242705/12571/19247/12576/21803/14389/26417/12443/12402/17127/74769/18707/17873/16150	28	Akt3/Mdm2/Stat5b/Grb2/Nfkbia/Gadd45g/Pik3r1/Rb1/Runx1/Bad/Chuk/Abl1/Nfkb1/Pik3r3/E2f2/Cdk6/Ptpn11/Cdkn1b/Tgfb1/Gab2/Mapk3/Ccnd1/Cbl/Smad3/Pik3cb/Pik3cd/Gadd45b/Ikbkb/
NCoR1_CpG	mmu04066	HIF-1 signaling pathway	114/8890	1.84592e-06	1.33829e-05	7.72812e-06	23797/15979/15275/17347/12323/20848/79459/56421/13614/212032/18708/56438/22339/71745/170768/16194/108058/18033/21898/17346/18710/16193/18787/14254/15277/22346/12576/18751/26417/112405/74769/13058/20525/18707/15251/328572	36	Akt3/Ifngr1/Hk1/Mknk2/Camk2b/Stat3/Aldoart2/Pfkp/Edn1/Hk3/Pik3r1/Rbx1/Vegfa/Cul2/Pfkfb3/Il6ra/Camk2d/Nfkb1/Tlr4/Mknk1/Pik3r3/Il6/Serpine1/Flt1/Hk2/Vhl/Cdkn1b/Prkcb/Mapk3/Egln1/Pik3cb/Cybb/Slc2a1/Pik3cd/Hif1a/Ep300/
NCoR1_CpG	mmu04014	Ras signaling pathway	232/8890	2.01156e-06	1.42597e-05	8.23447e-06	18783/19731/14103/23797/215449/56480/19696/26420/16706/14784/12313/217944/80796/218397/18708/14702/85031/21844/23872/17356/22339/13640/19765/14164/12015/74055/12675/56392/19730/11350/58231/54635/12977/18033/14700/18710/12540/14688/15234/16590/16542/19415/19247/14254/17295/233046/14389/66922/18751/26417/19414/114713/74769/17532/18707/14693/16150/14177/56044/26419	60	Pla2g4a/Rgl1/Fasl/Akt3/Rap1b/Tbk1/Rel/Mapk9/Ksr1/Grb2/Calm1/Rapgef5/Calm4/Rasa1/Pik3r1/Gng2/Pla1a/Tiam1/Ets2/Afdn/Vegfa/Efna5/Ralbp1/Fgf1/Bad/Plce1/Chuk/Shoc2/Ralgds/Abl1/Stk4/Pdgfc/Csf1/Nfkb1/Gng10/Pik3r3/Cdc42/Gnb1/Hgf/Kit/Kdr/Rasal1/Ptpn11/Flt1/Met/Rasgrp4/Gab2/Rras2/Prkcb/Mapk3/Rasa3/Rasa2/Pik3cb/Mras/Pik3cd/Gnb2/Ikbkb/Fgf6/Rala/Mapk8/
NCoR1_CpG	mmu04931	Insulin resistance	110/8890	2.10615e-06	1.46057e-05	8.43424e-06	12912/23797/26420/20848/12702/18035/18708/18753/210789/18607/18754/170826/19211/18761/26458/19246/56458/108097/18033/18710/20111/12491/16193/19247/208104/14583/21937/22260/18751/74769/20525/18707/16150/26419/14936	35	Creb1/Akt3/Mapk9/Stat3/Socs3/Nfkbia/Pik3r1/Prkcd/Tbc1d4/Pdpk1/Prkce/Ppargc1b/Pten/Prkcq/Slc27a2/Ptpn1/Foxo1/Prkab2/Nfkb1/Pik3r3/Rps6ka1/Cd36/Il6/Ptpn11/Mlxip/Gfpt1/Tnfrsf1a/Nr1h2/Prkcb/Pik3cb/Slc2a1/Pik3cd/Ikbkb/Mapk8/Gys1/
NCoR1_CpG	mmu04722	Neurotrophin signaling pathway	121/8890	3.15172e-06	2.13915e-05	1.23528e-05	17164/14103/23797/26408/215449/12323/26420/26406/14784/18035/19164/12313/80796/18708/26401/18753/18607/26416/18037/12015/107746/11350/108058/18033/192656/16476/18710/20111/12540/19247/108960/20399/26417/74769/18707/16150/26419	37	Mapkapk2/Fasl/Akt3/Map3k5/Rap1b/Camk2b/Mapk9/Map3k3/Grb2/Nfkbia/Psen1/Calm1/Calm4/Pik3r1/Map3k1/Prkcd/Pdpk1/Mapk14/Nfkbie/Bad/Rapgef1/Abl1/Camk2d/Nfkb1/Ripk2/Jun/Pik3r3/Rps6ka1/Cdc42/Ptpn11/Irak2/Sh2b1/Mapk3/Pik3cb/Pik3cd/Ikbkb/Mapk8/
NCoR1_CpG	mmu05211	Renal cell carcinoma	68/8890	3.36133e-06	2.23388e-05	1.28998e-05	23797/215449/14784/18708/56438/22339/13819/71745/12015/107746/16476/18710/12540/15234/19247/17295/22346/21803/26417/112405/74769/20525/18707/15251/328572	25	Akt3/Rap1b/Grb2/Pik3r1/Rbx1/Vegfa/Epas1/Cul2/Bad/Rapgef1/Jun/Pik3r3/Cdc42/Hgf/Ptpn11/Met/Vhl/Tgfb1/Mapk3/Egln1/Pik3cb/Slc2a1/Pik3cd/Hif1a/Ep300/
NCoR1_CpG	mmu05160	Hepatitis C	165/8890	3.67131e-06	2.3901e-05	1.38019e-05	12633/24014/14103/23797/11783/56480/19052/20848/14784/12702/18035/13665/22031/18708/71978/19645/22631/12737/15976/12015/14102/667373/12675/18417/18033/16451/18710/242705/12571/22629/15945/246727/20778/22628/12122/21937/26417/54123/12443/74769/12387/12520/18707/20846/16150/20847	46	Cflar/Rnasel/Fasl/Akt3/Apaf1/Tbk1/Ppp2ca/Stat3/Grb2/Socs3/Nfkbia/Eif2s1/Traf3/Pik3r1/Ppp2r2a/Rb1/Ywhaz/Cldn1/Ifnar2/Bad/Fas/Ifit1bl1/Chuk/Cldn11/Nfkb1/Jak1/Pik3r3/E2f2/Cdk6/Ywhah/Cxcl10/Oas3/Scarb1/Ywhag/Bid/Tnfrsf1a/Mapk3/Irf7/Ccnd1/Pik3cb/Ctnnb1/Cd81/Pik3cd/Stat1/Ikbkb/Stat2/
NCoR1_CpG	mmu05215	Prostate cancer	99/8890	3.92013e-06	2.50104e-05	1.44426e-05	16178/12912/23797/17246/14784/18035/15519/18708/18792/19645/104156/18607/21417/12015/19211/12675/21416/20732/17395/56458/54635/18033/18710/242705/12576/26417/12443/74769/12387/18707/16150/328572	32	Il1r2/Creb1/Akt3/Mdm2/Grb2/Nfkbia/Hsp90aa1/Pik3r1/Plau/Rb1/Etv5/Pdpk1/Zeb1/Bad/Pten/Chuk/Tcf7l2/Spint1/Mmp9/Foxo1/Pdgfc/Nfkb1/Pik3r3/E2f2/Cdkn1b/Mapk3/Ccnd1/Pik3cb/Ctnnb1/Pik3cd/Ikbkb/Ep300/
NCoR1_CpG	mmu05132	Salmonella infection	253/8890	4.40286e-06	2.75395e-05	1.5903e-05	76709/74117/226421/19264/23797/53791/66713/26420/216799/11841/26399/30955/18035/14281/15519/140580/105855/66616/26416/67938/16573/66395/12675/21416/16574/16176/110750/24088/20194/18033/192656/21898/16476/12540/16193/21899/74734/56378/11461/53857/21937/20430/18704/26417/234686/12363/13430/117149/16173/17920/74769/235661/12387/17281/192176/18707/170625/16150/75465/11852/56044/218035/26419	63	Arpc2/Actr3/Rab7b/Ptprc/Akt3/Tlr5/Actr2/Mapk9/Nlrp3/Arf2/Map2k6/Pik3cg/Nfkbia/Fos/Hsp90aa1/Elmo1/Nckap1l/Snx9/Mapk14/Myl12b/Kif5b/Ahnak/Chuk/Tcf7l2/Kif5c/Il1b/Cse1l/Tlr2/S100a10/Nfkb1/Ripk2/Tlr4/Jun/Cdc42/Il6/Tlr6/Rhoh/Arpc3/Actb/Tuba8/Tnfrsf1a/Cyfip1/Pik3c2a/Mapk3/Fhod1/Casp4/Dnm2/Tirap/Il18/Myo6/Pik3cb/Dync1li1/Ctnnb1/Fyco1/Flna/Pik3cd/Snx18/Ikbkb/Dynlrb2/Rhob/Rala/Vps41/Mapk8/
NCoR1_CpG	mmu05144	Malaria	57/8890	5.14416e-06	3.15575e-05	1.82232e-05	16153/16414/16971/20296/18613/71683/16176/21939/16159/24088/21898/15234/12491/16193/17295/80782/27007/21803/16408/15894/16173/12520	22	Il10/Itgb2/Lrp1/Ccl2/Pecam1/Gypc/Il1b/Cd40/Il12a/Tlr2/Tlr4/Hgf/Cd36/Il6/Met/Klrb1b/Klrk1/Tgfb1/Itgal/Icam1/Il18/Cd81/
NCoR1_CpG	mmu04140	Autophagy - animal	138/8890	5.58426e-06	3.36109e-05	1.9409e-05	12633/226421/23797/56480/74302/26420/19052/29869/75909/74370/13665/69635/66795/18708/18753/13030/97998/18607/12015/19211/18761/21353/73205/18710/207565/15289/16438/74244/67605/78610/66922/26417/17274/74769/17532/16784/18707/97287/15251/26419	40	Cflar/Rab7b/Akt3/Tbk1/Mtmr3/Mapk9/Ppp2ca/Ulk2/Vmp1/Rptor/Eif2s1/Dapk1/Atg10/Pik3r1/Prkcd/Ctsb/Deptor/Pdpk1/Bad/Pten/Prkcq/Tank/C9orf72/Pik3r3/Camkk2/Hmgb1/Itpr1/Atg7/Akt1s1/Uvrag/Rras2/Mapk3/Rab8a/Pik3cb/Mras/Lamp2/Pik3cd/Mtmr14/Hif1a/Mapk8/
NCoR1_CpG	mmu05203	Viral carcinogenesis	229/8890	6.01472e-06	3.55314e-05	2.0518e-05	12912/20684/208727/17164/22033/17246/19696/20851/20848/14784/79221/18035/83602/19179/22031/319155/20963/23894/18708/16195/13655/19645/27401/22631/56233/12445/58801/12015/22029/227753/20779/18033/17096/12579/16476/16451/18710/12540/12571/22629/19664/19303/22628/56463/12444/12576/22215/26417/54123/12443/68153/114713/74769/109711/12771/18707/68024/328572	58	Creb1/Sp100/Hdac4/Mapkapk2/Traf5/Mdm2/Rel/Stat5b/Stat3/Grb2/Hdac9/Nfkbia/Gtf2a1/Psmc1/Traf3/Hist1h4c/Syk/Gtf2h2/Pik3r1/Il6st/Egr3/Rb1/Skp2/Ywhaz/Hdac7/Ccnd3/Pmaip1/Bad/Traf1/Gsn/Src/Nfkb1/Lyn/Cdkn2b/Jun/Jak1/Pik3r3/Cdc42/Cdk6/Ywhah/Rbpj/Pxn/Ywhag/Snd1/Ccnd2/Cdkn1b/Ube3a/Mapk3/Irf7/Ccnd1/Gtf2e2/Rasa2/Pik3cb/Actn1/Ccr3/Pik3cd/Hist1h2bc/Ep300/
NCoR1_CpG	mmu04650	Natural killer cell mediated cytotoxicity	121/8890	8.53695e-06	4.95143e-05	2.85927e-05	14103/246256/14127/18106/12506/15979/14360/16414/16822/15896/14784/20963/18708/19229/19057/15976/22324/18018/14102/22325/18019/57257/19055/18710/19247/12122/15170/27007/17086/18751/26417/16408/15894/74769/18707/23900	36	Fasl/Fcgr4/Fcer1g/Cd244a/Cd48/Ifngr1/Fyn/Itgb2/Lcp2/Icam2/Grb2/Syk/Pik3r1/Ptk2b/Ppp3cc/Ifnar2/Vav1/Nfatc1/Fas/Vav2/Nfatc2/Vav3/Ppp3ca/Pik3r3/Ptpn11/Bid/Ptpn6/Klrk1/Ncr1/Prkcb/Mapk3/Itgal/Icam1/Pik3cb/Pik3cd/Hcst/
NCoR1_CpG	mmu05100	Bacterial invasion of epithelial cells	76/8890	9.92596e-06	5.65425e-05	3.26512e-05	76709/74117/66713/140580/18708/22330/16402/12488/20779/12757/18710/242687/12540/19303/56378/11461/17295/13043/12927/13430/12402/74769/12387/15163/18707/67300	26	Arpc2/Actr3/Actr2/Elmo1/Pik3r1/Vcl/Itga5/Cd2ap/Src/Clta/Pik3r3/Wasf2/Cdc42/Pxn/Arpc3/Actb/Met/Cttn/Bcar1/Dnm2/Cbl/Pik3cb/Ctnnb1/Hcls1/Pik3cd/Cltc/
NCoR1_CpG	mmu05223	Non-small cell lung cancer	72/8890	1.0895e-05	6.0974e-05	3.52102e-05	23797/20851/20848/14784/23882/18708/14198/218772/19645/18607/16573/12015/16574/58231/18710/242705/12571/15234/17295/18751/26417/12443/74769/18707/17873	25	Akt3/Stat5b/Stat3/Grb2/Gadd45g/Pik3r1/Fhit/Rarb/Rb1/Pdpk1/Kif5b/Bad/Kif5c/Stk4/Pik3r3/E2f2/Cdk6/Hgf/Met/Prkcb/Mapk3/Ccnd1/Pik3cb/Pik3cd/Gadd45b/
NCoR1_CpG	mmu05202	Transcriptional misregulation in cancer	223/8890	1.14013e-05	6.27072e-05	3.6211e-05	16178/72949/15078/108829/208266/67603/17246/19696/19401/68938/14009/17187/23882/17260/18792/11908/104156/12524/80859/12394/12393/21417/268996/15242/21908/22029/20375/16909/20732/17395/21939/56458/18033/18647/16193/107823/16599/140780/17355/14254/17295/17342/12444/14011/12576/16409/15446/17132/14247/214162/235320/382523/17873/12053/22289/53618	56	Il1r2/Ccnt2/H3f3a/Jmjd1c/Dot1l/Dusp6/Mdm2/Rel/Rara/Aspscr1/Etv1/Max/Gadd45g/Mef2c/Plau/Atf1/Etv5/Cd86/Nfkbiz/Runx1/Runx2/Zeb1/Ss18/Hhex/Tlx1/Traf1/Spi1/Lmo2/Spint1/Mmp9/Cd40/Foxo1/Nfkb1/Cdk14/Il6/Nsd2/Klf3/Bmp2k/Aff1/Flt1/Met/Mitf/Ccnd2/Etv6/Cdkn1b/Itgam/Hpgd/Maf/Fli1/Kmt2a/Zbtb16/Gm12260/Gadd45b/Bcl6/Kdm6a/Fut8/
NCoR1_CpG	mmu04151	PI3K-Akt signaling pathway	359/8890	1.22565e-05	6.62682e-05	3.82674e-05	170755/12912/98432/14103/23797/20393/16773/17246/19052/320207/16400/14784/74370/30955/26932/26931/15519/320910/20963/14062/18708/16398/14702/71978/18414/19116/22631/15370/16402/16419/15976/18607/22339/12445/13640/14164/12015/19211/83490/12675/16403/16410/12125/54635/24088/16194/12977/18033/14700/21898/16451/18710/12986/14688/12571/15234/16193/22629/16590/16542/22628/14254/17295/22371/12444/12576/…	81	Sgk3/Creb1/Phlpp1/Fasl/Akt3/Sgk1/Lama2/Mdm2/Ppp2ca/Pik3r5/Itga3/Grb2/Rptor/Pik3cg/Ppp2r5e/Ppp2r5c/Hsp90aa1/Itgb8/Syk/F2r/Pik3r1/Itga2/Gng2/Ppp2r2a/Osmr/Prlr/Ywhaz/Nr4a1/Itga5/Itgb5/Ifnar2/Pdpk1/Vegfa/Ccnd3/Efna5/Fgf1/Bad/Pten/Pik3ap1/Chuk/Itga6/Itgav/Bcl2l11/Pdgfc/Tlr2/Il6ra/Csf1/Nfkb1/Gng10/Tlr4/Jak1/Pik3r3/Csf3r/Gnb1/Cdk6/Hgf/Il6/Ywhah/Kit/Kdr/Ywhag/Flt1/Met/Vwf/Ccnd2/Cdkn1b/Il4ra/Mapk3/Ccnd1/P…
NCoR1_CpG	mmu04630	JAK-STAT signaling pathway	169/8890	1.71225e-05	9.10346e-05	5.25691e-05	20849/16153/23797/15979/237313/16160/20851/20848/14784/12702/18708/16195/18414/19116/12983/15976/18712/12445/56468/54607/16159/16194/387510/16451/18710/12986/242700/16193/19247/15170/12444/16190/12443/16168/74769/213208/17210/16452/18707/20846/237310/83430/20847/16191/328572	45	Stat4/Il10/Akt3/Ifngr1/Il20ra/Il12b/Stat5b/Stat3/Grb2/Socs3/Pik3r1/Il6st/Osmr/Prlr/Csf2rb/Ifnar2/Pim1/Ccnd3/Socs5/Socs6/Il12a/Il6ra/Ifnk/Jak1/Pik3r3/Csf3r/Ifnlr1/Il6/Ptpn11/Ptpn6/Ccnd2/Il4ra/Ccnd1/Il15/Pik3cb/Il20rb/Mcl1/Jak2/Pik3cd/Stat1/Il22ra2/Il23a/Stat2/Il5/Ep300/
NCoR1_CpG	mmu05221	Acute myeloid leukemia	70/8890	2.07465e-05	0.000108494	6.26511e-05	23797/67603/19401/20851/20848/14784/18708/12394/19015/18712/12015/12675/21416/20375/18033/18710/16590/26417/16409/12443/235320/74769/18707/16150	24	Akt3/Dusp6/Rara/Stat5b/Stat3/Grb2/Pik3r1/Runx1/Ppard/Pim1/Bad/Chuk/Tcf7l2/Spi1/Nfkb1/Pik3r3/Kit/Mapk3/Itgam/Ccnd1/Zbtb16/Pik3cb/Pik3cd/Ikbkb/
NCoR1_CpG	mmu04024	cAMP signaling pathway	215/8890	3.37539e-05	0.000173669	0.000100287	12912/11931/23797/11540/67972/17931/215449/12323/26420/53313/11430/18035/14281/12313/80796/13614/14062/18708/238871/12289/11515/21844/17356/22324/19877/18018/12015/74055/22325/14683/14679/57257/108058/18033/19218/16476/18578/18710/11938/109305/233079/66922/26417/18577/330953/11933/74769/14678/80885/18707/80911/26419/328572	53	Creb1/Atp1b1/Akt3/Adora2a/Atp2b1/Ppp1r12a/Rap1b/Camk2b/Mapk9/Atp2a3/Acox1/Nfkbia/Fos/Calm1/Calm4/Edn1/F2r/Pik3r1/Pde4d/Cacna1d/Adcy9/Tiam1/Afdn/Vav1/Rock1/Nfatc1/Bad/Plce1/Vav2/Gnas/Gnai3/Vav3/Camk2d/Nfkb1/Ptger3/Jun/Pde4b/Pik3r3/Atp2a2/Orai1/Ffar2/Rras2/Mapk3/Pde4a/Hcn4/Atp1b3/Pik3cb/Gnai2/Hcar2/Pik3cd/Acox3/Mapk8/Ep300/
NCoR1_CpG	mmu04912	GnRH signaling pathway	90/8890	3.43329e-05	0.000173844	0.000100389	18783/12323/26420/26406/26399/14784/12313/80796/26401/12289/18753/19229/11515/26416/13653/15200/20779/14683/108058/16476/12540/14715/16438/16439/18751/26417/26407/26419	28	Pla2g4a/Camk2b/Mapk9/Map3k3/Map2k6/Grb2/Calm1/Calm4/Map3k1/Cacna1d/Prkcd/Ptk2b/Adcy9/Mapk14/Egr1/Hbegf/Src/Gnas/Camk2d/Jun/Cdc42/Gnrhr/Itpr1/Itpr2/Prkcb/Mapk3/Map3k4/Mapk8/
NCoR1_CpG	mmu04071	Sphingolipid signaling pathway	124/8890	3.93286e-05	0.000196028	0.000113199	14127/23797/26408/14360/20397/26420/19052/26932/20773/26931/13610/18708/71978/17250/18607/26416/18754/19877/208449/19211/241447/14679/13609/18033/18201/18710/12122/21937/14389/18751/26417/74769/14678/18707/26419	35	Fcer1g/Akt3/Map3k5/Fyn/Sgpl1/Mapk9/Ppp2ca/Ppp2r5e/Sptlc2/Ppp2r5c/S1pr3/Pik3r1/Ppp2r2a/Abcc1/Pdpk1/Mapk14/Prkce/Rock1/Sgms1/Pten/Cers6/Gnai3/S1pr1/Nfkb1/Nsmaf/Pik3r3/Bid/Tnfrsf1a/Gab2/Prkcb/Mapk3/Pik3cb/Gnai2/Pik3cd/Mapk8/
NCoR1_CpG	mmu04917	Prolactin signaling pathway	74/8890	5.83633e-05	0.000286429	0.000165402	21934/23797/26420/20851/20848/14784/12702/14281/18708/19116/26416/56468/54607/20779/18033/18710/12444/26417/12443/74769/16452/18707/20846/26419	24	Tnfrsf11a/Akt3/Mapk9/Stat5b/Stat3/Grb2/Socs3/Fos/Pik3r1/Prlr/Mapk14/Socs5/Socs6/Src/Nfkb1/Pik3r3/Ccnd2/Mapk3/Ccnd1/Pik3cb/Jak2/Pik3cd/Stat1/Mapk8/
NCoR1_CpG	mmu01522	Endocrine resistance	93/8890	6.61808e-05	0.000319874	0.000184715	23797/17246/26420/19014/14784/14281/16450/18708/19645/11515/26416/15200/12015/18128/20779/17395/17979/14683/18129/16476/18710/242705/12576/26417/12443/74769/18707/26419	28	Akt3/Mdm2/Mapk9/Med1/Grb2/Fos/Jag2/Pik3r1/Rb1/Adcy9/Mapk14/Hbegf/Bad/Notch1/Src/Mmp9/Ncoa3/Gnas/Notch2/Jun/Pik3r3/E2f2/Cdkn1b/Mapk3/Ccnd1/Pik3cb/Pik3cd/Mapk8/
NCoR1_CpG	mmu05231	Choline metabolism in cancer	98/8890	6.99421e-05	0.000333008	0.0001923	227333/18783/23797/26420/56517/14784/14281/18708/380921/12651/110197/18607/19730/54635/213603/242259/100434/16476/18710/242687/18751/26417/74769/18707/13026/236899/15251/26419/67916	29	Dgkd/Pla2g4a/Akt3/Mapk9/Slc22a21/Grb2/Fos/Pik3r1/Dgkh/Chkb/Dgkg/Pdpk1/Ralgds/Pdgfc/Slc44a3/Slc44a5/Slc44a1/Jun/Pik3r3/Wasf2/Prkcb/Mapk3/Pik3cb/Pik3cd/Pcyt1a/Pcyt1b/Hif1a/Mapk8/Plpp3/
NCoR1_CpG	mmu04218	Cellular senescence	184/8890	7.62518e-05	0.000357711	0.000206565	17164/23797/12334/17246/103583/26399/12192/12313/80796/23882/18708/12289/19057/19645/26416/12445/12193/18018/19211/15259/16175/18019/56458/15257/18033/19055/12579/18710/242705/12571/16193/231506/18787/16438/12444/16439/21803/66922/26417/12443/17127/74769/17532/18707/17873/215999	46	Mapkapk2/Akt3/Capn2/Mdm2/Fbxw11/Map2k6/Zfp36l1/Calm1/Calm4/Gadd45g/Pik3r1/Cacna1d/Ppp3cc/Rb1/Mapk14/Ccnd3/Zfp36l2/Nfatc1/Pten/Hipk3/Il1a/Nfatc2/Foxo1/Hipk1/Nfkb1/Ppp3ca/Cdkn2b/Pik3r3/E2f2/Cdk6/Il6/Lin54/Serpine1/Itpr1/Ccnd2/Itpr2/Tgfb1/Rras2/Mapk3/Ccnd1/Smad3/Pik3cb/Mras/Pik3cd/Gadd45b/Mcu/
NCoR1_CpG	mmu04621	NOD-like receptor signaling pathway	211/8890	8.17303e-05	0.000377855	0.000218197	24014/383619/226691/22033/21929/28240/56480/26420/216799/22368/637515/20296/20304/59027/18035/15519/22031/59079/18753/13030/12374/15976/26416/12675/21353/16176/18033/192656/21898/16476/16451/16193/71914/246727/16438/16439/26417/54123/257632/13057/12363/16173/19200/13058/54483/20846/16150/215999/59125/20847/26419	51	Rnasel/Aim2/Ifi207/Traf5/Tnfaip3/Trpm2/Tbk1/Mapk9/Nlrp3/Trpv2/Nlrp1b/Ccl2/Ccl5/Nampt/Nfkbia/Hsp90aa1/Traf3/Erbin/Prkcd/Ctsb/Casr/Ifnar2/Mapk14/Chuk/Tank/Il1b/Nfkb1/Ripk2/Tlr4/Jun/Jak1/Il6/Antxr2/Oas3/Itpr1/Itpr2/Mapk3/Irf7/Nod2/Cyba/Casp4/Il18/Pstpip1/Cybb/Mefv/Stat1/Ikbkb/Mcu/Nek7/Stat2/Mapk8/
NCoR1_CpG	mmu04520	Adherens junction	71/8890	8.44737e-05	0.000384959	0.000222299	14360/22330/20583/17356/20411/21416/19271/20779/19246/99167/242687/12540/22612/11461/17295/15170/29875/26417/58235/17127/12387/109711/328572	23	Fyn/Vcl/Snai2/Afdn/Sorbs1/Tcf7l2/Ptprj/Src/Ptpn1/Ssx2ip/Wasf2/Cdc42/Yes1/Actb/Met/Ptpn6/Iqgap1/Mapk3/Nectin1/Smad3/Ctnnb1/Actn1/Ep300/
NCoR1_CpG	mmu04370	VEGF signaling pathway	58/8890	9.10982e-05	0.0004093	0.000236356	17164/18783/19225/23797/18708/19057/26416/22339/12015/20779/18019/19055/18710/12540/16542/19303/18751/26417/74769/18707	20	Mapkapk2/Pla2g4a/Ptgs2/Akt3/Pik3r1/Ppp3cc/Mapk14/Vegfa/Bad/Src/Nfatc2/Ppp3ca/Pik3r3/Cdc42/Kdr/Pxn/Prkcb/Mapk3/Pik3cb/Pik3cd/
NCoR1_CpG	mmu04360	Axon guidance	181/8890	0.00010461	0.000463482	0.000267644	20353/17974/12767/14270/14360/54712/16886/12323/20564/237860/218397/18708/19057/13640/67938/19877/20358/93737/171171/11350/214968/20779/18019/14679/108058/19055/50780/18710/13844/12540/65254/231637/19247/17295/18844/20352/14159/26417/18186/69632/74769/20187/14678/18707/268902	45	Sema4c/Nck2/Cxcr4/Srgap2/Fyn/Plxnc1/Limk2/Camk2b/Slit3/Ssh2/Rasa1/Pik3r1/Ppp3cc/Efna5/Myl12b/Rock1/Sema6a/Pard6g/Ntng2/Abl1/Sema6d/Src/Nfatc2/Gnai3/Camk2d/Ppp3ca/Rgs3/Pik3r3/Ephb2/Cdc42/Dpysl5/Ssh1/Ptpn11/Met/Plxna1/Sema4b/Fes/Mapk3/Nrp1/Arhgef12/Pik3cb/Ryk/Gnai2/Pik3cd/Robo2/
NCoR1_CpG	mmu04060	Cytokine-cytokine receptor interaction	293/8890	0.00014916	0.000651807	0.000376394	16178/17082/16182/227288/21934/12767/16153/22164/240873/14103/15979/237313/16160/57916/20296/20304/20302/20303/16195/18414/19116/12983/21935/16180/15976/12458/16994/21948/14102/16181/16175/16176/12156/21939/16159/16194/12977/387510/326623/12163/12986/242700/21941/21942/16193/17329/15945/16172/21937/21803/16170/16190/16168/12145/16173/213208/80901/23832/12768/12766/12771/83430/320100/16191/56221	65	Il1r2/Il1rl1/Il18r1/Cxcr1/Tnfrsf11a/Cxcr4/Il10/Tnfsf4/Tnfsf18/Fasl/Ifngr1/Il20ra/Il12b/Tnfrsf13b/Ccl2/Ccl5/Ccl3/Ccl4/Il6st/Osmr/Prlr/Csf2rb/Tnfrsf17/Il1rap/Ifnar2/Ccr6/Ltb/Cd70/Fas/Il1rn/Il1a/Il1b/Bmp2/Cd40/Il12a/Il6ra/Csf1/Ifnk/Tnfsf15/Bmp8a/Csf3r/Ifnlr1/Tnfrsf8/Tnfrsf9/Il6/Cxcl9/Cxcl10/Il17ra/Tnfrsf1a/Tgfb1/Il16/Il4ra/Il15/Cxcr5/Il18/Il20rb/Cxcr6/Xcr1/Ccr1/Cxcr3/Ccr3/Il23a/Relt/Il5/Ccl24/
NCoR1_CpG	mmu04930	Type II diabetes mellitus	48/8890	0.000209208	0.000901856	0.000520788	15275/26420/12702/212032/18708/12289/18753/18754/18710/15277/20927/26417/12286/74769/18707/16150/26419	17	Hk1/Mapk9/Socs3/Hk3/Pik3r1/Cacna1d/Prkcd/Prkce/Pik3r3/Hk2/Abcc8/Mapk3/Cacna1a/Pik3cb/Pik3cd/Ikbkb/Mapk8/
NCoR1_CpG	mmu04920	Adipocytokine signaling pathway	71/8890	0.000247282	0.00105177	0.000607359	74205/23797/26420/20848/12702/18035/18037/12675/18761/108097/18033/12491/19247/207565/68465/21937/14081/50790/20525/16452/16150/26419	22	Acsl3/Akt3/Mapk9/Stat3/Socs3/Nfkbia/Nfkbie/Chuk/Prkcq/Prkab2/Nfkb1/Cd36/Ptpn11/Camkk2/Adipor2/Tnfrsf1a/Acsl1/Acsl4/Slc2a1/Jak2/Ikbkb/Mapk8/
NCoR1_CpG	mmu01212	Fatty acid metabolism	62/8890	0.000256996	0.00107871	0.000622912	74205/11430/71147/70757/15488/76267/20250/329065/20249/15107/19063/26922/93747/14081/257633/57874/68801/113868/50790/80911	20	Acsl3/Acox1/Oxsm/Hacd2/Hsd17b4/Fads1/Scd2/Scd4/Scd1/Hadh/Ppt1/Mecr/Echs1/Acsl1/Acsf3/Hacd3/Elovl5/Acaa1a/Acsl4/Acox3/
NCoR1_CpG	mmu04657	IL-17 signaling pathway	91/8890	0.000303535	0.0012575	0.00072616	19225/22033/21929/56480/26420/20296/110809/18035/14281/15519/22031/30940/26416/12675/16176/17395/18033/16476/16193/15945/16172/14282/26417/16150/16191/26419	26	Ptgs2/Traf5/Tnfaip3/Tbk1/Mapk9/Ccl2/Srsf1/Nfkbia/Fos/Hsp90aa1/Traf3/Usp25/Mapk14/Chuk/Il1b/Mmp9/Nfkb1/Jun/Il6/Cxcl10/Il17ra/Fosb/Mapk3/Ikbkb/Il5/Mapk8/
NCoR1_CpG	mmu04070	Phosphatidylinositol signaling system	96/8890	0.000310314	0.0012691	0.00073286	18711/16331/227333/74302/108083/72469/12313/80796/18708/219135/380921/110197/20975/19211/74055/18718/18710/16438/16439/18704/18751/212111/54384/74769/18707/97287/104015	27	Pikfyve/Inpp5d/Dgkd/Mtmr3/Pip4k2b/Plcd3/Calm1/Calm4/Pik3r1/Mtmr6/Dgkh/Dgkg/Synj2/Pten/Plce1/Pip4k2a/Pik3r3/Itpr1/Itpr2/Pik3c2a/Prkcb/Inpp5a/Mtmr7/Pik3cb/Pik3cd/Mtmr14/Synj1/
NCoR1_CpG	mmu04921	Oxytocin signaling pathway	153/8890	0.00035891	0.00144927	0.000836899	18783/19225/28240/13629/17931/12323/320207/30955/14281/12313/80796/17260/12289/239134/19057/11515/107589/19877/18018/12298/20779/18019/14683/108097/14679/108058/19055/16476/12494/207565/11461/16438/16439/18751/26417/12443/14678/81905	38	Pla2g4a/Ptgs2/Trpm2/Eef2/Ppp1r12a/Camk2b/Pik3r5/Pik3cg/Fos/Calm1/Calm4/Mef2c/Cacna1d/Gucy1b2/Ppp3cc/Adcy9/Mylk/Rock1/Nfatc1/Cacnb4/Src/Nfatc2/Gnas/Prkab2/Gnai3/Camk2d/Ppp3ca/Jun/Cd38/Camkk2/Actb/Itpr1/Itpr2/Prkcb/Mapk3/Ccnd1/Gnai2/Cacng8/
NCoR1_CpG	mmu05206	MicroRNAs in cancer	303/8890	0.000403759	0.00160999	0.000929708	14660/208727/387147/17248/723890/19225/17118/17246/387164/20848/14784/74370/13435/18708/18792/751549/100628567/16402/17250/22350/18712/22339/13640/18754/21417/19877/11789/724062/19211/18569/18128/11350/24136/12505/171543/12125/13436/17395/18129/18033/18710/242705/723848/12571/14086/11987/17295/387223/108655/12444/12576/18751/26417/12443/387216/19143/71819/74769/723828/17210/100628572/18707/387251…	65	Gls/Hdac4/Mir128-1/Mdm4/Mir181b-1/Ptgs2/Marcks/Mdm2/Mir146/Stat3/Grb2/Rptor/Dnmt3a/Pik3r1/Plau/Mir92-1/Mir28c/Itga5/Abcc1/Ezr/Pim1/Vegfa/Efna5/Prkce/Zeb1/Rock1/Apc/Mir101b/Pten/Pdcd4/Notch1/Abl1/Zeb2/Cd44/Bmf/Bcl2l11/Dnmt3b/Mmp9/Notch2/Nfkb1/Pik3r3/E2f2/Mir34a/Cdk6/Fscn1/Slc7a1/Met/Mir29b-1/Foxp1/Ccnd2/Cdkn1b/Prkcb/Mapk3/Ccnd1/Mir23a/St14/Kif23/Pik3cb/Mir222/Mcl1/Mir101c/Pik3cd/Mirlet7i/Ikbkb/Ep3…
NCoR1_CpG	mmu05210	Colorectal cancer	88/8890	0.00043278	0.0017044	0.000984229	23797/26420/14784/14281/23882/17686/18708/11789/58801/12015/21416/19730/12125/16476/18710/21803/26417/12443/17127/74769/12387/18707/17873/56044/26419	25	Akt3/Mapk9/Grb2/Fos/Gadd45g/Msh3/Pik3r1/Apc/Pmaip1/Bad/Tcf7l2/Ralgds/Bcl2l11/Jun/Pik3r3/Tgfb1/Mapk3/Ccnd1/Smad3/Pik3cb/Ctnnb1/Pik3cd/Gadd45b/Rala/Mapk8/
NCoR1_CpG	mmu05165	Human papillomavirus infection	362/8890	0.000453624	0.00176471	0.00101905	12912/22409/19225/14103/23797/16773/17246/56480/103806/19052/16400/11975/14784/26932/19164/19179/26931/22031/320910/18708/16398/71978/19645/19219/16402/15205/16419/15976/11984/22339/12445/11789/93737/12015/19211/14102/12675/21416/18128/16403/16410/14683/56458/18129/18033/16451/18710/12540/12571/19664/23962/19303/21871/16848/21937/22371/12444/12576/22215/22411/26417/12443/11966/270118/74769/12387/…	75	Creb1/Wnt10a/Ptgs2/Fasl/Akt3/Lama2/Mdm2/Tbk1/Maml1/Ppp2ca/Itga3/Atp6v0a1/Grb2/Ppp2r5e/Psen1/Psmc1/Ppp2r5c/Traf3/Itgb8/Pik3r1/Itga2/Ppp2r2a/Rb1/Ptger4/Itga5/Hes1/Itgb5/Ifnar2/Atp6v0c/Vegfa/Ccnd3/Apc/Pard6g/Bad/Pten/Fas/Chuk/Tcf7l2/Notch1/Itga6/Itgav/Gnas/Foxo1/Notch2/Nfkb1/Jak1/Pik3r3/Cdc42/Cdk6/Rbpj/Oasl2/Pxn/Atp6v0a2/Lfng/Tnfrsf1a/Vwf/Ccnd2/Cdkn1b/Ube3a/Wnt11/Mapk3/Ccnd1/Atp6v1b2/Maml2/Pik3cb/Ct…
NCoR1_CpG	mmu04152	AMPK signaling pathway	126/8890	0.000673985	0.00259038	0.00149585	12912/12283/23797/13629/19052/74370/19325/26932/26931/56421/15357/18708/71978/18607/20250/329065/20249/170768/15378/56458/108097/18710/12491/57915/207565/68465/67605/12443/17274/74769/18707/14936	32	Creb1/Cab39/Akt3/Eef2/Ppp2ca/Rptor/Rab10/Ppp2r5e/Ppp2r5c/Pfkp/Hmgcr/Pik3r1/Ppp2r2a/Pdpk1/Scd2/Scd4/Scd1/Pfkfb3/Hnf4a/Foxo1/Prkab2/Pik3r3/Cd36/Tbc1d1/Camkk2/Adipor2/Akt1s1/Ccnd1/Rab8a/Pik3cb/Pik3cd/Gys1/
NCoR1_CpG	mmu05166	Human T-cell leukemia virus 1 infection	247/8890	0.000762757	0.00289666	0.00167271	16178/12912/23797/16414/30939/26420/20851/53859/26406/18035/14281/18708/26401/19057/19645/105988/11515/23872/14960/100504404/12445/13653/18018/19211/12675/20375/21939/18019/18033/19055/12579/16476/16451/18710/242705/16193/21937/12444/19698/21803/26417/16408/12443/16168/18186/15894/12500/17127/74769/20525/18707/16150/26419/328572	54	Il1r2/Creb1/Akt3/Itgb2/Pttg1/Mapk9/Stat5b/Map3k14/Map3k3/Nfkbia/Fos/Pik3r1/Map3k1/Ppp3cc/Rb1/Espl1/Adcy9/Ets2/H2-Aa/H2-Ea-ps/Ccnd3/Egr1/Nfatc1/Pten/Chuk/Spi1/Cd40/Nfatc2/Nfkb1/Ppp3ca/Cdkn2b/Jun/Jak1/Pik3r3/E2f2/Il6/Tnfrsf1a/Ccnd2/Relb/Tgfb1/Mapk3/Itgal/Ccnd1/Il15/Nrp1/Icam1/Cd3d/Smad3/Pik3cb/Slc2a1/Pik3cd/Ikbkb/Mapk8/Ep300/
NCoR1_CpG	mmu04750	Inflammatory mediator regulation of TRP channels	127/8890	0.000780144	0.00292783	0.00169071	15559/171382/18783/12323/26420/22368/26399/18755/12313/80796/14063/18708/18753/19219/11515/16180/26416/18754/18761/16176/20779/14683/108058/18710/16438/15465/16439/18442/18751/74769/18707/26419	32	Htr2b/Trpm8/Pla2g4a/Camk2b/Mapk9/Trpv2/Map2k6/Prkch/Calm1/Calm4/F2rl1/Pik3r1/Prkcd/Ptger4/Adcy9/Il1rap/Mapk14/Prkce/Prkcq/Il1b/Src/Gnas/Camk2d/Pik3r3/Itpr1/Hrh1/Itpr2/P2ry2/Prkcb/Pik3cb/Pik3cd/Mapk8/
NCoR1_CpG	mmu05218	Melanoma	72/8890	0.000833288	0.00309092	0.00178489	23797/17246/23882/18708/19645/14164/12015/19211/54635/18710/242705/12571/15234/17295/17342/26417/12443/74769/18707/17873/14177	21	Akt3/Mdm2/Gadd45g/Pik3r1/Rb1/Fgf1/Bad/Pten/Pdgfc/Pik3r3/E2f2/Cdk6/Hgf/Met/Mitf/Mapk3/Ccnd1/Pik3cb/Pik3cd/Gadd45b/Fgf6/
NCoR1_CpG	mmu00564	Glycerophospholipid metabolism	98/8890	0.00104604	0.00383546	0.00221484	227333/18783/226856/28169/66358/237928/74451/67216/210992/380921/12651/110197/85031/68262/64898/225010/14571/665270/75320/102247/192654/13026/71760/236899/104759/67916	26	Dgkd/Pla2g4a/Lpgat1/Agpat3/Adprm/Phospho1/Pgs1/Mboat2/Lpcat1/Dgkh/Chkb/Dgkg/Pla1a/Agpat4/Lpin2/Lclat1/Gpd2/Plb1/Etnk1/Gpat4/Pla2g15/Pcyt1a/Etnppl/Pcyt1b/Pld4/Plpp3/
NCoR1_CpG	mmu01521	EGFR tyrosine kinase inhibitor resistance	79/8890	0.00125005	0.00453142	0.00261673	23797/20848/14784/18708/22339/12015/19211/12125/20779/54635/16194/16451/18710/15234/16193/16542/17295/18751/26417/74769/16452/18707	22	Akt3/Stat3/Grb2/Pik3r1/Vegfa/Bad/Pten/Bcl2l11/Src/Pdgfc/Il6ra/Jak1/Pik3r3/Hgf/Il6/Kdr/Met/Prkcb/Mapk3/Pik3cb/Jak2/Pik3cd/
NCoR1_CpG	mmu04142	Lysosome	131/8890	0.0013654	0.00489398	0.00282609	18173/66848/432486/75612/12514/11975/74008/27029/17775/14420/19141/13030/16004/11984/16889/12757/19063/16792/12492/21871/16541/13032/12752/52120/192654/16784/108012/64933/13036/67300/110173/18174	32	Slc11a1/Fuca2/Gnptab/Gns/Cd68/Atp6v0a1/Arsg/Sgsh/Laptm4a/Galc/Lgmn/Ctsb/Igf2r/Atp6v0c/Lipa/Clta/Ppt1/Laptm5/Scarb2/Atp6v0a2/Napsa/Ctsc/Cln3/Hgsnat/Pla2g15/Lamp2/Ap1s2/Ap3m2/Ctsh/Cltc/Manba/Slc11a2/
NCoR1_CpG	mmu04061	Viral protein interaction with cytokine and cytokine receptor	95/8890	0.00146713	0.00520015	0.00300289	16182/227288/12767/16153/237313/20296/20304/20302/20303/16195/12458/16194/12977/16193/17329/15945/21937/12145/16173/213208/23832/12768/12766/12771/56221	25	Il18r1/Cxcr1/Cxcr4/Il10/Il20ra/Ccl2/Ccl5/Ccl3/Ccl4/Il6st/Ccr6/Il6ra/Csf1/Il6/Cxcl9/Cxcl10/Tnfrsf1a/Cxcr5/Il18/Il20rb/Xcr1/Ccr1/Cxcr3/Ccr3/Ccl24/
NCoR1_CpG	mmu04935	Growth hormone synthesis, secretion and action	116/8890	0.00153502	0.005381	0.00310732	12912/23797/26420/20851/20848/26399/14784/12702/14281/18708/26401/12289/11515/26416/14683/14679/18710/16438/16439/18751/26417/12927/74769/14678/16452/18707/20846/26419/328572	29	Creb1/Akt3/Mapk9/Stat5b/Stat3/Map2k6/Grb2/Socs3/Fos/Pik3r1/Map3k1/Cacna1d/Adcy9/Mapk14/Gnas/Gnai3/Pik3r3/Itpr1/Itpr2/Prkcb/Mapk3/Bcar1/Pik3cb/Gnai2/Jak2/Pik3cd/Stat1/Mapk8/Ep300/
NCoR1_CpG	mmu04144	Endocytosis	272/8890	0.00160336	0.00555947	0.00321038	227288/76709/74117/12767/216238/17246/66713/13855/11841/208092/19325/218441/11843/13196/78618/208650/16004/106572/16573/83814/93737/13660/215632/16574/215280/16396/20779/12757/69780/12540/12345/14772/56378/330192/75788/66700/22088/69710/14276/75767/234353/17274/13859/13430/69091/12402/17127/27965/56440/17999/13132/18759/225861/80794/26431/67300/71955	57	Cxcr1/Arpc2/Actr3/Cxcr4/Eea1/Mdm2/Actr2/Epn2/Arf2/Chmp6/Rab10/Zfyve16/Arf4/Asap1/Acap2/Cblb/Igf2r/Rab31/Kif5b/Nedd4l/Pard6g/Ehd1/Psd4/Kif5c/Wipf1/Itch/Src/Clta/Smap2/Cdc42/Capzb/Grk4/Arpc3/Vps37b/Smurf1/Chmp3/Tsg101/Arap1/Folr2/Rab11fip1/Psd3/Rab8a/Eps15l1/Dnm2/Vps26b/Cbl/Smad3/Spg21/Snx1/Nedd4/Dab2/Prkci/Snx32/Cblc/Git2/Cltc/Ist1/
NCoR1_CpG	mmu04960	Aldosterone-regulated sodium reabsorption	38/8890	0.0016556	0.00567888	0.00327934	11931/20393/18708/18607/83814/18710/20276/18751/26417/56379/11933/74769/18707	13	Atp1b1/Sgk1/Pik3r1/Pdpk1/Nedd4l/Pik3r3/Scnn1a/Prkcb/Mapk3/Kcnj1/Atp1b3/Pik3cb/Pik3cd/
NCoR1_CpG	mmu04072	Phospholipase D signaling pathway	149/8890	0.00173859	0.00590011	0.00340709	227288/227333/18783/14127/23797/14360/28169/320207/11841/14784/30955/20963/14062/18708/19229/380921/11515/110197/68262/19730/14683/54635/18710/16590/19247/14389/66922/26417/13430/74769/17532/18707/65086/56044/67916	35	Cxcr1/Dgkd/Pla2g4a/Fcer1g/Akt3/Fyn/Agpat3/Pik3r5/Arf2/Grb2/Pik3cg/Syk/F2r/Pik3r1/Ptk2b/Dgkh/Adcy9/Dgkg/Agpat4/Ralgds/Gnas/Pdgfc/Pik3r3/Kit/Ptpn11/Gab2/Rras2/Mapk3/Dnm2/Pik3cb/Mras/Pik3cd/Lpar3/Rala/Plpp3/
NCoR1_CpG	mmu04672	Intestinal immune network for IgA production	43/8890	0.00190841	0.00640536	0.00369885	12767/16153/57916/53859/21935/12524/12519/14960/100504404/21939/16193/21803/16168/16191	14	Cxcr4/Il10/Tnfrsf13b/Map3k14/Tnfrsf17/Cd86/Cd80/H2-Aa/H2-Ea-ps/Cd40/Il6/Tgfb1/Il15/Il5/
NCoR1_CpG	mmu04910	Insulin signaling pathway	139/8890	0.00192763	0.00640536	0.00369885	23797/15275/17347/26420/14784/12702/74370/19088/12313/80796/212032/18708/208650/18607/12015/20411/107746/19246/56458/108097/17346/18710/19085/15277/26417/212111/12402/74769/18759/18707/16150/26419/14936	33	Akt3/Hk1/Mknk2/Mapk9/Grb2/Socs3/Rptor/Prkar2b/Calm1/Calm4/Hk3/Pik3r1/Cblb/Pdpk1/Bad/Sorbs1/Rapgef1/Ptpn1/Foxo1/Prkab2/Mknk1/Pik3r3/Prkar1b/Hk2/Mapk3/Inpp5a/Cbl/Pik3cb/Prkci/Pik3cd/Ikbkb/Mapk8/Gys1/
NCoR1_CpG	mmu05170	Human immunodeficiency virus 1 infection	240/8890	0.00202417	0.00665681	0.00384406	12767/14103/23797/22033/56480/16886/103583/26420/26399/18035/14281/12313/80796/18708/14702/19229/19057/56438/26416/18018/12015/14102/12675/56045/18019/24088/14679/18033/19055/14700/21898/16476/18710/14688/19303/26965/16438/12122/21937/16439/18751/26417/12500/214763/74769/14678/108012/18707/14693/16150/26419	51	Cxcr4/Fasl/Akt3/Traf5/Tbk1/Limk2/Fbxw11/Mapk9/Map2k6/Nfkbia/Fos/Calm1/Calm4/Pik3r1/Gng2/Ptk2b/Ppp3cc/Rbx1/Mapk14/Nfatc1/Bad/Fas/Chuk/Samhd1/Nfatc2/Tlr2/Gnai3/Nfkb1/Ppp3ca/Gng10/Tlr4/Jun/Pik3r3/Gnb1/Pxn/Cul1/Itpr1/Bid/Tnfrsf1a/Itpr2/Prkcb/Mapk3/Cd3d/Cgas/Pik3cb/Gnai2/Ap1s2/Pik3cd/Gnb2/Ikbkb/Mapk8/
NCoR1_CpG	mmu00562	Inositol phosphate metabolism	72/8890	0.00211238	0.00687603	0.00397065	18711/16331/74302/19062/108083/72469/30955/219135/56727/20975/19211/74055/18718/18704/212111/54384/74769/18707/97287/104015	20	Pikfyve/Inpp5d/Mtmr3/Inpp5k/Pip4k2b/Plcd3/Pik3cg/Mtmr6/Miox/Synj2/Pten/Plce1/Pip4k2a/Pik3c2a/Inpp5a/Mtmr7/Pik3cb/Pik3cd/Mtmr14/Synj1/
NCoR1_CpG	mmu05143	African trypanosomiasis	39/8890	0.00216323	0.00697041	0.00402515	16153/14103/16160/14063/14102/16176/16159/16193/18751/209176/15930/15894/16173	13	Il10/Fasl/Il12b/F2rl1/Fas/Il1b/Il12a/Il6/Prkcb/Ido2/Ido1/Icam1/Il18/
NCoR1_CpG	mmu05171	Coronavirus disease - COVID-19	247/8890	0.00227001	0.00724133	0.0041816	56480/16160/26420/216799/20296/20848/18035/20090/14281/22031/20963/18708/16195/12274/17174/15976/26416/225058/15200/12675/15139/16176/16159/24088/16194/100043813/18033/21898/16476/16451/18710/12260/12262/16193/15945/246727/21937/22371/76846/267019/18751/26417/18186/56040/214763/74769/13058/18707/20846/16150/20847/26419	52	Tbk1/Il12b/Mapk9/Nlrp3/Ccl2/Stat3/Nfkbia/Rps29/Fos/Traf3/Syk/Pik3r1/Il6st/C6/Masp1/Ifnar2/Mapk14/Gm4832/Hbegf/Chuk/Hc/Il1b/Il12a/Tlr2/Il6ra/Rps27rt/Nfkb1/Tlr4/Jun/Jak1/Pik3r3/C1qb/C1qc/Il6/Cxcl10/Oas3/Tnfrsf1a/Vwf/Rps9/Rps15a/Prkcb/Mapk3/Nrp1/Rplp1/Cgas/Pik3cb/Cybb/Pik3cd/Stat1/Ikbkb/Stat2/Mapk8/
NCoR1_CpG	mmu04728	Dopaminergic synapse	135/8890	0.00229976	0.00726359	0.00419445	12912/23797/12323/26420/19052/26932/14281/12313/26931/80796/14702/12289/71978/19057/13490/26416/16573/16574/14683/14679/108058/19055/14700/14688/16438/16439/18751/110877/12286/14678/14693/26419	32	Creb1/Akt3/Camk2b/Mapk9/Ppp2ca/Ppp2r5e/Fos/Calm1/Ppp2r5c/Calm4/Gng2/Cacna1d/Ppp2r2a/Ppp3cc/Drd3/Mapk14/Kif5b/Kif5c/Gnas/Gnai3/Camk2d/Ppp3ca/Gng10/Gnb1/Itpr1/Itpr2/Prkcb/Slc18a1/Cacna1a/Gnai2/Gnb2/Mapk8/
NCoR1_CpG	mmu04392	Hippo signaling pathway - multiple species	27/8890	0.00289183	0.00903168	0.00521546	18016/50523/27373/215653/73246/213391/21676/22601/29806/16798	10	Nf2/Lats2/Csnk1e/Rassf2/Rassf6/Rassf4/Tead1/Yap1/Limd1/Lats1/
NCoR1_CpG	mmu04012	ErbB signaling pathway	84/8890	0.00293454	0.00903168	0.00521546	17974/23797/12323/26420/20851/14784/18708/208650/15200/12015/11350/20779/108058/16476/18710/12576/18751/26417/12402/74769/18707/26419	22	Nck2/Akt3/Camk2b/Mapk9/Stat5b/Grb2/Pik3r1/Cblb/Hbegf/Bad/Abl1/Src/Camk2d/Jun/Pik3r3/Cdkn1b/Prkcb/Mapk3/Cbl/Pik3cb/Pik3cd/Mapk8/
NCoR1_CpG	mmu04371	Apelin signaling pathway	137/8890	0.0029445	0.00903168	0.00521546	208727/23797/320207/30955/12313/80796/17260/14702/11515/107589/20541/18754/13653/17261/108097/14679/14700/14688/18787/16438/16439/17258/66922/26417/12443/16598/17127/17532/14678/22227/20750/14693	32	Hdac4/Akt3/Pik3r5/Pik3cg/Calm1/Calm4/Mef2c/Gng2/Adcy9/Mylk/Slc8a1/Prkce/Egr1/Mef2d/Prkab2/Gnai3/Gng10/Gnb1/Serpine1/Itpr1/Itpr2/Mef2a/Rras2/Mapk3/Ccnd1/Klf2/Smad3/Mras/Gnai2/Ucp1/Spp1/Gnb2/
NCoR1_CpG	mmu05214	Glioma	74/8890	0.00300671	0.00913468	0.00527494	23797/17246/12323/14784/12313/80796/23882/18708/19645/19211/108058/18710/242705/12571/18751/26417/12443/74769/18707/17873	20	Akt3/Mdm2/Camk2b/Grb2/Calm1/Calm4/Gadd45g/Pik3r1/Rb1/Pten/Camk2d/Pik3r3/E2f2/Cdk6/Prkcb/Mapk3/Ccnd1/Pik3cb/Pik3cd/Gadd45b/
NCoR1_CpG	mmu04622	RIG-I-like receptor signaling pathway	70/8890	0.00358715	0.0107953	0.00623387	56480/16160/26420/217069/18035/22031/26401/26416/12675/21353/16159/18033/387510/15945/54123/74256/54644/16150/26419	19	Tbk1/Il12b/Mapk9/Trim25/Nfkbia/Traf3/Map3k1/Mapk14/Chuk/Tank/Il12a/Nfkb1/Ifnk/Cxcl10/Irf7/Cyld/Otud5/Ikbkb/Mapk8/
NCoR1_CpG	mmu04217	Necroptosis	174/8890	0.00442354	0.0131879	0.00761555	20849/12633/18783/14103/11545/12334/22033/21929/15979/12323/26420/216799/20851/20848/208092/15519/15976/225471/14319/14102/16175/16176/263876/621893/108058/21898/16451/15289/66700/12122/21937/74256/13058/236663/16452/20846/20847/26419	38	Stat4/Cflar/Pla2g4a/Fasl/Parp1/Capn2/Traf5/Tnfaip3/Ifngr1/Camk2b/Mapk9/Nlrp3/Stat5b/Stat3/Chmp6/Hsp90aa1/Ifnar2/Ticam2/Fth1/Fas/Il1a/Il1b/Spata2/Hist2h2ab/Camk2d/Tlr4/Jak1/Hmgb1/Chmp3/Bid/Tnfrsf1a/Cyld/Cybb/H2al1j/Jak2/Stat1/Stat2/Mapk8/
NCoR1_CpG	mmu04115	p53 signaling pathway	72/8890	0.00502423	0.0148401	0.0085696	17248/26374/140742/11783/17246/23882/12445/58801/19211/14102/12521/230784/12571/18787/12122/12444/12443/75747/17873	19	Mdm4/Cop1/Sesn1/Apaf1/Mdm2/Gadd45g/Ccnd3/Pmaip1/Pten/Fas/Cd82/Sesn2/Cdk6/Serpine1/Bid/Ccnd2/Ccnd1/Sesn3/Gadd45b/
NCoR1_CpG	mmu04973	Carbohydrate digestion and absorption	48/8890	0.00588275	0.0172165	0.00994188	11931/23797/15275/212032/18708/12289/18710/242851/20537/15277/18751/11933/74769/18707	14	Atp1b1/Akt3/Hk1/Hk3/Pik3r1/Cacna1d/Pik3r3/Gnat3/Slc5a1/Hk2/Prkcb/Atp1b3/Pik3cb/Pik3cd/
NCoR1_CpG	mmu01040	Biosynthesis of unsaturated fatty acids	34/8890	0.00601764	0.0173643	0.0100272	11430/70757/15488/76267/20250/329065/20249/57874/68801/113868/80911	11	Acox1/Hacd2/Hsd17b4/Fads1/Scd2/Scd4/Scd1/Hacd3/Elovl5/Acaa1a/Acox3/
NCoR1_CpG	mmu04623	Cytosolic DNA-sensing pathway	63/8890	0.00608516	0.0173643	0.0100272	383619/70428/56480/20304/20303/18035/67486/12675/16176/18033/16193/15945/54123/16173/214763/16150/66420	17	Aim2/Polr3b/Tbk1/Ccl5/Ccl4/Nfkbia/Polr3g/Chuk/Il1b/Nfkb1/Il6/Cxcl10/Irf7/Il18/Cgas/Ikbkb/Polr2e/
NCoR1_CpG	mmu05213	Endometrial cancer	58/8890	0.00609656	0.0173643	0.0100272	23797/14784/23882/18708/18607/11789/12015/19211/21416/18710/26417/12443/74769/12387/18707/17873	16	Akt3/Grb2/Gadd45g/Pik3r1/Pdpk1/Apc/Bad/Pten/Tcf7l2/Pik3r3/Mapk3/Ccnd1/Pik3cb/Ctnnb1/Pik3cd/Gadd45b/
NCoR1_CpG	mmu04640	Hematopoietic cell lineage	95/8890	0.00683164	0.0192858	0.0111368	16178/16400/16398/16402/14960/100504404/16403/12505/16175/16176/16194/12977/12986/12491/16193/12494/16590/12527/12489/16190/16409/12500/16191	23	Il1r2/Itga3/Itga2/Itga5/H2-Aa/H2-Ea-ps/Itga6/Cd44/Il1a/Il1b/Il6ra/Csf1/Csf3r/Cd36/Il6/Cd38/Kit/Cd9/Cd33/Il4ra/Itgam/Cd3d/Il5/
NCoR1_CpG	mmu05230	Central carbon metabolism in cancer	69/8890	0.00707813	0.0198064	0.0114374	14660/23797/15275/56421/212032/18708/19211/18648/18710/16590/17295/15277/26417/74769/20525/18707/64384/15251	18	Gls/Akt3/Hk1/Pfkp/Hk3/Pik3r1/Pten/Pgam1/Pik3r3/Kit/Met/Hk2/Mapk3/Pik3cb/Slc2a1/Pik3cd/Sirt3/Hif1a/
NCoR1_CpG	mmu04330	Notch signaling pathway	54/8890	0.00727683	0.0201853	0.0116563	103806/19164/18222/16450/15205/18128/18129/19664/14357/20602/16848/52335/270118/68318/328572	15	Maml1/Psen1/Numb/Jag2/Hes1/Notch1/Notch2/Rbpj/Dtx1/Ncor2/Lfng/Atxn1l/Maml2/Aph1c/Ep300/
NCoR1_CpG	mmu04725	Cholinergic synapse	112/8890	0.00753064	0.0207093	0.0119588	12912/23797/14360/12323/320207/30955/14281/18708/14702/12289/11515/14679/108058/14700/18710/14688/16438/16439/18751/26417/12286/74769/14678/16452/18707/14693	26	Creb1/Akt3/Fyn/Camk2b/Pik3r5/Pik3cg/Fos/Pik3r1/Gng2/Cacna1d/Adcy9/Gnai3/Camk2d/Gng10/Pik3r3/Gnb1/Itpr1/Itpr2/Prkcb/Mapk3/Cacna1a/Pik3cb/Gnai2/Jak2/Pik3cd/Gnb2/
NCoR1_CpG	mmu04926	Relaxin signaling pathway	129/8890	0.00792413	0.0216051	0.0124761	12912/23797/26420/14784/18035/14281/13614/18708/14702/11515/26416/22339/20779/17395/14683/14679/18033/14700/16476/18710/14688/21803/26417/74769/14678/12827/18707/14693/26419	29	Creb1/Akt3/Mapk9/Grb2/Nfkbia/Fos/Edn1/Pik3r1/Gng2/Adcy9/Mapk14/Vegfa/Src/Mmp9/Gnas/Gnai3/Nfkb1/Gng10/Jun/Pik3r3/Gnb1/Tgfb1/Mapk3/Pik3cb/Gnai2/Col4a2/Pik3cd/Gnb2/Mapk8/
NCoR1_CpG	mmu04216	Ferroptosis	40/8890	0.00819948	0.0221664	0.0128003	74205/27057/14319/19122/12870/14630/74244/14081/14629/13058/50790/18174	12	Acsl3/Ncoa4/Fth1/Prnp/Cp/Gclm/Atg7/Acsl1/Gclc/Cybb/Acsl4/Slc11a2/
NCoR1_CpG	mmu04120	Ubiquitin mediated proteolysis	145/8890	0.0129216	0.0346384	0.0200024	67921/26374/69288/93765/17246/67030/103583/12702/26401/218793/27401/56438/17237/208650/71745/83814/22193/16396/22190/75788/22214/26965/22346/56459/22215/12402/109161/235439/17999/59026/80794	31	Ube2f/Cop1/Rhobtb1/Ube2n/Mdm2/Fancl/Fbxw11/Socs3/Map3k1/Ube2e2/Skp2/Rbx1/Mgrn1/Cblb/Cul2/Nedd4l/Ube2e3/Itch/Ubc/Smurf1/Ube2h/Cul1/Vhl/Sae1/Ube3a/Cbl/Ube2q2/Herc1/Nedd4/Huwe1/Cblc/
NCoR1_CpG	mmu04390	Hippo signaling pathway	157/8890	0.0135587	0.0360435	0.0208138	22409/16414/18016/103583/19052/50523/71978/22631/27373/20583/12445/11789/14164/93737/21416/12156/12163/22629/73246/22628/18787/11461/12444/21803/22411/21676/12443/22601/17127/12387/29806/18759/16798	33	Wnt10a/Itgb2/Nf2/Fbxw11/Ppp2ca/Lats2/Ppp2r2a/Ywhaz/Csnk1e/Snai2/Ccnd3/Apc/Fgf1/Pard6g/Tcf7l2/Bmp2/Bmp8a/Ywhah/Rassf6/Ywhag/Serpine1/Actb/Ccnd2/Tgfb1/Wnt11/Tead1/Ccnd1/Yap1/Smad3/Ctnnb1/Limd1/Prkci/Lats1/
NCoR1_CpG	mmu04110	Cell cycle	123/8890	0.0139031	0.0366535	0.021166	18393/17246/30939/23882/66671/19645/27401/22631/56438/105988/12445/11350/26428/229776/12579/242705/12571/22629/22628/26965/12444/12576/21803/12443/17127/17873/328572	27	Orc2/Mdm2/Pttg1/Gadd45g/Ccnh/Rb1/Skp2/Ywhaz/Rbx1/Espl1/Ccnd3/Abl1/Orc4/Cdc14a/Cdkn2b/E2f2/Cdk6/Ywhah/Ywhag/Cul1/Ccnd2/Cdkn1b/Tgfb1/Ccnd1/Smad3/Gadd45b/Ep300/
NCoR1_CpG	mmu04020	Calcium signaling pathway	240/8890	0.0141661	0.0370408	0.0213897	15559/12767/11540/67972/12323/53313/72469/12313/80796/15466/14062/12289/19229/19057/70086/11515/107589/22339/20541/14164/74055/14683/54635/108058/19055/19218/65973/15234/12494/116873/16542/11938/18438/109305/14254/17295/16438/15465/16439/20866/18751/233979/12286/252972/215999/14177/58861	47	Htr2b/Cxcr4/Adora2a/Atp2b1/Camk2b/Atp2a3/Plcd3/Calm1/Calm4/Hrh2/F2r/Cacna1d/Ptk2b/Ppp3cc/Cysltr2/Adcy9/Mylk/Vegfa/Slc8a1/Fgf1/Plce1/Gnas/Pdgfc/Camk2d/Ppp3ca/Ptger3/Asph/Hgf/Cd38/Stim2/Kdr/Atp2a2/P2rx4/Orai1/Flt1/Met/Itpr1/Hrh1/Itpr2/Stim1/Prkcb/Tpcn2/Cacna1a/Tpcn1/Mcu/Fgf6/Cysltr1/
NCoR1_CpG	mmu00514	Other types of O-glycan biosynthesis	43/8890	0.014979	0.0388481	0.0224333	80294/20440/268880/14423/14425/140484/20441/16848/108150/270049/234407/108148	12	Pofut2/St6gal1/Xxylt1/Galnt1/Galnt3/Pofut1/St3gal3/Lfng/Galnt7/Galntl6/Colgalt1/Galnt2/
NCoR1_CpG	mmu05146	Amoebiasis	107/8890	0.0152112	0.039132	0.0225972	16178/16153/226421/16773/16414/16160/20708/18708/22330/16176/14683/16159/24088/18033/21898/18710/16193/21803/18751/16409/74769/109711/12827/18707	24	Il1r2/Il10/Rab7b/Lama2/Itgb2/Il12b/Serpinb6b/Pik3r1/Vcl/Il1b/Gnas/Il12a/Tlr2/Nfkb1/Tlr4/Pik3r3/Il6/Tgfb1/Prkcb/Itgam/Pik3cb/Actn1/Col4a2/Pik3cd/
NCoR1_CpG	mmu04925	Aldosterone synthesis and secretion	102/8890	0.0162204	0.0413945	0.0239037	12912/11931/67972/12323/12313/80796/12289/11908/15370/11515/75292/18754/18227/14683/108058/109305/20778/231871/16438/16439/101540/18751/11933	23	Creb1/Atp1b1/Atp2b1/Camk2b/Calm1/Calm4/Cacna1d/Atf1/Nr4a1/Adcy9/Prkd3/Prkce/Nr4a2/Gnas/Camk2d/Orai1/Scarb1/Daglb/Itpr1/Itpr2/Prkd2/Prkcb/Atp1b3/
NCoR1_CpG	mmu04928	Parathyroid hormone synthesis, secretion and action	108/8890	0.0169867	0.0427712	0.0246988	12912/14281/17260/238871/11515/12374/12393/13653/15200/18227/14683/17261/14679/18578/16438/16439/16801/17258/75547/18751/26417/18577/14531/14678	24	Creb1/Fos/Mef2c/Pde4d/Adcy9/Casr/Runx2/Egr1/Hbegf/Nr4a2/Gnas/Mef2d/Gnai3/Pde4b/Itpr1/Itpr2/Arhgef1/Mef2a/Akap13/Prkcb/Mapk3/Pde4a/Gcm1/Gnai2/
NCoR1_CpG	mmu04971	Gastric acid secretion	75/8890	0.017028	0.0427712	0.0246988	11931/12323/12313/80796/15466/11515/107589/22350/14683/14679/108058/11461/16438/16439/18751/56379/11933/14678	18	Atp1b1/Camk2b/Calm1/Calm4/Hrh2/Adcy9/Mylk/Ezr/Gnas/Gnai3/Camk2d/Actb/Itpr1/Itpr2/Prkcb/Kcnj1/Atp1b3/Gnai2/
NCoR1_SMRT_CpG	mmu04668	TNF signaling pathway	113/8890	1.01526e-10	2.85287e-08	1.78471e-08	12633/12912/21929/12981/26397/12702/18035/26410/22030/22029/18033/16476/21938/18707/16193/12051/20312/11796/15894/16477/17387/18708/16992	23	Cflar/Creb1/Tnfaip3/Csf2/Map2k3/Socs3/Nfkbia/Map3k8/Traf2/Traf1/Nfkb1/Jun/Tnfrsf1b/Pik3cd/Il6/Bcl3/Cx3cl1/Birc3/Icam1/Junb/Mmp14/Pik3r1/Lta/
NCoR1_SMRT_CpG	mmu05167	Kaposi sarcoma-associated herpesvirus infection	225/8890	4.30044e-10	6.04211e-08	3.77986e-08	20846/12912/56489/14708/12981/320207/104709/30955/18035/70405/20963/100504663/17869/12524/74603/18018/16452/21416/22030/20779/18033/16476/18707/16193/16438/16439/22695/15894/54721/12768/12774/18708	32	Stat1/Creb1/Ikbke/Gng7/Csf2/Pik3r5/Pik3r6/Pik3cg/Nfkbia/Calml3/Syk/Atg14/Myc/Cd86/Cd200r3/Nfatc1/Jak2/Tcf7l2/Traf2/Src/Nfkb1/Jun/Pik3cd/Il6/Itpr1/Itpr2/Zfp36/Icam1/Tyk2/Ccr1/Ccr5/Pik3r1/
NCoR1_SMRT_CpG	mmu04062	Chemokine signaling pathway	192/8890	3.14342e-09	2.29888e-07	1.43815e-07	20846/14708/94176/320207/104709/216869/20302/12775/30955/18035/140580/19354/22324/20662/16452/22325/20779/18033/18707/19303/18751/20312/12145/23832/12768/12774/20303/18708	28	Stat1/Gng7/Dock2/Pik3r5/Pik3r6/Arrb2/Ccl3/Ccr7/Pik3cg/Nfkbia/Elmo1/Rac2/Vav1/Sos1/Jak2/Vav2/Src/Nfkb1/Pik3cd/Pxn/Prkcb/Cx3cl1/Cxcr5/Xcr1/Ccr1/Ccr5/Ccl4/Pik3r1/
NCoR1_SMRT_CpG	mmu04625	C-type lectin receptor signaling pathway	112/8890	3.27243e-09	2.29888e-07	1.43815e-07	20846/16153/56489/16160/16706/18035/70405/20963/18018/20779/18033/16476/18707/16193/19247/16438/17474/16439/12051/83430/18708	21	Stat1/Il10/Ikbke/Il12b/Ksr1/Nfkbia/Calml3/Syk/Nfatc1/Src/Nfkb1/Jun/Pik3cd/Il6/Ptpn11/Itpr1/Clec4d/Itpr2/Bcl3/Il23a/Pik3r1/
NCoR1_SMRT_CpG	mmu04630	JAK-STAT signaling pathway	169/8890	1.68545e-08	8.51061e-07	5.32412e-07	20846/12043/16153/16160/12981/12702/19116/17869/18712/20662/16452/16169/12048/17210/242700/18707/16193/19247/18590/60504/54721/12700/83430/13645/18708	25	Stat1/Bcl2/Il10/Il12b/Csf2/Socs3/Prlr/Myc/Pim1/Sos1/Jak2/Il15ra/Bcl2l1/Mcl1/Ifnlr1/Pik3cd/Il6/Ptpn11/Pdgfa/Il21r/Tyk2/Cish/Il23a/Egf/Pik3r1/
NCoR1_SMRT_CpG	mmu04662	B cell receptor signaling pathway	81/8890	1.81721e-08	8.51061e-07	5.32412e-07	14130/18035/20963/19354/22324/20662/18018/17060/83490/22325/18033/16476/18707/18751/108723/12517/18708	17	Fcgr2b/Nfkbia/Syk/Rac2/Vav1/Sos1/Nfatc1/Blnk/Pik3ap1/Vav2/Nfkb1/Jun/Pik3cd/Prkcb/Card11/Cd72/Pik3r1/
NCoR1_SMRT_CpG	mmu04210	Apoptosis	136/8890	2.38316e-08	9.56668e-07	5.98478e-07	12633/12043/17873/18035/16906/22030/22029/12125/12048/16905/17210/18033/16476/18707/16438/53857/22144/16439/13032/11796/13040/18708	22	Cflar/Bcl2/Gadd45b/Nfkbia/Lmnb1/Traf2/Traf1/Bcl2l11/Bcl2l1/Lmna/Mcl1/Nfkb1/Jun/Pik3cd/Itpr1/Tuba8/Tuba3a/Itpr2/Ctsc/Birc3/Ctss/Pik3r1/
NCoR1_SMRT_CpG	mmu05135	Yersinia infection	134/8890	8.80382e-08	3.09234e-06	1.93452e-06	16153/26397/18035/140580/23880/19354/20112/22324/18018/22030/22325/20779/18033/16476/18707/16193/19303/54353/16412/66713/18708	21	Il10/Map2k3/Nfkbia/Elmo1/Fyb/Rac2/Rps6ka2/Vav1/Nfatc1/Traf2/Vav2/Src/Nfkb1/Jun/Pik3cd/Il6/Pxn/Skap2/Itgb1/Actr2/Pik3r1/
NCoR1_SMRT_CpG	mmu04064	NF-kappa B signaling pathway	105/8890	1.86189e-07	5.30706e-06	3.32002e-06	16177/12633/12043/21929/17873/18035/20963/17060/22030/22029/12048/18033/18751/11796/15894/108723/20303/16992	18	Il1r1/Cflar/Bcl2/Tnfaip3/Gadd45b/Nfkbia/Syk/Blnk/Traf2/Traf1/Bcl2l1/Nfkb1/Prkcb/Birc3/Icam1/Card11/Ccl4/Lta/
NCoR1_SMRT_CpG	mmu04380	Osteoclast differentiation	128/8890	1.88863e-07	5.30706e-06	3.32002e-06	16177/20846/12912/14130/12702/18035/20963/18018/17060/22030/16175/18033/16476/18707/21682/54721/16477/14360/17972/18708	20	Il1r1/Stat1/Creb1/Fcgr2b/Socs3/Nfkbia/Syk/Nfatc1/Blnk/Traf2/Il1a/Nfkb1/Jun/Pik3cd/Tec/Tyk2/Junb/Fyn/Ncf4/Pik3r1/
NCoR1_SMRT_CpG	mmu05145	Toxoplasmosis	110/8890	3.84645e-07	9.82594e-06	6.14696e-06	20846/12043/16153/16160/26397/320207/104709/30955/18035/16452/12048/18033/11689/16412/11796/54721/12774/12265	18	Stat1/Bcl2/Il10/Il12b/Map2k3/Pik3r5/Pik3r6/Pik3cg/Nfkbia/Jak2/Bcl2l1/Nfkb1/Alox5/Itgb1/Birc3/Tyk2/Ccr5/Ciita/
NCoR1_SMRT_CpG	mmu05321	Inflammatory bowel disease	62/8890	8.97774e-07	2.10229e-05	1.31516e-05	16174/20846/16153/16160/18018/16175/18033/16476/16193/60504/17132/17127/83430	13	Il18rap/Stat1/Il10/Il12b/Nfatc1/Il1a/Nfkb1/Jun/Il6/Il21r/Maf/Smad3/Il23a/
NCoR1_SMRT_CpG	mmu05205	Proteoglycans in cancer	205/8890	2.6933e-06	5.82167e-05	3.64195e-05	22409/13982/16160/17869/22324/20662/12322/18569/22325/20779/18707/19046/19303/19247/16438/16439/29875/18751/16412/17698/286940/12505/18708/22350	24	Wnt10a/Esr1/Il12b/Myc/Vav1/Sos1/Camk2a/Pdcd4/Vav2/Src/Pik3cd/Ppp1cb/Pxn/Ptpn11/Itpr1/Itpr2/Iqgap1/Prkcb/Itgb1/Msn/Flnb/Cd44/Pik3r1/Ezr/
NCoR1_SMRT_CpG	mmu04660	T cell receptor signaling pathway	103/8890	3.48832e-06	7.00156e-05	4.38007e-05	17974/16153/12981/18035/22324/20662/26410/18018/22325/18033/16476/18707/21682/108723/14360/18708	16	Nck2/Il10/Csf2/Nfkbia/Vav1/Sos1/Map3k8/Nfatc1/Vav2/Nfkb1/Jun/Pik3cd/Tec/Card11/Fyn/Pik3r1/
NCoR1_SMRT_CpG	mmu05161	Hepatitis B	163/8890	9.14778e-06	0.000171368	0.000107206	20846/12912/12043/56489/26397/18035/26401/17869/20662/18018/16452/20779/18033/16476/18707/16193/18751/54721/17127/18708	20	Stat1/Creb1/Bcl2/Ikbke/Map2k3/Nfkbia/Map3k1/Myc/Sos1/Nfatc1/Jak2/Src/Nfkb1/Jun/Pik3cd/Il6/Prkcb/Tyk2/Smad3/Pik3r1/
NCoR1_SMRT_CpG	mmu04611	Platelet activation	124/8890	9.86942e-06	0.000173332	0.000108434	320207/104709/30955/20963/14062/67938/20779/70839/18707/19046/16438/16439/243816/22323/16412/14360/18708	17	Pik3r5/Pik3r6/Pik3cg/Syk/F2r/Myl12b/Src/P2ry12/Pik3cd/Ppp1cb/Itpr1/Itpr2/Gp6/Vasp/Itgb1/Fyn/Pik3r1/
NCoR1_SMRT_CpG	mmu05202	Transcriptional misregulation in cancer	223/8890	1.16551e-05	0.000192652	0.00012052	21423/208266/17873/19696/12981/53618/17869/12524/80859/12394/12393/21417/22029/12048/18033/18124/18647/16193/107823/17355/18590/17125/17132/11796	24	Tcf3/Dot1l/Gadd45b/Rel/Csf2/Fut8/Myc/Cd86/Nfkbiz/Runx1/Runx2/Zeb1/Traf1/Bcl2l1/Nfkb1/Nr4a3/Cdk14/Il6/Nsd2/Aff1/Pdgfa/Smad1/Maf/Birc3/
NCoR1_SMRT_CpG	mmu04510	Focal adhesion	201/8890	2.07904e-05	0.000313274	0.00019598	12043/19354/22324/67938/20662/241226/22325/20779/16476/18707/19046/19303/18590/22323/18751/16412/11796/19417/14360/13645/286940/18708	22	Bcl2/Rac2/Vav1/Myl12b/Sos1/Itga8/Vav2/Src/Jun/Pik3cd/Ppp1cb/Pxn/Pdgfa/Vasp/Prkcb/Itgb1/Birc3/Rasgrf1/Fyn/Egf/Flnb/Pik3r1/
NCoR1_SMRT_CpG	mmu05140	Leishmaniasis	70/8890	2.11822e-05	0.000313274	0.00019598	20846/16153/16160/18035/16452/16175/18033/16476/18751/16412/13627/17972	12	Stat1/Il10/Il12b/Nfkbia/Jak2/Il1a/Nfkb1/Jun/Prkcb/Itgb1/Eef1a1/Ncf4/
NCoR1_SMRT_CpG	mmu04810	Regulation of actin cytoskeleton	220/8890	2.83965e-05	0.00039897	0.00024959	14062/219140/19354/22324/67938/20662/241226/22325/20779/18707/19046/231637/19303/18590/29875/16412/73341/17698/66713/13645/20430/18708/22350	23	F2r/Spata13/Rac2/Vav1/Myl12b/Sos1/Itga8/Vav2/Src/Pik3cd/Ppp1cb/Ssh1/Pxn/Pdgfa/Iqgap1/Itgb1/Arhgef6/Msn/Actr2/Egf/Cyfip1/Pik3r1/Ezr/
NCoR1_SMRT_CpG	mmu05152	Tuberculosis	180/8890	3.979e-05	0.000519694	0.000325113	20846/12912/12043/16153/14130/216238/16160/16706/70405/20963/12322/16452/16175/20779/18033/16193/108960/13040/83430/12265	20	Stat1/Creb1/Bcl2/Il10/Fcgr2b/Eea1/Il12b/Ksr1/Calml3/Syk/Camk2a/Jak2/Il1a/Src/Nfkb1/Il6/Irak2/Ctss/Il23a/Ciita/
NCoR1_SMRT_CpG	mmu05163	Human cytomegalovirus infection	256/8890	4.06878e-05	0.000519694	0.000325113	16177/12912/14708/20302/18035/70405/17869/19354/20662/18018/22030/20779/18033/18707/16193/19303/16438/16439/75547/18751/20312/12768/12774/20303/18708	25	Il1r1/Creb1/Gng7/Ccl3/Nfkbia/Calml3/Myc/Rac2/Sos1/Nfatc1/Traf2/Src/Nfkb1/Pik3cd/Il6/Pxn/Itpr1/Itpr2/Akap13/Prkcb/Cx3cl1/Ccr1/Ccr5/Ccl4/Pik3r1/
NCoR1_SMRT_CpG	mmu04620	Toll-like receptor signaling pathway	100/8890	4.74662e-05	0.000579913	0.000362785	20846/56489/16160/26397/20302/18035/12524/26410/18033/16476/18707/16193/20303/18708	14	Stat1/Ikbke/Il12b/Map2k3/Ccl3/Nfkbia/Cd86/Map3k8/Nfkb1/Jun/Pik3cd/Il6/Ccl4/Pik3r1/
NCoR1_SMRT_CpG	mmu04933	AGE-RAGE signaling pathway in diabetic complications	101/8890	5.31116e-05	0.000611923	0.00038281	20846/12043/18712/18018/16452/16175/18033/16476/18707/16193/18751/15894/17127/18708	14	Stat1/Bcl2/Pim1/Nfatc1/Jak2/Il1a/Nfkb1/Jun/Pik3cd/Il6/Prkcb/Icam1/Smad3/Pik3r1/
NCoR1_SMRT_CpG	mmu04060	Cytokine-cytokine receptor interaction	293/8890	5.56978e-05	0.000611923	0.00038281	16177/16174/16153/16160/12981/20302/12775/19116/50498/16169/16175/21949/242700/21938/21941/21942/16193/320100/60504/20312/12145/23832/12768/12774/83430/20303/16992	27	Il1r1/Il18rap/Il10/Il12b/Csf2/Ccl3/Ccr7/Prlr/Ebi3/Il15ra/Il1a/Tnfsf8/Ifnlr1/Tnfrsf1b/Tnfrsf8/Tnfrsf9/Il6/Relt/Il21r/Cx3cl1/Cxcr5/Xcr1/Ccr1/Ccr5/Il23a/Ccl4/Lta/
NCoR1_SMRT_CpG	mmu05133	Pertussis	77/8890	5.66327e-05	0.000611923	0.00038281	16153/16160/70405/12263/16175/18033/16476/12259/16193/15900/16412/83430	12	Il10/Il12b/Calml3/C2/Il1a/Nfkb1/Jun/C1qa/Il6/Irf8/Itgb1/Il23a/
NCoR1_SMRT_CpG	mmu04024	cAMP signaling pathway	215/8890	5.87969e-05	0.000611923	0.00038281	12790/12912/381290/27222/11540/18035/70405/14062/19354/54393/22324/12322/18018/11554/22325/14526/18033/16476/18578/18707/19046/18708	22	Cnga3/Creb1/Atp2b4/Atp1a4/Adora2a/Nfkbia/Calml3/F2r/Rac2/Gabbr1/Vav1/Camk2a/Nfatc1/Adrb1/Vav2/Gcg/Nfkb1/Jun/Pde4b/Pik3cd/Ppp1cb/Pik3r1/
NCoR1_SMRT_CpG	mmu04664	Fc epsilon RI signaling pathway	66/8890	6.1231e-05	0.000614497	0.00038442	12981/26397/20963/19354/22324/20662/22325/18707/11689/14360/18708	11	Csf2/Map2k3/Syk/Rac2/Vav1/Sos1/Vav2/Pik3cd/Alox5/Fyn/Pik3r1/
NCoR1_SMRT_CpG	mmu01521	EGFR tyrosine kinase inhibitor resistance	79/8890	7.33521e-05	0.000690483	0.000431956	12043/20662/16452/12125/12048/20779/18707/16193/18590/18751/13645/18708	12	Bcl2/Sos1/Jak2/Bcl2l11/Bcl2l1/Src/Pik3cd/Il6/Pdgfa/Prkcb/Egf/Pik3r1/
NCoR1_SMRT_CpG	mmu04659	Th17 cell differentiation	104/8890	7.37171e-05	0.000690483	0.000431956	16177/20846/18035/16364/12394/18018/16452/18033/16476/16193/60504/54721/17127/83430	14	Il1r1/Stat1/Nfkbia/Irf4/Runx1/Nfatc1/Jak2/Nfkb1/Jun/Il6/Il21r/Tyk2/Smad3/Il23a/
NCoR1_SMRT_CpG	mmu04666	Fc gamma R-mediated phagocytosis	92/8890	8.00238e-05	0.000705497	0.000441348	14130/17118/20963/19012/13196/19354/22324/22325/18707/22323/18751/66713/18708	13	Fcgr2b/Marcks/Syk/Plpp1/Asap1/Rac2/Vav1/Vav2/Pik3cd/Vasp/Prkcb/Actr2/Pik3r1/
NCoR1_SMRT_CpG	mmu04670	Leukocyte transendothelial migration	118/8890	8.03413e-05	0.000705497	0.000441348	19354/22324/67938/22325/18707/19303/19247/22323/18751/16412/15894/17698/17972/18708/22350	15	Rac2/Vav1/Myl12b/Vav2/Pik3cd/Pxn/Ptpn11/Vasp/Prkcb/Itgb1/Icam1/Msn/Ncf4/Pik3r1/Ezr/
NCoR1_SMRT_CpG	mmu05222	Small cell lung cancer	93/8890	8.96765e-05	0.000763609	0.000477703	12043/17873/18035/14198/17869/22030/22029/12048/18033/18707/16412/11796/18708	13	Bcl2/Gadd45b/Nfkbia/Fhit/Myc/Traf2/Traf1/Bcl2l1/Nfkb1/Pik3cd/Itgb1/Birc3/Pik3r1/
NCoR1_SMRT_CpG	mmu04072	Phospholipase D signaling pathway	149/8890	0.000108297	0.000895043	0.000559926	320207/104709/30955/20963/14062/19012/380921/72318/68262/20662/18707/16590/19247/18590/14360/13645/18708	17	Pik3r5/Pik3r6/Pik3cg/Syk/F2r/Plpp1/Dgkh/Cyth4/Agpat4/Sos1/Pik3cd/Kit/Ptpn11/Pdgfa/Fyn/Egf/Pik3r1/
NCoR1_SMRT_CpG	mmu04061	Viral protein interaction with cytokine and cytokine receptor	95/8890	0.00011204	0.000899522	0.000562728	16174/16153/20302/12775/21938/16193/20312/12145/23832/12768/12774/20303/16992	13	Il18rap/Il10/Ccl3/Ccr7/Tnfrsf1b/Il6/Cx3cl1/Cxcr5/Xcr1/Ccr1/Ccr5/Ccl4/Lta/
NCoR1_SMRT_CpG	mmu04015	Rap1 signaling pathway	214/8890	0.00015714	0.00122657	0.000767323	11540/26397/238130/217692/217944/70405/14062/23880/19354/22324/22325/20779/18707/16590/18590/101540/22323/18751/16412/13645/18708	21	Adora2a/Map2k3/Dock4/Sipa1l1/Rapgef5/Calml3/F2r/Fyb/Rac2/Vav1/Vav2/Src/Pik3cd/Kit/Pdgfa/Prkd2/Vasp/Prkcb/Itgb1/Egf/Pik3r1/
NCoR1_SMRT_CpG	mmu04725	Cholinergic synapse	112/8890	0.000165949	0.00125787	0.000786906	12912/12043/14708/320207/104709/30955/12322/16452/18707/16438/16439/18751/14360/18708	14	Creb1/Bcl2/Gng7/Pik3r5/Pik3r6/Pik3cg/Camk2a/Jak2/Pik3cd/Itpr1/Itpr2/Prkcb/Fyn/Pik3r1/
NCoR1_SMRT_CpG	mmu05169	Epstein-Barr virus infection	231/8890	0.000170104	0.00125787	0.000786906	20846/12043/56489/21929/17873/26397/18035/20963/17869/12495/17060/22030/12125/18033/16476/18707/16193/19664/15894/54721/12505/18708	22	Stat1/Bcl2/Ikbke/Tnfaip3/Gadd45b/Map2k3/Nfkbia/Syk/Myc/Entpd1/Blnk/Traf2/Bcl2l11/Nfkb1/Jun/Pik3cd/Il6/Rbpj/Icam1/Tyk2/Cd44/Pik3r1/
NCoR1_SMRT_CpG	mmu04917	Prolactin signaling pathway	74/8890	0.000178148	0.00128358	0.00080299	20846/13982/12702/19116/20662/16452/20779/18033/18707/12700/18708	11	Stat1/Esr1/Socs3/Prlr/Sos1/Jak2/Src/Nfkb1/Pik3cd/Cish/Pik3r1/
NCoR1_SMRT_CpG	mmu05210	Colorectal cancer	88/8890	0.000211772	0.00145141	0.000907984	12043/17873/17869/19354/20662/21416/12125/16476/18707/17127/13645/18708	12	Bcl2/Gadd45b/Myc/Rac2/Sos1/Tcf7l2/Bcl2l11/Jun/Pik3cd/Smad3/Egf/Pik3r1/
NCoR1_SMRT_CpG	mmu05235	PD-L1 expression and PD-1 checkpoint pathway in cancer	88/8890	0.000211772	0.00145141	0.000907984	20846/26397/18035/53314/18018/16452/18033/16476/18707/19247/13645/18708	12	Stat1/Map2k3/Nfkbia/Batf/Nfatc1/Jak2/Nfkb1/Jun/Pik3cd/Ptpn11/Egf/Pik3r1/
NCoR1_SMRT_CpG	mmu05220	Chronic myeloid leukemia	76/8890	0.000227001	0.00151875	0.000950106	17873/18035/17869/12394/20662/12048/18033/18707/19247/17127/18708	11	Gadd45b/Nfkbia/Myc/Runx1/Sos1/Bcl2l1/Nfkb1/Pik3cd/Ptpn11/Smad3/Pik3r1/
NCoR1_SMRT_CpG	mmu05162	Measles	146/8890	0.000274593	0.00179443	0.00112257	20846/12043/56489/14130/21929/16160/18035/16175/12048/18033/16476/18707/16193/54721/17698/18708	16	Stat1/Bcl2/Ikbke/Fcgr2b/Tnfaip3/Il12b/Nfkbia/Il1a/Bcl2l1/Nfkb1/Jun/Pik3cd/Il6/Tyk2/Msn/Pik3r1/
NCoR1_SMRT_CpG	mmu04650	Natural killer cell mediated cytotoxicity	121/8890	0.00037566	0.0023991	0.00150084	12981/15896/20963/19354/22324/20662/18018/22325/18707/19247/18751/15894/14360/18708	14	Csf2/Icam2/Syk/Rac2/Vav1/Sos1/Nfatc1/Vav2/Pik3cd/Ptpn11/Prkcb/Icam1/Fyn/Pik3r1/
NCoR1_SMRT_CpG	mmu04014	Ras signaling pathway	232/8890	0.000475552	0.0029387	0.00183841	19731/14708/19696/16706/217944/70405/19354/85031/20662/15566/12048/18033/18784/18707/16590/19247/18590/18751/19417/13645/18708	21	Rgl1/Gng7/Rel/Ksr1/Rapgef5/Calml3/Rac2/Pla1a/Sos1/Htr7/Bcl2l1/Nfkb1/Pla2g5/Pik3cd/Kit/Ptpn11/Pdgfa/Prkcb/Rasgrf1/Egf/Pik3r1/
NCoR1_SMRT_CpG	mmu05221	Acute myeloid leukemia	70/8890	0.000484776	0.0029387	0.00183841	12981/17869/12394/18712/20662/21416/18033/18707/16590/18708	10	Csf2/Myc/Runx1/Pim1/Sos1/Tcf7l2/Nfkb1/Pik3cd/Kit/Pik3r1/
NCoR1_SMRT_CpG	mmu04931	Insulin resistance	110/8890	0.000491527	0.0029387	0.00183841	12912/12702/18035/20112/18033/18707/12491/16193/19046/19247/208104/18751/18708	13	Creb1/Socs3/Nfkbia/Rps6ka2/Nfkb1/Pik3cd/Cd36/Il6/Ppp1cb/Ptpn11/Mlxip/Prkcb/Pik3r1/
NCoR1_SMRT_CpG	mmu04935	Growth hormone synthesis, secretion and action	116/8890	0.000819235	0.00470977	0.00294636	20846/12912/26397/12702/26401/20662/16452/18707/16438/16439/18751/16477/18708	13	Stat1/Creb1/Map2k3/Socs3/Map3k1/Sos1/Jak2/Pik3cd/Itpr1/Itpr2/Prkcb/Junb/Pik3r1/
NCoR1_SMRT_CpG	mmu04658	Th1 and Th2 cell differentiation	88/8890	0.000821276	0.00470977	0.00294636	20846/16160/18035/18018/16452/18128/18033/16476/19664/17132/54721	11	Stat1/Il12b/Nfkbia/Nfatc1/Jak2/Notch1/Nfkb1/Jun/Rbpj/Maf/Tyk2/
NCoR1_SMRT_CpG	mmu04010	MAPK signaling pathway	294/8890	0.000861703	0.00484277	0.00302957	16177/17873/26397/216869/26401/17869/19354/15370/20112/20662/26410/18018/22030/13537/16175/18033/16476/16590/18590/70686/18751/19417/13645/286940	24	Il1r1/Gadd45b/Map2k3/Arrb2/Map3k1/Myc/Rac2/Nr4a1/Rps6ka2/Sos1/Map3k8/Nfatc1/Traf2/Dusp2/Il1a/Nfkb1/Jun/Kit/Pdgfa/Dusp16/Prkcb/Rasgrf1/Egf/Flnb/
NCoR1_SMRT_CpG	mmu05212	Pancreatic cancer	76/8890	0.000940026	0.00517936	0.00324013	20846/17873/19354/12048/18033/18707/17127/73341/13645/18708	10	Stat1/Gadd45b/Rac2/Bcl2l1/Nfkb1/Pik3cd/Smad3/Arhgef6/Egf/Pik3r1/
NCoR1_SMRT_CpG	mmu04912	GnRH signaling pathway	90/8890	0.000993101	0.00536657	0.00335725	26397/70405/26401/20662/12322/20779/16476/16438/16439/18751/17387	11	Map2k3/Calml3/Map3k1/Sos1/Camk2a/Src/Jun/Itpr1/Itpr2/Prkcb/Mmp14/
NCoR1_SMRT_CpG	mmu05171	Coronavirus disease - COVID-19	247/8890	0.00107593	0.00560438	0.00350602	20846/56489/16160/12981/18035/20963/12263/225058/18033/16476/12259/18707/16193/12267/12273/18751/54721/56040/67025/11491/18708	21	Stat1/Ikbke/Il12b/Csf2/Nfkbia/Syk/C2/Gm4832/Nfkb1/Jun/C1qa/Pik3cd/Il6/C3ar1/C5ar1/Prkcb/Tyk2/Rplp1/Rpl11/Adam17/Pik3r1/
NCoR1_SMRT_CpG	mmu04360	Axon guidance	181/8890	0.001077	0.00560438	0.00350602	17974/14270/54712/20564/19354/67938/12322/20779/50780/18707/231637/19247/20355/20352/16412/14360/18708	17	Nck2/Srgap2/Plxnc1/Slit3/Rac2/Myl12b/Camk2a/Src/Rgs3/Pik3cd/Ssh1/Ptpn11/Sema4f/Sema4b/Itgb1/Fyn/Pik3r1/
NCoR1_SMRT_CpG	mmu04722	Neurotrophin signaling pathway	121/8890	0.00121736	0.00621962	0.00389091	12043/18035/70405/26401/20112/20662/12322/18033/16476/18707/19247/108960/18708	13	Bcl2/Nfkbia/Calml3/Map3k1/Rps6ka2/Sos1/Camk2a/Nfkb1/Jun/Pik3cd/Ptpn11/Irak2/Pik3r1/
NCoR1_SMRT_CpG	mmu05132	Salmonella infection	253/8890	0.00145604	0.00730618	0.00457064	12043/26397/30955/18035/140580/17869/72318/67938/21416/22030/18033/16476/69582/18707/16193/53857/22144/11796/66713/286940/20430	21	Bcl2/Map2k3/Pik3cg/Nfkbia/Elmo1/Myc/Cyth4/Myl12b/Tcf7l2/Traf2/Nfkb1/Jun/Plekhm2/Pik3cd/Il6/Tuba8/Tuba3a/Birc3/Actr2/Flnb/Cyfip1/
NCoR1_SMRT_CpG	mmu05170	Human immunodeficiency virus 1 infection	240/8890	0.00178937	0.0088213	0.00551848	12043/14708/26397/18035/70405/11766/19354/18018/22030/12048/18033/16476/21938/18707/19303/16438/16439/18751/12774/18708	20	Bcl2/Gng7/Map2k3/Nfkbia/Calml3/Ap1g2/Rac2/Nfatc1/Traf2/Bcl2l1/Nfkb1/Jun/Tnfrsf1b/Pik3cd/Pxn/Itpr1/Itpr2/Prkcb/Ccr5/Pik3r1/
NCoR1_SMRT_CpG	mmu00564	Glycerophospholipid metabolism	98/8890	0.00200362	0.00970721	0.00607269	74451/210992/19012/380921/85031/68262/64898/14571/18784/75320/14792	11	Pgs1/Lpcat1/Plpp1/Dgkh/Pla1a/Agpat4/Lpin2/Gpd2/Pla2g5/Etnk1/Lpcat3/
NCoR1_SMRT_CpG	mmu04012	ErbB signaling pathway	84/8890	0.0020407	0.00971925	0.00608022	17974/17869/20662/12322/20779/16476/18707/18751/13645/18708	10	Nck2/Myc/Sos1/Camk2a/Src/Jun/Pik3cd/Prkcb/Egf/Pik3r1/
NCoR1_SMRT_CpG	mmu05215	Prostate cancer	99/8890	0.00217427	0.0100608	0.00629391	12912/12043/18035/20662/21417/21416/18033/18707/18590/13645/18708	11	Creb1/Bcl2/Nfkbia/Sos1/Zeb1/Tcf7l2/Nfkb1/Pik3cd/Pdgfa/Egf/Pik3r1/
NCoR1_SMRT_CpG	mmu04920	Adipocytokine signaling pathway	71/8890	0.00218402	0.0100608	0.00629391	12702/18035/16452/433256/22030/18033/21938/12491/19247	9	Socs3/Nfkbia/Jak2/Acsl5/Traf2/Nfkb1/Tnfrsf1b/Cd36/Ptpn11/
NCoR1_SMRT_CpG	mmu04621	NOD-like receptor signaling pathway	211/8890	0.00231395	0.0104874	0.00656078	20846/12043/56489/59125/226691/21929/59027/18035/59079/22030/12048/18033/16476/16193/16438/16439/11796/54721	18	Stat1/Bcl2/Ikbke/Nek7/Ifi207/Tnfaip3/Nampt/Nfkbia/Erbin/Traf2/Bcl2l1/Nfkb1/Jun/Il6/Itpr1/Itpr2/Birc3/Tyk2/
NCoR1_SMRT_CpG	mmu05418	Fluid shear stress and atherosclerosis	146/8890	0.00239451	0.0106803	0.00668143	16177/12043/75886/70405/19354/18024/16175/20779/18033/16476/18707/18590/15894/18708	14	Il1r1/Bcl2/Gstt4/Calml3/Rac2/Nfe2l2/Il1a/Src/Nfkb1/Jun/Pik3cd/Pdgfa/Icam1/Pik3r1/
NCoR1_SMRT_CpG	mmu04540	Gap junction	86/8890	0.00243624	0.0106966	0.00669163	20662/11554/20779/18590/16438/53857/22144/16439/18751/13645	10	Sos1/Adrb1/Src/Pdgfa/Itpr1/Tuba8/Tuba3a/Itpr2/Prkcb/Egf/
NCoR1_SMRT_CpG	mmu04925	Aldosterone synthesis and secretion	102/8890	0.0027582	0.0119239	0.00745943	12912/381290/27222/70405/15370/12322/20778/16438/16439/101540/18751	11	Creb1/Atp2b4/Atp1a4/Calml3/Nr4a1/Camk2a/Scarb1/Itpr1/Itpr2/Prkd2/Prkcb/
NCoR1_SMRT_CpG	mmu05206	MicroRNAs in cancer	303/8890	0.00283842	0.0120848	0.00756006	12043/17118/387164/100628567/17869/18712/20662/21417/18569/18128/24136/171543/12125/17210/18033/18707/18590/108655/18751/723890/12505/18708/22350	23	Bcl2/Marcks/Mir146/Mir28c/Myc/Pim1/Sos1/Zeb1/Pdcd4/Notch1/Zeb2/Bmf/Bcl2l11/Mcl1/Nfkb1/Pik3cd/Pdgfa/Foxp1/Prkcb/Mir181b-1/Cd44/Pik3r1/Ezr/
NCoR1_SMRT_CpG	mmu05214	Glioma	74/8890	0.00291375	0.0121311	0.00758901	17873/70405/20662/12322/18707/18590/18751/13645/18708	9	Gadd45b/Calml3/Sos1/Camk2a/Pik3cd/Pdgfa/Prkcb/Egf/Pik3r1/
NCoR1_SMRT_CpG	mmu04151	PI3K-Akt signaling pathway	359/8890	0.00296229	0.0121311	0.00758901	12912/12043/14708/320207/104709/30955/20963/14062/19116/17869/15370/20662/16452/83490/241226/12125/12048/17210/18033/18707/16193/16590/18590/16412/13645/18708	26	Creb1/Bcl2/Gng7/Pik3r5/Pik3r6/Pik3cg/Syk/F2r/Prlr/Myc/Nr4a1/Sos1/Jak2/Pik3ap1/Itga8/Bcl2l11/Bcl2l1/Mcl1/Nfkb1/Pik3cd/Il6/Kit/Pdgfa/Itgb1/Egf/Pik3r1/
NCoR1_SMRT_CpG	mmu05142	Chagas disease	103/8890	0.0029788	0.0121311	0.00758901	12633/16153/16160/20302/18035/18033/16476/12259/18707/16193/18708	11	Cflar/Il10/Il12b/Ccl3/Nfkbia/Nfkb1/Jun/C1qa/Pik3cd/Il6/Pik3r1/
NCoR1_SMRT_CpG	mmu04915	Estrogen signaling pathway	134/8890	0.00305561	0.0122661	0.00767349	17978/12912/12043/13982/70405/54393/20662/20779/16476/18707/16438/16439/18708	13	Ncoa2/Creb1/Bcl2/Esr1/Calml3/Gabbr1/Sos1/Src/Jun/Pik3cd/Itpr1/Itpr2/Pik3r1/
NCoR1_SMRT_CpG	mmu04929	GnRH secretion	63/8890	0.00375812	0.0148737	0.00930475	216869/54393/18707/16438/16439/16534/18751/18708	8	Arrb2/Gabbr1/Pik3cd/Itpr1/Itpr2/Kcnn4/Prkcb/Pik3r1/
NCoR1_SMRT_CpG	mmu04928	Parathyroid hormone synthesis, secretion and action	108/8890	0.00430437	0.016799	0.0105092	12912/12043/216869/12393/18578/16438/16439/75547/18751/17386/17387	11	Creb1/Bcl2/Arrb2/Runx2/Pde4b/Itpr1/Itpr2/Akap13/Prkcb/Mmp13/Mmp14/
NCoR1_SMRT_CpG	mmu04022	cGMP-PKG signaling pathway	173/8890	0.0044846	0.01689	0.0105662	12912/381290/27222/320207/104709/30955/70405/18018/11551/11554/19046/16438/16439/22323/17259	15	Creb1/Atp2b4/Atp1a4/Pik3r5/Pik3r6/Pik3cg/Calml3/Nfatc1/Adra2a/Adrb1/Ppp1cb/Itpr1/Itpr2/Vasp/Mef2b/
NCoR1_SMRT_CpG	mmu05164	Influenza A	173/8890	0.0044846	0.01689	0.0105662	20846/56489/16160/12702/18035/16452/16175/18033/18707/16193/18751/15894/54721/12265/18708	15	Stat1/Ikbke/Il12b/Socs3/Nfkbia/Jak2/Il1a/Nfkb1/Pik3cd/Il6/Prkcb/Icam1/Tyk2/Ciita/Pik3r1/
NCoR1_SMRT_CpG	mmu05143	African trypanosomiasis	39/8890	0.00450801	0.01689	0.0105662	16153/16160/16193/18751/209176/15894	6	Il10/Il12b/Il6/Prkcb/Ido2/Icam1/
NCoR1_SMRT_CpG	mmu04216	Ferroptosis	40/8890	0.00512627	0.0189537	0.0118572	27057/213053/14319/433256/14630/14792	6	Ncoa4/Slc39a14/Fth1/Acsl5/Gclm/Lpcat3/
NCoR1_SMRT_CpG	mmu04750	Inflammatory mediator regulation of TRP channels	127/8890	0.00538372	0.0195609	0.012237	16177/26397/246788/70405/12322/20779/18707/19046/16438/16439/18751/18708	12	Il1r1/Map2k3/Trpv3/Calml3/Camk2a/Src/Pik3cd/Ppp1cb/Itpr1/Itpr2/Prkcb/Pik3r1/
NCoR1_SMRT_CpG	mmu04070	Phosphatidylinositol signaling system	96/8890	0.00542971	0.0195609	0.012237	269180/70405/380921/271424/16330/18707/16438/16439/18751/18708	10	Inpp4a/Calml3/Dgkh/Ip6k3/Inpp5b/Pik3cd/Itpr1/Itpr2/Prkcb/Pik3r1/
NCoR1_SMRT_CpG	mmu05166	Human T-cell leukemia virus 1 infection	247/8890	0.00557105	0.019816	0.0123966	16177/12912/21423/12981/18035/26401/17869/18018/16169/12048/18033/16476/18707/16193/22695/15894/17127/18708/16992	19	Il1r1/Creb1/Tcf3/Csf2/Nfkbia/Map3k1/Myc/Nfatc1/Il15ra/Bcl2l1/Nfkb1/Jun/Pik3cd/Il6/Zfp36/Icam1/Smad3/Pik3r1/Lta/
NCoR1_SMRT_CpG	mmu05231	Choline metabolism in cancer	98/8890	0.00627802	0.0220515	0.0137951	19012/380921/19354/20662/16476/18707/18590/18751/13645/18708	10	Plpp1/Dgkh/Rac2/Sos1/Jun/Pik3cd/Pdgfa/Prkcb/Egf/Pik3r1/
NCoR1_SMRT_CpG	mmu05160	Hepatitis C	165/8890	0.00716931	0.0248713	0.0155591	20846/12633/56489/12702/18035/17869/20662/22030/18033/18707/20778/54721/13645/18708	14	Stat1/Cflar/Ikbke/Socs3/Nfkbia/Myc/Sos1/Traf2/Nfkb1/Pik3cd/Scarb1/Tyk2/Egf/Pik3r1/
NCoR1_SMRT_CpG	mmu04144	Endocytosis	272/8890	0.00738507	0.0253074	0.0158319	347722/216238/13855/216869/13196/72318/78618/106572/68767/13660/20779/69780/12345/12343/80794/234353/71955/17127/12774/66713	20	Agap1/Eea1/Epn2/Arrb2/Asap1/Cyth4/Acap2/Rab31/Washc1/Ehd1/Src/Smap2/Capzb/Capza2/Cblc/Psd3/Ist1/Smad3/Ccr5/Actr2/
NCoR1_SMRT_CpG	mmu04218	Cellular senescence	184/8890	0.00786214	0.026526	0.0165943	17873/26397/12192/70405/17869/18018/16175/18033/18707/16193/19046/16438/16439/17127/18708	15	Gadd45b/Map2k3/Zfp36l1/Calml3/Myc/Nfatc1/Il1a/Nfkb1/Pik3cd/Il6/Ppp1cb/Itpr1/Itpr2/Smad3/Pik3r1/
NCoR1_SMRT_CpG	mmu04970	Salivary secretion	86/8890	0.00792947	0.026526	0.0165943	381290/27222/70405/67328/11554/16438/16439/16534/18751	9	Atp2b4/Atp1a4/Calml3/Lyzl1/Adrb1/Itpr1/Itpr2/Kcnn4/Prkcb/
NCoR1_SMRT_CpG	mmu05213	Endometrial cancer	58/8890	0.00868272	0.0287041	0.0179568	17873/17869/20662/21416/18707/13645/18708	7	Gadd45b/Myc/Sos1/Tcf7l2/Pik3cd/Egf/Pik3r1/
NCoR1_SMRT_CpG	mmu04217	Necroptosis	174/8890	0.0112088	0.0366019	0.0228976	20846/12633/12043/21929/26914/12322/14319/16452/22030/16175/51788/11796/54721/236663	14	Stat1/Cflar/Bcl2/Tnfaip3/H2afy/Camk2a/Fth1/Jak2/Traf2/Il1a/H2afz/Birc3/Tyk2/H2al1j/
NCoR1_SMRT_CpG	mmu04657	IL-17 signaling pathway	91/8890	0.0113323	0.0366019	0.0228976	56489/21929/12981/18035/22030/18033/16476/16193/17386	9	Ikbke/Tnfaip3/Csf2/Nfkbia/Traf2/Nfkb1/Jun/Il6/Mmp13/
NCoR1_SMRT_CpG	mmu04926	Relaxin signaling pathway	129/8890	0.0156548	0.0499887	0.0312722	12912/14708/216869/18035/20662/20779/18033/16476/18707/17386/18708	11	Creb1/Gng7/Arrb2/Nfkbia/Sos1/Src/Nfkb1/Jun/Pik3cd/Mmp13/Pik3r1/
NCoR1_SMRT_Uns_CpG	mmu04380	Osteoclast differentiation	128/8890	8.4216e-15	2.59385e-12	1.58681e-12	18710/21813/18707/14284/16477/17972/232801/16451/246256/14281/16476/14282/20846/14283/20963/19055/14129/26416/19016/22034/29857/18033/26419/15980/19261/53859/15976/15979/26399/16822/23797/18726/18018/12675/751864/16416/12912/14728/17969/18019	40	Pik3r3/Tgfbr2/Pik3cd/Fosl2/Junb/Ncf4/Lilra5/Jak1/Fcgr4/Fos/Jun/Fosb/Stat1/Fosl1/Syk/Ppp3ca/Fcgr1/Mapk14/Pparg/Traf6/Mapk12/Nfkb1/Mapk8/Ifngr2/Sirpa/Map3k14/Ifnar2/Ifngr1/Map2k6/Lcp2/Akt3/Lilra6/Nfatc1/Chuk/Gm9733/Itgb3/Creb1/Lilrb4a/Ncf1/Nfatc2/
NCoR1_SMRT_Uns_CpG	mmu05135	Yersinia infection	134/8890	2.44284e-13	3.76198e-11	2.30141e-11	22325/57257/18717/14682/18710/74117/19229/18707/215280/68089/16193/242687/216799/14281/16476/76709/19354/66713/54126/26416/23880/22034/29857/18033/26419/16402/54483/21898/26399/14083/16822/140580/108100/23797/18018/12675/268973/16401/18019	39	Vav2/Vav3/Pip5k1c/Gnaq/Pik3r3/Actr3/Ptk2b/Pik3cd/Wipf1/Arpc4/Il6/Wasf2/Nlrp3/Fos/Jun/Arpc2/Rac2/Actr2/Arhgef7/Mapk14/Fyb/Traf6/Mapk12/Nfkb1/Mapk8/Itga5/Mefv/Tlr4/Map2k6/Ptk2/Lcp2/Elmo1/Baiap2/Akt3/Nfatc1/Chuk/Nlrc4/Itga4/Nfatc2/
NCoR1_SMRT_Uns_CpG	mmu04666	Fc gamma R-mediated phagocytosis	92/8890	5.9563e-12	6.11514e-10	3.74098e-10	22325/57257/18783/227753/18717/18710/67916/74117/18707/68089/18751/17096/17118/19012/242687/246256/76709/22323/20963/19354/66713/14129/13196/211914/23797/16331/19264/20259/17969/18479	30	Vav2/Vav3/Pla2g4a/Gsn/Pip5k1c/Pik3r3/Plpp3/Actr3/Pik3cd/Arpc4/Prkcb/Lyn/Marcks/Plpp1/Wasf2/Fcgr4/Arpc2/Vasp/Syk/Rac2/Actr2/Fcgr1/Asap1/Asap2/Akt3/Inpp5d/Ptprc/Scin/Ncf1/Pak1/
NCoR1_SMRT_Uns_CpG	mmu05167	Kaposi sarcoma-associated herpesvirus infection	225/8890	3.18579e-11	2.45306e-09	1.50067e-09	20848/15974/22190/18710/12770/12367/18707/16193/240095/17096/16451/14281/16476/20846/16438/20963/19055/26416/13557/74603/29857/18033/16439/26419/320207/54720/15976/328572/15979/26399/18591/12315/23797/18018/12768/12675/14702/20310/17869/30955/14693/12912/17164/18019/15251/142980/12771/16195/12774	49	Stat3/Ifnab/Ubc/Pik3r3/Ccr1l1/Casp3/Pik3cd/Il6/H2-M5/Lyn/Jak1/Fos/Jun/Stat1/Itpr1/Syk/Ppp3ca/Mapk14/E2f3/Cd200r3/Mapk12/Nfkb1/Itpr2/Mapk8/Pik3r5/Rcan1/Ifnar2/Ep300/Ifngr1/Map2k6/Pdgfb/Calm3/Akt3/Nfatc1/Ccr1/Chuk/Gng2/Cxcl2/Myc/Pik3cg/Gnb2/Creb1/Mapkapk2/Nfatc2/Hif1a/Tlr3/Ccr3/Il6st/Ccr5/
NCoR1_SMRT_Uns_CpG	mmu04810	Regulation of actin cytoskeleton	220/8890	1.78046e-09	1.09677e-07	6.70954e-08	22325/18481/57257/12671/227753/16419/18717/544963/18710/241226/13367/74117/18707/67268/68089/109700/29875/77579/242687/16398/76709/17931/19354/66713/54126/67938/18718/50884/16402/22330/16410/14083/108100/18591/16421/11789/17532/237860/30938/16416/16401/20259/109711/14182/18479	45	Vav2/Pak3/Vav3/Chrm3/Gsn/Itgb5/Pip5k1c/Iqgap2/Pik3r3/Itga8/Diaph1/Actr3/Pik3cd/Myl12a/Arpc4/Itga1/Iqgap1/Myh10/Wasf2/Itga2/Arpc2/Ppp1r12a/Rac2/Actr2/Arhgef7/Myl12b/Pip4k2a/Nckap1/Itga5/Vcl/Itgav/Ptk2/Baiap2/Pdgfb/Itgb7/Apc/Mras/Ssh2/Fgd3/Itgb3/Itga4/Scin/Actn1/Fgfr1/Pak1/
NCoR1_SMRT_Uns_CpG	mmu04510	Focal adhesion	201/8890	3.21337e-09	1.64953e-07	1.00911e-07	22325/18481/57257/16419/18717/107746/18710/241226/13367/18707/67268/109700/18751/16398/16773/16476/19211/17931/22323/19354/11855/67938/18607/12826/26419/16402/22330/21894/20750/16410/12444/14083/17295/81877/18591/16421/23797/16416/16401/109711/57342/18479	42	Vav2/Pak3/Vav3/Itgb5/Pip5k1c/Rapgef1/Pik3r3/Itga8/Diaph1/Pik3cd/Myl12a/Itga1/Prkcb/Itga2/Lama2/Jun/Pten/Ppp1r12a/Vasp/Rac2/Arhgap5/Myl12b/Pdpk1/Col4a1/Mapk8/Itga5/Vcl/Tln1/Spp1/Itgav/Ccnd2/Ptk2/Met/Tnxb/Pdgfb/Itgb7/Akt3/Itgb3/Itga4/Actn1/Parva/Pak1/
NCoR1_SMRT_Uns_CpG	mmu04625	C-type lectin receptor signaling pathway	112/8890	6.0273e-09	2.65201e-07	1.62238e-07	18710/20299/18707/16193/216799/16476/20846/16438/20963/19055/26416/29857/18033/16439/26419/13655/69810/53859/56760/12315/17532/23797/18018/12675/17164/13654/208650/18019/18479	29	Pik3r3/Ccl22/Pik3cd/Il6/Nlrp3/Jun/Stat1/Itpr1/Syk/Ppp3ca/Mapk14/Mapk12/Nfkb1/Itpr2/Mapk8/Egr3/Clec4b1/Map3k14/Clec1b/Calm3/Mras/Akt3/Nfatc1/Chuk/Mapkapk2/Egr2/Cblb/Nfatc2/Pak1/
NCoR1_SMRT_Uns_CpG	mmu04662	B cell receptor signaling pathway	81/8890	6.98573e-09	2.68951e-07	1.64532e-07	22325/57257/18710/18707/18751/17096/26377/232801/14281/16476/12520/20963/19354/19055/18033/23797/18726/18018/12675/16331/14728/108723/18019/68713	24	Vav2/Vav3/Pik3r3/Pik3cd/Prkcb/Lyn/Dapp1/Lilra5/Fos/Jun/Cd81/Syk/Rac2/Ppp3ca/Nfkb1/Akt3/Lilra6/Nfatc1/Chuk/Inpp5d/Lilrb4a/Card11/Nfatc2/Ifitm1/
NCoR1_SMRT_Uns_CpG	mmu05161	Hepatitis B	163/8890	3.26271e-08	1.11657e-06	6.83069e-07	20848/15974/18710/231991/21813/12367/19229/18707/16193/18751/16451/14281/16476/20846/26416/13557/22034/29857/18033/26419/13655/14103/11783/328572/21898/26399/23797/18018/12675/22631/17869/12912/13654/18019/142980	35	Stat3/Ifnab/Pik3r3/Creb5/Tgfbr2/Casp3/Ptk2b/Pik3cd/Il6/Prkcb/Jak1/Fos/Jun/Stat1/Mapk14/E2f3/Traf6/Mapk12/Nfkb1/Mapk8/Egr3/Fasl/Apaf1/Ep300/Tlr4/Map2k6/Akt3/Nfatc1/Chuk/Ywhaz/Myc/Creb1/Egr2/Nfatc2/Tlr3/
NCoR1_SMRT_Uns_CpG	mmu05235	PD-L1 expression and PD-1 checkpoint pathway in cancer	88/8890	4.1961e-08	1.2924e-06	7.90634e-07	20848/74481/18710/78798/18707/16451/14281/16476/19211/20846/19055/26416/22034/29857/18033/15980/21898/15979/26399/23797/18018/12675/18019/15251	24	Stat3/Batf2/Pik3r3/Eml4/Pik3cd/Jak1/Fos/Jun/Pten/Stat1/Ppp3ca/Mapk14/Traf6/Mapk12/Nfkb1/Ifngr2/Tlr4/Ifngr1/Map2k6/Akt3/Nfatc1/Chuk/Nfatc2/Hif1a/
NCoR1_SMRT_Uns_CpG	mmu04660	T cell receptor signaling pathway	103/8890	6.49477e-08	1.81854e-06	1.1125e-06	22325/18481/57257/13383/18710/18707/14281/16476/19055/26416/18607/29857/18033/26419/53859/16822/23797/18018/12675/19264/12477/208650/108723/18019/18479/17974	26	Vav2/Pak3/Vav3/Dlg1/Pik3r3/Pik3cd/Fos/Jun/Ppp3ca/Mapk14/Pdpk1/Mapk12/Nfkb1/Mapk8/Map3k14/Lcp2/Akt3/Nfatc1/Chuk/Ptprc/Ctla4/Cblb/Card11/Nfatc2/Pak1/Nck2/
NCoR1_SMRT_Uns_CpG	mmu05205	Proteoglycans in cancer	205/8890	1.71307e-07	4.39688e-06	2.68982e-06	22325/57257/16419/12402/20848/18710/12367/18707/18751/19206/29875/16398/14370/16438/17931/26416/18607/29857/16439/16402/14103/14362/21898/16410/14083/17295/17532/23797/108058/17869/16416/12505/15163/22160/387140/109676/14182/15251/18479	39	Vav2/Vav3/Itgb5/Cbl/Stat3/Pik3r3/Casp3/Pik3cd/Prkcb/Ptch1/Iqgap1/Itga2/Fzd8/Itpr1/Ppp1r12a/Mapk14/Pdpk1/Mapk12/Itpr2/Itga5/Fasl/Fzd1/Tlr4/Itgav/Ptk2/Met/Mras/Akt3/Camk2d/Myc/Itgb3/Cd44/Hcls1/Twist1/Mir21a/Ank2/Fgfr1/Hif1a/Pak1/
NCoR1_SMRT_Uns_CpG	mmu05202	Transcriptional misregulation in cancer	223/8890	2.18458e-07	5.17576e-06	3.16631e-06	17125/70439/67603/12053/18124/107951/21813/15182/16193/14030/18647/11920/108829/14011/18854/70122/13714/14129/17355/80859/19016/208266/18033/268996/12444/14083/214162/17295/16178/17260/16421/12394/22029/20683/17869/140780/20185/13876/14255/19696/382523	41	Smad1/Taf15/Dusp6/Bcl6/Nr4a3/Cdk9/Tgfbr2/Hdac2/Il6/Ewsr1/Cdk14/Atm/Jmjd1c/Etv6/Pml/Mllt3/Elk4/Fcgr1/Aff1/Nfkbiz/Pparg/Dot1l/Nfkb1/Ss18/Ccnd2/Ptk2/Kmt2a/Met/Il1r2/Mef2c/Itgb7/Runx1/Traf1/Sp1/Myc/Bmp2k/Ncor1/Erg/Flt3/Rel/Gm12260/
NCoR1_SMRT_Uns_CpG	mmu04611	Platelet activation	124/8890	9.1753e-07	2.01857e-05	1.23487e-05	19224/18783/14682/18710/18707/67268/14683/17096/16398/70839/16438/17931/22323/20963/67938/26416/29857/16439/320207/21894/16822/20619/23797/30955/16416/18759/109305	27	Ptgs1/Pla2g4a/Gnaq/Pik3r3/Pik3cd/Myl12a/Gnas/Lyn/Itga2/P2ry12/Itpr1/Ppp1r12a/Vasp/Syk/Myl12b/Mapk14/Mapk12/Itpr2/Pik3r5/Tln1/Lcp2/Snap23/Akt3/Pik3cg/Itgb3/Prkci/Orai1/
NCoR1_SMRT_Uns_CpG	mmu05163	Human cytomegalovirus infection	256/8890	1.44962e-06	2.97656e-05	1.82093e-05	14682/20848/15974/18710/231991/12770/12367/19229/18707/16193/14683/18751/240095/16451/16438/19354/19055/26416/13557/29857/18033/16439/75547/14103/26399/16410/19219/14083/12315/23797/18018/12768/12675/20683/14702/17869/16416/14693/12912/18019/19744/12771/12774	43	Gnaq/Stat3/Ifnab/Pik3r3/Creb5/Ccr1l1/Casp3/Ptk2b/Pik3cd/Il6/Gnas/Prkcb/H2-M5/Jak1/Itpr1/Rac2/Ppp3ca/Mapk14/E2f3/Mapk12/Nfkb1/Itpr2/Akap13/Fasl/Map2k6/Itgav/Ptger4/Ptk2/Calm3/Akt3/Nfatc1/Ccr1/Chuk/Sp1/Gng2/Myc/Itgb3/Gnb2/Creb1/Nfatc2/Rheb/Ccr3/Ccr5/
NCoR1_SMRT_Uns_CpG	mmu04668	TNF signaling pathway	113/8890	1.70072e-06	3.27389e-05	2.00283e-05	16878/18710/231991/26408/12367/18707/16193/16477/13614/14281/16476/26416/29857/16168/18033/26419/53859/21929/26399/23797/22029/12675/20310/17387/12912	25	Lif/Pik3r3/Creb5/Map3k5/Casp3/Pik3cd/Il6/Junb/Edn1/Fos/Jun/Mapk14/Mapk12/Il15/Nfkb1/Mapk8/Map3k14/Tnfaip3/Map2k6/Akt3/Traf1/Chuk/Cxcl2/Mmp14/Creb1/
NCoR1_SMRT_Uns_CpG	mmu05132	Salmonella infection	253/8890	2.63115e-06	4.76702e-05	2.91626e-05	18481/12367/74117/271457/18707/11308/67268/68089/16193/216799/17087/14281/16476/76709/192656/16573/66713/67938/66482/26416/17281/22034/29857/18033/26419/50884/226421/21898/26399/140580/23797/66616/12675/268973/11841/19264/17869/30955/170625/15519/234686/18479	42	Pak3/Casp3/Actr3/Rab5a/Pik3cd/Abi1/Myl12a/Arpc4/Il6/Nlrp3/Ly96/Fos/Jun/Arpc2/Ripk2/Kif5b/Actr2/Myl12b/Exoc2/Mapk14/Fyco1/Traf6/Mapk12/Nfkb1/Mapk8/Nckap1/Rab7b/Tlr4/Map2k6/Elmo1/Akt3/Snx9/Chuk/Nlrc4/Arf2/Ptprc/Myc/Pik3cg/Snx18/Hsp90aa1/Fhod1/Pak1/
NCoR1_SMRT_Uns_CpG	mmu04659	Th17 cell differentiation	104/8890	4.4365e-06	7.59134e-05	4.64406e-05	20848/21813/16180/16193/16451/14281/16476/20846/19055/26416/11622/29857/18033/26419/15980/15979/12394/18018/12675/15519/18019/15251/16195	23	Stat3/Tgfbr2/Il1rap/Il6/Jak1/Fos/Jun/Stat1/Ppp3ca/Mapk14/Ahr/Mapk12/Nfkb1/Mapk8/Ifngr2/Ifngr1/Runx1/Nfatc1/Chuk/Hsp90aa1/Nfatc2/Hif1a/Il6st/
NCoR1_SMRT_Uns_CpG	mmu04151	PI3K-Akt signaling pathway	359/8890	5.19921e-06	8.42819e-05	5.156e-05	16419/15974/170755/18710/231991/56484/241226/18707/15370/16193/109700/67168/16398/16451/16773/56716/19211/98432/20963/20393/18607/18033/12826/320207/71978/16402/14103/74370/20750/15976/21898/16410/12444/14083/17295/81877/18591/16421/23797/17210/12675/14702/22631/17869/30955/16416/14693/12912/14255/16401/15519/14182/19744	53	Itgb5/Ifnab/Sgk3/Pik3r3/Creb5/Foxo3/Itga8/Pik3cd/Nr4a1/Il6/Itga1/Lpar6/Itga2/Jak1/Lama2/Mlst8/Pten/Phlpp1/Syk/Sgk1/Pdpk1/Nfkb1/Col4a1/Pik3r5/Ppp2r2a/Itga5/Fasl/Rptor/Spp1/Ifnar2/Tlr4/Itgav/Ccnd2/Ptk2/Met/Tnxb/Pdgfb/Itgb7/Akt3/Mcl1/Chuk/Gng2/Ywhaz/Myc/Pik3cg/Itgb3/Gnb2/Creb1/Flt3/Itga4/Hsp90aa1/Fgfr1/Rheb/
NCoR1_SMRT_Uns_CpG	mmu04062	Chemokine signaling pathway	192/8890	5.67342e-06	8.73707e-05	5.34496e-05	22325/57257/14682/20848/18710/56484/12770/20299/19229/18707/18751/12458/17096/12772/20846/19354/17329/18033/320207/14083/56221/140580/23797/12768/12675/14702/20310/30955/14693/110355/17969/18479/12771/12774	34	Vav2/Vav3/Gnaq/Stat3/Pik3r3/Foxo3/Ccr1l1/Ccl22/Ptk2b/Pik3cd/Prkcb/Ccr6/Lyn/Ccr2/Stat1/Rac2/Cxcl9/Nfkb1/Pik3r5/Ptk2/Ccl24/Elmo1/Akt3/Ccr1/Chuk/Gng2/Cxcl2/Pik3cg/Gnb2/Grk2/Ncf1/Pak1/Ccr3/Ccr5/
NCoR1_SMRT_Uns_CpG	mmu05165	Human papillomavirus infection	362/8890	6.66045e-06	9.76866e-05	5.97604e-05	101206/245000/73834/16419/15974/13383/18710/231991/241226/12367/15182/18707/109700/14683/18129/240095/11984/11920/16398/16451/16773/14370/11975/19211/20846/19179/19664/18033/12826/71978/16402/14103/20750/15976/328572/14362/16410/12444/19219/14083/81877/16421/11789/23797/12675/16416/12912/66237/16401/12005/18759/19744/142980	53	Tada3/Atr/Atp6v1d/Itgb5/Ifnab/Dlg1/Pik3r3/Creb5/Itga8/Casp3/Hdac2/Pik3cd/Itga1/Gnas/Notch2/H2-M5/Atp6v0c/Atm/Itga2/Jak1/Lama2/Fzd8/Atp6v0a1/Pten/Stat1/Psmc1/Rbpj/Nfkb1/Col4a1/Ppp2r2a/Itga5/Fasl/Spp1/Ifnar2/Ep300/Fzd1/Itgav/Ccnd2/Ptger4/Ptk2/Tnxb/Itgb7/Apc/Akt3/Chuk/Itgb3/Creb1/Atp6v1g2/Itga4/Axin1/Prkci/Rheb/Tlr3/
NCoR1_SMRT_Uns_CpG	mmu05152	Tuberculosis	180/8890	9.80689e-06	0.000137296	8.3992e-05	15974/12367/271457/16193/11984/12611/16451/246256/11975/20846/192656/20963/19055/14129/13040/26416/22034/29857/18033/26419/15980/11783/328572/21898/15979/12265/12315/23797/108058/12912/108960/12721	32	Ifnab/Casp3/Rab5a/Il6/Atp6v0c/Cebpg/Jak1/Fcgr4/Atp6v0a1/Stat1/Ripk2/Syk/Ppp3ca/Fcgr1/Ctss/Mapk14/Traf6/Mapk12/Nfkb1/Mapk8/Ifngr2/Apaf1/Ep300/Tlr4/Ifngr1/Ciita/Calm3/Akt3/Camk2d/Creb1/Irak2/Coro1a/
NCoR1_SMRT_Uns_CpG	mmu04670	Leukocyte transendothelial migration	118/8890	1.27339e-05	0.000170523	0.000104319	22325/57257/12388/18710/19229/18707/67268/18751/17972/22323/19354/171486/11855/67938/26416/29857/22330/12385/14083/12737/16401/18417/109711/17969	24	Vav2/Vav3/Ctnnd1/Pik3r3/Ptk2b/Pik3cd/Myl12a/Prkcb/Ncf4/Vasp/Rac2/Cd99l2/Arhgap5/Myl12b/Mapk14/Mapk12/Vcl/Ctnna1/Ptk2/Cldn1/Itga4/Cldn11/Actn1/Ncf1/
NCoR1_SMRT_Uns_CpG	mmu05140	Leishmaniasis	70/8890	2.1491e-05	0.000275801	0.000168723	18751/17972/16451/246256/14281/16476/20846/14129/26416/22034/29857/18033/15980/21898/15979/16401/17969	17	Prkcb/Ncf4/Jak1/Fcgr4/Fos/Jun/Stat1/Fcgr1/Mapk14/Traf6/Mapk12/Nfkb1/Ifngr2/Tlr4/Ifngr1/Itga4/Ncf1/
NCoR1_SMRT_Uns_CpG	mmu04620	Toll-like receptor signaling pathway	100/8890	2.65434e-05	0.000316602	0.000193683	15974/18710/18707/16193/17087/14281/16476/20846/17329/26416/22034/29857/18033/26419/20750/15976/21898/26399/23797/12675/142980	21	Ifnab/Pik3r3/Pik3cd/Il6/Ly96/Fos/Jun/Stat1/Cxcl9/Mapk14/Traf6/Mapk12/Nfkb1/Mapk8/Spp1/Ifnar2/Tlr4/Map2k6/Akt3/Chuk/Tlr3/
NCoR1_SMRT_Uns_CpG	mmu04068	FoxO signaling pathway	131/8890	2.67261e-05	0.000316602	0.000193683	19079/12053/20848/170755/18710/21813/56484/108097/18707/16193/20656/11920/14816/19211/20393/26416/18607/29857/26419/14103/328572/12444/67526/23797/12675	25	Prkab1/Bcl6/Stat3/Sgk3/Pik3r3/Tgfbr2/Foxo3/Prkab2/Pik3cd/Il6/Sod2/Atm/Grm1/Pten/Sgk1/Mapk14/Pdpk1/Mapk12/Mapk8/Fasl/Ep300/Ccnd2/Atg12/Akt3/Chuk/
NCoR1_SMRT_Uns_CpG	mmu05145	Toxoplasmosis	110/8890	3.81674e-05	0.000421096	0.000257608	20848/12367/16451/16773/17087/20846/26416/18607/22034/29857/18033/26419/320207/15980/21898/15979/26399/12265/23797/12675/30955/12774	22	Stat3/Casp3/Jak1/Lama2/Ly96/Stat1/Mapk14/Pdpk1/Traf6/Mapk12/Nfkb1/Mapk8/Pik3r5/Ifngr2/Tlr4/Ifngr1/Map2k6/Ciita/Akt3/Chuk/Pik3cg/Ccr5/
NCoR1_SMRT_Uns_CpG	mmu04664	Fc epsilon RI signaling pathway	66/8890	3.82814e-05	0.000421096	0.000257608	22325/57257/18783/18710/18707/17096/20963/19354/26416/18607/29857/26419/26399/16822/23797/16331	16	Vav2/Vav3/Pla2g4a/Pik3r3/Pik3cd/Lyn/Syk/Rac2/Mapk14/Pdpk1/Mapk12/Mapk8/Map2k6/Lcp2/Akt3/Inpp5d/
NCoR1_SMRT_Uns_CpG	mmu04010	MAPK signaling pathway	294/8890	5.11762e-05	0.000543526	0.000332506	18783/67603/225028/21813/26408/26921/12367/16180/15370/18751/19252/14281/16476/13714/19354/19055/114713/26416/22034/29857/18033/26419/19418/14103/53859/26399/17295/17260/18591/235584/17532/23797/18018/12675/17869/330177/26411/14255/17164/63953/26407/14182/18479	43	Pla2g4a/Dusp6/Map4k3/Tgfbr2/Map3k5/Map4k4/Casp3/Il1rap/Nr4a1/Prkcb/Dusp1/Fos/Jun/Elk4/Rac2/Ppp3ca/Rasa2/Mapk14/Traf6/Mapk12/Nfkb1/Mapk8/Rasgrf2/Fasl/Map3k14/Map2k6/Met/Mef2c/Pdgfb/Dusp7/Mras/Akt3/Nfatc1/Chuk/Myc/Taok3/Map4k1/Flt3/Mapkapk2/Dusp10/Map3k4/Fgfr1/Pak1/
NCoR1_SMRT_Uns_CpG	mmu05170	Human immunodeficiency virus 1 infection	240/8890	5.53732e-05	0.000568498	0.000347782	18481/245000/14682/15974/18710/321006/12367/19229/18707/18751/240095/11920/14281/16476/16438/19354/19055/26416/22034/29857/18033/16439/26419/14103/21898/26399/14083/12315/252903/23797/18018/12675/14702/14693/18019/18479/12774	37	Pak3/Atr/Gnaq/Ifnab/Pik3r3/Dcaf1/Casp3/Ptk2b/Pik3cd/Prkcb/H2-M5/Atm/Fos/Jun/Itpr1/Rac2/Ppp3ca/Mapk14/Traf6/Mapk12/Nfkb1/Itpr2/Mapk8/Fasl/Tlr4/Map2k6/Ptk2/Calm3/Ap1s3/Akt3/Nfatc1/Chuk/Gng2/Gnb2/Nfatc2/Pak1/Ccr5/
NCoR1_SMRT_Uns_CpG	mmu04650	Natural killer cell mediated cytotoxicity	121/8890	5.93687e-05	0.000589857	0.000360849	22325/20400/57257/15974/18710/12367/19229/18707/18751/246256/20963/19354/19055/15980/14103/15976/15979/16822/18018/18106/24055/18019/18479	23	Vav2/Sh2d1a/Vav3/Ifnab/Pik3r3/Casp3/Ptk2b/Pik3cd/Prkcb/Fcgr4/Syk/Rac2/Ppp3ca/Ifngr2/Fasl/Ifnar2/Ifngr1/Lcp2/Nfatc1/Cd244a/Sh3bp2/Nfatc2/Pak1/
NCoR1_SMRT_Uns_CpG	mmu05231	Choline metabolism in cancer	98/8890	6.31306e-05	0.000598538	0.00036616	18783/18717/18710/67916/18707/18751/19012/242687/14281/16476/19354/18607/26419/242259/18591/23797/20683/100434/15251/19744	20	Pla2g4a/Pip5k1c/Pik3r3/Plpp3/Pik3cd/Prkcb/Plpp1/Wasf2/Fos/Jun/Rac2/Pdpk1/Mapk8/Slc44a5/Pdgfb/Akt3/Sp1/Slc44a1/Hif1a/Rheb/
NCoR1_SMRT_Uns_CpG	mmu05418	Fluid shear stress and atherosclerosis	146/8890	6.41291e-05	0.000598538	0.00036616	11481/18710/26408/15368/18707/19252/13614/14281/16476/19354/26416/29857/18033/26419/26399/16410/14083/16178/17260/18591/12315/23797/12675/16416/15519/17969	26	Acvr2b/Pik3r3/Map3k5/Hmox1/Pik3cd/Dusp1/Edn1/Fos/Jun/Rac2/Mapk14/Mapk12/Nfkb1/Mapk8/Map2k6/Itgav/Ptk2/Il1r2/Mef2c/Pdgfb/Calm3/Akt3/Chuk/Itgb3/Hsp90aa1/Ncf1/
NCoR1_SMRT_Uns_CpG	mmu05100	Bacterial invasion of epithelial cells	76/8890	6.66005e-05	0.000603322	0.000369086	12402/52398/18710/74117/18707/24050/68089/242687/76709/66713/16402/22330/12385/14083/17295/140580/15163	17	Cbl/Sept11/Pik3r3/Actr3/Pik3cd/Sept3/Arpc4/Wasf2/Arpc2/Actr2/Itga5/Vcl/Ctnna1/Ptk2/Met/Elmo1/Hcls1/
NCoR1_SMRT_Uns_CpG	mmu05222	Small cell lung cancer	93/8890	9.42849e-05	0.000829707	0.000507579	14198/18710/12367/18707/16398/16773/19211/13557/22034/18033/12826/218772/11783/16410/14083/23797/22029/12675/17869	19	Fhit/Pik3r3/Casp3/Pik3cd/Itga2/Lama2/Pten/E2f3/Traf6/Nfkb1/Col4a1/Rarb/Apaf1/Itgav/Ptk2/Akt3/Traf1/Chuk/Myc/
NCoR1_SMRT_Uns_CpG	mmu04933	AGE-RAGE signaling pathway in diabetic complications	101/8890	9.84388e-05	0.000842199	0.000515221	20848/18710/21813/12367/13367/18707/16193/18751/13614/16476/20846/26416/29857/18033/12826/26419/14066/72469/23797/18018	20	Stat3/Pik3r3/Tgfbr2/Casp3/Diaph1/Pik3cd/Il6/Prkcb/Edn1/Jun/Stat1/Mapk14/Mapk12/Nfkb1/Col4a1/Mapk8/F3/Plcd3/Akt3/Nfatc1/
NCoR1_SMRT_Uns_CpG	mmu05142	Chagas disease	103/8890	0.000130777	0.00108863	0.000665976	14682/18710/21813/18707/16193/14683/14281/16476/26416/22034/29857/18033/26419/71978/15980/14103/21898/15979/23797/12675	20	Gnaq/Pik3r3/Tgfbr2/Pik3cd/Il6/Gnas/Fos/Jun/Mapk14/Traf6/Mapk12/Nfkb1/Mapk8/Ppp2r2a/Ifngr2/Fasl/Tlr4/Ifngr1/Akt3/Chuk/
NCoR1_SMRT_Uns_CpG	mmu04015	Rap1 signaling pathway	214/8890	0.000137804	0.00111046	0.000679329	22325/57257/14682/12388/107746/18710/18707/14683/18751/18760/14026/22323/244668/19354/26416/23880/238130/29857/21894/26399/17295/16822/217692/18591/12315/17532/23797/75292/16416/192786/74206/18759/14182	33	Vav2/Vav3/Gnaq/Ctnnd1/Rapgef1/Pik3r3/Pik3cd/Gnas/Prkcb/Prkd1/Evl/Vasp/Sipa1l2/Rac2/Mapk14/Fyb/Dock4/Mapk12/Tln1/Map2k6/Met/Lcp2/Sipa1l1/Pdgfb/Calm3/Mras/Akt3/Prkd3/Itgb3/Rapgef6/Sipa1l3/Prkci/Fgfr1/
NCoR1_SMRT_Uns_CpG	mmu04210	Apoptosis	136/8890	0.00014061	0.00111046	0.000679329	18710/26408/12367/13032/18707/16906/11920/14281/16476/58801/16438/13040/18607/18033/16439/26419/14103/53859/11783/23797/22029/17210/12675/13036	24	Pik3r3/Map3k5/Casp3/Ctsc/Pik3cd/Lmnb1/Atm/Fos/Jun/Pmaip1/Itpr1/Ctss/Pdpk1/Nfkb1/Itpr2/Mapk8/Fasl/Map3k14/Apaf1/Akt3/Traf1/Mcl1/Chuk/Ctsh/
NCoR1_SMRT_Uns_CpG	mmu04919	Thyroid hormone signaling pathway	120/8890	0.000148941	0.00112825	0.000690212	18710/76199/15182/18707/18129/18751/56421/20846/21834/18607/53313/54720/328572/16410/72469/23797/11938/17869/20185/16416/15251/19744	22	Pik3r3/Med13l/Hdac2/Pik3cd/Notch2/Prkcb/Pfkp/Stat1/Thrb/Pdpk1/Atp2a3/Rcan1/Ep300/Itgav/Plcd3/Akt3/Atp2a2/Myc/Ncor1/Itgb3/Hif1a/Rheb/
NCoR1_SMRT_Uns_CpG	mmu04310	Wnt signaling pathway	162/8890	0.000150189	0.00112825	0.000690212	72780/212398/81004/14296/21372/16974/18751/56811/20317/14370/16476/14283/19354/19055/26419/328572/14362/12444/93840/11789/18018/20187/108058/17869/12005/18163/18019	27	Rspo3/Frat2/Tbl1xr1/Frat1/Tbl1x/Lrp6/Prkcb/Dkk2/Serpinf1/Fzd8/Jun/Fosl1/Rac2/Ppp3ca/Mapk8/Ep300/Fzd1/Ccnd2/Vangl2/Apc/Nfatc1/Ryk/Camk2d/Myc/Axin1/Ctnnd2/Nfatc2/
NCoR1_SMRT_Uns_CpG	mmu04140	Autophagy - animal	138/8890	0.000177467	0.00130143	0.000796156	18710/73205/78610/18707/18518/56716/19211/16438/97287/18607/22034/26419/226421/74370/75909/67526/74244/17532/23797/73683/56790/74302/15251/19744	24	Pik3r3/C9orf72/Uvrag/Pik3cd/Igbp1/Mlst8/Pten/Itpr1/Mtmr14/Pdpk1/Traf6/Mapk8/Rab7b/Rptor/Vmp1/Atg12/Atg7/Mras/Akt3/Atg16l2/Supt20/Mtmr3/Hif1a/Rheb/
NCoR1_SMRT_Uns_CpG	mmu05146	Amoebiasis	107/8890	0.000224626	0.00160895	0.000984286	20708/14682/18710/12367/271457/18707/12479/16193/14683/18751/16773/18033/12826/226421/22330/21898/14083/16178/20310/109711	20	Serpinb6b/Gnaq/Pik3r3/Casp3/Rab5a/Pik3cd/Cd1d1/Il6/Gnas/Prkcb/Lama2/Nfkb1/Col4a1/Rab7b/Vcl/Tlr4/Ptk2/Il1r2/Cxcl2/Actn1/
NCoR1_SMRT_Uns_CpG	mmu05203	Viral carcinogenesis	229/8890	0.000231169	0.00161579	0.000988469	227753/20848/13383/18710/231991/12367/15182/18707/79221/240095/17096/16451/16476/58801/20963/19179/19664/114713/18033/13655/328572/12444/235459/22029/22631/12912/17164/13654/20259/109711/19696/12771/16195/12774	34	Gsn/Stat3/Dlg1/Pik3r3/Creb5/Casp3/Hdac2/Pik3cd/Hdac9/H2-M5/Lyn/Jak1/Jun/Pmaip1/Syk/Psmc1/Rbpj/Rasa2/Nfkb1/Egr3/Ep300/Ccnd2/Gtf2a2/Traf1/Ywhaz/Creb1/Mapkapk2/Egr2/Scin/Actn1/Rel/Ccr3/Il6st/Ccr5/
NCoR1_SMRT_Uns_CpG	mmu04218	Cellular senescence	184/8890	0.000236073	0.00161579	0.000988469	245000/18710/21813/56484/15257/18707/16193/12192/240095/11920/19211/16438/19055/26416/13557/29857/18033/16439/26399/12444/12315/17532/23797/18018/17869/17164/15258/18019/19744	29	Atr/Pik3r3/Tgfbr2/Foxo3/Hipk1/Pik3cd/Il6/Zfp36l1/H2-M5/Atm/Pten/Itpr1/Ppp3ca/Mapk14/E2f3/Mapk12/Nfkb1/Itpr2/Map2k6/Ccnd2/Calm3/Mras/Akt3/Nfatc1/Myc/Mapkapk2/Hipk2/Nfatc2/Rheb/
NCoR1_SMRT_Uns_CpG	mmu04520	Adherens junction	71/8890	0.000344389	0.00230591	0.00141066	19294/12388/21813/29875/242687/19354/19263/22330/12385/19271/328572/17295/108100/109711/14182	15	Nectin2/Ctnnd1/Tgfbr2/Iqgap1/Wasf2/Rac2/Ptprb/Vcl/Ctnna1/Ptprj/Ep300/Met/Baiap2/Actn1/Fgfr1/
NCoR1_SMRT_Uns_CpG	mmu05162	Measles	146/8890	0.000424882	0.00278433	0.00170333	20848/15974/18710/68135/12367/18707/16193/16451/14281/16476/20846/22034/18033/26419/27218/14103/11783/15976/21929/21898/12444/23797/12675/208650	24	Stat3/Ifnab/Pik3r3/Eif3h/Casp3/Pik3cd/Il6/Jak1/Fos/Jun/Stat1/Traf6/Nfkb1/Mapk8/Slamf1/Fasl/Apaf1/Ifnar2/Tnfaip3/Tlr4/Ccnd2/Akt3/Chuk/Cblb/
NCoR1_SMRT_Uns_CpG	mmu04142	Lysosome	131/8890	0.000538765	0.00345708	0.00211489	53599/13032/11881/11984/16004/15587/11975/11886/13040/13034/19141/56722/432486/56325/58911/18173/252903/75612/14420/15212/13036/12492	22	Cd164/Ctsc/Arsb/Atp6v0c/Igf2r/Hyal2/Atp6v0a1/Asah1/Ctss/Ctse/Lgmn/Litaf/Gnptab/Abcb9/Sumf1/Slc11a1/Ap1s3/Gns/Galc/Hexb/Ctsh/Scarb2/
NCoR1_SMRT_Uns_CpG	mmu04912	GnRH signaling pathway	90/8890	0.000573876	0.00360722	0.00220674	18783/14682/19229/14683/18751/16476/16438/14715/26416/29857/16439/26419/26399/12315/108058/17387/26407	17	Pla2g4a/Gnaq/Ptk2b/Gnas/Prkcb/Jun/Itpr1/Gnrhr/Mapk14/Mapk12/Itpr2/Mapk8/Map2k6/Calm3/Camk2d/Mmp14/Map3k4/
NCoR1_SMRT_Uns_CpG	mmu04657	IL-17 signaling pathway	91/8890	0.000655183	0.00395679	0.00242059	12367/16193/14281/16172/16476/14282/14283/26416/22034/29857/18033/26419/21929/110809/12675/20310/15519	17	Casp3/Il6/Fos/Il17ra/Jun/Fosb/Fosl1/Mapk14/Traf6/Mapk12/Nfkb1/Mapk8/Tnfaip3/Srsf1/Chuk/Cxcl2/Hsp90aa1/
NCoR1_SMRT_Uns_CpG	mmu05410	Hypertrophic cardiomyopathy	91/8890	0.000655183	0.00395679	0.00242059	19079/16419/241226/108097/16193/109700/13614/16398/16773/20541/16402/53313/16410/16421/11938/16416/16401	17	Prkab1/Itgb5/Itga8/Prkab2/Il6/Itga1/Edn1/Itga2/Lama2/Slc8a1/Itga5/Atp2a3/Itgav/Itgb7/Atp2a2/Itgb3/Itga4/
NCoR1_SMRT_Uns_CpG	mmu04935	Growth hormone synthesis, secretion and action	116/8890	0.000673321	0.00398813	0.00243977	14682/20848/18710/231991/18707/14683/18751/16477/14281/20846/16438/26416/29857/16439/26419/328572/26399/14083/23797/12912	20	Gnaq/Stat3/Pik3r3/Creb5/Pik3cd/Gnas/Prkcb/Junb/Fos/Stat1/Itpr1/Mapk14/Mapk12/Itpr2/Mapk8/Ep300/Map2k6/Ptk2/Akt3/Creb1/
NCoR1_SMRT_Uns_CpG	mmu04360	Axon guidance	181/8890	0.000920385	0.00534865	0.00327207	241568/18481/13839/18846/13838/18710/18707/67268/19206/19354/19055/259302/67938/13848/20354/214968/14083/17295/20352/237860/20351/20187/108058/50780/18019/18479/17974	27	Lrrc4c/Pak3/Epha5/Plxna3/Epha4/Pik3r3/Pik3cd/Myl12a/Ptch1/Rac2/Ppp3ca/Srgap3/Myl12b/Ephb6/Sema4d/Sema6d/Ptk2/Met/Sema4b/Ssh2/Sema4a/Ryk/Camk2d/Rgs3/Nfatc2/Pak1/Nck2/
NCoR1_SMRT_Uns_CpG	mmu04722	Neurotrophin signaling pathway	121/8890	0.00116306	0.00661666	0.00404779	107746/18710/56484/26408/18707/16476/192656/16923/26416/18607/22034/29857/18033/26419/14103/12315/23797/108058/108960/17164	20	Rapgef1/Pik3r3/Foxo3/Map3k5/Pik3cd/Jun/Ripk2/Sh2b3/Mapk14/Pdpk1/Traf6/Mapk12/Nfkb1/Mapk8/Fasl/Calm3/Akt3/Camk2d/Irak2/Mapkapk2/
NCoR1_SMRT_Uns_CpG	mmu05169	Epstein-Barr virus infection	231/8890	0.00118155	0.00661666	0.00404779	20848/15974/18710/12367/15182/18707/16193/240095/17096/16451/16476/20846/20963/12495/19179/19664/26416/13557/22034/29857/18033/26419/53859/11783/15976/21929/26399/12444/23797/12675/17869/12505	32	Stat3/Ifnab/Pik3r3/Casp3/Hdac2/Pik3cd/Il6/H2-M5/Lyn/Jak1/Jun/Stat1/Syk/Entpd1/Psmc1/Rbpj/Mapk14/E2f3/Traf6/Mapk12/Nfkb1/Mapk8/Map3k14/Apaf1/Ifnar2/Tnfaip3/Map2k6/Ccnd2/Akt3/Chuk/Myc/Cd44/
NCoR1_SMRT_Uns_CpG	mmu04070	Phosphatidylinositol signaling system	96/8890	0.00122609	0.00671907	0.00411044	104015/18717/18710/52858/18707/18751/16329/19211/16438/320404/97287/18718/16439/72469/12315/16331/74302	17	Synj1/Pip5k1c/Pik3r3/Cdipt/Pik3cd/Prkcb/Inpp1/Pten/Itpr1/Itpkb/Mtmr14/Pip4k2a/Itpr2/Plcd3/Calm3/Inpp5d/Mtmr3/
NCoR1_SMRT_Uns_CpG	mmu04512	ECM-receptor interaction	88/8890	0.00126528	0.00671907	0.00411044	16419/64176/241226/109700/16398/16773/16423/12826/16402/20750/16410/81877/16421/16416/12505/16401	16	Itgb5/Sv2b/Itga8/Itga1/Itga2/Lama2/Cd47/Col4a1/Itga5/Spp1/Itgav/Tnxb/Itgb7/Itgb3/Cd44/Itga4/
NCoR1_SMRT_Uns_CpG	mmu04658	Th1 and Th2 cell differentiation	88/8890	0.00126528	0.00671907	0.00411044	18129/16451/14281/16476/20846/19055/19664/26416/29857/18033/26419/15980/15979/18018/12675/18019	16	Notch2/Jak1/Fos/Jun/Stat1/Ppp3ca/Rbpj/Mapk14/Mapk12/Nfkb1/Mapk8/Ifngr2/Ifngr1/Nfatc1/Chuk/Nfatc2/
NCoR1_SMRT_Uns_CpG	mmu04066	HIF-1 signaling pathway	114/8890	0.00138266	0.00721794	0.00441563	20848/18710/15368/18707/16193/18751/13614/56421/15275/170768/18033/15980/212032/328572/21898/15979/23797/108058/15251	19	Stat3/Pik3r3/Hmox1/Pik3cd/Il6/Prkcb/Edn1/Pfkp/Hk1/Pfkfb3/Nfkb1/Ifngr2/Hk3/Ep300/Tlr4/Ifngr1/Akt3/Camk2d/Hif1a/
NCoR1_SMRT_Uns_CpG	mmu04024	cAMP signaling pathway	215/8890	0.00148105	0.00760272	0.00465102	22325/57257/18578/18710/231991/18707/14683/19206/13614/14281/16476/17931/19354/67972/18033/26419/53313/18576/328572/12315/23797/18018/108058/11938/12912/84112/109305/80885/18479/11555	30	Vav2/Vav3/Pde4b/Pik3r3/Creb5/Pik3cd/Gnas/Ptch1/Edn1/Fos/Jun/Ppp1r12a/Rac2/Atp2b1/Nfkb1/Mapk8/Atp2a3/Pde3b/Ep300/Calm3/Akt3/Nfatc1/Camk2d/Atp2a2/Creb1/Sucnr1/Orai1/Hcar2/Pak1/Adrb2/
NCoR1_SMRT_Uns_CpG	mmu04370	VEGF signaling pathway	58/8890	0.0016001	0.00807919	0.0049425	18783/18710/18707/18751/19354/19055/26416/29857/14083/23797/17164/18019	12	Pla2g4a/Pik3r3/Pik3cd/Prkcb/Rac2/Ppp3ca/Mapk14/Mapk12/Ptk2/Akt3/Mapkapk2/Nfatc2/
NCoR1_SMRT_Uns_CpG	mmu05166	Human T-cell leukemia virus 1 infection	247/8890	0.00184488	0.0091649	0.00560669	245000/12236/13383/18710/231991/21813/18707/16193/240095/11920/16451/14281/16476/19211/14283/13714/19055/13557/16168/18033/26419/53859/21894/328572/12444/16178/23797/18018/12675/17869/12912/13654/18019	33	Atr/Bub1b/Dlg1/Pik3r3/Creb5/Tgfbr2/Pik3cd/Il6/H2-M5/Atm/Jak1/Fos/Jun/Pten/Fosl1/Elk4/Ppp3ca/E2f3/Il15/Nfkb1/Mapk8/Map3k14/Tln1/Ep300/Ccnd2/Il1r2/Akt3/Nfatc1/Chuk/Myc/Creb1/Egr2/Nfatc2/
NCoR1_SMRT_Uns_CpG	mmu04012	ErbB signaling pathway	84/8890	0.00213751	0.01045	0.00639289	18481/12402/18710/18707/18751/16476/83961/26419/14083/23797/108058/17869/208650/18479/17974	15	Pak3/Cbl/Pik3r3/Pik3cd/Prkcb/Jun/Nrg4/Mapk8/Ptk2/Akt3/Camk2d/Myc/Cblb/Pak1/Nck2/
NCoR1_SMRT_Uns_CpG	mmu04020	Calcium signaling pathway	240/8890	0.00221971	0.0105361	0.00644554	12671/14682/58861/15566/19229/14683/18751/14829/14816/110094/16438/20541/19204/19055/320404/116873/67972/16439/53313/65973/17295/72469/18591/12315/70086/15466/108058/11938/20190/109305/14182/11555	32	Chrm3/Gnaq/Cysltr1/Htr7/Ptk2b/Gnas/Prkcb/Grpr/Grm1/Phka2/Itpr1/Slc8a1/Ptafr/Ppp3ca/Itpkb/Stim2/Atp2b1/Itpr2/Atp2a3/Asph/Met/Plcd3/Pdgfb/Calm3/Cysltr2/Hrh2/Camk2d/Atp2a2/Ryr1/Orai1/Fgfr1/Adrb2/
NCoR1_SMRT_Uns_CpG	mmu04621	NOD-like receptor signaling pathway	211/8890	0.00222353	0.0105361	0.00644554	15974/19200/59079/16193/216799/16451/16476/383619/20846/192656/16438/26416/22034/29857/18033/16439/26419/229900/54483/15976/21929/21898/67526/12675/268973/20310/15519/12374/71914	29	Ifnab/Pstpip1/Erbin/Il6/Nlrp3/Jak1/Jun/Aim2/Stat1/Ripk2/Itpr1/Mapk14/Traf6/Mapk12/Nfkb1/Itpr2/Mapk8/Gbp7/Mefv/Ifnar2/Tnfaip3/Tlr4/Atg12/Chuk/Nlrc4/Cxcl2/Hsp90aa1/Casr/Antxr2/
NCoR1_SMRT_Uns_CpG	mmu05133	Pertussis	77/8890	0.00249401	0.0113254	0.00692836	12367/16193/216799/17087/14281/16476/26416/22034/29857/18033/26419/16402/21898/12315	14	Casp3/Il6/Nlrp3/Ly96/Fos/Jun/Mapk14/Traf6/Mapk12/Nfkb1/Mapk8/Itga5/Tlr4/Calm3/
NCoR1_SMRT_Uns_CpG	mmu05412	Arrhythmogenic right ventricular cardiomyopathy	77/8890	0.00249401	0.0113254	0.00692836	16419/241226/109700/16398/16773/20541/16402/53313/12385/16410/16421/11938/16416/16401	14	Itgb5/Itga8/Itga1/Itga2/Lama2/Slc8a1/Itga5/Atp2a3/Ctnna1/Itgav/Itgb7/Atp2a2/Itgb3/Itga4/
NCoR1_SMRT_Uns_CpG	mmu04150	mTOR signaling pathway	156/8890	0.0025004	0.0113254	0.00692836	73834/216805/216742/18710/72124/16974/18707/18751/14370/56716/19211/20393/18607/74370/14245/14362/23797/12675/66237/109270/64898/19744/78757	23	Atp6v1d/Flcn/Fnip1/Pik3r3/Seh1l/Lrp6/Pik3cd/Prkcb/Fzd8/Mlst8/Pten/Sgk1/Pdpk1/Rptor/Lpin1/Fzd1/Akt3/Chuk/Atp6v1g2/Prr5/Lpin2/Rheb/Rictor/
NCoR1_SMRT_Uns_CpG	mmu04530	Tight junction	167/8890	0.0028754	0.0128351	0.00785197	19079/13383/26408/108097/74117/67268/68089/12479/77579/16476/76709/22323/66713/83814/67938/26419/71978/12394/12737/15163/192786/18417/109711/18759	24	Prkab1/Dlg1/Map3k5/Prkab2/Actr3/Myl12a/Arpc4/Cd1d1/Myh10/Jun/Arpc2/Vasp/Actr2/Nedd4l/Myl12b/Mapk8/Ppp2r2a/Runx1/Cldn1/Hcls1/Rapgef6/Cldn11/Actn1/Prkci/
NCoR1_SMRT_Uns_CpG	mmu04922	Glucagon signaling pathway	104/8890	0.00298942	0.0131534	0.0080467	19079/14682/235344/231991/108097/14683/110094/56421/16438/19055/16439/18576/328572/12315/23797/108058/12912	17	Prkab1/Gnaq/Sik2/Creb5/Prkab2/Gnas/Phka2/Pfkp/Itpr1/Ppp3ca/Itpr2/Pde3b/Ep300/Calm3/Akt3/Camk2d/Creb1/
NCoR1_SMRT_Uns_CpG	mmu04550	Signaling pathways regulating pluripotency of stem cells	140/8890	0.00306227	0.0132842	0.00812671	17125/16878/11481/20848/18710/18707/16880/16451/14370/20482/26416/29857/14362/11789/23797/17869/16468/11906/12005/14182/16195	21	Smad1/Lif/Acvr2b/Stat3/Pik3r3/Pik3cd/Lifr/Jak1/Fzd8/Skil/Mapk14/Mapk12/Fzd1/Apc/Akt3/Myc/Jarid2/Zfhx3/Axin1/Fgfr1/Il6st/
NCoR1_SMRT_Uns_CpG	mmu00562	Inositol phosphate metabolism	72/8890	0.00373673	0.0157659	0.00964492	104015/18717/52858/18707/16329/19211/320404/97287/18718/72469/16331/30955/74302	13	Synj1/Pip5k1c/Cdipt/Pik3cd/Inpp1/Pten/Itpkb/Mtmr14/Pip4k2a/Plcd3/Inpp5d/Pik3cg/Mtmr3/
NCoR1_SMRT_Uns_CpG	mmu05223	Non-small cell lung cancer	72/8890	0.00373673	0.0157659	0.00964492	14198/20848/18710/56484/78798/18707/18751/16573/13557/18607/218772/17295/23797	13	Fhit/Stat3/Pik3r3/Foxo3/Eml4/Pik3cd/Prkcb/Kif5b/E2f3/Pdpk1/Rarb/Met/Akt3/
NCoR1_SMRT_Uns_CpG	mmu04921	Oxytocin signaling pathway	153/8890	0.00419011	0.0174399	0.010669	19079/18783/14682/108097/14683/18751/14281/16476/16438/17931/19055/16439/320207/54720/17260/12315/18018/19735/108058/30955/20190/18019	22	Prkab1/Pla2g4a/Gnaq/Prkab2/Gnas/Prkcb/Fos/Jun/Itpr1/Ppp1r12a/Ppp3ca/Itpr2/Pik3r5/Rcan1/Mef2c/Calm3/Nfatc1/Rgs2/Camk2d/Pik3cg/Ryr1/Nfatc2/
NCoR1_SMRT_Uns_CpG	mmu04728	Dopaminergic synapse	135/8890	0.00439012	0.017793	0.010885	14682/231991/14683/18751/14281/16438/16573/19055/26416/29857/16439/26419/71978/110877/12315/23797/14702/108058/14693/12912	20	Gnaq/Creb5/Gnas/Prkcb/Fos/Itpr1/Kif5b/Ppp3ca/Mapk14/Mapk12/Itpr2/Mapk8/Ppp2r2a/Slc18a1/Calm3/Akt3/Gng2/Camk2d/Gnb2/Creb1/
NCoR1_SMRT_Uns_CpG	mmu05215	Prostate cancer	99/8890	0.00439047	0.017793	0.010885	18710/231991/18707/19211/13557/18607/18033/328572/16178/18591/23797/12675/12912/13876/15519/14182	16	Pik3r3/Creb5/Pik3cd/Pten/E2f3/Pdpk1/Nfkb1/Ep300/Il1r2/Pdgfb/Akt3/Chuk/Creb1/Erg/Hsp90aa1/Fgfr1/
NCoR1_SMRT_Uns_CpG	mmu04144	Endocytosis	272/8890	0.00472457	0.0188983	0.0115611	12402/18717/69091/21813/11843/232227/74117/271457/13132/215280/68089/66700/240095/16004/18854/76709/16573/66713/83814/13196/22034/211914/234353/71770/19325/330192/11841/71955/110355/18759/208650/75767/12343/12774	34	Cbl/Pip5k1c/Vps26b/Tgfbr2/Arf4/Iqsec1/Actr3/Rab5a/Dab2/Wipf1/Arpc4/Chmp3/H2-M5/Igf2r/Pml/Arpc2/Kif5b/Actr2/Nedd4l/Asap1/Traf6/Asap2/Psd3/Ap2b1/Rab10/Vps37b/Arf2/Ist1/Grk2/Prkci/Cblb/Rab11fip1/Capza2/Ccr5/
NCoR1_SMRT_Uns_CpG	mmu04925	Aldosterone synthesis and secretion	102/8890	0.00590855	0.0233312	0.014273	14682/231991/15370/14683/18751/18760/16438/13070/67972/16439/12315/108058/75292/12912/231871/109305	16	Gnaq/Creb5/Nr4a1/Gnas/Prkcb/Prkd1/Itpr1/Cyp11a1/Atp2b1/Itpr2/Calm3/Camk2d/Prkd3/Creb1/Daglb/Orai1/
NCoR1_SMRT_Uns_CpG	mmu05211	Renal cell carcinoma	68/8890	0.00633386	0.024694	0.0151067	18481/216805/107746/18710/18707/16476/328572/17295/18591/23797/15251/18479	12	Pak3/Flcn/Rapgef1/Pik3r3/Pik3cd/Jun/Ep300/Met/Pdgfb/Akt3/Hif1a/Pak1/
NCoR1_SMRT_Uns_CpG	mmu05171	Coronavirus disease - COVID-19	247/8890	0.00641499	0.0246977	0.015109	20848/15974/18710/74145/18707/16193/18751/216799/16451/14281/16476/20846/17174/20963/19921/26416/68436/22034/29857/18033/26419/15976/21898/12675/225058/56040/76846/20044/142980/100503670/16195	31	Stat3/Ifnab/Pik3r3/F13a1/Pik3cd/Il6/Prkcb/Nlrp3/Jak1/Fos/Jun/Stat1/Masp1/Syk/Rpl19/Mapk14/Rpl34/Traf6/Mapk12/Nfkb1/Mapk8/Ifnar2/Tlr4/Chuk/Gm4832/Rplp1/Rps9/Rps14/Tlr3/Rpl5/Il6st/
NCoR1_SMRT_Uns_CpG	mmu05031	Amphetamine addiction	69/8890	0.00713381	0.0267953	0.0163922	231991/15182/14683/18751/14281/16476/14282/19055/110877/12315/108058/12912	12	Creb5/Hdac2/Gnas/Prkcb/Fos/Jun/Fosb/Ppp3ca/Slc18a1/Calm3/Camk2d/Creb1/
NCoR1_SMRT_Uns_CpG	mmu05230	Central carbon metabolism in cancer	69/8890	0.00713381	0.0267953	0.0163922	18710/18707/56421/19211/15275/212032/17295/23797/17869/14255/14182/15251	12	Pik3r3/Pik3cd/Pfkp/Pten/Hk1/Hk3/Met/Akt3/Myc/Flt3/Fgfr1/Hif1a/
NCoR1_SMRT_Uns_CpG	mmu05221	Acute myeloid leukemia	70/8890	0.00801114	0.0297281	0.0181864	67603/20848/18710/18707/18854/14129/18033/12394/23797/12675/17869/14255	12	Dusp6/Stat3/Pik3r3/Pik3cd/Pml/Fcgr1/Nfkb1/Runx1/Akt3/Chuk/Myc/Flt3/
NCoR1_SMRT_Uns_CpG	mmu05210	Colorectal cancer	88/8890	0.00855788	0.0313789	0.0191962	18710/21813/12367/18707/14281/16476/58801/19354/26419/11789/23797/17869/12005/17688	14	Pik3r3/Tgfbr2/Casp3/Pik3cd/Fos/Jun/Pmaip1/Rac2/Mapk8/Apc/Akt3/Myc/Axin1/Msh6/
NCoR1_SMRT_Uns_CpG	mmu04022	cGMP-PKG signaling pathway	173/8890	0.00903573	0.0323605	0.0197968	14682/231991/16438/17931/20541/22323/19055/67972/16439/320207/53313/18576/17260/12315/23797/18018/19735/11938/30955/12912/17259/18019/11555	23	Gnaq/Creb5/Itpr1/Ppp1r12a/Slc8a1/Vasp/Ppp3ca/Atp2b1/Itpr2/Pik3r5/Atp2a3/Pde3b/Mef2c/Calm3/Akt3/Nfatc1/Rgs2/Atp2a2/Pik3cg/Creb1/Mef2b/Nfatc2/Adrb2/
NCoR1_SMRT_Uns_CpG	mmu05164	Influenza A	173/8890	0.00903573	0.0323605	0.0197968	15974/18710/12367/18707/16193/18751/216799/16451/18854/20846/217069/18033/15980/14103/11783/15976/328572/21898/15979/12265/23797/12675/142980	23	Ifnab/Pik3r3/Casp3/Pik3cd/Il6/Prkcb/Nlrp3/Jak1/Pml/Stat1/Trim25/Nfkb1/Ifngr2/Fasl/Apaf1/Ifnar2/Ep300/Tlr4/Ifngr1/Ciita/Akt3/Chuk/Tlr3/
NCoR1_SMRT_Uns_CpG	mmu01524	Platinum drug resistance	80/8890	0.0092947	0.0329054	0.0201301	18710/26408/12367/11977/18707/11920/58801/18607/14103/11783/23797/13870/17688	13	Pik3r3/Map3k5/Casp3/Atp7a/Pik3cd/Atm/Pmaip1/Pdpk1/Fasl/Apaf1/Akt3/Ercc1/Msh6/
NCoR1_SMRT_Uns_CpG	mmu04152	AMPK signaling pathway	126/8890	0.0097012	0.0339542	0.0207717	19079/18710/231991/56484/108097/18707/56421/18607/19016/170768/15357/71978/74370/19325/23797/12912/57915/19744	18	Prkab1/Pik3r3/Creb5/Foxo3/Prkab2/Pik3cd/Pfkp/Pdpk1/Pparg/Pfkfb3/Hmgcr/Ppp2r2a/Rptor/Rab10/Akt3/Creb1/Tbc1d1/Rheb/
NCoR1_SMRT_Uns_CpG	mmu05160	Hepatitis C	165/8890	0.0101854	0.0349486	0.02138	20848/15974/18710/12367/18707/16451/20846/12520/13557/22034/18033/71978/14103/11783/15976/23797/12737/12675/22631/17869/18417/142980	22	Stat3/Ifnab/Pik3r3/Casp3/Pik3cd/Jak1/Stat1/Cd81/E2f3/Traf6/Nfkb1/Ppp2r2a/Fasl/Apaf1/Ifnar2/Akt3/Cldn1/Chuk/Ywhaz/Myc/Cldn11/Tlr3/
NCoR1_SMRT_Uns_CpG	mmu04928	Parathyroid hormone synthesis, secretion and action	108/8890	0.0102122	0.0349486	0.02138	14682/18578/231991/16974/14683/18751/14281/16438/16439/75547/17260/20683/17387/12912/12374/14182	16	Gnaq/Pde4b/Creb5/Lrp6/Gnas/Prkcb/Fos/Itpr1/Itpr2/Akap13/Mef2c/Sp1/Mmp14/Creb1/Casr/Fgfr1/
NCoR1_SMRT_Uns_CpG	mmu00513	Various types of N-glycan biosynthesis	40/8890	0.0115054	0.0389413	0.0238226	68292/269181/20014/14595/103963/320302/15212/17155	8	Stt3b/Mgat4a/Rpn2/B4galt1/Rpn1/Glt28d2/Hexb/Man1a/
NCoR1_SMRT_Uns_CpG	mmu04917	Prolactin signaling pathway	74/8890	0.0123929	0.0414892	0.0253813	20848/18710/56484/18707/14281/20846/26416/29857/18033/26419/12444/23797	12	Stat3/Pik3r3/Foxo3/Pik3cd/Fos/Stat1/Mapk14/Mapk12/Nfkb1/Mapk8/Ccnd2/Akt3/
NCoR1_SMRT_Uns_CpG	mmu04910	Insulin signaling pathway	139/8890	0.0126495	0.041893	0.0256283	19079/12402/107746/18710/108097/18707/19088/110094/15275/18607/26419/212032/74370/18576/12315/23797/18759/208650/19744	19	Prkab1/Cbl/Rapgef1/Pik3r3/Prkab2/Pik3cd/Prkar2b/Phka2/Hk1/Pdpk1/Mapk8/Hk3/Rptor/Pde3b/Calm3/Akt3/Prkci/Cblb/Rheb/
NCoR1_SMRT_Uns_CpG	mmu04630	JAK-STAT signaling pathway	169/8890	0.013291	0.0433799	0.026538	16878/20848/15974/18710/18707/16193/16880/16451/20846/16168/15980/15976/328572/15979/12444/16164/18591/23797/17210/387510/17869/16195	22	Lif/Stat3/Ifnab/Pik3r3/Pik3cd/Il6/Lifr/Jak1/Stat1/Il15/Ifngr2/Ifnar2/Ep300/Ifngr1/Ccnd2/Il13ra1/Pdgfb/Akt3/Mcl1/Ifnk/Myc/Il6st/
NCoR1_SMRT_Uns_CpG	mmu04137	Mitophagy - animal	66/8890	0.0133802	0.0433799	0.026538	52440/22190/56484/16476/72018/26419/226421/17532/20683/17684/15251	11	Tax1bp1/Ubc/Foxo3/Jun/Fundc1/Mapk8/Rab7b/Mras/Sp1/Cited2/Hif1a/
NCoR1_SMRT_Uns_CpG	mmu01522	Endocrine resistance	93/8890	0.0137263	0.0440384	0.0269408	18710/18707/14683/18129/14281/16476/26416/13557/29857/26419/14083/23797/20683/20185	14	Pik3r3/Pik3cd/Gnas/Notch2/Fos/Jun/Mapk14/E2f3/Mapk12/Mapk8/Ptk2/Akt3/Sp1/Ncor1/
NCoR1_SMRT_Uns_CpG	mmu04725	Cholinergic synapse	112/8890	0.0142508	0.0448941	0.0274643	12671/14682/18710/231991/18707/18751/14281/16438/16439/320207/23797/14702/108058/30955/14693/12912	16	Chrm3/Gnaq/Pik3r3/Creb5/Pik3cd/Prkcb/Fos/Itpr1/Itpr2/Pik3r5/Akt3/Gng2/Camk2d/Pik3cg/Gnb2/Creb1/
NCoR1_SMRT_Uns_CpG	mmu05213	Endometrial cancer	58/8890	0.0142845	0.0448941	0.0274643	18710/56484/18707/19211/18607/12385/11789/23797/17869/12005	10	Pik3r3/Foxo3/Pik3cd/Pten/Pdpk1/Ctnna1/Apc/Akt3/Myc/Axin1/
NCoR1_SMRT_Uns_CpG	mmu05414	Dilated cardiomyopathy	94/8890	0.015001	0.0458307	0.0280372	16419/241226/109700/14683/16398/16773/20541/16402/53313/16410/16421/11938/16416/16401	14	Itgb5/Itga8/Itga1/Gnas/Itga2/Lama2/Slc8a1/Itga5/Atp2a3/Itgav/Itgb7/Atp2a2/Itgb3/Itga4/
NCoR1_SMRT_Uns_CpG	mmu00510	N-Glycan biosynthesis	50/8890	0.0150031	0.0458307	0.0280372	68292/269181/20440/20014/107895/14595/103963/320302/17155	9	Stt3b/Mgat4a/St6gal1/Rpn2/Mgat5/B4galt1/Rpn1/Glt28d2/Man1a/
NCoR1_SMRT_Uns_CpG	mmu04924	Renin secretion	76/8890	0.0151777	0.0458307	0.0280372	14682/14683/13614/16438/19055/16439/18576/19219/12315/12912/109305/11555	12	Gnaq/Gnas/Edn1/Itpr1/Ppp3ca/Itpr2/Pde3b/Ptger4/Calm3/Creb1/Orai1/Adrb2/
NCoR1_SMRT_Uns_CpG	mmu05212	Pancreatic cancer	76/8890	0.0151777	0.0458307	0.0280372	20848/18710/21813/18707/16451/20846/19354/13557/18033/26419/23797/12675	12	Stat3/Pik3r3/Tgfbr2/Pik3cd/Jak1/Stat1/Rac2/E2f3/Nfkb1/Mapk8/Akt3/Chuk/
NCoR1_SMRT_Uns_CpG	mmu04640	Hematopoietic cell lineage	95/8890	0.0163647	0.0489352	0.0299364	12489/12479/16193/109700/16398/14129/12527/16402/12493/16178/16416/12505/14255/16401	14	Cd33/Cd1d1/Il6/Itga1/Itga2/Fcgr1/Cd9/Itga5/Cd37/Il1r2/Itgb3/Cd44/Flt3/Itga4/
NCoR1_Uns	mmu04015	Rap1 signaling pathway	214/8890	1.5124e-09	4.82457e-07	3.37505e-07	227377/54354/16414/13649/16822/14257/192786/11541/11465/18760/56044/18708/23880/11600/18591/11515/21844/26416/240168/75292/12978/93737/20469/14682/74055/54519/22325/12388/18796/18798/11602/14173/12977/14679/57257/12540/15234/16590/11461/19353/16409/14182/11513/244668/93742/12387/12315/215449/14026/109905/14164/26399/22323/16412/70405/65086/18595/13800/12314/21825/101540/58220/50791/217692/18441/1…	66	Farp2/Rassf5/Itgb2/Egfr/Lcp2/Flt4/Rapgef6/Adora2b/Actg1/Prkd1/Rala/Pik3r1/Fyb/Angpt1/Pdgfb/Adcy9/Tiam1/Mapk14/Rasgrp3/Prkd3/Csf1r/Pard6g/Sipa1/Gnaq/Plce1/Apbb1ip/Vav2/Ctnnd1/Plcb2/Plcb4/Angpt4/Fgf2/Csf1/Gnai3/Vav3/Cdc42/Hgf/Kit/Actb/Rac1/Itgam/Fgfr1/Adcy7/Sipa1l2/Pard3/Ctnnb1/Calm3/Rap1b/Evl/Rap1a/Fgf1/Map2k6/Vasp/Itgb1/Calml3/Lpar3/Pdgfra/Enah/Calm2/Thbs1/Prkd2/Pard6b/Magi2/Sipa1l1/P2ry1/Adcy8/
NCoR1_Uns	mmu05167	Kaposi sarcoma-associated herpesvirus infection	225/8890	1.43407e-08	2.28733e-06	1.60012e-06	15979/22187/26398/22059/30955/15251/14706/18708/16195/18591/328572/12524/56637/74603/15975/26416/15042/240095/19106/225326/16452/15162/277360/18019/14173/18033/14700/404549/230396/15962/16476/22190/19353/14701/16438/57436/16439/12443/142980/12387/12770/12771/20963/320207/12315/54123/12370/239849/93739/26399/18018/104709/17869/71609/16150/70405/12675/26420/56480/12774/19055/12314/242705/20848/1470…	66	Ifngr1/Ubb/Map2k4/Trp53/Pik3cg/Hif1a/Gng4/Pik3r1/Il6st/Pdgfb/Ep300/Cd86/Gsk3b/Cd200r3/Ifnar1/Mapk14/H2-T24/H2-M5/Eif2ak2/Pik3c3/Jak2/Hck/Prex1/Nfatc2/Fgf2/Nfkb1/Gng10/Ifna14/Ifna13/Ifna1/Jun/Ubc/Rac1/Gng12/Itpr1/Gabarapl1/Itpr2/Ccnd1/Tlr3/Ctnnb1/Ccr1l1/Ccr3/Syk/Pik3r5/Calm3/Irf7/Casp8/Cd200r4/Gabarapl2/Map2k6/Nfatc1/Pik3r6/Myc/Tradd/Ikbkb/Calml3/Chuk/Mapk9/Tbk1/Ccr5/Ppp3ca/Calm2/E2f2/Stat3/Gng2/A…
NCoR1_Uns	mmu05152	Tuberculosis	180/8890	5.07155e-08	5.39275e-06	3.77252e-06	12043/15979/16414/11783/216238/20698/328572/22337/12265/16155/15980/26416/15002/18044/225326/16149/16452/16175/170767/13040/108058/18033/242341/404549/230396/15962/114143/21871/16409/16411/16985/170786/16783/257632/117149/69632/16154/81897/16784/20963/12315/100504404/12370/16173/15000/18046/71609/70405/19349/26420/19055/170780/14999/12314/17533	55	Bcl2/Ifngr1/Itgb2/Apaf1/Eea1/Sphk1/Ep300/Vdr/Ciita/Il10rb/Ifngr2/Mapk14/H2-Ob/Nfya/Pik3c3/Cd74/Jak2/Il1a/Rfxap/Ctss/Camk2d/Nfkb1/Atp6v0d2/Ifna14/Ifna13/Ifna1/Atp6v0b/Atp6v0a2/Itgam/Itgax/Lsp1/Cd209a/Lamp1/Nod2/Tirap/Arhgef12/Il10ra/Tlr9/Lamp2/Syk/Calm3/H2-Ea-ps/Casp8/Il18/H2-DMb2/Nfyc/Tradd/Calml3/Rab7/Mapk9/Ppp3ca/Cd209e/H2-DMb1/Calm2/Mrc1/
NCoR1_Uns	mmu05135	Yersinia infection	134/8890	3.25587e-07	2.59656e-05	1.81644e-05	74117/68652/66713/16822/26398/11465/140580/18708/19229/23880/56637/20112/26416/14682/18719/22325/215280/16401/18019/57257/18033/26409/16476/20111/12540/11461/19353/56212/69632/73178/54126/16173/68089/242687/26399/18018/16412/16150/12675/26420/26431/56480/110651	43	Actr3/Tab2/Actr2/Lcp2/Map2k4/Actg1/Elmo1/Pik3r1/Ptk2b/Fyb/Gsk3b/Rps6ka2/Mapk14/Gnaq/Pip5k1b/Vav2/Wipf1/Itga4/Nfatc2/Vav3/Nfkb1/Map3k7/Jun/Rps6ka1/Cdc42/Actb/Rac1/Rhog/Arhgef12/Wasl/Arhgef7/Il18/Arpc4/Wasf2/Map2k6/Nfatc1/Itgb1/Ikbkb/Chuk/Mapk9/Git2/Tbk1/Rps6ka3/
NCoR1_Uns	mmu04062	Chemokine signaling pathway	192/8890	1.28867e-06	8.22172e-05	5.75154e-05	56484/16428/14784/30955/14706/140580/18708/19229/11515/56637/21844/14682/16452/22325/18796/18798/15162/277360/14679/57257/18033/14700/12540/15945/19353/14701/18479/109689/11513/20295/93742/12770/12771/12772/55985/12458/320207/17969/215449/20308/110355/109905/20312/104709/16150/12675/56221/12774/12766/12767/14773/20848/14702/11514	54	Foxo3/Itk/Grb2/Pik3cg/Gng4/Elmo1/Pik3r1/Ptk2b/Adcy9/Gsk3b/Tiam1/Gnaq/Jak2/Vav2/Plcb2/Plcb4/Hck/Prex1/Gnai3/Vav3/Nfkb1/Gng10/Cdc42/Cxcl10/Rac1/Gng12/Pak1/Arrb1/Adcy7/Ccl17/Pard3/Ccr1l1/Ccr3/Ccr2/Cxcl13/Ccr6/Pik3r5/Ncf1/Rap1b/Ccl9/Grk2/Rap1a/Cx3cl1/Pik3r6/Ikbkb/Chuk/Ccl24/Ccr5/Cxcr3/Cxcr4/Grk5/Stat3/Gng2/Adcy8/
NCoR1_Uns	mmu04010	MAPK signaling pathway	294/8890	3.5169e-06	0.000186982	0.000130804	26921/18783/12290/63953/68652/67603/19279/13649/14257/26398/22059/18015/53859/14784/17187/73086/17260/218397/11600/18591/15370/20112/19252/26416/240168/26405/12978/11909/16175/11602/14173/12977/18033/26409/16476/17346/20111/12540/15234/16590/330177/19353/14701/54378/26411/18479/109689/14182/15481/19042/215449/16478/16177/71751/19418/224105/109905/14164/26399/18018/17869/71609/16150/12675/26420/18…	73	Map4k4/Pla2g4a/Cacna1e/Dusp10/Tab2/Dusp6/Ptprr/Egfr/Flt4/Map2k4/Trp53/Nf1/Map3k14/Grb2/Max/Rps6ka5/Mef2c/Rasa1/Angpt1/Pdgfb/Nr4a1/Rps6ka2/Dusp1/Mapk14/Rasgrp3/Map3k2/Csf1r/Atf2/Il1a/Angpt4/Fgf2/Csf1/Nfkb1/Map3k7/Jun/Mknk1/Rps6ka1/Cdc42/Hgf/Kit/Taok3/Rac1/Gng12/Cacng6/Map4k1/Pak1/Arrb1/Fgfr1/Hspa8/Ppm1a/Rap1b/Jund/Il1r1/Map3k13/Rasgrf2/Pak2/Rap1a/Fgf1/Map2k6/Nfatc1/Myc/Tradd/Ikbkb/Chuk/Mapk9/Ntf3/…
NCoR1_Uns	mmu00562	Inositol phosphate metabolism	72/8890	6.36898e-06	0.000290243	0.000203041	269180/16329/16331/69718/117150/170749/30955/225326/18719/19211/74055/18718/18796/228550/18798/97287/17772/18704/74302/54384/217837/234515/84095/53332/77116/20975	26	Inpp4a/Inpp1/Inpp5d/Ipmk/Pip4k2c/Mtmr4/Pik3cg/Pik3c3/Pip5k1b/Pten/Plce1/Pip4k2a/Plcb2/Itpka/Plcb4/Mtmr14/Mtm1/Pik3c2a/Mtmr3/Mtmr7/Itpk1/Inpp4b/Pi4k2a/Mtmr1/Mtmr2/Synj2/
NCoR1_Uns	mmu04670	Leukocyte transendothelial migration	118/8890	1.06388e-05	0.000424223	0.000296767	54354/16456/16414/16428/11465/11855/18708/22330/19229/17972/12741/12737/26416/20469/22325/16401/12388/14679/57257/12540/22165/11461/19353/16409/17390/12387/13058/171486/12562/17969/215449/109905/22323/16412/67938/12767	36	Rassf5/F11r/Itgb2/Itk/Actg1/Arhgap5/Pik3r1/Vcl/Ptk2b/Ncf4/Cldn5/Cldn1/Mapk14/Sipa1/Vav2/Itga4/Ctnnd1/Gnai3/Vav3/Cdc42/Txk/Actb/Rac1/Itgam/Mmp2/Ctnnb1/Cybb/Cd99l2/Cdh5/Ncf1/Rap1b/Rap1a/Vasp/Itgb1/Myl12b/Cxcr4/
NCoR1_Uns	mmu04070	Phosphatidylinositol signaling system	96/8890	1.22196e-05	0.000433116	0.000302988	269180/16329/16331/69718/117150/170749/18708/225326/18719/19211/74055/18718/18796/228550/18798/16438/97287/16439/17772/12315/18704/74302/54384/217837/70405/234515/84095/53332/12314/77116/20975	31	Inpp4a/Inpp1/Inpp5d/Ipmk/Pip4k2c/Mtmr4/Pik3r1/Pik3c3/Pip5k1b/Pten/Plce1/Pip4k2a/Plcb2/Itpka/Plcb4/Itpr1/Mtmr14/Itpr2/Mtm1/Calm3/Pik3c2a/Mtmr3/Mtmr7/Itpk1/Calml3/Inpp4b/Pi4k2a/Mtmr1/Calm2/Mtmr2/Synj2/
NCoR1_Uns	mmu05132	Salmonella infection	253/8890	1.4831e-05	0.000473109	0.000330965	12043/74117/226421/19264/53791/68652/66713/11840/26398/68097/11465/30955/56044/218035/140580/72318/105855/26416/225326/67951/20194/18033/26409/16476/12540/77573/11461/19353/18479/56212/234663/74568/75465/13430/117149/17920/81897/12387/18704/73178/17087/66482/12370/16173/68089/50884/26399/17869/71609/67938/16150/16574/76884/12675/19349/26420/13426/17940/71999/11308/11852/110750/20336	63	Bcl2/Actr3/Rab7b/Ptprc/Tlr5/Tab2/Actr2/Arf1/Map2k4/Dynll2/Actg1/Pik3cg/Rala/Vps41/Elmo1/Cyth4/Nckap1l/Mapk14/Pik3c3/Tubb6/S100a10/Nfkb1/Map3k7/Jun/Cdc42/Vps33a/Actb/Rac1/Pak1/Rhog/Dync1li2/Mlkl/Dynlrb2/Dnm2/Tirap/Myo6/Tlr9/Ctnnb1/Pik3c2a/Wasl/Ly96/Exoc2/Casp8/Il18/Arpc4/Nckap1/Map2k6/Myc/Tradd/Myl12b/Ikbkb/Kif5c/Cyfip2/Chuk/Rab7/Mapk9/Dync1i1/Naip1/Fbxo22/Abi1/Rhob/Cse1l/Exoc4/
NCoR1_Uns	mmu04020	Calcium signaling pathway	240/8890	2.07624e-05	0.000584969	0.000409218	12290/14816/215999/14676/67972/13649/14257/11541/94045/20698/12671/20191/15466/19229/18591/18574/11515/20541/14682/14675/74055/11554/18796/228550/18798/14173/108058/19218/65973/15565/15234/12494/116873/252972/18439/16438/16439/233979/14182/102093/11513/58861/110094/14829/12315/20190/14164/11555/70405/15465/11608/12767/19055/18595/12286/15558/12314/15566/12326/11514	60	Cacna1e/Grm1/Mcu/Gna15/Atp2b1/Egfr/Flt4/Adora2b/P2rx5/Sphk1/Chrm3/Ryr2/Hrh2/Ptk2b/Pdgfb/Pde1b/Adcy9/Slc8a1/Gnaq/Gna14/Plce1/Adrb1/Plcb2/Itpka/Plcb4/Fgf2/Camk2d/Ptger3/Asph/Htr6/Hgf/Cd38/Stim2/Tpcn1/P2rx7/Itpr1/Itpr2/Tpcn2/Fgfr1/Phkb/Adcy7/Cysltr1/Phka2/Grpr/Calm3/Ryr1/Fgf1/Adrb2/Calml3/Hrh1/Agtr1b/Cxcr4/Ppp3ca/Pdgfra/Cacna1a/Htr2a/Calm2/Htr7/Camk4/Adcy8/
NCoR1_Uns	mmu05163	Human cytomegalovirus infection	256/8890	2.20051e-05	0.000584969	0.000409218	17246/13649/22059/14784/14706/18708/19229/11515/56637/16155/26416/15042/240095/14682/11909/16410/18796/18798/18019/14679/18033/19218/14700/404549/230396/15962/12578/19744/19353/14701/16438/16439/12443/11513/69632/16154/12387/12770/12771/12315/16177/12370/20312/26399/18018/17869/71609/16150/70405/16194/12675/56480/19219/12774/19217/12767/19055/18595/12314/242705/20848/14702/11514	63	Mdm2/Egfr/Trp53/Grb2/Gng4/Pik3r1/Ptk2b/Adcy9/Gsk3b/Il10rb/Mapk14/H2-T24/H2-M5/Gnaq/Atf2/Itgav/Plcb2/Plcb4/Nfatc2/Gnai3/Nfkb1/Ptger3/Gng10/Ifna14/Ifna13/Ifna1/Cdkn2a/Rheb/Rac1/Gng12/Itpr1/Itpr2/Ccnd1/Adcy7/Arhgef12/Il10ra/Ctnnb1/Ccr1l1/Ccr3/Calm3/Il1r1/Casp8/Cx3cl1/Map2k6/Nfatc1/Myc/Tradd/Ikbkb/Calml3/Il6ra/Chuk/Tbk1/Ptger4/Ccr5/Ptger2/Cxcr4/Ppp3ca/Pdgfra/Calm2/E2f2/Stat3/Gng2/Adcy8/
NCoR1_Uns	mmu04151	PI3K-Akt signaling pathway	359/8890	2.6952e-05	0.00066136	0.000462657	98432/12043/20393/56484/17246/13649/14257/22059/16400/14784/30955/320910/14706/18708/109700/67168/18414/16197/22631/11600/18591/15370/75705/16419/56637/15975/12978/16452/19211/11909/16401/16410/12125/11602/14173/17210/12977/18033/14700/404549/230396/15962/15234/19744/16590/20750/19353/14701/22371/12444/12447/16190/12443/12826/14182/244650/20963/241226/12827/320207/56716/13684/26931/14164/21923/10…	82	Phlpp1/Bcl2/Sgk1/Foxo3/Mdm2/Egfr/Flt4/Trp53/Itga3/Grb2/Pik3cg/Itgb8/Gng4/Pik3r1/Itga1/Lpar6/Osmr/Il7r/Ywhaz/Angpt1/Pdgfb/Nr4a1/Eif4b/Itgb5/Gsk3b/Ifnar1/Csf1r/Jak2/Pten/Atf2/Itga4/Itgav/Bcl2l11/Angpt4/Fgf2/Mcl1/Csf1/Nfkb1/Gng10/Ifna14/Ifna13/Ifna1/Hgf/Rheb/Kit/Spp1/Rac1/Gng12/Vwf/Ccnd2/Ccne1/Il4ra/Ccnd1/Col4a1/Fgfr1/Phlpp2/Syk/Itga8/Col4a2/Pik3r5/Mlst8/Eif4e/Ppp2r5c/Fgf1/Tnc/Pik3r6/Myc/Itgb1/Ikbkb…
NCoR1_Uns	mmu04380	Osteoclast differentiation	128/8890	3.07575e-05	0.000700832	0.00049027	14200/68652/15979/14360/16822/53859/14784/18708/17972/12703/15975/15980/26416/12978/20375/16175/18019/12977/18033/26409/16476/19353/19016/18726/20963/17969/16478/16177/14389/26399/18018/16150/12675/26420/14728/19055/12326	37	Fhl2/Tab2/Ifngr1/Fyn/Lcp2/Map3k14/Grb2/Pik3r1/Ncf4/Socs1/Ifnar1/Ifngr2/Mapk14/Csf1r/Spi1/Il1a/Nfatc2/Csf1/Nfkb1/Map3k7/Jun/Rac1/Pparg/Lilra6/Syk/Ncf1/Jund/Il1r1/Gab2/Map2k6/Nfatc1/Ikbkb/Chuk/Mapk9/Lilrb4a/Ppp3ca/Camk4/
NCoR1_Uns	mmu04140	Autophagy - animal	138/8890	3.33646e-05	0.000709554	0.000496371	12633/12043/226421/11793/641340/170749/15251/69635/18708/225326/19211/26409/73205/67727/68441/19744/15289/16438/97287/57436/16783/16784/68118/74302/56716/54170/93739/13143/19349/26420/56480/242557/13666/218460/78610/20869/67841/19338/27103	39	Cflar/Bcl2/Rab7b/Atg5/Nrbf2/Mtmr4/Hif1a/Dapk1/Pik3r1/Pik3c3/Pten/Map3k7/C9orf72/Stx17/Rraga/Rheb/Hmgb1/Itpr1/Mtmr14/Gabarapl1/Lamp1/Lamp2/Atg101/Mtmr3/Mlst8/Rragc/Gabarapl2/Dapk2/Rab7/Mapk9/Tbk1/Atg4c/Eif2ak3/Wdr41/Uvrag/Stk11/Atg3/Rab33b/Eif2ak4/
NCoR1_Uns	mmu04666	Fc gamma R-mediated phagocytosis	92/8890	3.84386e-05	0.00076637	0.000536118	16331/74117/19264/18783/17118/16886/66713/20698/18708/19012/13196/18719/22325/227753/15162/57257/12540/19353/18479/13430/20963/17969/14389/68089/242687/22323/218038/211914/230837	29	Inpp5d/Actr3/Ptprc/Pla2g4a/Marcks/Limk2/Actr2/Sphk1/Pik3r1/Plpp1/Asap1/Pip5k1b/Vav2/Gsn/Hck/Vav3/Cdc42/Rac1/Pak1/Dnm2/Syk/Ncf1/Gab2/Arpc4/Wasf2/Vasp/Amph/Asap2/Asap3/
NCoR1_Uns	mmu04810	Regulation of actin cytoskeleton	220/8890	4.54492e-05	0.000852841	0.000596609	74117/329251/16414/17931/117150/16886/13649/66713/16407/16400/11465/320910/12671/544963/18708/109700/22330/18591/105855/16419/21844/18719/18718/22325/227753/16401/16410/14173/57257/12540/11461/19353/14701/18479/16409/16411/14182/69632/73341/19241/241226/73178/54126/224105/14164/68089/242687/29875/50884/16412/67938/76884/12767/18595/13800	55	Actr3/Ppp1r12b/Itgb2/Ppp1r12a/Pip4k2c/Limk2/Egfr/Actr2/Itgae/Itga3/Actg1/Itgb8/Chrm3/Iqgap2/Pik3r1/Itga1/Vcl/Pdgfb/Nckap1l/Itgb5/Tiam1/Pip5k1b/Pip4k2a/Vav2/Gsn/Itga4/Itgav/Fgf2/Vav3/Cdc42/Actb/Rac1/Gng12/Pak1/Itgam/Itgax/Fgfr1/Arhgef12/Arhgef6/Tmsb4x/Itga8/Wasl/Arhgef7/Pak2/Fgf1/Arpc4/Wasf2/Iqgap1/Nckap1/Itgb1/Myl12b/Cyfip2/Cxcr4/Pdgfra/Enah/
NCoR1_Uns	mmu04371	Apelin signaling pathway	137/8890	6.54911e-05	0.00116065	0.000811937	208727/14219/20698/30955/20191/14706/17260/11515/20541/225326/14682/18796/18798/14679/14700/20750/18181/14701/16438/57436/16439/16890/18576/12443/11513/320207/12315/20190/93739/104709/22227/70405/108099/11608/12314/14702/12326/11514	38	Hdac4/Ccn2/Sphk1/Pik3cg/Ryr2/Gng4/Mef2c/Adcy9/Slc8a1/Pik3c3/Gnaq/Plcb2/Plcb4/Gnai3/Gng10/Spp1/Nrf1/Gng12/Itpr1/Gabarapl1/Itpr2/Lipe/Pde3b/Ccnd1/Adcy7/Pik3r5/Calm3/Ryr1/Gabarapl2/Pik3r6/Ucp1/Calml3/Prkag2/Agtr1b/Calm2/Gng2/Camk4/Adcy8/
NCoR1_Uns	mmu04510	Focal adhesion	201/8890	0.000113735	0.00190955	0.00133584	12043/329251/14360/17931/13649/14257/16400/14784/11465/11855/320910/18708/109700/22330/18591/16419/56637/18719/19211/22325/16401/16410/57257/16476/12540/15234/20750/11461/19353/22793/22371/12444/18479/16202/12443/12826/12387/241226/12827/215449/224105/109905/21923/22323/16412/67938/26420/18595/21825/245026	50	Bcl2/Ppp1r12b/Fyn/Ppp1r12a/Egfr/Flt4/Itga3/Grb2/Actg1/Arhgap5/Itgb8/Pik3r1/Itga1/Vcl/Pdgfb/Itgb5/Gsk3b/Pip5k1b/Pten/Vav2/Itga4/Itgav/Vav3/Jun/Cdc42/Hgf/Spp1/Actb/Rac1/Zyx/Vwf/Ccnd2/Pak1/Ilk/Ccnd1/Col4a1/Ctnnb1/Itga8/Col4a2/Rap1b/Pak2/Rap1a/Tnc/Vasp/Itgb1/Myl12b/Mapk9/Pdgfra/Thbs1/Col6a6/
NCoR1_Uns	mmu04660	T cell receptor signaling pathway	103/8890	0.000145163	0.00231536	0.00161972	12477/54167/19264/14360/16822/16428/53859/14784/18708/13383/56637/208650/26416/22325/18019/57257/18033/26409/16476/12540/108723/18479/224105/18018/16150/12675/26420/17974/19055/17973	30	Ctla4/Icos/Ptprc/Fyn/Lcp2/Itk/Map3k14/Grb2/Pik3r1/Dlg1/Gsk3b/Cblb/Mapk14/Vav2/Nfatc2/Vav3/Nfkb1/Map3k7/Jun/Cdc42/Card11/Pak1/Pak2/Nfatc1/Ikbkb/Chuk/Mapk9/Nck2/Ppp3ca/Nck1/
NCoR1_Uns	mmu04611	Platelet activation	124/8890	0.000198604	0.00301688	0.00211048	12825/18783/14360/17931/16822/11465/30955/18708/11515/26416/14682/54519/19224/18796/18798/70839/14679/11461/21391/16438/22371/16439/11513/69632/20963/320207/215449/109905/22323/104709/16412/67938/18441/11514	34	Col3a1/Pla2g4a/Fyn/Ppp1r12a/Lcp2/Actg1/Pik3cg/Pik3r1/Adcy9/Mapk14/Gnaq/Apbb1ip/Ptgs1/Plcb2/Plcb4/P2ry12/Gnai3/Actb/Tbxas1/Itpr1/Vwf/Itpr2/Adcy7/Arhgef12/Syk/Pik3r5/Rap1b/Rap1a/Vasp/Pik3r6/Itgb1/Myl12b/P2ry1/Adcy8/
NCoR1_Uns	mmu05145	Toxoplasmosis	110/8890	0.000219364	0.00318077	0.00222512	12043/68652/15979/30955/12265/12703/16155/15980/26416/15002/16452/14679/18033/26409/15481/16154/320207/17087/100504404/12370/15000/26399/104709/16412/16150/12675/26420/16835/12774/14999/20848	31	Bcl2/Tab2/Ifngr1/Pik3cg/Ciita/Socs1/Il10rb/Ifngr2/Mapk14/H2-Ob/Jak2/Gnai3/Nfkb1/Map3k7/Hspa8/Il10ra/Pik3r5/Ly96/H2-Ea-ps/Casp8/H2-DMb2/Map2k6/Pik3r6/Itgb1/Ikbkb/Chuk/Mapk9/Ldlr/Ccr5/H2-DMb1/Stat3/
NCoR1_Uns	mmu05162	Measles	146/8890	0.000277781	0.0038527	0.00269517	12043/68652/11783/22059/18708/68135/56637/208650/15975/19106/16175/18033/26409/230073/404549/230396/15962/16476/15467/12444/12447/12443/170786/15481/81897/54123/12370/71609/16150/12675/26420/56480/13666/170780/12448/20848/170743/27103	38	Bcl2/Tab2/Apaf1/Trp53/Pik3r1/Eif3h/Gsk3b/Cblb/Ifnar1/Eif2ak2/Il1a/Nfkb1/Map3k7/Ddx58/Ifna14/Ifna13/Ifna1/Jun/Eif2ak1/Ccnd2/Ccne1/Ccnd1/Cd209a/Hspa8/Tlr9/Irf7/Casp8/Tradd/Ikbkb/Chuk/Mapk9/Tbk1/Eif2ak3/Cd209e/Ccne2/Stat3/Tlr7/Eif2ak4/
NCoR1_Uns	mmu04625	C-type lectin receptor signaling pathway	112/8890	0.00031167	0.00414261	0.00289798	17246/53859/18708/13655/208650/26416/18019/18033/16476/16438/69810/381809/56620/16439/18479/16985/170786/20295/69632/20963/12315/12370/18018/16150/70405/12675/26420/16362/19055/170780/12314	31	Mdm2/Map3k14/Pik3r1/Egr3/Cblb/Mapk14/Nfatc2/Nfkb1/Jun/Itpr1/Clec4b1/Clec4b2/Clec4n/Itpr2/Pak1/Lsp1/Cd209a/Ccl17/Arhgef12/Syk/Calm3/Casp8/Nfatc1/Ikbkb/Calml3/Chuk/Mapk9/Irf1/Ppp3ca/Cd209e/Calm2/
NCoR1_Uns	mmu05205	Proteoglycans in cancer	205/8890	0.000367566	0.00469014	0.00328101	14369/329251/11735/17931/17246/13649/22059/14784/11465/15251/18708/18792/75705/16419/15163/21844/26416/15200/74055/22325/16410/14173/57257/108058/109676/12540/15234/11461/19353/16438/16439/18479/12443/11733/14182/17390/69632/12402/12387/14370/29875/17869/16412/19206/93897/14362/13982/20848/21825	49	Fzd7/Ppp1r12b/Ank3/Ppp1r12a/Mdm2/Egfr/Trp53/Grb2/Actg1/Hif1a/Pik3r1/Plau/Eif4b/Itgb5/Hcls1/Tiam1/Mapk14/Hbegf/Plce1/Vav2/Itgav/Fgf2/Vav3/Camk2d/Ank2/Cdc42/Hgf/Actb/Rac1/Itpr1/Itpr2/Pak1/Ccnd1/Ank1/Fgfr1/Mmp2/Arhgef12/Cbl/Ctnnb1/Fzd8/Iqgap1/Myc/Itgb1/Ptch1/Fzd10/Fzd1/Esr1/Stat3/Thbs1/
NCoR1_Uns	mmu04630	JAK-STAT signaling pathway	169/8890	0.000398646	0.00489108	0.00342158	12043/15979/237313/216233/13649/192157/14784/18708/16195/18414/16880/16197/18591/328572/12703/16155/15975/15980/54607/16452/17210/404549/230396/15962/16192/12444/16190/60504/12443/16168/16154/213208/16164/19255/237310/17869/16194/56469/18595/20848/20852/244218	42	Bcl2/Ifngr1/Il20ra/Socs2/Egfr/Socs7/Grb2/Pik3r1/Il6st/Osmr/Lifr/Il7r/Pdgfb/Ep300/Socs1/Il10rb/Ifnar1/Ifngr2/Socs6/Jak2/Mcl1/Ifna14/Ifna13/Ifna1/Il5ra/Ccnd2/Il4ra/Il21r/Ccnd1/Il15/Il10ra/Il20rb/Il13ra1/Ptpn2/Il22ra2/Myc/Il6ra/Pias1/Pdgfra/Stat3/Stat6/Ctf2/
NCoR1_Uns	mmu04520	Adherens junction	71/8890	0.000421289	0.00497745	0.003482	227377/14360/13649/11465/22330/328572/58998/14158/12388/19271/19246/26409/12540/11461/19353/14182/93742/12387/73178/242687/29875/58235	22	Farp2/Fyn/Egfr/Actg1/Vcl/Ep300/Nectin3/Fer/Ctnnd1/Ptprj/Ptpn1/Map3k7/Cdc42/Actb/Rac1/Fgfr1/Pard3/Ctnnb1/Wasl/Wasf2/Iqgap1/Nectin1/
NCoR1_Uns	mmu05100	Bacterial invasion of epithelial cells	76/8890	0.000459325	0.00523303	0.00366079	74117/66713/11465/140580/18708/22330/15163/12488/12540/11461/19353/56212/16202/13430/12402/12387/73178/53860/68089/242687/16412/56526/24050	23	Actr3/Actr2/Actg1/Elmo1/Pik3r1/Vcl/Hcls1/Cd2ap/Cdc42/Actb/Rac1/Rhog/Ilk/Dnm2/Cbl/Ctnnb1/Wasl/Sept9/Arpc4/Wasf2/Itgb1/Sept6/Sept3/
NCoR1_Uns	mmu04620	Toll-like receptor signaling pathway	100/8890	0.000487481	0.0053623	0.00375122	53791/68652/26398/18708/12524/15975/26416/18033/26409/404549/230396/15962/16476/15945/20750/19353/142980/117149/81897/54123/17087/12370/26399/16150/12675/26420/56480/170743	28	Tlr5/Tab2/Map2k4/Pik3r1/Cd86/Ifnar1/Mapk14/Nfkb1/Map3k7/Ifna14/Ifna13/Ifna1/Jun/Cxcl10/Spp1/Rac1/Tlr3/Tirap/Tlr9/Irf7/Ly96/Casp8/Map2k6/Ikbkb/Chuk/Mapk9/Tbk1/Tlr7/
NCoR1_Uns	mmu04919	Thyroid hormone signaling pathway	120/8890	0.000518268	0.00551092	0.00385519	17246/22059/327987/11465/17977/15251/18708/210789/328572/56637/74055/16410/18796/18798/17979/18129/433759/19744/76199/11461/12443/12387/26896/67821/17869/18519/56421/13982/72472/13371/67381/21834	32	Mdm2/Trp53/Med13/Actg1/Ncoa1/Hif1a/Pik3r1/Tbc1d4/Ep300/Gsk3b/Plce1/Itgav/Plcb2/Plcb4/Ncoa3/Notch2/Hdac1/Rheb/Med13l/Actb/Ccnd1/Ctnnb1/Med14/Atp1b4/Myc/Kat2b/Pfkp/Esr1/Slc16a10/Dio2/Med4/Thrb/
NCoR1_Uns	mmu05161	Hepatitis B	163/8890	0.000710301	0.00730923	0.0051132	12043/68652/11783/26398/22059/14784/18708/19229/13655/22631/328572/15975/26416/16452/11909/18019/18033/26409/230073/404549/230396/15962/16476/12447/142980/117149/54123/12370/26399/18018/17869/16150/12675/26420/56480/12448/242705/20848/20852/20493	40	Bcl2/Tab2/Apaf1/Map2k4/Trp53/Grb2/Pik3r1/Ptk2b/Egr3/Ywhaz/Ep300/Ifnar1/Mapk14/Jak2/Atf2/Nfatc2/Nfkb1/Map3k7/Ddx58/Ifna14/Ifna13/Ifna1/Jun/Ccne1/Tlr3/Tirap/Irf7/Casp8/Map2k6/Nfatc1/Myc/Ikbkb/Chuk/Mapk9/Tbk1/Ccne2/E2f2/Stat3/Stat6/Slc10a1/
NCoR1_Uns	mmu04658	Th1 and Th2 cell differentiation	88/8890	0.000758925	0.00734275	0.00513666	15979/103806/16450/15980/26416/15002/16452/18019/433586/18129/18033/16476/19664/16190/17132/270118/100504404/15000/18018/16150/12675/26420/19055/14999/20852	25	Ifngr1/Maml1/Jag2/Ifngr2/Mapk14/H2-Ob/Jak2/Nfatc2/Maml3/Notch2/Nfkb1/Jun/Rbpj/Il4ra/Maf/Maml2/H2-Ea-ps/H2-DMb2/Nfatc1/Ikbkb/Chuk/Mapk9/Ppp3ca/H2-DMb1/Stat6/
NCoR1_Uns	mmu04514	Cell adhesion molecules	174/8890	0.000759595	0.00734275	0.00513666	12477/54167/19264/20343/16456/74048/16414/320910/12741/12737/12524/100043314/58998/11658/15002/15042/240095/58205/16401/16410/20612/192167/242122/66797/17136/16409/54725/171486/12562/241226/50723/20970/100504404/15000/225825/16412/58235/68481/320840/14999/241568/20340	42	Ctla4/Icos/Ptprc/Sell/F11r/Vsir/Itgb2/Itgb8/Cldn5/Cldn1/Cd86/Tigit/Nectin3/Alcam/H2-Ob/H2-T24/H2-M5/Pdcd1lg2/Itga4/Itgav/Siglec1/Nlgn1/Vtcn1/Cntnap2/Mag/Itgam/Cadm1/Cd99l2/Cdh5/Itga8/Icosl/Sdc3/H2-Ea-ps/H2-DMb2/Cd226/Itgb1/Nectin1/Mpzl1/Negr1/H2-DMb1/Lrrc4c/Glg1/
NCoR1_Uns	mmu04144	Endocytosis	272/8890	0.000819975	0.00769329	0.00538188	347722/74117/216238/17246/13649/66713/11840/71770/13132/13196/72318/208650/68942/215445/15042/240095/106572/67804/83814/93737/107305/18719/215280/69178/228998/12540/75788/12343/28006/13854/109689/70160/71955/93742/13430/15481/12402/17999/58194/73178/16396/19325/110355/68089/78618/16574/19349/26431/69710/16835/30930/218038/12774/12767/11773/18595/211914/14773/58220/230837	60	Agap1/Actr3/Eea1/Mdm2/Egfr/Actr2/Arf1/Ap2b1/Dab2/Asap1/Cyth4/Cblb/Chmp2b/Rab11fip3/H2-T24/H2-M5/Rab31/Snx2/Nedd4l/Pard6g/Vps37c/Pip5k1b/Wipf1/Snx5/Arfgap1/Cdc42/Smurf1/Capza2/Washc2/Epn1/Arrb1/Vps36/Ist1/Pard3/Dnm2/Hspa8/Cbl/Nedd4/Sh3kbp1/Wasl/Itch/Rab10/Grk2/Arpc4/Acap2/Kif5c/Rab7/Git2/Arap1/Ldlr/Vps26a/Amph/Ccr5/Cxcr4/Ap2m1/Pdgfra/Asap2/Grk5/Pard6b/Asap3/
NCoR1_Uns	mmu04360	Axon guidance	181/8890	0.000936378	0.00851577	0.00595725	12168/13838/14270/14360/54712/16886/20564/218397/18708/12934/56637/268902/93737/11350/214968/18019/14679/108058/50780/12540/19353/243743/259302/18479/16202/93742/69632/224105/16412/67938/19206/14159/18186/17974/12767/19055/17973/13800/241568/20355/13643/18844/58220	43	Bmpr2/Epha4/Srgap2/Fyn/Plxnc1/Limk2/Slit3/Rasa1/Pik3r1/Dpysl2/Gsk3b/Robo2/Pard6g/Abl1/Sema6d/Nfatc2/Gnai3/Camk2d/Rgs3/Cdc42/Rac1/Plxna4/Srgap3/Pak1/Ilk/Pard3/Arhgef12/Pak2/Itgb1/Myl12b/Ptch1/Fes/Nrp1/Nck2/Cxcr4/Ppp3ca/Nck1/Enah/Lrrc4c/Sema4f/Efnb3/Plxna1/Pard6b/
NCoR1_Uns	mmu04659	Th17 cell differentiation	104/8890	0.000961027	0.00851577	0.00595725	15979/19401/11622/15251/16364/16195/15980/12394/26416/15002/16452/18019/18033/16476/16190/60504/16177/100504404/15000/18018/16150/16194/12675/26420/19055/14999/20848/20852	28	Ifngr1/Rara/Ahr/Hif1a/Irf4/Il6st/Ifngr2/Runx1/Mapk14/H2-Ob/Jak2/Nfatc2/Nfkb1/Jun/Il4ra/Il21r/Il1r1/H2-Ea-ps/H2-DMb2/Nfatc1/Ikbkb/Il6ra/Chuk/Mapk9/Ppp3ca/H2-DMb1/Stat3/Stat6/
NCoR1_Uns	mmu04912	GnRH signaling pathway	90/8890	0.00108524	0.00927172	0.00648608	18783/13649/26398/14784/19229/11515/26416/26405/15200/14682/18796/18798/108058/16476/12540/16438/16439/11513/17390/12315/26399/70405/26420/12314/11514	25	Pla2g4a/Egfr/Map2k4/Grb2/Ptk2b/Adcy9/Mapk14/Map3k2/Hbegf/Gnaq/Plcb2/Plcb4/Camk2d/Jun/Cdc42/Itpr1/Itpr2/Adcy7/Mmp2/Calm3/Map2k6/Calml3/Mapk9/Calm2/Adcy8/
NCoR1_Uns	mmu05169	Epstein-Barr virus infection	231/8890	0.00110447	0.00927172	0.00648608	12043/68652/11783/17246/26398/22059/53859/19179/18708/15975/26416/15002/15042/240095/19106/12495/12125/18033/26409/230073/404549/230396/15962/16476/433759/19664/15945/19353/12444/12447/12443/17999/20963/27015/54123/100504404/12370/15000/26399/17869/15205/71609/19181/16150/12675/26420/56480/19185/14999/12448/242705/20848	52	Bcl2/Tab2/Apaf1/Mdm2/Map2k4/Trp53/Map3k14/Psmc1/Pik3r1/Ifnar1/Mapk14/H2-Ob/H2-T24/H2-M5/Eif2ak2/Entpd1/Bcl2l11/Nfkb1/Map3k7/Ddx58/Ifna14/Ifna13/Ifna1/Jun/Hdac1/Rbpj/Cxcl10/Rac1/Ccnd2/Ccne1/Ccnd1/Nedd4/Syk/Polk/Irf7/H2-Ea-ps/Casp8/H2-DMb2/Map2k6/Myc/Hes1/Tradd/Psmc2/Ikbkb/Chuk/Mapk9/Tbk1/Psmd4/H2-DMb1/Ccne2/E2f2/Stat3/
NCoR1_Uns	mmu05418	Fluid shear stress and atherosclerosis	146/8890	0.00117013	0.00929315	0.00650106	12168/12043/26398/22059/170930/11465/17260/18708/18591/19252/26416/11480/16410/16175/18033/26409/16476/63873/11461/19353/15368/17390/12387/12562/16178/12315/17969/16177/26399/16150/70405/12675/26420/68214/20610/12314	36	Bmpr2/Bcl2/Map2k4/Trp53/Sumo2/Actg1/Mef2c/Pik3r1/Pdgfb/Dusp1/Mapk14/Acvr2a/Itgav/Il1a/Nfkb1/Map3k7/Jun/Trpv4/Actb/Rac1/Hmox1/Mmp2/Ctnnb1/Cdh5/Il1r2/Calm3/Ncf1/Il1r1/Map2k6/Ikbkb/Calml3/Chuk/Mapk9/Gsto2/Sumo3/Calm2/
NCoR1_Uns	mmu05321	Inflammatory bowel disease	62/8890	0.00118188	0.00929315	0.00650106	16182/53791/15979/15980/15002/16175/18033/16476/16190/60504/257632/17132/100504404/16173/15000/18018/14999/20848/20852	19	Il18r1/Tlr5/Ifngr1/Ifngr2/H2-Ob/Il1a/Nfkb1/Jun/Il4ra/Il21r/Nod2/Maf/H2-Ea-ps/Il18/H2-DMb2/Nfatc1/H2-DMb1/Stat3/Stat6/
NCoR1_Uns	mmu04014	Ras signaling pathway	232/8890	0.00122346	0.00929315	0.00650106	54354/18783/13649/14257/18015/14784/14706/56044/218397/18708/11600/18591/21844/240168/12978/74055/11350/11602/14173/12977/18033/14700/12540/15234/16590/54153/19353/14701/18479/19414/14182/12315/215449/66482/19418/224105/14389/109905/14164/16150/70405/12675/26420/56480/18205/18782/18595/12314/14702/18784/15566/14255	52	Rassf5/Pla2g4a/Egfr/Flt4/Nf1/Grb2/Gng4/Rala/Rasa1/Pik3r1/Angpt1/Pdgfb/Tiam1/Rasgrp3/Csf1r/Plce1/Abl1/Angpt4/Fgf2/Csf1/Nfkb1/Gng10/Cdc42/Hgf/Kit/Rasa4/Rac1/Gng12/Pak1/Rasa3/Fgfr1/Calm3/Rap1b/Exoc2/Rasgrf2/Pak2/Gab2/Rap1a/Fgf1/Ikbkb/Calml3/Chuk/Mapk9/Tbk1/Ntf3/Pla2g2d/Pdgfra/Calm2/Gng2/Pla2g5/Htr7/Flt3/
NCoR1_Uns	mmu04060	Cytokine-cytokine receptor interaction	293/8890	0.00122408	0.00929315	0.00650106	107527/17082/16182/12168/240873/15979/237313/14561/16195/218624/18414/16880/16197/16155/15975/15980/94185/12978/11480/16175/12156/12977/21949/404549/230396/15962/21938/230979/15945/16192/16170/16190/60504/16168/20295/16154/213208/12770/12771/12772/16164/16178/24099/55985/12458/16177/20308/20312/16173/16194/56221/269275/12774/12766/11482/12767/21936/12155/21941/17700/14566/244218/11479	63	Il1rl2/Il1rl1/Il18r1/Bmpr2/Tnfsf18/Ifngr1/Il20ra/Gdf11/Il6st/Il31ra/Osmr/Lifr/Il7r/Il10rb/Ifnar1/Ifngr2/Tnfrsf21/Csf1r/Acvr2a/Il1a/Bmp2/Csf1/Tnfsf8/Ifna14/Ifna13/Ifna1/Tnfrsf1b/Tnfrsf14/Cxcl10/Il5ra/Il16/Il4ra/Il21r/Il15/Ccl17/Il10ra/Il20rb/Ccr1l1/Ccr3/Ccr2/Il13ra1/Il1r2/Tnfsf13b/Cxcl13/Ccr6/Il1r1/Ccl9/Cx3cl1/Il18/Il6ra/Ccl24/Acvr1c/Ccr5/Cxcr3/Acvrl1/Cxcr4/Tnfrsf18/Bmp15/Tnfrsf8/Mstn/Gdf9/Ctf2/Ac…
NCoR1_Uns	mmu04142	Lysosome	131/8890	0.00125268	0.00929315	0.00650106	252903/66848/53599/19156/432486/67963/11774/17939/11777/13040/242341/114143/16792/71665/21871/110006/58911/13032/16783/11886/192654/11765/13036/16784/75612/12752/18145/14667/11778/106039/19063/12091/15931	33	Ap1s3/Fuca2/Cd164/Psap/Gnptab/Npc2/Ap3b1/Naga/Ap3s1/Ctss/Atp6v0d2/Atp6v0b/Laptm5/Fuca1/Atp6v0a2/Gusb/Sumf1/Ctsc/Lamp1/Asah1/Pla2g15/Ap1g1/Ctsh/Lamp2/Gns/Cln3/Npc1/Gm2a/Ap3s2/Gga1/Ppt1/Glb1/Ids/
NCoR1_Uns	mmu04921	Oxytocin signaling pathway	153/8890	0.00146977	0.0105844	0.00740439	329251/19735/18783/17931/13649/11465/30955/20191/17260/11515/14682/18796/18798/18019/14679/108058/16476/12494/11461/16438/16439/54378/12443/11513/16518/320207/12315/20190/18018/104709/70405/108099/19055/12314/12326/11514/13631	37	Ppp1r12b/Rgs2/Pla2g4a/Ppp1r12a/Egfr/Actg1/Pik3cg/Ryr2/Mef2c/Adcy9/Gnaq/Plcb2/Plcb4/Nfatc2/Gnai3/Camk2d/Jun/Cd38/Actb/Itpr1/Itpr2/Cacng6/Ccnd1/Adcy7/Kcnj2/Pik3r5/Calm3/Ryr1/Nfatc1/Pik3r6/Calml3/Prkag2/Ppp3ca/Calm2/Camk4/Adcy8/Eef2k/
NCoR1_Uns	mmu05202	Transcriptional misregulation in cancer	223/8890	0.0014931	0.0105844	0.00740439	18505/18514/108829/67603/17246/22059/19401/15902/17187/17260/18792/11908/104156/12053/12524/12394/50528/109115/12978/22029/20375/16909/18033/18124/70122/433759/18647/16599/140780/17355/19016/12444/14011/16409/17125/17132/14247/16178/20732/27015/233908/53618/17869/15446/15242/13714/21423/16480/14009/14255	50	Pax3/Pbx1/Jmjd1c/Dusp6/Mdm2/Trp53/Rara/Id2/Max/Mef2c/Plau/Atf1/Etv5/Bcl6/Cd86/Runx1/Tmprss2/Supt3/Csf1r/Traf1/Spi1/Lmo2/Nfkb1/Nr4a3/Mllt3/Hdac1/Cdk14/Klf3/Bmp2k/Aff1/Pparg/Ccnd2/Etv6/Itgam/Smad1/Maf/Fli1/Il1r2/Spint1/Polk/Fus/Fut8/Myc/Hpgd/Hhex/Elk4/Tcf3/Jup/Etv1/Flt3/
NCoR1_Uns	mmu05203	Viral carcinogenesis	229/8890	0.00157239	0.0109042	0.00762808	208727/12534/17246/22059/14784/79221/19179/319156/68024/23894/18708/16195/13655/22631/328572/13383/15042/240095/19106/22029/227753/11909/18033/242341/12578/16476/433759/12540/19664/19353/12444/320332/12447/12443/235459/12771/20963/54123/12370/18970/319190/71609/18519/12774/22215/14884/12448/20848/56463/15451/68153	51	Hdac4/Cdk1/Mdm2/Trp53/Grb2/Hdac9/Psmc1/Hist1h4d/Hist1h2bc/Gtf2h2/Pik3r1/Il6st/Egr3/Ywhaz/Ep300/Dlg1/H2-T24/H2-M5/Eif2ak2/Traf1/Gsn/Atf2/Nfkb1/Atp6v0d2/Cdkn2a/Jun/Hdac1/Cdc42/Rbpj/Rac1/Ccnd2/Hist4h4/Ccne1/Ccnd1/Gtf2a2/Ccr3/Syk/Irf7/Casp8/Polb/Hist2h2be/Tradd/Kat2b/Ccr5/Ube3a/Gtf2h1/Ccne2/Stat3/Snd1/Hpn/Gtf2e2/
NCoR1_Uns	mmu04668	TNF signaling pathway	113/8890	0.00177434	0.0120429	0.00842465	16182/12633/68652/432555/26398/53859/73086/18708/26416/22029/11909/12977/18033/26409/16476/21938/15945/16168/257632/74568/16396/12370/20312/26399/71609/16150/12675/26420/16362	29	Il18r1/Cflar/Tab2/Gm5431/Map2k4/Map3k14/Rps6ka5/Pik3r1/Mapk14/Traf1/Atf2/Csf1/Nfkb1/Map3k7/Jun/Tnfrsf1b/Cxcl10/Il15/Nod2/Mlkl/Itch/Casp8/Cx3cl1/Map2k6/Tradd/Ikbkb/Chuk/Mapk9/Irf1/
NCoR1_Uns	mmu04145	Phagosome	182/8890	0.00194441	0.0129222	0.00903982	226421/53331/16414/216238/11465/17972/16419/15002/15042/240095/225326/67951/16410/13040/242341/114143/22319/21871/20778/11461/19353/16409/170786/16783/234663/13058/16784/17969/100504404/338375/15000/66212/16412/19349/13426/74915/12330/11974/170780/14999/21825/17533	42	Rab7b/Stx7/Itgb2/Eea1/Actg1/Ncf4/Itgb5/H2-Ob/H2-T24/H2-M5/Pik3c3/Tubb6/Itgav/Ctss/Atp6v0d2/Atp6v0b/Vamp3/Atp6v0a2/Scarb1/Actb/Rac1/Itgam/Cd209a/Lamp1/Dync1li2/Cybb/Lamp2/Ncf1/H2-Ea-ps/Atp6v1g3/H2-DMb2/Sec61b/Itgb1/Rab7/Dync1i1/Atp6v1e2/Canx/Atp6v0e/Cd209e/H2-DMb1/Thbs1/Mrc1/
NCoR1_Uns	mmu05165	Human papillomavirus infection	362/8890	0.00208611	0.013581	0.00950066	14369/17246/13649/103806/84653/22059/16400/14784/19179/320910/18708/109700/328572/13383/16419/56637/15975/15042/240095/19106/93737/19211/16401/16410/433586/18129/18033/242341/404549/230396/15962/114143/433759/12540/19744/19664/20750/231655/21871/22371/12444/12447/23859/12443/12826/142980/93742/270118/12387/241226/12827/12370/338375/14370/26931/21923/15205/16412/71609/16150/12675/74915/16362/93897…	74	Fzd7/Mdm2/Egfr/Maml1/Hes7/Trp53/Itga3/Grb2/Psmc1/Itgb8/Pik3r1/Itga1/Ep300/Dlg1/Itgb5/Gsk3b/Ifnar1/H2-T24/H2-M5/Eif2ak2/Pard6g/Pten/Itga4/Itgav/Maml3/Notch2/Nfkb1/Atp6v0d2/Ifna14/Ifna13/Ifna1/Atp6v0b/Hdac1/Cdc42/Rheb/Rbpj/Spp1/Oasl1/Atp6v0a2/Vwf/Ccnd2/Ccne1/Dlg2/Ccnd1/Col4a1/Tlr3/Pard3/Maml2/Ctnnb1/Itga8/Col4a2/Casp8/Atp6v1g3/Fzd8/Ppp2r5c/Tnc/Hes1/Itgb1/Tradd/Ikbkb/Chuk/Atp6v1e2/Irf1/Fzd10/Tbk1/Pt…
NCoR1_Uns	mmu03460	Fanconi anemia pathway	51/8890	0.00215439	0.013745	0.0096154	67030/21975/52864/26447/69928/14087/17350/27015/13870/12144/15205/19714/237911/67561/56210/114714	16	Fancl/Top3a/Slx4/Poli/Cenps/Fanca/Mlh1/Polk/Ercc1/Blm/Hes1/Rev3l/Brip1/Wdr48/Rev1/Rad51c/
NCoR1_Uns	mmu05140	Leishmaniasis	70/8890	0.00229135	0.0143321	0.0100261	68652/15979/16414/17972/15980/26416/15002/16452/16401/16175/18033/26409/16476/16409/13058/17969/100504404/15000/16412/14999	20	Tab2/Ifngr1/Itgb2/Ncf4/Ifngr2/Mapk14/H2-Ob/Jak2/Itga4/Il1a/Nfkb1/Map3k7/Jun/Itgam/Cybb/Ncf1/H2-Ea-ps/H2-DMb2/Itgb1/H2-DMb1/
NCoR1_Uns	mmu04971	Gastric acid secretion	75/8890	0.00236817	0.0145278	0.010163	11465/12671/15466/11515/14682/18796/18798/14679/108058/11461/16438/16439/11513/67821/16518/12315/70405/246133/12314/110895/11514	21	Actg1/Chrm3/Hrh2/Adcy9/Gnaq/Plcb2/Plcb4/Gnai3/Camk2d/Actb/Itpr1/Itpr2/Adcy7/Atp1b4/Kcnj2/Calm3/Calml3/Kcne2/Calm2/Slc9a4/Adcy8/
NCoR1_Uns	mmu04061	Viral protein interaction with cytokine and cytokine receptor	95/8890	0.00247264	0.0148825	0.0104111	16182/237313/16195/16155/12978/12977/21938/230979/15945/20295/16154/213208/12770/12771/12772/55985/12458/20308/20312/16173/16194/56221/12774/12766/12767	25	Il18r1/Il20ra/Il6st/Il10rb/Csf1r/Csf1/Tnfrsf1b/Tnfrsf14/Cxcl10/Ccl17/Il10ra/Il20rb/Ccr1l1/Ccr3/Ccr2/Cxcl13/Ccr6/Ccl9/Cx3cl1/Il18/Il6ra/Ccl24/Ccr5/Cxcr3/Cxcr4/
NCoR1_Uns	mmu04722	Neurotrophin signaling pathway	121/8890	0.00264972	0.0153987	0.0107722	12043/19165/56484/22059/14784/73086/18708/56637/20112/26416/11350/108058/18033/16476/20111/12540/16923/19353/11857/12315/215449/109905/16150/70405/26420/77480/18205/12314/110651/12326	30	Bcl2/Psen2/Foxo3/Trp53/Grb2/Rps6ka5/Pik3r1/Gsk3b/Rps6ka2/Mapk14/Abl1/Camk2d/Nfkb1/Jun/Rps6ka1/Cdc42/Sh2b3/Rac1/Arhgdib/Calm3/Rap1b/Rap1a/Ikbkb/Calml3/Mapk9/Kidins220/Ntf3/Calm2/Rps6ka3/Camk4/
NCoR1_Uns	mmu04137	Mitophagy - animal	66/8890	0.00265494	0.0153987	0.0107722	226421/17684/56484/11793/22187/22059/15251/50873/71648/16476/22190/52440/57436/72018/93739/19349/26420/56480/13666	19	Rab7b/Cited2/Foxo3/Atg5/Ubb/Trp53/Hif1a/Prkn/Optn/Jun/Ubc/Tax1bp1/Gabarapl1/Fundc1/Gabarapl2/Rab7/Mapk9/Tbk1/Eif2ak3/
NCoR1_Uns	mmu04720	Long-term potentiation	67/8890	0.00320089	0.0182336	0.0127554	14816/328572/20112/14682/18796/18798/108058/20111/16438/16439/12315/215449/109905/70405/19055/12314/110651/12326/11514	19	Grm1/Ep300/Rps6ka2/Gnaq/Plcb2/Plcb4/Camk2d/Rps6ka1/Itpr1/Itpr2/Calm3/Rap1b/Rap1a/Calml3/Ppp3ca/Calm2/Rps6ka3/Camk4/Adcy8/
NCoR1_Uns	mmu04024	cAMP signaling pathway	215/8890	0.00346529	0.0193935	0.0135668	67972/17931/20191/18708/239273/328572/11515/21844/74055/11554/22325/14526/84112/14679/57257/108058/18033/19218/242443/16476/15565/80885/19353/21954/16890/18479/18576/11513/330953/67821/12315/215449/233079/109905/18578/11555/238871/18018/70405/19206/26420/15557/19217/15550/12314/12326/11514	47	Atp2b1/Ppp1r12a/Ryr2/Pik3r1/Abcc4/Ep300/Adcy9/Tiam1/Plce1/Adrb1/Vav2/Gcg/Sucnr1/Gnai3/Vav3/Camk2d/Nfkb1/Ptger3/Grin3a/Jun/Htr6/Hcar2/Rac1/Tnni3/Lipe/Pak1/Pde3b/Adcy7/Hcn4/Atp1b4/Calm3/Rap1b/Ffar2/Rap1a/Pde4b/Adrb2/Pde4d/Nfatc1/Calml3/Ptch1/Mapk9/Htr1f/Ptger2/Htr1a/Calm2/Camk4/Adcy8/
NCoR1_Uns	mmu04071	Sphingolipid signaling pathway	124/8890	0.00391943	0.0215569	0.0150802	12043/13244/14360/20397/22059/20698/81535/13610/18708/26416/14682/208449/19211/18796/18798/14679/13609/18033/18201/19353/11886/11542/14389/26931/71609/26420/17250/14739/26932/241447	30	Bcl2/Degs1/Fyn/Sgpl1/Trp53/Sphk1/Sgpp1/S1pr3/Pik3r1/Mapk14/Gnaq/Sgms1/Pten/Plcb2/Plcb4/Gnai3/S1pr1/Nfkb1/Nsmaf/Rac1/Asah1/Adora3/Gab2/Ppp2r5c/Tradd/Mapk9/Abcc1/S1pr2/Ppp2r5e/Cers6/
NCoR1_Uns	mmu05215	Prostate cancer	99/8890	0.00447293	0.0241841	0.0169181	12043/17246/13649/22059/14784/18708/18792/18591/328572/104156/56637/50528/19211/18033/12447/12443/14182/12387/16178/20732/16150/12675/18595/12448/242705	25	Bcl2/Mdm2/Egfr/Trp53/Grb2/Pik3r1/Plau/Pdgfb/Ep300/Etv5/Gsk3b/Tmprss2/Pten/Nfkb1/Ccne1/Ccnd1/Fgfr1/Ctnnb1/Il1r2/Spint1/Ikbkb/Chuk/Pdgfra/Ccne2/E2f2/
NCoR1_Uns	mmu05219	Bladder cancer	41/8890	0.00493519	0.0262387	0.0183554	17246/13649/22059/73086/69635/15200/12578/12443/17390/13143/17869/242705/21825	13	Mdm2/Egfr/Trp53/Rps6ka5/Dapk1/Hbegf/Cdkn2a/Ccnd1/Mmp2/Dapk2/Myc/E2f2/Thbs1/
NCoR1_Uns	mmu00220	Arginine biosynthesis	20/8890	0.00552973	0.0289178	0.0202296	14660/11846/216456/14718/14719/76615/14661/108682	8	Gls/Arg1/Gls2/Got1/Got2/Got1l1/Glud1/Gpt2/
NCoR1_Uns	mmu04072	Phospholipase D signaling pathway	149/8890	0.00599625	0.0308517	0.0215824	18783/14816/14360/13649/11840/14784/20698/30955/56044/18708/19012/19229/67168/72318/18591/11515/68262/18719/18796/18798/19744/16590/108073/11513/13430/20963/320207/14389/52123/104709/65086/11608/18595/11514	34	Pla2g4a/Grm1/Fyn/Egfr/Arf1/Grb2/Sphk1/Pik3cg/Rala/Pik3r1/Plpp1/Ptk2b/Lpar6/Cyth4/Pdgfb/Adcy9/Agpat4/Pip5k1b/Plcb2/Plcb4/Rheb/Kit/Grm7/Adcy7/Dnm2/Syk/Pik3r5/Gab2/Agpat5/Pik3r6/Lpar3/Agtr1b/Pdgfra/Adcy8/
NCoR1_Uns	mmu04925	Aldosterone synthesis and secretion	102/8890	0.00673828	0.0341192	0.0238682	67972/18760/11908/15370/11515/75292/14682/11909/18796/18798/108058/20778/16438/16439/16890/11513/67821/12315/70405/16835/11608/12314/101540/12326/11514	25	Atp2b1/Prkd1/Atf1/Nr4a1/Adcy9/Prkd3/Gnaq/Atf2/Plcb2/Plcb4/Camk2d/Scarb1/Itpr1/Itpr2/Lipe/Adcy7/Atp1b4/Calm3/Calml3/Ldlr/Agtr1b/Calm2/Prkd2/Camk4/Adcy8/
NCoR1_Uns	mmu04724	Glutamatergic synapse	113/8890	0.0071669	0.0357225	0.0249899	14660/18783/14816/14806/216456/14706/26556/11515/14682/20511/18796/18798/14679/242443/14700/14701/16438/108073/16439/11513/110355/110637/26557/19055/12286/14702/11514	27	Gls/Pla2g4a/Grm1/Grik2/Gls2/Gng4/Homer1/Adcy9/Gnaq/Slc1a2/Plcb2/Plcb4/Gnai3/Grin3a/Gng10/Gng12/Itpr1/Grm7/Itpr2/Adcy7/Grk2/Grik4/Homer2/Ppp3ca/Cacna1a/Gng2/Adcy8/
NCoR1_Uns	mmu05164	Influenza A	173/8890	0.00741642	0.0363975	0.025462	15979/11783/11465/18708/328572/12265/15975/15980/50528/15002/19106/53319/16452/16175/66679/18033/230073/404549/230396/15962/15945/11461/22074/269966/142980/54123/100504404/12370/16173/15000/71609/232989/16150/12675/56480/214523/14999/170743	38	Ifngr1/Apaf1/Actg1/Pik3r1/Ep300/Ciita/Ifnar1/Ifngr2/Tmprss2/H2-Ob/Eif2ak2/Nxf1/Jak2/Il1a/Rae1/Nfkb1/Ddx58/Ifna14/Ifna13/Ifna1/Cxcl10/Actb/Try4/Nup98/Tlr3/Irf7/H2-Ea-ps/Casp8/Il18/H2-DMb2/Tradd/Hnrnpul1/Ikbkb/Chuk/Tbk1/Tmprss4/H2-DMb1/Tlr7/
NCoR1_Uns	mmu04066	HIF-1 signaling pathway	114/8890	0.00809882	0.0387811	0.0271295	12043/15979/13649/79459/15251/212032/18708/11600/328572/15980/226265/170768/11602/108058/18033/17346/15277/16833/15368/13058/13684/16828/16194/56421/20848/112405/18597	27	Bcl2/Ifngr1/Egfr/Aldoart2/Hif1a/Hk3/Pik3r1/Angpt1/Ep300/Ifngr2/Eno4/Pfkfb3/Angpt4/Camk2d/Nfkb1/Mknk1/Hk2/Ldhc/Hmox1/Cybb/Eif4e/Ldha/Il6ra/Pfkp/Stat3/Egln1/Pdha1/
NCoR1_Uns	mmu05222	Small cell lung cancer	93/8890	0.00814526	0.0387811	0.0271295	12043/11783/22059/16400/17187/18708/218772/19211/22029/16410/18033/12447/12443/12826/12827/27015/17869/16412/16150/12675/12448/242705/22032	23	Bcl2/Apaf1/Trp53/Itga3/Max/Pik3r1/Rarb/Pten/Traf1/Itgav/Nfkb1/Ccne1/Ccnd1/Col4a1/Col4a2/Polk/Myc/Itgb1/Ikbkb/Chuk/Ccne2/E2f2/Traf4/
NCoR1_Uns	mmu05235	PD-L1 expression and PD-1 checkpoint pathway in cancer	88/8890	0.00835243	0.0391827	0.0274105	381319/15979/13649/15251/53314/18708/15980/26416/16452/19211/18019/18033/16476/117149/81897/78798/26399/18018/16150/12675/19055/20848	22	Batf3/Ifngr1/Egfr/Hif1a/Batf/Pik3r1/Ifngr2/Mapk14/Jak2/Pten/Nfatc2/Nfkb1/Jun/Tirap/Tlr9/Eml4/Map2k6/Nfatc1/Ikbkb/Chuk/Ppp3ca/Stat3/
NCoR1_Uns	mmu05160	Hepatitis C	165/8890	0.0100056	0.046258	0.03236	12633/11783/13649/22059/14784/18708/22631/12741/12737/56637/15975/19106/18033/230073/404549/230396/15962/15945/20778/15467/12443/142980/12387/54123/12370/17869/71609/16150/12675/56469/16835/56480/13666/242705/20848/27103	36	Cflar/Apaf1/Egfr/Trp53/Grb2/Pik3r1/Ywhaz/Cldn5/Cldn1/Gsk3b/Ifnar1/Eif2ak2/Nfkb1/Ddx58/Ifna14/Ifna13/Ifna1/Cxcl10/Scarb1/Eif2ak1/Ccnd1/Tlr3/Ctnnb1/Irf7/Casp8/Myc/Tradd/Ikbkb/Chuk/Pias1/Ldlr/Tbk1/Eif2ak3/E2f2/Stat3/Eif2ak4/
NCoR1_Uns	mmu04330	Notch signaling pathway	54/8890	0.0101988	0.0464313	0.0324813	19165/103806/18222/16450/328572/433586/18129/433759/19664/270118/11491/13017/15205/18519/74198	15	Psen2/Maml1/Numb/Jag2/Ep300/Maml3/Notch2/Hdac1/Rbpj/Maml2/Adam17/Ctbp2/Hes1/Kat2b/Dtx2/
NCoR1_Uns	mmu05230	Central carbon metabolism in cancer	69/8890	0.0103342	0.0464313	0.0324813	14660/216456/13649/22059/15251/212032/18708/19211/16590/15277/16833/14182/17869/16828/56421/18595/18597/14255	18	Gls/Gls2/Egfr/Trp53/Hif1a/Hk3/Pik3r1/Pten/Kit/Hk2/Ldhc/Fgfr1/Myc/Ldha/Pfkp/Pdgfra/Pdha1/Flt3/
NCoR1_Uns	mmu04216	Ferroptosis	40/8890	0.0109633	0.0485734	0.0339797	11793/22059/18521/433256/15368/14629/13058/20229/17254/14081/74205/26570	12	Atg5/Trp53/Pcbp2/Acsl5/Hmox1/Gclc/Cybb/Sat1/Slc3a2/Acsl1/Acsl3/Slc7a11/
SMRT_CpG	mmu04062	Chemokine signaling pathway	192/8890	1.37232e-06	0.000351313	0.00027013	12775/20663/140580/23832/11652/14191/16452/320207/18753/20662/23797/94176/19354/15162/104709/20848/18751	17	Ccr7/Sos2/Elmo1/Xcr1/Akt2/Fgr/Jak2/Pik3r5/Prkcd/Sos1/Akt3/Dock2/Rac2/Hck/Pik3r6/Stat3/Prkcb/
SMRT_CpG	mmu04662	B cell receptor signaling pathway	81/8890	1.24134e-05	0.00158891	0.00122174	20663/12517/11652/20662/14728/23797/19354/15170/240354/18751	10	Sos2/Cd72/Akt2/Sos1/Lilrb4a/Akt3/Rac2/Ptpn6/Malt1/Prkcb/
SMRT_CpG	mmu05145	Toxoplasmosis	110/8890	3.46064e-05	0.00295308	0.00227067	16155/12265/11652/16452/320207/16451/23797/16412/104709/15980/20848	11	Il10rb/Ciita/Akt2/Jak2/Pik3r5/Jak1/Akt3/Itgb1/Pik3r6/Ifngr2/Stat3/
SMRT_CpG	mmu04630	JAK-STAT signaling pathway	169/8890	0.000108184	0.00692379	0.0053238	16155/20663/11652/16452/16880/20662/16451/23797/15170/15980/12444/16190/20848	13	Il10rb/Sos2/Akt2/Jak2/Lifr/Sos1/Jak1/Akt3/Ptpn6/Ifngr2/Ccnd2/Il4ra/Stat3/
SMRT_CpG	mmu05140	Leishmaniasis	70/8890	0.000162929	0.00834198	0.00641427	16176/16452/17357/16451/16412/15170/15980/18751	8	Il1b/Jak2/Marcksl1/Jak1/Itgb1/Ptpn6/Ifngr2/Prkcb/
SMRT_CpG	mmu05152	Tuberculosis	180/8890	0.000203725	0.00869226	0.00668361	216238/16155/16176/12265/11652/16452/16451/23797/108058/20698/11975/240354/15980	13	Eea1/Il10rb/Il1b/Ciita/Akt2/Jak2/Jak1/Akt3/Camk2d/Sphk1/Atp6v0a1/Malt1/Ifngr2/
SMRT_CpG	mmu04917	Prolactin signaling pathway	74/8890	0.0002409	0.00881006	0.00677419	20663/13982/11652/16452/20662/23797/12444/20848	8	Sos2/Esr1/Akt2/Jak2/Sos1/Akt3/Ccnd2/Stat3/
SMRT_CpG	mmu01521	EGFR tyrosine kinase inhibitor resistance	79/8890	0.00037889	0.0121245	0.00932269	20663/11652/16452/20662/16451/23797/20848/18751	8	Sos2/Akt2/Jak2/Sos1/Jak1/Akt3/Stat3/Prkcb/
SMRT_CpG	mmu04611	Platelet activation	124/8890	0.000466661	0.0132739	0.0102065	16439/14729/14062/11652/20619/320207/23797/16412/104709/54519	10	Itpr2/Gp5/F2r/Akt2/Snap23/Pik3r5/Akt3/Itgb1/Pik3r6/Apbb1ip/
SMRT_CpG	mmu04510	Focal adhesion	201/8890	0.000593385	0.0151907	0.0116803	20663/107746/11652/109711/20662/12334/22330/23797/19354/16412/21826/12444/18751	13	Sos2/Rapgef1/Akt2/Actn1/Sos1/Capn2/Vcl/Akt3/Rac2/Itgb1/Thbs2/Ccnd2/Prkcb/
SMRT_CpG	mmu05210	Colorectal cancer	88/8890	0.000785798	0.0156937	0.0120671	27015/20663/11652/20662/23797/19354/17127/58801	8	Polk/Sos2/Akt2/Sos1/Akt3/Rac2/Smad3/Pmaip1/
SMRT_CpG	mmu05235	PD-L1 expression and PD-1 checkpoint pathway in cancer	88/8890	0.000785798	0.0156937	0.0120671	11652/16452/16451/23797/15170/53314/15980/20848	8	Akt2/Jak2/Jak1/Akt3/Ptpn6/Batf/Ifngr2/Stat3/
SMRT_CpG	mmu05211	Renal cell carcinoma	68/8890	0.000796947	0.0156937	0.0120671	20663/107746/112406/11652/20662/23797/67923	7	Sos2/Rapgef1/Egln2/Akt2/Sos1/Akt3/Eloc/
SMRT_CpG	mmu04520	Adherens junction	71/8890	0.001033	0.0168671	0.0129693	109711/20411/22330/19354/15170/19271/17127	7	Actn1/Sorbs1/Vcl/Rac2/Ptpn6/Ptprj/Smad3/
SMRT_CpG	mmu04066	HIF-1 signaling pathway	114/8890	0.00104172	0.0168671	0.0129693	112406/11652/23797/108058/15980/15277/67923/20848/18751	9	Egln2/Akt2/Akt3/Camk2d/Ifngr2/Hk2/Eloc/Stat3/Prkcb/
SMRT_CpG	mmu04666	Fc gamma R-mediated phagocytosis	92/8890	0.00105419	0.0168671	0.0129693	11652/18753/17357/23797/19354/15162/20698/18751	8	Akt2/Prkcd/Marcksl1/Akt3/Rac2/Hck/Sphk1/Prkcb/
SMRT_CpG	mmu05223	Non-small cell lung cancer	72/8890	0.00112284	0.0169086	0.0130013	27015/20663/11652/20662/23797/20848/18751	7	Polk/Sos2/Akt2/Sos1/Akt3/Stat3/Prkcb/
SMRT_CpG	mmu05214	Glioma	74/8890	0.00132086	0.0187855	0.0144445	27015/20663/11652/20662/23797/108058/18751	7	Polk/Sos2/Akt2/Sos1/Akt3/Camk2d/Prkcb/
SMRT_CpG	mmu05212	Pancreatic cancer	76/8890	0.0015452	0.0197786	0.015208	27015/11652/16451/23797/19354/17127/20848	7	Polk/Akt2/Jak1/Akt3/Rac2/Smad3/Stat3/
SMRT_CpG	mmu05220	Chronic myeloid leukemia	76/8890	0.0015452	0.0197786	0.015208	27015/20663/11652/12394/20662/23797/17127	7	Polk/Sos2/Akt2/Runx1/Sos1/Akt3/Smad3/
SMRT_CpG	mmu05164	Influenza A	173/8890	0.00178433	0.0214561	0.0164979	16176/18815/246728/12265/11652/16452/16451/23797/53869/15980/18751	11	Il1b/Plg/Oas2/Ciita/Akt2/Jak2/Jak1/Akt3/Rab11a/Ifngr2/Prkcb/
SMRT_CpG	mmu05225	Hepatocellular carcinoma	174/8890	0.00186804	0.0214561	0.0164979	27015/20663/75886/18024/11652/20662/23797/56456/17127/26462/18751	11	Polk/Sos2/Gstt4/Nfe2l2/Akt2/Sos1/Akt3/Actl6a/Smad3/Txnrd2/Prkcb/
SMRT_CpG	mmu04933	AGE-RAGE signaling pathway in diabetic complications	101/8890	0.00192769	0.0214561	0.0164979	16176/11652/16452/18753/23797/17127/20848/18751	8	Il1b/Akt2/Jak2/Prkcd/Akt3/Smad3/Stat3/Prkcb/
SMRT_CpG	mmu04659	Th17 cell differentiation	104/8890	0.0023204	0.024751	0.0190314	16176/12394/16452/16451/17127/15980/16190/20848	8	Il1b/Runx1/Jak2/Jak1/Smad3/Ifngr2/Il4ra/Stat3/
SMRT_CpG	mmu01212	Fatty acid metabolism	62/8890	0.00259413	0.0255422	0.0196398	52538/83603/56348/433256/170439/15488	6	Acaa2/Elovl4/Hsd17b12/Acsl5/Elovl6/Hsd17b4/
SMRT_CpG	mmu05321	Inflammatory bowel disease	62/8890	0.00259413	0.0255422	0.0196398	16176/17132/17127/15980/16190/20848	6	Il1b/Maf/Smad3/Ifngr2/Il4ra/Stat3/
SMRT_CpG	mmu04012	ErbB signaling pathway	84/8890	0.0027535	0.0261073	0.0200743	20663/83961/11652/20662/23797/108058/18751	7	Sos2/Nrg4/Akt2/Sos1/Akt3/Camk2d/Prkcb/
SMRT_CpG	mmu04015	Rap1 signaling pathway	214/8890	0.00320876	0.0293372	0.0225578	14062/107746/11652/18760/23797/19354/16412/11541/75292/244668/18751/54519	12	F2r/Rapgef1/Akt2/Prkd1/Akt3/Rac2/Itgb1/Adora2b/Prkd3/Sipa1l2/Prkcb/Apbb1ip/
SMRT_CpG	mmu04725	Cholinergic synapse	112/8890	0.00367874	0.031373	0.0241231	16439/11652/16452/320207/23797/108058/104709/18751	8	Itpr2/Akt2/Jak2/Pik3r5/Akt3/Camk2d/Pik3r6/Prkcb/
SMRT_CpG	mmu04371	Apelin signaling pathway	137/8890	0.00370035	0.031373	0.0241231	16439/17258/11652/320207/23797/20698/104709/17127/19079	9	Itpr2/Mef2a/Akt2/Pik3r5/Akt3/Sphk1/Pik3r6/Smad3/Prkab1/
SMRT_CpG	mmu00062	Fatty acid elongation	29/8890	0.00379907	0.031373	0.0241231	52538/83603/56348/170439	4	Acaa2/Elovl4/Hsd17b12/Elovl6/
SMRT_CpG	mmu04710	Circadian rhythm	30/8890	0.00430753	0.0344603	0.026497	103583/12952/20893/19079	4	Fbxw11/Cry1/Bhlhe40/Prkab1/
SMRT_CpG	mmu04935	Growth hormone synthesis, secretion and action	116/8890	0.0045555	0.0353397	0.0271732	16439/20663/11652/16452/20662/23797/20848/18751	8	Itpr2/Sos2/Akt2/Jak2/Sos1/Akt3/Stat3/Prkcb/
SMRT_CpG	mmu05221	Acute myeloid leukemia	70/8890	0.0047718	0.0359288	0.0276262	20663/11652/12394/20662/23797/20848	6	Sos2/Akt2/Runx1/Sos1/Akt3/Stat3/
SMRT_CpG	mmu04920	Adipocytokine signaling pathway	71/8890	0.00511692	0.0374266	0.0287778	11652/16452/433256/23797/19079/20848	6	Akt2/Jak2/Acsl5/Akt3/Prkab1/Stat3/
SMRT_CpG	mmu04217	Necroptosis	174/8890	0.00585402	0.0416286	0.0320088	16176/14319/20597/16452/21929/12334/16451/108058/15980/20848	10	Il1b/Fth1/Smpd1/Jak2/Tnfaip3/Capn2/Jak1/Camk2d/Ifngr2/Stat3/
SMRT_CpG	mmu05205	Proteoglycans in cancer	205/8890	0.00652873	0.044621	0.0343097	16439/20663/13982/11652/20662/23797/108058/16412/15170/20848/18751	11	Itpr2/Sos2/Esr1/Akt2/Sos1/Akt3/Camk2d/Itgb1/Ptpn6/Stat3/Prkcb/
SMRT_CpG	mmu04071	Sphingolipid signaling pathway	124/8890	0.00678287	0.044621	0.0343097	11652/20597/23797/19354/20698/26931/268656/18751	8	Akt2/Smpd1/Akt3/Rac2/Sphk1/Ppp2r5c/Sptlc1/Prkcb/
SMRT_CpG	mmu01040	Biosynthesis of unsaturated fatty acids	34/8890	0.00679773	0.044621	0.0343097	83603/56348/170439/15488	4	Elovl4/Hsd17b12/Elovl6/Hsd17b4/
SMRT_Uns	mmu05168	Herpes simplex virus 1 infection	458/8890	1.00514e-06	0.000284455	0.000254989	338354/209354/14961/15015/234362/13667/384763/22704/110809/170938/14960/233058/22059/629016/12010/14082/380855/23797/12702/233056/212569/14964/235956/630579/668620/399549/101835/630294/22746/240038/170741/449000/213011/16193/232854/236193	36	Zfp780b/Eif2b1/H2-Ab1/H2-Q4/Zfp868/Eif2b4/Zfp667/Zfp46/Srsf1/Zfp617/H2-Aa/Zfp420/Trp53/Zfp953/B2m/Fadd/Rsl1/Akt3/Socs3/Zfp790/Zfp273/H2-D1/Zfp825/Zfp808/Zfp936/H2-M10.6/AW146154/Gm7030/Zfp85/Zfp994/Pilrb1/Zfp960/Zfp583/Il6/Zfp418/Zfp709/
SMRT_Uns_CpG	mmu03010	Ribosome	179/8890	2.43211e-05	0.00496151	0.0044546	94062/75398/20055/66475/20005/66419/20103/19934/66481/19944/19942/78523/68611/94065/19981	15	Mrpl3/Mrpl32/Rps16/Rps23/Rpl9/Mrpl11/Rps5/Rpl22/Rps21/Rpl29/Rpl27/Mrpl9/Mrpl28/Mrpl34/Rpl37a/
SMRT_Uns_CpG	mmu05014	Amyotrophic lateral sclerosis	369/8890	0.000199317	0.0170562	0.0153137	75406/108989/17463/19166/70699/22123/234865/53333/12867/66046/28080/19324/69077/66495/19175/72787/26440/68942/215999/68943/269523	21	Ndufs7/Tpr/Psmd7/Psma2/Nup205/Psmd3/Nup133/Tomm40/Cox7c/Ndufb5/Atp5o/Rab1a/Psmd11/Ndufb3/Psmb6/Ndc1/Psma1/Chmp2b/Mcu/Pink1/Vcp/
SMRT_Uns_CpG	mmu04940	Type I diabetes mellitus	70/8890	0.000250827	0.0170562	0.0153137	14972/14998/14969/15018/110557/14964/15510/15001	8	H2-K1/H2-DMa/H2-Eb1/H2-Q7/H2-Q6/H2-D1/Hspd1/H2-Oa/
SMRT_Uns_CpG	mmu03040	Spliceosome	134/8890	0.000359471	0.018333	0.01646	66492/66070/60365/20639/70052/66101/66373/27967/74351/320632/20624	11	Zmat2/Cwc15/Rbm8a/Snrpb2/Prpf4/Ppih/Lsm5/Cherp/Ddx23/Snrnp200/Eftud2/
SMRT_Uns_CpG	mmu05330	Allograft rejection	63/8890	0.000727767	0.0218875	0.0196513	14972/14998/14969/15018/110557/14964/15001	7	H2-K1/H2-DMa/H2-Eb1/H2-Q7/H2-Q6/H2-D1/H2-Oa/
SMRT_Uns_CpG	mmu05332	Graft-versus-host disease	63/8890	0.000727767	0.0218875	0.0196513	14972/14998/14969/15018/110557/14964/15001	7	H2-K1/H2-DMa/H2-Eb1/H2-Q7/H2-Q6/H2-D1/H2-Oa/
SMRT_Uns_CpG	mmu03050	Proteasome	47/8890	0.00083365	0.0218875	0.0196513	17463/19166/22123/69077/19175/26440	6	Psmd7/Psma2/Psmd3/Psmd11/Psmb6/Psma1/
SMRT_Uns_CpG	mmu05012	Parkinson disease	247/8890	0.000858334	0.0218875	0.0196513	75406/17463/140499/19166/22123/12867/66046/28080/69077/66495/21823/19175/26440/215999/68943	15	Ndufs7/Psmd7/Ube2j2/Psma2/Psmd3/Cox7c/Ndufb5/Atp5o/Psmd11/Ndufb3/Th/Psmb6/Psma1/Mcu/Pink1/
SMRT_Uns_CpG	mmu03013	RNA transport	182/8890	0.00140155	0.0287826	0.025842	108989/70699/234865/66085/60365/26905/217869/103573/72787/54364/216766/67676	12	Tpr/Nup205/Nup133/Eif3f/Rbm8a/Eif2s3x/Eif5/Xpo1/Ndc1/Rpp30/Gemin5/Rpp21/
SMRT_Uns_CpG	mmu05168	Herpes simplex virus 1 infection	458/8890	0.00141091	0.0287826	0.025842	14972/14998/233987/244713/14969/22704/230162/56525/212569/57745/15018/72180/110557/100416706/14964/235907/15001/19247/71508/408065/224893/20684	22	H2-K1/H2-DMa/Zfp958/Zfp317/H2-Eb1/Zfp46/Zfp189/Zfp235/Zfp273/Zfp112/H2-Q7/Zfp661/H2-Q6/Zfp729b/H2-D1/Zfp65/H2-Oa/Ptpn11/Zfp935/Zfp456/Zfp959/Sp100/
SMRT_Uns_CpG	mmu04144	Endocytosis	272/8890	0.00224199	0.0415788	0.0373308	14972/75608/232910/73711/70160/11773/78287/20844/15018/110557/19345/68942/14964/54673/22365	15	H2-K1/Chmp4b/Ap2s1/Mvb12a/Vps36/Ap2m1/Rbsn/Stam/H2-Q7/H2-Q6/Rab5c/Chmp2b/H2-D1/Sh3glb1/Vps45/
SMRT_Uns_CpG	mmu05320	Autoimmune thyroid disease	79/8890	0.00276263	0.0469646	0.0421664	14972/14998/14969/15018/110557/14964/15001	7	H2-K1/H2-DMa/H2-Eb1/H2-Q7/H2-Q6/H2-D1/H2-Oa/
